# Supplementary material for: Energy at Origins: Favorable Thermodynamics of Biosynthetic Reactions in the Last Universal Common Ancestor (LUCA)
Source: Front Microbiol. 2021 Dec 13;12:793664. doi: 10.3389/fmicb.2021.793664 (PMC8710812; doi:10.3389/fmicb.2021.793664)
Supplement: Supplementary file 2 [file Table_2.XLSX]

## Sheet: Tabelle1
Supplementary Table 2. Comparison of Gibbs energy with literature. Gibbs energy for reactions in the biosynthetic core involved in CO2 fixation are compared to Fuchs, 2011b.
		DG°' [kJ·mol–1]
Reaction ID	Reaction names	eQuilibratora	Referenceb	Notes
R07168	5,10-Methylenetetrahydrofolate + NADH + H+ <=> 5-Methyltetrahydrofolate + NAD+	-43.5	-57	with Fd2-red in Fuchs
R00943	Tetrahydrofolate + Formate + ATP <=> ADP + Orthophosphate + 10-Formyltetrahydrofolate	-2.7	-8
R01655	10-Formyltetrahydrofolate + H+ <=> 5,10-Methenyltetrahydrofolate + H2O	4.7	-4
R01220	5,10-Methenyltetrahydrofolate + NADPH <=> 5,10-Methylenetetrahydrofolate + NADP+	-8.8	-3
R00134	CO2 + NADPH + H+ <=> Formate + NADP+	14.3	22
R00199	ATP + Pyruvate + H2O <=> AMP + Phosphoenolpyruvate + Orthophosphate	0.4	-12
R00345	H2O + Phosphoenolpyruvate + CO2 <=> Orthophosphate + Oxaloacetate	-37.7	-24	with HCO3- in Fuchs
R00402	Fumarate + NADH + H+ <=> Succinate + NAD+	-61.2	-68
R01325	cis-Aconitate + H2O <=> Citrate	-8.5	-7
R01900	Isocitrate <=> cis-Aconitate + H2O	1.6
R00405	ATP + Succinate + CoA <=> ADP + Orthophosphate + Succinyl-CoA	-1.8	3
R01082	(S)-Malate <=> Fumarate + H2O	3.43	3
R00342	Oxaloacetate + NADH + H+ <=> (S)-Malate + NAD+	-29.56	-30
R00267	2-Oxoglutarate + CO2 + NADPH + H+ <=> Isocitrate + NADP+	-5.5	8
R01197	2 Reduced ferredoxin + Succinyl-CoA + CO2 + 2 H+ <=> 2 Oxidized ferredoxin + 2-Oxoglutarate + CoA	12	19
R01196	2 Reduced ferredoxin + Acetyl-CoA + CO2 + 2 H+ <=> 2 Oxidized ferredoxin + Pyruvate + CoA	18	19
R00742	ATP + Acetyl-CoA + HCO3- <=> ADP + Orthophosphate + Malonyl-CoA	-6.8	-14
a Calculated using eQuilibrator (Flamholz, A., Noor, E., Bar-Even, A., and Milo, R. (2012). EQuilibrator - The biochemical thermodynamics calculator. Nucleic Acids Res. 40, 770–775. doi: 10.1093/nar/gkr874).
b Reference Gibbs energies were taken from Fuchs, G. (2011). Alternative pathways of carbon dioxide fixation: insights into the early evolution of life? Annu. Rev. Microbiol. 65, 631-58. doi: 10.1146/annurev-micro-090110-102801.
