# Supplementary material for: Energy at Origins: Favorable Thermodynamics of Biosynthetic Reactions in the Last Universal Common Ancestor (LUCA)
Source: Front Microbiol. 2021 Dec 13;12:793664. doi: 10.3389/fmicb.2021.793664 (PMC8710812; doi:10.3389/fmicb.2021.793664)
Supplement: Supplementary file 3 [file Table_3.XLSX]

## Sheet: Summary
Supplementary Table 3. Gibbs energy ΔG for 402 biosynthetic core reactions across pH 1-14 and temperature 25-100 °C.
The ionic strength is constant at 250 mM. The pH was altered from 1-14 and temperature from 25-100 °C. Gibbs energies are colored gradually, from exergonic in red to endergonic in blue.
Sheet
A	Gibbs energies ΔG, equal reactant and product concentrations are 1 mM
B	Gibbs energies ΔG in nonequilibrium, the reactant concentration is 1 mM and the product concentration is 0.1 mM
C	Gibbs energies ΔG in nonequilibrium, the reactant concentration is 1 mM and the product concentration is 0.01 mM
D	Gibbs energies ΔG in nonequilibrium, the reactant concentration is 1 mM and the product concentration is 0.001 mM
E	Gibbs energies ΔG in nonequilibrium, the reactant concentration is 1 mM and the product concentration is 0.0001 mM
F	Gibbs energies ΔG in nonequilibrium, the reactant concentration is 1 mM and the product concentration is 10 mM

## Sheet: A
			25°C (298.15K)														30°C (303.15K)														35°C (308.15K)														40°C (313.15K)
Reaction ID	Equation	Uncertainty	pH 1	pH 2	pH 3	pH 4	pH 5	pH 6	pH 7	pH 8	pH 9	pH 10	pH 11	pH 12	pH 13	pH 14	pH 1	pH 2	pH 3	pH 4	pH 5	pH 6	pH 7	pH 8	pH 9	pH 10	pH 11	pH 12	pH 13	pH 14	pH 1	pH 2	pH 3	pH 4	pH 5	pH 6	pH 7	pH 8	pH 9	pH 10	pH 11	pH 12	pH 13	pH 14	pH 1	pH 2	pH 3	pH 4	pH 5
R10243	5-Methyltetrahydrofolate + CoA + CO <=> Tetrahydrofolate + Acetyl-CoA	5	-28	-28	-29	-29	-30	-30	-30	-30	-30	-30	-29	-28	-28	-28	-28	-28	-28	-29	-30	-30	-30	-30	-30	-29	-28	-28	-28	-28	-28	-28	-28	-29	-29	-30	-30	-30	-29	-29	-28	-28	-27	-27	-27	-28	-28	-28	-29
R00258	Pyruvate + L-Glutamate <=> L-Alanine + 2-Oxoglutarate	0.5	1.9	2.7	3	1.1	0	-0.2	-0.2	-0.1	0.4	1	1.1	1.1	1.1	1.1	1.9	2.8	2.9	0.9	-0.1	-0.2	-0.2	-0.1	0.5	1	1.1	1.1	1.1	1.1	1.9	2.8	2.8	0.7	-0.1	-0.3	-0.3	-0.1	0.6	1	1.1	1.1	1.1	1.1	2	2.8	2.6	0.6	-0.2
R00400	Pyruvate + L-Aspartate <=> L-Alanine + Oxaloacetate	0.7	11.7	12.5	11.5	7.5	3.9	2.8	2.7	2.7	3.3	3.8	4	4	4	4	11.7	12.5	11.3	7.1	3.7	2.7	2.6	2.7	3.3	3.9	4	4	4	4	11.7	12.5	11.1	6.8	3.5	2.7	2.6	2.8	3.4	3.9	3.9	3.9	3.9	3.9	11.7	12.4	10.8	6.4	3.3
R00369	Pyruvate + Glycine <=> L-Alanine + Glyoxylate	1.6	9	8.9	8.5	8.4	8.3	8.3	8.4	8.5	9.2	9.9	10.1	10.1	10.1	10.1	9	8.9	8.5	8.4	8.3	8.3	8.4	8.5	9.3	9.9	10.1	10.1	10.1	10.1	9	8.9	8.5	8.4	8.3	8.3	8.4	8.6	9.5	10	10.1	10.1	10.1	10.1	9	8.8	8.5	8.4	8.3
R00396	Pyruvate + Ammonia + NADH + H+ <=> L-Alanine + NAD+ + H2O	0.5	-121.8	-103.4	-79.9	-58	-39.5	-27.1	-19.5	-13.4	-6.9	-0.4	5.8	14.3	25.2	36.6	-121.5	-102.5	-78.6	-56.4	-37.8	-25.8	-18.4	-12.2	-5.5	1	7.5	16.9	28.2	39.8	-121.1	-101.7	-77.2	-54.7	-36.1	-24.5	-17.3	-10.9	-4.1	2.4	9.4	19.7	31.3	43.1	-120.8	-100.8	-75.8	-53	-34.5
R09107	N-Acetyl-L-citrulline + H2O <=> Acetate + L-Citrulline	4	-24	-28	-31	-35	-39	-43	-44	-45	-46	-51	-56	-62	-67	-73	-25	-28	-32	-36	-40	-43	-44	-45	-47	-52	-57	-63	-69	-75	-25	-29	-32	-36	-41	-44	-45	-45	-48	-53	-59	-65	-71	-76	-25	-29	-33	-37	-41
R00259	Acetyl-CoA + L-Glutamate <=> CoA + N-Acetyl-L-glutamate	3.4	-27.2	-23	-18.5	-15.4	-15.1	-17.8	-23	-28.4	-32.5	-33.9	-34.1	-34.1	-34.1	-34.1	-27.1	-22.9	-18.3	-15.4	-15.2	-18.4	-23.7	-29.2	-33	-34	-34.2	-34.2	-34.2	-34.2	-27.1	-22.7	-18	-15.3	-15.4	-19	-24.5	-29.9	-33.3	-34.1	-34.2	-34.2	-34.2	-34.2	-27.1	-22.6	-17.8	-15.3	-15.6
R07245	Carbamoyl phosphate + N-Acetylornithine <=> Orthophosphate + N-Acetyl-L-citrulline	4	15	5	-2	-5	-6	-8	-10	-10	-10	-9	-5	-1	0	0	15	5	-2	-5	-6	-8	-10	-10	-10	-8	-4	0	0	1	15	5	-2	-5	-6	-8	-10	-10	-10	-7	-3	0	1	1	15	5	-2	-5	-6
R02283	N-Acetyl-L-glutamate 5-semialdehyde + L-Glutamate <=> N-Acetylornithine + 2-Oxoglutarate	3.4	-4.4	-1.7	0.5	0	0.1	1.6	3	3.4	4.8	7.4	8.6	8.7	8.7	8.7	-4.5	-1.7	0.4	-0.2	0.1	1.7	3	3.5	5.2	7.8	8.6	8.7	8.7	8.7	-4.5	-1.7	0.3	-0.3	0.1	1.8	3	3.6	5.6	8	8.6	8.7	8.7	8.7	-4.5	-1.6	0.1	-0.4	0.1
R03443	N-Acetyl-L-glutamate 5-phosphate + NADPH + H+ <=> N-Acetyl-L-glutamate 5-semialdehyde + Orthophosphate + NADP+	1.6	-138.7	-113.1	-89.8	-67.6	-47.3	-33.4	-24.8	-18.6	-12.8	-6.4	2	11	17.9	23.7	-138.7	-112.7	-88.9	-66.2	-45.9	-32.4	-24.1	-17.9	-11.9	-5.2	3.7	12.5	19.1	25	-138.8	-112.3	-88	-64.8	-44.5	-31.4	-23.3	-17.1	-11	-3.9	5.4	13.9	20.3	26.3	-138.9	-111.9	-87.1	-63.4	-43.2
R02649	ATP + N-Acetyl-L-glutamate <=> ADP + N-Acetyl-L-glutamate 5-phosphate	3.1	12.3	14.1	12.1	12.6	17.3	22	24.3	24.8	24.8	24.8	24.5	22.9	19.4	14.2	12.3	14	12	12.9	17.8	22.3	24.3	24.6	24.6	24.6	24.1	22.2	18.2	12.7	12.4	14	12	13.2	18.2	22.5	24.2	24.4	24.5	24.4	23.7	21.5	17	11.3	12.5	13.9	12	13.6	18.7
R00149	2 ATP + Ammonia + CO2 + H2O <=> 2 ADP + Orthophosphate + Carbamoyl phosphate	4	50	52	43	32	23	15	1	-19	-40	-59	-77	-99	-128	-161	50	52	43	32	22	13	-2	-23	-44	-62	-81	-105	-135	-169	50	51	42	31	22	12	-4	-26	-47	-65	-85	-110	-143	-177	50	51	41	31	21
R00551	L-Arginine + H2O <=> L-Ornithine + Urea	6	-53	-52	-52	-51	-51	-51	-51	-51	-50	-51	-55	-59	-61	-61	-54	-53	-52	-51	-51	-51	-51	-51	-51	-52	-56	-60	-61	-61	-54	-53	-52	-52	-52	-52	-52	-51	-51	-53	-57	-61	-62	-62	-54	-53	-52	-52	-52
R01954	ATP + L-Citrulline + L-Aspartate <=> AMP + Diphosphate + N-(L-Arginino)succinate	1.5	9.8	13.5	16.9	17.1	15.9	11.7	1.3	-10	-20.9	-28.7	-35.6	-45.3	-58.6	-74.6	9.8	13.6	17	17	15.8	10.8	0	-11.6	-22.3	-29.9	-37.1	-47.6	-61.8	-78.4	9.8	13.7	17	16.9	15.6	9.8	-1.4	-13.2	-23.6	-31	-38.7	-50	-65.1	-82.3	9.9	13.8	17	16.8	15.4
R01398	Carbamoyl phosphate + L-Ornithine <=> Orthophosphate + L-Citrulline	2.9	-10.3	-18.3	-25.6	-28	-28.3	-28.8	-30	-30.6	-31.5	-31.5	-27.8	-24.1	-23	-22.8	-10.4	-18.6	-25.7	-27.9	-28.3	-28.9	-29.9	-30.5	-31.6	-31	-26.8	-23.6	-22.8	-22.7	-10.5	-18.8	-25.8	-27.9	-28.2	-28.9	-29.9	-30.5	-31.6	-30.3	-25.9	-23.2	-22.6	-22.5	-10.6	-19.1	-25.9	-27.8	-28.2
R01086	N-(L-Arginino)succinate <=> Fumarate + L-Arginine	2.9	-0.1	0.1	0.2	-1.9	-4.7	-5.6	-5.6	-5.3	-3.8	-2.7	-2.1	-0.7	0.4	0.5	-0.4	-0.2	-0.2	-2.5	-5.2	-6	-6	-5.5	-3.9	-2.9	-2.2	-0.6	0.2	0.3	-0.7	-0.5	-0.6	-3.1	-5.7	-6.3	-6.3	-5.7	-4	-3.1	-2.2	-0.5	0.1	0.2	-1	-0.8	-1	-3.7	-6.2
R00669	N-Acetylornithine + H2O <=> Acetate + L-Ornithine	3.5	0.8	-4	-7.5	-11.9	-17.1	-21.8	-24	-24.4	-24.9	-27.7	-32.9	-38.5	-44.2	-49.9	0.5	-4.4	-8	-12.6	-17.8	-22.4	-24.4	-24.8	-25.5	-28.8	-34.2	-40	-45.8	-51.6	0.2	-4.7	-8.5	-13.2	-18.6	-23.1	-24.8	-25.1	-26.1	-29.9	-35.6	-41.5	-47.4	-53.3	-0.1	-5.1	-8.9	-13.8	-19.3
R00578	ATP + L-Aspartate + L-Glutamine + H2O <=> AMP + Diphosphate + L-Asparagine + L-Glutamate	4	-31	-29	-30	-33	-36	-41	-51	-63	-74	-86	-98	-110	-125	-141	-32	-29	-30	-33	-37	-42	-53	-65	-76	-88	-100	-113	-128	-145	-32	-30	-31	-34	-37	-44	-55	-67	-78	-90	-103	-116	-132	-149	-32	-30	-31	-34	-38
R00483	ATP + L-Aspartate + Ammonia <=> AMP + Diphosphate + L-Asparagine	4	16	13	7	0	-5	-10	-20	-31	-40	-46	-52	-60	-72	-87	16	13	7	0	-5	-11	-21	-32	-41	-47	-54	-62	-75	-91	16	13	7	0	-5	-12	-23	-34	-42	-48	-55	-64	-78	-95	16	12	6	-1	-5
R00482	ATP + L-Aspartate + Ammonia <=> ADP + Orthophosphate + L-Asparagine	3.5	8.4	6.5	0.2	-5.5	-8.4	-8.2	-10	-14.5	-17.8	-18.4	-19.1	-23.3	-34.5	-50.5	8.3	6.3	-0.2	-5.7	-8.4	-8.3	-10.6	-15.2	-18.1	-18.6	-19.6	-25.1	-38	-54.6	8.3	6.1	-0.5	-5.9	-8.4	-8.4	-11.2	-15.9	-18.3	-18.7	-20.3	-27.2	-41.5	-58.8	8.3	5.9	-0.8	-6.1	-8.4
R00355	Oxaloacetate + L-Glutamate <=> L-Aspartate + 2-Oxoglutarate	0.5	-9.8	-9.7	-8.6	-6.4	-3.9	-3	-2.8	-2.8	-2.9	-2.9	-2.9	-2.9	-2.9	-2.9	-9.8	-9.7	-8.4	-6.2	-3.8	-2.9	-2.8	-2.8	-2.8	-2.8	-2.8	-2.8	-2.8	-2.8	-9.8	-9.7	-8.3	-6	-3.6	-2.9	-2.8	-2.8	-2.8	-2.8	-2.8	-2.8	-2.8	-2.8	-9.8	-9.6	-8.2	-5.8	-3.5
R01135	GTP + IMP + L-Aspartate <=> GDP + Orthophosphate + N6-(1,2-Dicarboxyethyl)-AMP	2.1	15.5	23.6	30.6	31.8	22.8	13.7	4.7	-6	-15.7	-18.2	-19.3	-21.5	-24.4	-25.5	15.7	23.9	30.9	31.5	22	12.9	3.5	-7.4	-16.5	-17.9	-19.4	-21.8	-24.3	-25	15.9	24.3	31.2	31	21.2	12.1	2.3	-8.7	-17.1	-17.8	-19.6	-22.1	-24	-24.4	16.1	24.6	31.5	30.5	20.4
R00127	ATP + AMP <=> 2 ADP	0.16	-17.83	-11.79	-11.89	-10.53	-7.62	-3.59	-0.19	0.52	0.6	0.56	0.18	-1.74	-6.23	-11.97	-17.69	-11.76	-11.88	-10.29	-7.33	-3.16	-0.12	0.46	0.52	0.45	-0.16	-2.64	-7.68	-13.53	-17.56	-11.74	-11.86	-10.04	-7.04	-2.77	-0.07	0.39	0.43	0.31	-0.6	-3.66	-9.15	-15.09	-17.42	-11.72	-11.82	-9.78	-6.73
R01083	N6-(1,2-Dicarboxyethyl)-AMP <=> Fumarate + AMP	1.4	-10.7	-9	-6.1	-6.9	-4.9	-1.8	-1	-0.9	-0.8	-0.5	1.3	3.4	2.1	-2.3	-11	-9.2	-6.3	-7.2	-4.9	-2.1	-1.4	-1.3	-1.3	-0.7	1.4	2.9	0.7	-4.3	-11.2	-9.4	-6.6	-7.6	-5	-2.4	-1.8	-1.8	-1.7	-0.9	1.4	2.2	-0.9	-6.2	-11.5	-9.5	-6.9	-7.9	-5.1
R00200	ADP + Phosphoenolpyruvate <=> ATP + Pyruvate	0.4	-34.5	-35.2	-33.7	-33.4	-33.1	-31.2	-27.6	-22.3	-16.6	-10.9	-4.8	2.4	11.7	22.6	-34.4	-35.1	-33.7	-33.4	-32.9	-30.8	-26.8	-21.3	-15.5	-9.7	-3.4	4.3	14.1	25.4	-34.4	-35.1	-33.6	-33.4	-32.7	-30.3	-25.9	-20.3	-14.4	-8.4	-1.9	6.2	16.6	28.2	-34.4	-35	-33.5	-33.4	-32.5
R03182	ATP + 7,8-Diaminononanoate + CO2 <=> ADP + Orthophosphate + Dethiobiotin	7	83	74	61	49	35	24	12	-1	-12	-22	-29	-38	-52	-68	83	74	61	48	34	23	10	-3	-14	-23	-30	-41	-55	-72	83	74	60	47	33	22	8	-5	-16	-25	-32	-43	-59	-77	83	73	60	46	32
R03231	S-Adenosyl-L-methionine + 8-Amino-7-oxononanoate <=> S-Adenosyl-4-methylthio-2-oxobutanoate + 7,8-Diaminononanoate	5e-12	-5.86167	-5.12359	-3.02029	-1.97845	-0.982968	-0.219551	-0.5841	-1.88248	-2.20247	-1.4851	-1.13828	-1.08875	-1.08198	-1.08319	-5.81383	-5.04182	-2.93808	-1.9508	-0.893371	-0.218243	-0.709176	-1.97452	-2.08838	-1.37801	-1.12126	-1.08636	-1.08201	-1.08345	-5.76506	-4.95997	-2.8613	-1.91956	-0.810306	-0.225704	-0.84317	-2.03217	-1.95983	-1.29684	-1.10986	-1.0846	-1.08226	-1.08362	-5.71537	-4.87817	-2.78976	-1.88427	-0.734341
R10699	L-Lysine + 8-Amino-7-oxononanoate <=> L-2-Aminoadipate 6-semialdehyde + 7,8-Diaminononanoate	1.8	7.7	7	4.9	4.2	5.5	6.4	6	4.6	3.3	1.5	0.9	0.8	0.8	0.8	7.7	6.9	4.8	4.2	5.6	6.4	5.9	4.4	3	1.4	0.9	0.8	0.8	0.8	7.7	6.8	4.7	4.2	5.7	6.4	5.8	4.3	2.7	1.2	0.9	0.8	0.8	0.8	7.7	6.7	4.6	4.3	5.8
R10092	CO2 + H2O <=> HCO3- + H+	3.1	16.4	16.3	15.2	11.6	6.2	0.5	-5.2	-10.9	-17	-24.8	-35.3	-46.5	-57.9	-69.4	16.4	16.2	15.1	11.2	5.7	-0.1	-5.9	-11.8	-18.1	-26.6	-37.4	-49	-60.6	-72.2	16.4	16.2	14.9	10.8	5.2	-0.7	-6.6	-12.6	-19.2	-28.4	-39.6	-51.4	-63.2	-75	16.4	16.2	14.7	10.4	4.6
R00742	ATP + Acetyl-CoA + HCO3- <=> ADP + Orthophosphate + Malonyl-CoA	1.5	-0.7	5.5	6	0.2	-4.9	-5	-6.8	-11.7	-17	-20.6	-22.2	-25.8	-33.8	-44.6	-0.6	5.6	5.8	-0.4	-5.1	-5.1	-7.5	-12.6	-17.8	-21.1	-22.7	-27.1	-36.1	-47.3	-0.5	5.6	5.6	-0.9	-5.2	-5.3	-8.2	-13.5	-18.6	-21.4	-23.3	-28.6	-38.5	-50	-0.4	5.6	5.4	-1.5	-5.3
R00199	ATP + Pyruvate + H2O <=> AMP + Phosphoenolpyruvate + Orthophosphate	0.5	6.2	3.8	1	-1.1	-3.4	-8	-16.7	-27.7	-39	-50.5	-62.5	-77	-95.4	-117.1	5.8	3.4	0.6	-1.5	-4	-9.3	-18.5	-29.8	-41.3	-53	-65.4	-80.8	-100.3	-122.7	5.4	2.9	0.2	-2	-4.7	-10.6	-20.4	-31.9	-43.7	-55.6	-68.5	-84.7	-105.4	-128.4	5	2.5	-0.3	-2.4	-5.4
R00345	H2O + Phosphoenolpyruvate + CO2 <=> Orthophosphate + Oxaloacetate	3.1	-20.7	-19.4	-22.2	-27	-31.5	-34	-37.7	-43	-48.7	-54.4	-60.4	-68	-78.2	-89.5	-20.7	-19.4	-22.4	-27.4	-31.7	-34.3	-38.3	-43.8	-49.6	-55.4	-61.7	-69.9	-80.7	-92.2	-20.6	-19.5	-22.7	-27.8	-31.9	-34.6	-38.9	-44.6	-50.4	-56.4	-63	-72	-83.2	-94.9	-20.6	-19.6	-22.9	-28.1	-32.2
R00206	ATP + Pyruvate + Orthophosphate <=> AMP + Phosphoenolpyruvate + Diphosphate	0.5	42.1	41.8	41	39.3	36.9	29.8	17.4	5.7	-5.7	-17.1	-28.5	-39.3	-48.7	-59.3	42.1	41.7	40.8	39.1	36.5	28.5	15.9	4.1	-7.5	-19.1	-30.7	-41.1	-50.7	-61.7	42	41.6	40.7	38.9	36.1	27.1	14.4	2.4	-9.4	-21.1	-32.7	-42.8	-52.8	-64.2	42	41.6	40.5	38.7	35.5
R00402	Fumarate + NADH + H+ <=> Succinate + NAD+	2.1	-173.7	-155	-130.6	-105.6	-83.1	-69	-61.2	-55.2	-49.5	-43.8	-37.7	-29.3	-18.3	-7	-173.7	-154.5	-129.4	-103.9	-81.5	-68	-60.4	-54.4	-48.5	-42.7	-36.3	-26.9	-15.6	-4	-173.6	-153.9	-128.2	-102.2	-79.9	-67	-59.6	-53.5	-47.6	-41.6	-34.7	-24.4	-12.8	-1	-173.5	-153.3	-127.1	-100.5	-78.4
R00344	ATP + Pyruvate + HCO3- <=> ADP + Orthophosphate + Oxaloacetate	0.7	-2.7	-0.4	-3.7	-5.2	-4.6	-3.3	-4.9	-9.8	-15.1	-18.7	-20.3	-23.9	-31.9	-42.7	-2.6	-0.5	-3.8	-5.2	-4.5	-3.4	-5.6	-10.7	-16	-19.2	-20.8	-25.3	-34.2	-45.4	-2.6	-0.7	-4	-5.2	-4.4	-3.6	-6.3	-11.7	-16.8	-19.6	-21.5	-26.8	-36.7	-48.2	-2.5	-0.8	-4.1	-5.1	-4.3
R00352	ATP + Citrate + CoA <=> ADP + Orthophosphate + Acetyl-CoA + Oxaloacetate	0.4	-14.2	-12.2	-16.8	-20.9	-18.6	-12.5	-8.6	-7.8	-7.7	-7.8	-8.4	-11.6	-18.4	-25.1	-14.4	-12.6	-17.5	-21.2	-18.4	-12.3	-8.8	-8.2	-8.1	-8.2	-9.1	-13.1	-20.2	-26.7	-14.7	-13.1	-18.1	-21.4	-18.2	-12.1	-9.1	-8.6	-8.5	-8.7	-10	-14.7	-21.8	-28.1	-14.9	-13.5	-18.7	-21.6	-18
R01322	ATP + Citrate + CoA <=> ADP + Orthophosphate + (3S)-Citryl-CoA	2	8.8	7.6	-0.9	-11.1	-14.8	-10.3	-6.5	-5.7	-5.7	-5.7	-6.3	-9.6	-16.3	-23.1	8.8	7.4	-1.6	-11.9	-15	-10.2	-6.8	-6.2	-6.2	-6.3	-7.2	-11.2	-18.2	-24.7	8.9	7.2	-2.3	-12.7	-15.2	-10.1	-7.2	-6.7	-6.7	-6.8	-8.1	-12.9	-19.9	-26.3	8.9	7	-3.1	-13.5	-15.3
R01325	cis-Aconitate + H2O <=> Citrate	1.1	-18.7	-16.5	-12.6	-8.9	-8.3	-8.4	-8.5	-8.5	-8.5	-8.5	-8.5	-8.7	-9.9	-14	-18.7	-16.4	-12.3	-8.7	-8.2	-8.3	-8.4	-8.4	-8.4	-8.4	-8.4	-8.7	-10.7	-15.4	-18.7	-16.2	-12.1	-8.5	-8.1	-8.2	-8.2	-8.2	-8.2	-8.3	-8.3	-8.9	-11.6	-16.8	-18.6	-16	-11.8	-8.4	-8.1
R00405	ATP + Succinate + CoA <=> ADP + Orthophosphate + Succinyl-CoA	1.3	-4.3	1.8	2.2	-3.8	-8.5	-5.3	-1.8	-1	-1	-1	-1.6	-5.1	-13.1	-23.9	-4.2	1.9	2	-4.3	-8.5	-4.8	-1.6	-1	-1	-1.1	-2	-6.3	-15.3	-26.5	-4.2	1.9	1.8	-4.9	-8.4	-4.3	-1.5	-1	-1	-1.2	-2.5	-7.8	-17.6	-29.1	-4.1	1.9	1.6	-5.4	-8.2
R00354	(3S)-Citryl-CoA <=> Acetyl-CoA + Oxaloacetate	2	-23	-19.8	-15.9	-9.8	-3.7	-2.2	-2.1	-2.1	-2.1	-2.1	-2.1	-2.1	-2.1	-2.1	-23.2	-20	-15.8	-9.3	-3.4	-2.1	-2	-2	-2	-2	-2	-2	-2	-2	-23.5	-20.3	-15.7	-8.7	-3	-2	-1.9	-1.9	-1.9	-1.9	-1.9	-1.9	-1.9	-1.9	-23.8	-20.5	-15.6	-8.1	-2.7
R01900	Isocitrate <=> cis-Aconitate + H2O	1.1	13.9	11.6	7.6	3.6	1.8	1.6	1.6	1.6	1.6	1.6	1.6	1.6	1.6	1.6	13.8	11.5	7.4	3.4	1.8	1.7	1.6	1.6	1.6	1.6	1.6	1.6	1.6	1.6	13.8	11.3	7.1	3.1	1.8	1.7	1.7	1.7	1.7	1.7	1.7	1.7	1.7	1.7	13.8	11.2	6.8	2.9	1.8
R01082	(S)-Malate <=> Fumarate + H2O	0.28	7.77	7.83	7.98	6.37	4.09	3.5	3.43	3.42	3.42	3.42	3.42	3.42	3.42	3.42	7.77	7.84	7.95	6.15	3.98	3.49	3.43	3.42	3.42	3.42	3.42	3.42	3.42	3.42	7.77	7.85	7.91	5.92	3.9	3.48	3.43	3.42	3.42	3.42	3.42	3.42	3.42	3.42	7.77	7.86	7.86	5.7	3.83
R00342	Oxaloacetate + NADH + H+ <=> (S)-Malate + NAD+	0.3	-145.84	-126.18	-98.68	-71.77	-50.2	-37.2	-29.56	-23.58	-17.85	-12.13	-6.11	2.38	13.31	24.67	-145.76	-125.5	-97.32	-70.08	-48.73	-36.2	-28.75	-22.73	-16.91	-11.07	-4.67	4.75	16.06	27.63	-145.68	-124.8	-95.96	-68.42	-47.31	-35.24	-27.95	-21.88	-15.96	-10	-3.05	7.21	18.82	30.6	-145.6	-124.1	-94.59	-66.77	-45.96
R00267	2-Oxoglutarate + CO2 + NADPH + H+ <=> Isocitrate + NADP+	3.2	-84.3	-59.9	-35.9	-12.4	5	10.8	11.6	11.7	11.8	12.5	15.5	20.7	26.3	32	-83.8	-58.9	-34.3	-10.5	6.3	11.3	12	12	12.2	13.1	16.7	22.1	27.9	33.7	-83.3	-57.8	-32.7	-8.6	7.5	11.7	12.3	12.4	12.5	13.9	18	23.6	29.5	35.4	-82.8	-56.8	-31.1	-6.7	8.6
R01197	2 Reduced ferredoxin + Succinyl-CoA + CO2 + 2 H+ <=> 2 Oxidized ferredoxin + 2-Oxoglutarate + CoA	7	-40	-33	-26	-14	-2	6	12	18	23	29	35	41	46	52	-40	-32	-26	-13	-1	7	13	18	24	30	36	42	47	53	-40	-32	-25	-12	0	7	13	19	25	31	37	43	48	54	-40	-32	-25	-11	1
R01196	2 Reduced ferredoxin + Acetyl-CoA + CO2 + 2 H+ <=> 2 Oxidized ferredoxin + Pyruvate + CoA	7	-27	-17	-8	-1	6	12	18	24	29	35	41	47	52	58	-27	-16	-7	0	6	13	19	24	30	36	42	48	53	59	-27	-16	-7	0	7	13	19	25	31	37	43	49	55	60	-27	-16	-7	0	7
R07168	5,10-Methylenetetrahydrofolate + NADH + H+ <=> 5-Methyltetrahydrofolate + NAD+	4	-160	-136	-107	-83	-64	-51	-44	-38	-32	-26	-20	-11	0	11	-160	-135	-106	-81	-62	-50	-43	-37	-31	-25	-18	-9	3	14	-160	-135	-104	-80	-61	-49	-42	-36	-30	-24	-17	-6	5	17	-160	-134	-103	-78	-60
R00943	Tetrahydrofolate + Formate + ATP <=> ADP + Orthophosphate + 10-Formyltetrahydrofolate	1.9	-6.8	-9.6	-16.3	-18	-13.4	-6.7	-2.7	-1.9	-1.8	-2	-3	-6.7	-14.7	-25.5	-6.8	-9.8	-16.6	-17.8	-12.8	-6.1	-2.6	-2	-2	-2.2	-3.5	-8	-17	-28.2	-6.8	-10	-16.8	-17.4	-12.2	-5.7	-2.6	-2.1	-2.1	-2.4	-4.1	-9.5	-19.3	-30.8	-6.8	-10.2	-17	-17.1	-11.6
R01655	10-Formyltetrahydrofolate + H+ <=> 5,10-Methenyltetrahydrofolate + H2O	0.9	-18.6	-12.8	-6.1	-1.5	-0.4	1.8	4.7	5.6	5.8	6.2	8.5	13.3	18.9	24.6	-18.6	-12.6	-5.8	-1.3	-0.2	2.2	5	5.7	5.9	6.5	9.3	14.5	20.2	26	-18.5	-12.4	-5.5	-1.2	-0.1	2.6	5.2	5.8	6	6.9	10.3	15.8	21.6	27.5	-18.5	-12.3	-5.1	-1.1	0.1
R01220	5,10-Methenyltetrahydrofolate + NADPH <=> 5,10-Methylenetetrahydrofolate + NADP+	1.1	-89.3	-71.1	-55.2	-38.3	-20.6	-12.2	-8.8	-3.9	1.6	7.2	12.6	18.2	23.9	29.6	-89.1	-70.6	-54.3	-36.9	-19.3	-11.8	-8.2	-3.1	2.6	8.2	13.7	19.4	25.2	31	-89	-70.1	-53.5	-35.3	-18	-11.3	-7.6	-2.3	3.5	9.2	14.8	20.7	26.6	32.5	-88.8	-69.5	-52.6	-33.8	-16.9
R00134	CO2 + NADPH + H+ <=> Formate + NADP+	3.3	-71.4	-47.5	-25.6	-6.3	8.3	13.6	14.3	14.4	14.5	15.2	18.2	23.4	29	34.7	-71.2	-46.8	-24.5	-4.9	9.2	13.8	14.5	14.5	14.7	15.6	19.2	24.6	30.4	36.2	-71	-46.1	-23.4	-3.6	10.1	14.1	14.6	14.7	14.8	16.1	20.3	25.9	31.8	37.7	-70.8	-45.4	-22.3	-2.3	10.9
R07157	CO2 + 2 Reduced ferredoxin + 2 H+ <=> CO + H2O + 2 Oxidized ferredoxin	7	-39	-27	-16	-4	7	19	30	41	53	64	76	87	98	110	-38	-27	-15	-4	8	20	31	43	54	66	78	89	101	112	-38	-26	-15	-3	9	21	33	44	56	68	80	92	103	115	-38	-26	-14	-2	10
R04230	ATP + D-4'-Phosphopantothenate + L-Cysteine <=> AMP + Diphosphate + (R)-4'-Phosphopantothenoyl-L-cysteine	5	-51	-47	-43	-41	-38	-40	-50	-61	-72	-80	-87	-94	-103	-114	-51	-47	-43	-41	-38	-41	-51	-63	-73	-81	-88	-96	-105	-116	-51	-47	-43	-41	-38	-42	-53	-64	-75	-83	-89	-97	-107	-119	-51	-47	-43	-41	-38
R04231	CTP + D-4'-Phosphopantothenate + L-Cysteine <=> CMP + Diphosphate + (R)-4'-Phosphopantothenoyl-L-cysteine	5	-53	-53	-51	-47	-42	-42	-52	-63	-73	-81	-85	-88	-94	-100	-53	-53	-51	-47	-42	-43	-53	-64	-75	-82	-85	-89	-95	-101	-53	-53	-51	-46	-41	-44	-54	-66	-76	-83	-86	-91	-97	-103	-53	-53	-51	-46	-41
R02473	ATP + (R)-Pantoate + beta-Alanine <=> AMP + Diphosphate + Pantothenate	1.3	-46	-38.9	-35.7	-33.8	-31.1	-34.2	-44.4	-55.7	-66.9	-76.9	-84.4	-91.6	-99.6	-109.7	-45.9	-38.8	-35.7	-33.6	-31.1	-35.1	-45.8	-57.3	-68.6	-78.3	-85.6	-92.9	-101.4	-112	-45.9	-38.7	-35.7	-33.3	-31.1	-36.1	-47.1	-58.8	-70.2	-79.6	-86.8	-94.1	-103.3	-114.4	-45.8	-38.7	-35.6	-33.1	-31.1
R03269	(R)-4'-Phosphopantothenoyl-L-cysteine <=> Pantetheine 4'-phosphate + CO2	3.1	-48.2	-48.2	-47.6	-45.6	-42.5	-39.2	-38.4	-38.3	-38.2	-38.2	-38.2	-38.2	-38.2	-38.2	-48.5	-48.5	-47.9	-45.7	-42.5	-39.3	-38.6	-38.5	-38.5	-38.4	-38.4	-38.4	-38.4	-38.4	-48.8	-48.8	-48.1	-45.8	-42.4	-39.4	-38.9	-38.8	-38.8	-38.7	-38.7	-38.7	-38.7	-38.7	-49.1	-49	-48.3	-45.9	-42.3
R03018	ATP + Pantothenate <=> ADP + D-4'-Phosphopantothenate	4	-7	-3	-5	-6	-7	-7	-9	-14	-20	-26	-32	-39	-50	-62	-7	-3	-5	-6	-7	-7	-10	-16	-21	-27	-33	-42	-53	-65	-7	-3	-5	-6	-7	-8	-11	-17	-22	-28	-35	-44	-56	-68	-7	-3	-5	-6	-7
R00130	ATP + Dephospho-CoA <=> ADP + CoA	2.9	46.6	41.5	32.3	22.8	16.3	10.3	5.3	0	-4.7	-6.9	-7.6	-9.2	-12.7	-18	46.7	41.4	31.9	22.3	15.6	9.4	4.4	-1	-5.5	-7.3	-8	-9.9	-13.9	-19.4	46.8	41.2	31.6	21.9	14.9	8.6	3.4	-2	-6.2	-7.6	-8.5	-10.7	-15.2	-20.9	46.9	41.1	31.2	21.4	14.1
R00489	L-Aspartate <=> beta-Alanine + CO2	6	-62	-60	-56	-51	-47	-43	-37	-31	-24	-15	-8	-2	3	9	-63	-60	-56	-51	-47	-42	-36	-30	-23	-14	-7	-1	4	10	-63	-60	-56	-51	-47	-42	-36	-30	-22	-13	-7	-1	5	11	-63	-61	-56	-51	-47
R01214_2	L-Valine + 2-Oxoglutarate <=> 3-Methyl-2-oxobutanoic acid + L-Glutamate	3.5	-1.6	-2.4	-2.1	0.4	1.6	1.7	1.8	1.6	0.9	0	-0.2	-0.2	-0.2	-0.2	-1.6	-2.4	-2	0.6	1.6	1.8	1.8	1.6	0.8	0	-0.2	-0.2	-0.2	-0.2	-1.6	-2.4	-1.8	0.7	1.7	1.8	1.8	1.6	0.6	-0.1	-0.2	-0.2	-0.2	-0.2	-1.6	-2.4	-1.6	0.9	1.8
R01226	5,10-Methylenetetrahydrofolate + 3-Methyl-2-oxobutanoic acid + H2O <=> Tetrahydrofolate + 2-Dehydropantoate	5	-7	-1	4	5	6	6	6	6	6	7	8	9	9	9	-7	-1	4	5	6	6	6	6	6	7	8	9	9	9	-7	-1	4	5	6	6	6	6	6	7	8	9	9	9	-7	-1	4	5	6
R03035	ATP + Pantetheine 4'-phosphate <=> Diphosphate + Dephospho-CoA	5	-54	-49	-43	-35	-29	-25	-21	-15	-9	-2	4	12	25	41	-54	-49	-43	-34	-29	-25	-20	-14	-8	-1	5	15	29	46	-54	-49	-42	-34	-28	-24	-19	-13	-6	0	7	18	33	51	-54	-49	-42	-33	-28
R02472	2-Dehydropantoate + NADPH + H+ <=> (R)-Pantoate + NADP+	2.9	-125.9	-101.8	-78.5	-55.7	-36.2	-25.4	-18.9	-13.1	-7.3	-0.9	7.8	18.5	28.8	36.5	-125.7	-101	-77.2	-54	-34.7	-24.5	-18	-12.2	-6.2	0.5	9.9	20.9	30.8	38	-125.5	-100.3	-76	-52.3	-33.3	-23.6	-17.2	-11.2	-5.2	2	12	23.1	32.7	39.5	-125.2	-99.6	-74.7	-50.7	-32
R04439	(S)-2-Acetolactate + NADPH + H+ <=> (R)-2,3-Dihydroxy-3-methylbutanoate + NADP+	1	-123.5	-99.5	-76.8	-55	-35.8	-25	-18.5	-12.7	-6.9	-0.5	8.4	20.6	33.9	45.8	-123.3	-98.8	-75.6	-53.3	-34.4	-24.1	-17.7	-11.8	-5.9	0.9	10.6	23.5	36.7	48.7	-123.1	-98.1	-74.4	-51.7	-33	-23.3	-16.9	-10.9	-4.8	2.4	13	26.4	39.5	51.5	-122.9	-97.4	-73.2	-50.1	-31.7
R08331	2-Oxoadipate + Acetyl-CoA + H2O <=> (R)-(Homo)2-citrate + CoA	2	-20.7	-20.4	-19.1	-18.7	-20.7	-25.3	-30.8	-36.5	-42.2	-48	-53.7	-59.7	-67.5	-77.9	-20.7	-20.3	-19.1	-18.8	-21.1	-26	-31.7	-37.5	-43.3	-49.1	-54.9	-61.3	-69.9	-80.9	-20.7	-20.3	-19	-18.9	-21.6	-26.7	-32.5	-38.4	-44.3	-50.2	-56.2	-63	-72.5	-83.8	-20.7	-20.3	-18.9	-19	-22.1
R08332	2-Oxopimelate + Acetyl-CoA + H2O <=> (R)-(Homo)3-citrate + CoA	1.3	-15.3	-15	-14	-13.5	-15.3	-19.7	-25.3	-30.9	-36.7	-42.4	-48.1	-54.2	-61.9	-72.3	-15.3	-15	-14	-13.5	-15.6	-20.4	-26.1	-31.9	-37.7	-43.5	-49.4	-55.7	-64.3	-75.3	-15.2	-15	-13.9	-13.7	-16.1	-21.1	-26.9	-32.8	-38.7	-44.6	-50.6	-57.4	-66.9	-78.3	-15.2	-15	-13.8	-13.8	-16.5
R08217	7-Mercaptoheptanoylthreonine + ATP <=> Coenzyme B + ADP	1.3	0.4	1.8	-0.3	-1.8	-2.5	-4.5	-8.4	-13.9	-20.5	-27.8	-34.4	-41.7	-51	-61.9	0.5	1.8	-0.4	-1.8	-2.6	-5	-9.3	-15	-21.9	-29.3	-36	-43.7	-53.5	-64.8	0.5	1.7	-0.4	-1.8	-2.7	-5.5	-10.2	-16.2	-23.4	-30.8	-37.6	-45.8	-56.2	-67.8	0.6	1.7	-0.5	-1.8	-2.9
R08323	7-Mercaptoheptanoic acid + L-Threonine + ATP <=> 7-Mercaptoheptanoylthreonine + ADP + Orthophosphate	3	-40.1	-34.7	-32.4	-28.5	-24.3	-20	-20.7	-25.1	-28.5	-29.5	-30.2	-33.7	-41.7	-52.5	-40.1	-34.7	-32.2	-28.2	-23.8	-19.9	-21.3	-25.9	-28.9	-29.7	-30.7	-35.1	-44	-55.2	-40	-34.6	-32	-27.9	-23.4	-19.9	-22	-26.6	-29.2	-29.9	-31.3	-36.6	-46.4	-58	-39.9	-34.6	-31.8	-27.5	-23
R08214	(-)-threo-Iso(homo)2-citrate + NAD+ <=> 2-Oxopimelate + CO2 + NADH + H+	3.1	74.4	55.6	31.1	9.5	-5.9	-13	-14.9	-15.2	-15.2	-15.2	-15.5	-18.3	-23.5	-29.2	74	54.7	29.7	8	-7	-13.6	-15.2	-15.4	-15.4	-15.5	-16.1	-19.7	-25.2	-31	73.6	53.8	28.4	6.6	-8.1	-14.1	-15.5	-15.7	-15.7	-15.8	-16.8	-21.2	-26.9	-32.8	73.3	52.9	27	5.2	-9.1
R08215	(-)-threo-Iso(homo)3-citrate + NAD+ <=> 2-Oxosuberate + CO2 + NADH + H+	3.1	74.8	56	31.6	9.9	-5.8	-13	-14.9	-15.2	-15.2	-15.2	-15.5	-18.3	-23.5	-29.2	74.4	55.1	30.2	8.4	-6.9	-13.6	-15.2	-15.4	-15.4	-15.5	-16.1	-19.7	-25.2	-31	74.1	54.3	28.9	6.9	-8	-14.1	-15.5	-15.7	-15.7	-15.8	-16.8	-21.2	-26.9	-32.8	73.7	53.4	27.5	5.5	-9
R08328	2-Oxosuberate <=> 7-Oxoheptanoic acid + CO2	3.1	-53.6	-53.3	-51.2	-45.2	-38.2	-32.2	-26.5	-20.8	-15.1	-9.4	-3.7	2.1	7.8	13.5	-53.9	-53.5	-51.2	-44.9	-37.9	-31.8	-26	-20.2	-14.4	-8.6	-2.8	3	8.8	14.6	-54.1	-53.7	-51.2	-44.6	-37.6	-31.5	-25.5	-19.6	-13.7	-7.8	-2	3.9	9.8	15.7	-54.4	-54	-51.2	-44.3	-37.3
R10392	(R)-(Homo)2-citrate <=> cis-(Homo)2-aconitate + H2O	1.9	4.4	3	0.1	-0.7	0	0.3	0.4	0.4	0.4	0.4	0.4	0.8	2.8	7.5	4.4	2.9	0	-0.7	0	0.4	0.4	0.4	0.4	0.4	0.5	1	3.8	9	4.4	2.8	-0.1	-0.7	0.1	0.4	0.4	0.4	0.4	0.4	0.5	1.4	5	10.5	4.4	2.7	-0.2	-0.6	0.1
R10395	(R)-(Homo)3-citrate <=> cis-(Homo)3-aconitate + H2O	1.9	4.5	3.4	0.4	-0.7	-0.1	0.3	0.4	0.4	0.4	0.4	0.4	0.8	2.8	7.5	4.5	3.3	0.3	-0.7	0	0.3	0.4	0.4	0.4	0.4	0.5	1	3.8	9	4.5	3.1	0.2	-0.7	0	0.4	0.4	0.4	0.4	0.4	0.5	1.4	5	10.5	4.5	3	0	-0.6	0.1
R10393	cis-(Homo)2-aconitate + H2O <=> (-)-threo-Iso(homo)2-citrate	1.9	-0.4	1.1	4.1	5	4.2	3.8	3.7	3.7	3.7	3.7	3.7	3.7	3.7	3.7	-0.3	1.2	4.2	5	4.1	3.7	3.7	3.7	3.7	3.7	3.7	3.7	3.7	3.7	-0.3	1.3	4.3	4.9	4	3.7	3.7	3.7	3.7	3.7	3.7	3.7	3.7	3.7	-0.3	1.4	4.4	4.8	4
R10396	cis-(Homo)3-aconitate + H2O <=> (-)-threo-Iso(homo)3-citrate	1.9	-0.5	0.7	3.7	5	4.2	3.8	3.7	3.7	3.7	3.7	3.7	3.7	3.7	3.7	-0.4	0.9	3.9	4.9	4.2	3.7	3.7	3.7	3.7	3.7	3.7	3.7	3.7	3.7	-0.4	1	4	4.9	4.1	3.7	3.7	3.7	3.7	3.7	3.7	3.7	3.7	3.7	-0.4	1.1	4.2	4.8	4
R04148	Nicotinate D-ribonucleotide + Dimethylbenzimidazole <=> Nicotinate + N1-(5-Phospho-alpha-D-ribosyl)-5,6-dimethylbenzimidazole + H+	4	-1	-1	0	-2	-6	-13	-21	-27	-33	-38	-42	-44	-46	-47	-1	-1	0	-2	-7	-14	-21	-28	-33	-39	-42	-45	-46	-47	-1	-1	0	-2	-7	-15	-22	-28	-34	-39	-43	-45	-47	-47	-1	-1	0	-2	-8
R04594	N1-(5-Phospho-alpha-D-ribosyl)-5,6-dimethylbenzimidazole + H2O <=> alpha-Ribazole + Orthophosphate	1.2	-38.4	-37.6	-37.3	-37.2	-36.9	-34.8	-32.6	-32.1	-32.1	-32.1	-32	-32.3	-34.5	-38.7	-38.7	-37.9	-37.6	-37.5	-37.1	-34.8	-32.8	-32.4	-32.4	-32.3	-32.2	-32.7	-35.4	-40	-39	-38.2	-37.9	-37.8	-37.3	-34.8	-32.9	-32.6	-32.6	-32.6	-32.5	-33.3	-36.4	-41.4	-39.3	-38.5	-38.2	-38.2	-37.5
R05705	FMN + NADH + H+ <=> Reduced FMN + NAD+	3	-134.8	-116.4	-92.6	-70.7	-52.9	-40.5	-27.4	-11.7	5.2	21.8	35.8	50.3	71.4	94.1	-134.7	-115.8	-91.5	-69.3	-51.5	-38.9	-25.3	-9.1	8	24.7	38.5	55.2	77.5	100.6	-134.6	-115.2	-90.5	-68	-50.2	-37.3	-23.2	-6.6	10.8	27.5	41.6	60.6	83.6	107.1	-134.6	-114.6	-89.4	-66.6	-48.8
R05706	FMN + NADPH + H+ <=> Reduced FMN + NADP+	3	-134.6	-110.9	-88.8	-68.1	-50.1	-39.3	-27.3	-11.7	5.2	22.4	39.2	56.1	77.6	100.3	-134.4	-110.2	-87.6	-66.5	-48.6	-37.8	-25.2	-9.1	8.1	25.7	42.5	61.1	83.5	106.7	-134.1	-109.5	-86.5	-64.9	-47.2	-36.3	-23	-6.5	11.1	29	46.1	66.4	89.6	113.1	-133.9	-108.7	-85.3	-63.3	-45.9
R05808	Cobalt-sirohydrochlorin + S-Adenosyl-L-methionine <=> Cobalt-factor III + S-Adenosyl-L-homocysteine	100000	0	0	0	0	0	0	0	0	0	0	0	0	0	0	0	0	0	0	0	0	0	0	0	0	0	0	0	0	0	0	0	0	0	0	0	0	0	0	0	0	0	0	0	0	0	0	0
R05809	Cobalt-precorrin 3 + S-Adenosyl-L-methionine <=> Cobalt-precorrin 4 + S-Adenosyl-L-homocysteine	100000	0	0	0	0	0	0	0	0	0	0	0	0	0	0	0	0	0	0	0	0	0	0	0	0	0	0	0	0	0	0	0	0	0	0	0	0	0	0	0	0	0	0	0	0	0	0	0
R05810	Cobalt-precorrin 4 + S-Adenosyl-L-methionine <=> Cobalt-precorrin 5A + S-Adenosyl-L-homocysteine	100000	0	0	0	0	0	0	0	0	0	0	0	0	0	0	0	0	0	0	0	0	0	0	0	0	0	0	0	0	0	0	0	0	0	0	0	0	0	0	0	0	0	0	0	0	0	0	0
R07772	Cobalt-precorrin 5A + H2O <=> Cobalt-precorrin 5B + Acetaldehyde	100000	0	0	0	0	0	0	0	0	0	0	0	0	0	0	0	0	0	0	0	0	0	0	0	0	0	0	0	0	0	0	0	0	0	0	0	0	0	0	0	0	0	0	0	0	0	0	0
R07773	Cobalt-precorrin 5B + S-Adenosyl-L-methionine <=> Cobalt-precorrin 6 + S-Adenosyl-L-homocysteine	100000	0	0	0	0	0	0	0	0	0	0	0	0	0	0	0	0	0	0	0	0	0	0	0	0	0	0	0	0	0	0	0	0	0	0	0	0	0	0	0	0	0	0	0	0	0	0	0
R05812	Cobalt-precorrin 6 + NADH + H+ <=> Cobalt-dihydro-precorrin 6 + NAD+	100000	0	0	0	0	0	0	0	0	0	0	0	0	0	0	0	0	0	0	0	0	0	0	0	0	0	0	0	0	0	0	0	0	0	0	0	0	0	0	0	0	0	0	0	0	0	0	0
R07774	Cobalt-dihydro-precorrin 6 + S-Adenosyl-L-methionine <=> Cobalt-precorrin 7 + S-Adenosyl-L-homocysteine + CO2	100000	0	0	0	0	0	0	0	0	0	0	0	0	0	0	0	0	0	0	0	0	0	0	0	0	0	0	0	0	0	0	0	0	0	0	0	0	0	0	0	0	0	0	0	0	0	0	0
R07775	Cobalt-precorrin 7 + S-Adenosyl-L-methionine <=> Cobalt-precorrin 8 + S-Adenosyl-L-homocysteine	100000	0	0	0	0	0	0	0	0	0	0	0	0	0	0	0	0	0	0	0	0	0	0	0	0	0	0	0	0	0	0	0	0	0	0	0	0	0	0	0	0	0	0	0	0	0	0	0
R05814	Cobalt-precorrin 8 <=> Cobyrinate	100000	0	0	0	0	0	0	0	0	0	0	0	0	0	0	0	0	0	0	0	0	0	0	0	0	0	0	0	0	0	0	0	0	0	0	0	0	0	0	0	0	0	0	0	0	0	0	0
R05815	Cobyrinate + 2 L-Glutamine + 2 ATP + 2 H2O <=> Cob(II)yrinate a,c diamide + 2 L-Glutamate + 2 ADP + 2 Orthophosphate	100000	0	0	0	0	0	0	0	0	0	0	0	0	0	0	0	0	0	0	0	0	0	0	0	0	0	0	0	0	0	0	0	0	0	0	0	0	0	0	0	0	0	0	0	0	0	0	0
R05225	Adenosyl cobyrinate a,c diamide + 4 L-Glutamine + 4 ATP + 4 H2O <=> Adenosyl cobyrinate hexaamide + 4 L-Glutamate + 4 Orthophosphate + 4 ADP	100000	0	0	0	0	0	0	0	0	0	0	0	0	0	0	0	0	0	0	0	0	0	0	0	0	0	0	0	0	0	0	0	0	0	0	0	0	0	0	0	0	0	0	0	0	0	0	0
R07302	ATP + Adenosyl cobyrinate hexaamide + (R)-1-Aminopropan-2-ol <=> ADP + Orthophosphate + Adenosyl cobinamide	100000	0	0	0	0	0	0	0	0	0	0	0	0	0	0	0	0	0	0	0	0	0	0	0	0	0	0	0	0	0	0	0	0	0	0	0	0	0	0	0	0	0	0	0	0	0	0	0
R06558	Adenosyl cobinamide + GTP <=> Adenosyl cobinamide phosphate + GDP	100000	0	0	0	0	0	0	0	0	0	0	0	0	0	0	0	0	0	0	0	0	0	0	0	0	0	0	0	0	0	0	0	0	0	0	0	0	0	0	0	0	0	0	0	0	0	0	0
R05221	Adenosyl cobinamide + ATP <=> Adenosyl cobinamide phosphate + ADP	100000	0	0	0	0	0	0	0	0	0	0	0	0	0	0	0	0	0	0	0	0	0	0	0	0	0	0	0	0	0	0	0	0	0	0	0	0	0	0	0	0	0	0	0	0	0	0	0
R05222	Adenosyl cobinamide phosphate + GTP <=> Adenosine-GDP-cobinamide + Diphosphate	100000	0	0	0	0	0	0	0	0	0	0	0	0	0	0	0	0	0	0	0	0	0	0	0	0	0	0	0	0	0	0	0	0	0	0	0	0	0	0	0	0	0	0	0	0	0	0	0
R05223	Adenosine-GDP-cobinamide + alpha-Ribazole <=> Cobamide coenzyme	100000	0	0	0	0	0	0	0	0	0	0	0	0	0	0	0	0	0	0	0	0	0	0	0	0	0	0	0	0	0	0	0	0	0	0	0	0	0	0	0	0	0	0	0	0	0	0	0
R05789	(2R)-O-Phospho-3-sulfolactate + H2O <=> (2R)-3-Sulfolactate + Orthophosphate	1.3	-43.7	-41.2	-40.5	-40.2	-38.5	-34.9	-32.8	-32.4	-32.3	-32.4	-32.7	-34.8	-41.3	-51.4	-43.9	-41.4	-40.7	-40.3	-38.3	-34.6	-32.8	-32.5	-32.4	-32.5	-33	-35.9	-43.5	-54.3	-44.1	-41.6	-40.9	-40.4	-38.1	-34.4	-32.8	-32.6	-32.5	-32.6	-33.4	-37.3	-45.9	-57.2	-44.3	-41.8	-41.1	-40.5	-37.9
R07136	(2R)-3-Sulfolactate + NAD+ <=> 3-Sulfopyruvate + NADH + H+	1	125.2	104.8	79.5	57.2	38.6	26.2	18.7	12.7	7	1.2	-4.7	-12.9	-21.9	-28.7	125.1	104.1	78.4	55.8	37.2	25.2	17.9	11.8	6	0.2	-6.1	-15.1	-23.8	-30.3	124.9	103.4	77.4	54.5	35.9	24.3	17.1	11	5.1	-0.9	-7.7	-17.2	-25.4	-31.8	124.8	102.8	76.3	53.1	34.6
R05774	3-Sulfopyruvate <=> Sulfoacetaldehyde + CO2	3.1	-57.2	-54.3	-49.2	-43.6	-37.9	-32.2	-26.5	-20.8	-15.1	-9.4	-3.7	2.1	7.8	13.5	-57.4	-54.4	-49.1	-43.4	-37.6	-31.8	-26	-20.2	-14.4	-8.6	-2.8	3	8.8	14.6	-57.6	-54.4	-49.1	-43.2	-37.3	-31.4	-25.5	-19.6	-13.7	-7.8	-2	3.9	9.8	15.7	-57.8	-54.5	-49	-43	-37.1
R07476	Sulfite + Phosphoenolpyruvate <=> (2R)-O-Phospho-3-sulfolactate	70000	0	0	0	0	0	0	0	0	0	0	0	0	0	0	0	0	0	0	0	0	0	0	0	0	0	0	0	0	0	0	0	0	0	0	0	0	0	0	0	0	0	0	0	0	0	0	0
R00573	ATP + UTP + L-Glutamine + H2O <=> ADP + Orthophosphate + CTP + L-Glutamate	2.6	-61.1	-44.7	-33.8	-28.6	-27.6	-31	-35.7	-40.2	-43	-44.8	-48.5	-56.5	-67.3	-78.7	-61.1	-44.5	-33.6	-28.6	-28	-31.6	-36.3	-40.8	-43.6	-45.6	-50	-58.9	-70	-81.6	-61	-44.3	-33.4	-28.6	-28.4	-32.2	-36.9	-41.4	-44.2	-46.4	-51.7	-61.3	-72.8	-84.6	-61	-44.1	-33.2	-28.6	-28.8
R00571	ATP + UTP + Ammonia <=> ADP + Orthophosphate + CTP	2.5	-13.7	-2.6	3.3	4.4	3.9	0.3	-4.3	-8.5	-8.9	-5.4	-3.4	-6.3	-14.3	-25	-13.5	-2.3	3.5	4.5	3.8	0	-4.6	-8.6	-8.4	-4.8	-3.6	-7.6	-16.5	-27.7	-13.3	-1.9	3.8	4.7	3.7	-0.2	-4.8	-8.6	-7.9	-4.4	-4	-9	-18.8	-30.3	-13.1	-1.6	4	4.9	3.6
R10305	O-Acetyl-L-serine + L-Homocysteine <=> L-Cystathionine + Acetate	4	-42	-41	-41	-42	-46	-51	-57	-62	-66	-69	-70	-70	-70	-70	-42	-41	-41	-42	-46	-52	-57	-62	-67	-70	-70	-70	-70	-70	-42	-41	-41	-42	-47	-52	-58	-63	-67	-70	-70	-70	-70	-70	-42	-41	-41	-43	-47
R00897	O-Acetyl-L-serine + Hydrogen sulfide <=> L-Cysteine + Acetate	5	-73	-66	-59	-54	-52	-52	-51	-51	-50	-52	-57	-63	-68	-74	-73	-66	-59	-54	-52	-52	-51	-51	-50	-53	-58	-64	-70	-75	-72	-65	-58	-54	-52	-52	-51	-51	-50	-54	-59	-65	-71	-77	-72	-65	-58	-53	-52
R00194	S-Adenosyl-L-homocysteine + H2O <=> S-Ribosyl-L-homocysteine + Adenine	2.8	-22.9	-24.4	-28.2	-32	-33.3	-33.4	-33.5	-33.5	-34.2	-37.4	-44.6	-54.5	-65.4	-76.7	-23.2	-24.8	-28.7	-32.4	-33.6	-33.7	-33.8	-33.9	-34.8	-38.7	-46.6	-57	-68.3	-79.8	-23.4	-25.2	-29.2	-32.8	-33.9	-34	-34	-34.2	-35.4	-40.1	-48.8	-59.6	-71.1	-82.9	-23.7	-25.6	-29.7	-33.2	-34.2
R01001	L-Cystathionine + H2O <=> L-Cysteine + Ammonia + 2-Oxobutanoate	6	-35	-35	-33	-31	-31	-31	-31	-32	-33	-35	-40	-46	-52	-57	-36	-35	-33	-32	-32	-32	-32	-32	-33	-37	-42	-48	-54	-59	-36	-36	-34	-33	-33	-33	-33	-33	-34	-38	-44	-49	-55	-61	-37	-36	-34	-33	-33
R12342	ADP + L-Serine <=> AMP + O-Phospho-L-serine	0.4	4.1	-0.6	-2.9	-4.9	-7.1	-10.6	-16.6	-22.6	-28.8	-34.7	-40.4	-45.7	-50.5	-55.6	4	-0.7	-3	-5	-7.3	-11.2	-17.4	-23.6	-29.9	-35.8	-41.5	-46.7	-51.5	-56.9	3.9	-0.8	-3.1	-5.2	-7.5	-11.9	-18.2	-24.5	-30.9	-36.9	-42.6	-47.6	-52.6	-58.2	3.8	-0.9	-3.2	-5.4	-7.8
R01291	S-Ribosyl-L-homocysteine <=> (S)-4,5-Dihydroxypentane-2,3-dione + L-Homocysteine	2.7	-36.2	-34.9	-33.2	-32.8	-32.7	-32.7	-32.7	-32.7	-33.1	-35.3	-38.2	-38.8	-38.6	-38.5	-36.5	-35.1	-33.4	-33	-33	-33	-33	-33	-33.6	-36.2	-38.7	-39	-38.8	-38.7	-36.7	-35.3	-33.7	-33.3	-33.3	-33.3	-33.3	-33.4	-34.1	-37.1	-39.2	-39.2	-39	-39	-37	-35.5	-34	-33.6	-33.6
R07274	O-Phospho-L-serine + Hydrogen sulfide <=> L-Cysteine + Orthophosphate	4	-77	-69	-61	-55	-49	-43	-36	-30	-24	-20	-20	-22	-26	-32	-77	-69	-61	-55	-49	-42	-35	-29	-23	-20	-20	-22	-27	-33	-76	-68	-61	-54	-48	-41	-35	-28	-22	-20	-20	-23	-29	-34	-76	-68	-60	-54	-48
R00586	L-Serine + Acetyl-CoA <=> O-Acetyl-L-serine + CoA	2.9	-7.4	-7.8	-8.1	-7.7	-6.9	-6.3	-6.3	-6.7	-7.7	-8	-8.1	-8.1	-8.1	-8.1	-7.4	-7.8	-8.1	-7.7	-6.8	-6.3	-6.4	-6.9	-7.8	-8.1	-8.1	-8.1	-8.1	-8.1	-7.4	-7.8	-8	-7.6	-6.7	-6.4	-6.4	-7	-7.9	-8.2	-8.2	-8.2	-8.2	-8.2	-7.4	-7.8	-8	-7.6	-6.7
R01290	L-Serine + L-Homocysteine <=> L-Cystathionine + H2O	2.7	-14.1	-13.7	-13.5	-13.6	-13.7	-13.7	-13.6	-13.5	-13	-11	-6.1	-0.5	5.2	10.9	-13.8	-13.4	-13.3	-13.4	-13.4	-13.4	-13.3	-13.1	-12.5	-10	-4.8	1	6.8	12.6	-13.6	-13.1	-13	-13.1	-13.1	-13.1	-13	-12.7	-12.1	-8.9	-3.4	2.4	8.3	14.2	-13.3	-12.8	-12.7	-12.8	-12.8
R00177	ATP + L-Methionine + H2O <=> Orthophosphate + Diphosphate + S-Adenosyl-L-methionine	100000	0	0	0	0	0	0	0	0	0	0	0	0	0	0	0	0	0	0	0	0	0	0	0	0	0	0	0	0	0	0	0	0	0	0	0	0	0	0	0	0	0	0	0	0	0	0	0
R11634	ATP + Formate <=> dATP + CO2 + H2O	5	-82	-81	-81	-80	-76	-71	-65	-60	-54	-48	-42	-35	-26	-18	-82	-81	-81	-80	-76	-70	-65	-59	-53	-47	-41	-33	-23	-16	-82	-81	-81	-80	-75	-70	-64	-58	-52	-46	-39	-31	-21	-14	-82	-81	-81	-79	-75
R11633	GTP + Formate <=> dGTP + CO2 + H2O	4	-93	-85	-79	-75	-70	-65	-59	-54	-51	-44	-33	-21	-10	2	-92	-85	-78	-75	-70	-64	-59	-54	-51	-42	-30	-19	-7	5	-92	-85	-78	-74	-69	-64	-58	-53	-50	-40	-28	-16	-4	7	-92	-84	-78	-74	-69
R11636	CTP + Formate <=> dCTP + CO2 + H2O	4	-82	-82	-80	-77	-72	-67	-61	-55	-49	-43	-34	-24	-13	-5	-82	-82	-80	-77	-72	-66	-60	-54	-48	-42	-32	-21	-12	-4	-82	-82	-80	-77	-71	-65	-59	-54	-47	-40	-30	-19	-10	-3	-82	-82	-80	-76	-71
R02100	dUTP + H2O <=> dUMP + Diphosphate	2.6	-44.7	-45.7	-46.2	-46.1	-46.1	-47.5	-54.4	-64.7	-75.9	-87.3	-98.8	-110.4	-123.2	-137.1	-45	-46	-46.4	-46.4	-46.4	-48.3	-55.8	-66.5	-78	-89.6	-101.3	-113.2	-126.6	-140.1	-45.3	-46.3	-46.6	-46.6	-46.7	-49.2	-57.3	-68.4	-80.1	-91.9	-103.8	-116.1	-129.8	-142.9	-45.6	-46.6	-46.8	-46.8	-47
R02325	dCTP + H2O <=> dUTP + Ammonia	2	-27.8	-36	-44.7	-48	-47.8	-46.9	-47	-47.3	-49.2	-53.7	-59.2	-64.8	-69.9	-74.1	-28.2	-36.7	-45.5	-48.5	-48	-47.2	-47.4	-47.8	-50.1	-54.9	-60.6	-66.2	-71.1	-75.6	-28.7	-37.5	-46.2	-48.9	-48.2	-47.5	-47.7	-48.3	-51	-56.2	-61.9	-67.5	-72.3	-77.2	-29.1	-38.2	-46.9	-49.3	-48.4
R02101	dUMP + 5,10-Methylenetetrahydrofolate <=> Dihydrofolate + dTMP	2.9	-40.1	-36	-34.5	-36.7	-41.4	-44.3	-45.2	-45.3	-45.2	-44.4	-41.1	-35.8	-30.2	-24.5	-40.1	-35.9	-34.5	-37.1	-41.8	-44.5	-45.2	-45.3	-45.2	-44.1	-40.2	-34.7	-28.9	-23.1	-40.1	-35.9	-34.6	-37.4	-42.1	-44.6	-45.2	-45.3	-45.1	-43.6	-39.3	-33.6	-27.7	-21.8	-40	-35.8	-34.6	-37.8	-42.5
R02094	ATP + dTMP <=> ADP + dTDP	2.9	-15.2	-8.4	-6.8	-6.4	-5.1	-2.2	-1.5	-1.8	-1.8	-1.9	-2.2	-3.6	-6.2	-10.2	-15	-8.3	-6.8	-6.4	-4.9	-1.9	-1.5	-1.7	-1.7	-1.8	-2.2	-3.9	-6.9	-11.6	-14.9	-8.2	-6.8	-6.3	-4.7	-1.7	-1.5	-1.6	-1.7	-1.8	-2.4	-4.2	-7.8	-13	-14.7	-8.1	-6.9	-6.2	-4.4
R02093	ATP + dTDP <=> ADP + dTTP	2.6	5.4	7.4	5.4	4.6	4.5	1.2	0.1	0.1	0.1	0.1	-0.2	-1.7	-4.5	-7.4	5.4	7.3	5.3	4.6	4.4	0.9	0	0	0	0	-0.5	-2.2	-5.1	-8.1	5.4	7.2	5.1	4.6	4.2	0.6	-0.1	0	0	-0.1	-0.8	-2.7	-5.5	-9.1	5.4	7.1	5	4.6	4
R09399	Coenzyme F420-0 + GTP + L-Glutamate <=> Coenzyme F420-1 + GDP + Orthophosphate	2.8	-7.2	-10.2	-11.8	-16.9	-21.1	-21.7	-24	-27.9	-28.7	-23.7	-22.5	-34.3	-50.8	-67.8	-7.2	-10.2	-11.9	-17.3	-21.3	-21.9	-24.7	-28.3	-28.4	-22.8	-24.3	-38.1	-55.1	-72.4	-7.3	-10.2	-12.1	-17.8	-21.4	-22.2	-25.3	-28.6	-27.9	-22.2	-26.7	-42	-59.4	-77.1	-7.3	-10.2	-12.3	-18.2	-21.6
R09400	Coenzyme F420-1 + GTP + L-Glutamate <=> Coenzyme F420 + GDP + Orthophosphate	4	-43	-32	-25	-27	-28	-28	-30	-37	-44	-43	-39	-32	-26	-20	-42	-32	-24	-27	-28	-28	-31	-38	-44	-42	-37	-30	-23	-18	-42	-32	-24	-27	-28	-28	-31	-38	-44	-41	-35	-28	-21	-15	-42	-31	-24	-27	-27
R09397	(2S)-2-Phospholactate + GTP <=> (2S)-Lactyl-2-diphospho-5'-guanosine + Diphosphate	2.1	-32.2	-20.7	-11.5	-8.9	-7.9	-6.7	-7.1	-7.2	-6.9	-1	6.3	8.8	9.1	9.2	-31.9	-20.3	-11.2	-8.9	-7.7	-6.6	-7.1	-7.1	-6.5	0.7	7.1	8.8	9.1	9.1	-31.7	-19.8	-10.9	-8.8	-7.5	-6.6	-7	-7	-5.8	2.2	7.6	8.8	9	9	-31.4	-19.4	-10.6	-8.8	-7.3
R09398	7,8-Didemethyl-8-hydroxy-5-deazariboflavin + (2S)-Lactyl-2-diphospho-5'-guanosine <=> Coenzyme F420-0 + GMP	70000	0	0	0	0	0	0	0	0	0	0	0	0	0	0	0	0	0	0	0	0	0	0	0	0	0	0	0	0	0	0	0	0	0	0	0	0	0	0	0	0	0	0	0	0	0	0	0
R00084	4 Porphobilinogen + H2O <=> Hydroxymethylbilane + 4 Ammonia	9	-107	-107	-111	-140	-149	-151	-150	-147	-140	-136	-136	-136	-136	-136	-107	-107	-114	-143	-151	-152	-152	-148	-140	-138	-137	-137	-137	-137	-107	-108	-117	-146	-153	-154	-153	-148	-141	-139	-139	-139	-139	-139	-108	-108	-120	-148	-155
R00036	2 5-Aminolevulinate <=> Porphobilinogen + 2 H2O	4	-50	-56	-62	-68	-75	-80	-85	-87	-86	-86	-86	-86	-86	-86	-50	-56	-62	-68	-75	-81	-85	-86	-86	-85	-85	-85	-85	-85	-50	-56	-62	-68	-75	-81	-85	-86	-85	-85	-85	-85	-85	-85	-50	-56	-62	-69	-75
R02272	(S)-4-Amino-5-oxopentanoate <=> 5-Aminolevulinate	0.7	-8.8	-8.8	-8.8	-8.8	-8.7	-8.8	-9	-9.7	-10.1	-10.2	-10.2	-10.2	-10.2	-10.2	-8.8	-8.8	-8.8	-8.8	-8.7	-8.8	-9.1	-9.8	-10.2	-10.2	-10.2	-10.2	-10.2	-10.2	-8.8	-8.8	-8.8	-8.8	-8.7	-8.8	-9.1	-9.9	-10.2	-10.2	-10.2	-10.2	-10.2	-10.2	-8.8	-8.8	-8.8	-8.8	-8.7
R03165	Hydroxymethylbilane <=> Uroporphyrinogen III + H2O	400000	0	0	0	0	0	0	0	0	0	0	0	0	0	0	0	0	0	0	0	0	0	0	0	0	0	0	0	0	0	0	0	0	0	0	0	0	0	0	0	0	0	0	0	0	0	0	0
R03194	2 S-Adenosyl-L-methionine + Uroporphyrinogen III <=> 2 S-Adenosyl-L-homocysteine + Precorrin 2	290000	0	0	0	0	0	0	0	0	0	0	0	0	0	0	0	0	0	0	0	0	0	0	0	0	0	0	0	0	0	0	0	0	0	0	0	0	0	0	0	0	0	0	0	0	0	0	0
R03947	Precorrin 2 + NAD+ <=> Sirohydrochlorin + NADH + H+	100000	0	0	0	0	0	0	0	0	0	0	0	0	0	0	0	0	0	0	0	0	0	0	0	0	0	0	0	0	0	0	0	0	0	0	0	0	0	0	0	0	0	0	0	0	0	0	0
R07281	D-Ribulose 5-phosphate <=> L-3,4-Dihydroxybutan-2-one 4-phosphate + Formate	2.1	-84.5	-84.8	-85.1	-86.6	-90.9	-96.6	-102.4	-108.2	-113.9	-119.5	-124.8	-128.8	-131.2	-131.8	-84.8	-85.1	-85.4	-87.1	-91.7	-97.5	-103.5	-109.3	-115.1	-120.8	-125.9	-129.7	-131.6	-132	-85.1	-85.4	-85.7	-87.7	-92.5	-98.5	-104.5	-110.4	-116.2	-122	-127	-130.5	-132	-132.2	-85.4	-85.7	-86.1	-88.3	-93.3
R04457	5-Amino-6-(1-D-ribitylamino)uracil + L-3,4-Dihydroxybutan-2-one 4-phosphate <=> 6,7-Dimethyl-8-(D-ribityl)lumazine + 2 H2O + Orthophosphate	8	-81	-82	-82	-83	-87	-92	-96	-102	-107	-113	-119	-124	-129	-134	-81	-82	-82	-84	-87	-92	-97	-102	-108	-114	-120	-125	-130	-135	-81	-82	-82	-84	-88	-92	-97	-103	-109	-115	-121	-126	-131	-137	-81	-82	-82	-84	-88
R00549	ATP + Riboflavin <=> ADP + FMN	2.9	-15.1	-13	-14.6	-14	-9.8	-6.5	-10	-19.4	-30.6	-42	-54.1	-70.2	-91.7	-114.3	-15.1	-13.1	-14.6	-13.7	-9.4	-6.7	-11.1	-21	-32.4	-44.1	-56.9	-75	-97.4	-120.4	-15	-13.2	-14.7	-13.4	-9	-7	-12.3	-22.6	-34.2	-46.2	-60	-80	-103	-126.5	-15	-13.3	-14.7	-13.1	-8.6
R00066	2 6,7-Dimethyl-8-(D-ribityl)lumazine <=> Riboflavin + 5-Amino-6-(1-D-ribitylamino)uracil	8	-119	-116	-116	-115	-111	-105	-100	-94	-88	-83	-77	-71	-65	-56	-119	-116	-116	-114	-110	-105	-99	-93	-87	-82	-76	-70	-63	-53	-119	-116	-116	-114	-110	-104	-98	-92	-86	-81	-75	-68	-61	-50	-119	-116	-116	-114	-109
R07280	5-Amino-6-(5'-phospho-D-ribitylamino)uracil + H2O <=> 5-Amino-6-(1-D-ribitylamino)uracil + Orthophosphate	1.2	-35.5	-34.5	-34.1	-34.1	-33.9	-33.2	-32.3	-32.1	-32.1	-32.1	-32.2	-32.1	-33.3	-38.1	-35.8	-34.8	-34.4	-34.4	-34.2	-33.4	-32.5	-32.4	-32.4	-32.4	-32.4	-32.3	-34.3	-39.5	-36.1	-35.1	-34.7	-34.6	-34.4	-33.5	-32.8	-32.6	-32.6	-32.6	-32.7	-32.4	-35.4	-40.9	-36.4	-35.4	-35	-34.9	-34.7
R00161	ATP + FMN <=> Diphosphate + FAD	4	-7	0	3	-3	-9	-12	-12	-8	-3	3	6	8	12	18	-6	1	2	-3	-9	-12	-12	-7	-2	3	6	9	14	20	-6	1	2	-4	-9	-12	-11	-7	-1	4	6	10	16	22	-6	1	2	-5	-10
R03458	5-Amino-6-(5'-phosphoribosylamino)uracil + NADPH + H+ <=> 5-Amino-6-(5'-phospho-D-ribitylamino)uracil + NADP+	1.7	-134.3	-109.2	-86.8	-65.9	-46.9	-35.4	-28.4	-22.1	-14	-2.7	12.2	30.4	48.2	65.4	-134.1	-108.5	-85.6	-64.3	-45.4	-34.4	-27.5	-21	-12.2	-0.2	15.7	34.5	52.3	69.7	-133.8	-107.8	-84.5	-62.7	-43.9	-33.5	-26.6	-19.8	-10.3	2.5	19.4	38.5	56.4	74.2	-133.6	-107.1	-83.3	-61.1	-42.6
R03459	2,5-Diamino-6-(5-phospho-D-ribosylamino)pyrimidin-4(3H)-one + H2O <=> 5-Amino-6-(5'-phosphoribosylamino)uracil + Ammonia	70000	0	0	0	0	0	0	0	0	0	0	0	0	0	0	0	0	0	0	0	0	0	0	0	0	0	0	0	0	0	0	0	0	0	0	0	0	0	0	0	0	0	0	0	0	0	0	0
R00947	D-Glucose 1-phosphate + H2O <=> alpha-D-Glucose + Orthophosphate	1.4	-37.9	-36.2	-35.8	-35.7	-35.3	-33.8	-32.3	-32	-32	-32.1	-33.1	-36	-42.8	-53.3	-38.1	-36.5	-36	-35.9	-35.5	-33.8	-32.5	-32.3	-32.2	-32.5	-33.7	-37.2	-45.2	-56.2	-38.4	-36.7	-36.3	-36.2	-35.7	-33.9	-32.7	-32.5	-32.5	-32.8	-34.4	-38.6	-47.7	-59.1	-38.6	-37	-36.6	-36.5	-35.8
R01788	alpha-D-Glucose 6-phosphate + H2O <=> alpha-D-Glucose + Orthophosphate	1.9	-38.3	-36.8	-36.3	-36.2	-35.9	-34.5	-33.1	-32.8	-32.7	-32.2	-30.5	-29.1	-30.8	-35.6	-38.6	-37	-36.6	-36.5	-36.1	-34.5	-33.3	-33	-32.9	-32.2	-30.3	-29.1	-31.7	-36.9	-38.8	-37.3	-36.9	-36.8	-36.3	-34.6	-33.5	-33.3	-33.1	-32.2	-30.1	-29.3	-32.8	-38.3	-39.1	-37.6	-37.2	-37.1	-36.5
R01070	Glycerone phosphate + D-Glyceraldehyde 3-phosphate <=> beta-D-Fructose 1,6-bisphosphate	2.3	2.7	1.3	1.1	0.9	-0.1	-3.3	-4.7	-5.2	-7	-11.7	-18.4	-26.5	-31.9	-33.4	2.9	1.6	1.3	1.1	-0.1	-3.4	-4.7	-5.2	-7.6	-12.8	-20.1	-28.1	-32.6	-33.6	3.1	1.8	1.5	1.3	-0.2	-3.5	-4.6	-5.3	-8.3	-14	-21.9	-29.5	-33.1	-33.8	3.4	2	1.8	1.5	-0.3
R04780	beta-D-Fructose 1,6-bisphosphate + H2O <=> beta-D-Fructose 6-phosphate + Orthophosphate	1.2	-37.6	-35	-34.4	-34.2	-33	-28.7	-26.1	-25.4	-24.3	-22.7	-21.8	-22.5	-29.2	-39.8	-37.8	-35.3	-34.6	-34.4	-32.9	-28.4	-26.1	-25.4	-24	-22.5	-21.6	-23.4	-31.5	-42.6	-38	-35.5	-34.9	-34.6	-32.7	-28.1	-26.1	-25.4	-23.7	-22.3	-21.5	-24.6	-34	-45.4	-38.2	-35.7	-35.1	-34.8	-32.5
R00341	ATP + Oxaloacetate <=> ADP + Phosphoenolpyruvate + CO2	3.1	-25.4	-23.8	-22.4	-18	-12.7	-8.8	-6.8	-6.4	-6.3	-6.4	-6.7	-8.3	-11.8	-17	-25.7	-24.1	-22.5	-17.8	-12.6	-8.9	-7.1	-6.8	-6.8	-6.8	-7.3	-9.2	-13.2	-18.7	-26	-24.4	-22.6	-17.6	-12.5	-9	-7.5	-7.2	-7.2	-7.3	-8	-10.2	-14.7	-20.4	-26.3	-24.6	-22.7	-17.5	-12.5
R01518	2-Phospho-D-glycerate <=> 3-Phospho-D-glycerate	0.4	-8.5	-7.6	-7.4	-7.3	-6.5	-5	-4.5	-4.5	-4.5	-4.5	-4.5	-5.2	-8.3	-13.5	-8.5	-7.6	-7.4	-7.3	-6.3	-4.9	-4.5	-4.5	-4.5	-4.5	-4.6	-5.7	-9.5	-15	-8.4	-7.6	-7.4	-7.2	-6.2	-4.9	-4.5	-4.5	-4.5	-4.5	-4.8	-6.4	-10.8	-16.5	-8.4	-7.6	-7.4	-7.2	-6
R01015	D-Glyceraldehyde 3-phosphate <=> Glycerone phosphate	0.5	-3.8	-4.3	-4.4	-4.5	-4.6	-5.2	-5.6	-5.6	-5.6	-5.6	-5.4	-4.2	-1.6	-0.4	-3.9	-4.3	-4.4	-4.5	-4.7	-5.3	-5.6	-5.6	-5.6	-5.6	-5.3	-3.6	-1.1	-0.3	-3.9	-4.4	-4.4	-4.5	-4.7	-5.3	-5.6	-5.6	-5.6	-5.6	-5.1	-3	-0.8	-0.3	-3.9	-4.4	-4.4	-4.5	-4.8
R00431	GTP + Oxaloacetate <=> GDP + Phosphoenolpyruvate + CO2	3.4	-38.1	-31.8	-22.1	-13.7	-8.4	-5.3	-4	-3.8	-3.6	1	5.1	5.9	6	6	-38.3	-31.8	-21.7	-13.4	-8.4	-5.4	-4.3	-4.1	-3.7	1.9	5.2	5.7	5.7	5.7	-38.5	-31.7	-21.4	-13.2	-8.3	-5.6	-4.6	-4.5	-3.5	2.5	5.1	5.5	5.5	5.5	-38.7	-31.6	-21	-13	-8.3
R00658	Phosphoenolpyruvate + H2O <=> 2-Phospho-D-glycerate	0.3	3.07	3.2	3.53	3.77	3.81	3.81	3.81	3.81	3.81	3.81	3.81	3.81	3.81	3.81	3.07	3.22	3.55	3.78	3.81	3.8	3.8	3.8	3.8	3.8	3.8	3.8	3.8	3.8	3.07	3.23	3.58	3.78	3.8	3.79	3.79	3.79	3.79	3.79	3.79	3.79	3.79	3.79	3.08	3.24	3.6	3.79	3.8
R00959	alpha-D-Glucose 6-phosphate <=> D-Glucose 1-phosphate	2.1	-0.4	-0.6	-0.6	-0.6	-0.6	-0.7	-0.8	-0.8	-0.7	-0.1	2.6	7	12.1	17.7	-0.4	-0.6	-0.6	-0.6	-0.6	-0.7	-0.8	-0.8	-0.7	0.2	3.4	8.1	13.5	19.2	-0.4	-0.6	-0.6	-0.6	-0.6	-0.7	-0.8	-0.8	-0.6	0.6	4.3	9.3	14.9	20.8	-0.4	-0.6	-0.6	-0.6	-0.6
R01512	ATP + 3-Phospho-D-glycerate <=> ADP + 3-Phospho-D-glyceroyl phosphate	0.4	5.5	6.4	6	9.9	15.1	17.8	19.3	19.6	19.3	17.3	12.4	6	-0.1	-5.8	5.4	6.3	6.2	10.3	15.5	18	19.3	19.5	19.1	16.6	11.3	4.8	-1.2	-7	5.4	6.2	6.3	10.8	15.8	18.1	19.3	19.4	18.8	15.9	10.2	3.8	-2.2	-8.1	5.4	6.1	6.5	11.2	16.1
R01061	3-Phospho-D-glyceroyl phosphate + NADH + H+ <=> D-Glyceraldehyde 3-phosphate + Orthophosphate + NAD+	0.4	-137.4	-116.3	-91.8	-69.5	-49.6	-32.3	-21.7	-15.2	-9.1	-1.5	8.7	19.4	27.3	33.3	-137.6	-116	-91	-68.4	-48.2	-31.1	-21.1	-14.6	-8.3	-0.1	10.5	21.1	28.5	34.5	-137.7	-115.6	-90.2	-67.2	-46.7	-29.9	-20.4	-14	-7.4	1.3	12.3	22.6	29.6	35.7	-137.9	-115.3	-89.4	-66.1	-45.2
R01063	3-Phospho-D-glyceroyl phosphate + NADPH + H+ <=> D-Glyceraldehyde 3-phosphate + Orthophosphate + NADP+	0.5	-137.2	-110.8	-88	-67	-46.8	-31.1	-21.6	-15.2	-9.1	-0.8	12.1	25.2	33.5	39.6	-137.2	-110.3	-87.1	-65.6	-45.3	-29.9	-20.9	-14.6	-8.2	0.9	14.5	26.9	34.6	40.6	-137.2	-109.9	-86.2	-64.2	-43.7	-28.9	-20.2	-13.9	-7.2	2.8	16.9	28.4	35.6	41.6	-137.2	-109.4	-85.3	-62.8	-42.2
R01602	alpha-D-Glucose <=> beta-D-Glucose	0	0	0	0	0	0	0	0	0	0	0	0	0	0	0	0	0	0	0	0	0	0	0	0	0	0	0	0	0	0	0	0	0	0	0	0	0	0	0	0	0	0	0	0	0	0	0	0
R00243	2-Oxoglutarate + Ammonia + NADH + H+ <=> L-Glutamate + NAD+ + H2O	0.28	-123.72	-106.1	-82.92	-59.1	-39.46	-26.96	-19.37	-13.34	-7.34	-1.39	4.67	13.16	24.09	35.45	-123.38	-105.28	-81.46	-57.26	-37.7	-25.6	-18.19	-12.1	-6.02	-0.03	6.4	15.82	27.13	38.7	-123.05	-104.45	-79.98	-55.43	-35.99	-24.28	-17.01	-10.87	-4.72	1.34	8.31	18.57	30.18	41.96	-122.72	-103.61	-78.49	-53.6	-34.33
R00248	2-Oxoglutarate + Ammonia + NADPH + H+ <=> L-Glutamate + NADP+ + H2O	0.4	-123.5	-100.6	-79.1	-56.5	-36.7	-25.7	-19.2	-13.4	-7.3	-0.7	8.1	18.9	30.3	41.7	-123	-99.6	-77.6	-54.5	-34.8	-24.5	-18	-12.1	-5.9	1	10.4	21.6	33.2	44.8	-122.6	-98.7	-76	-52.4	-33	-23.2	-16.8	-10.8	-4.5	2.8	12.9	24.4	36.2	47.9	-122.1	-97.7	-74.4	-50.3	-31.3
R00253	ATP + L-Glutamate + Ammonia <=> ADP + Orthophosphate + L-Glutamine	0.8	1.3	-1	-7.5	-12	-12.6	-11.5	-13.1	-17.7	-20.9	-21.4	-22.1	-26.1	-37	-52.8	1.2	-1.3	-7.8	-12.1	-12.5	-11.5	-13.7	-18.3	-21.1	-21.5	-22.6	-27.8	-40.3	-56.9	1.2	-1.5	-8.1	-12.1	-12.3	-11.6	-14.3	-19	-21.3	-21.7	-23.2	-29.9	-43.9	-61	1.2	-1.7	-8.4	-12.1	-12.2
R01465	L-Threonine + NAD+ <=> L-2-Amino-3-oxobutanoic acid + NADH + H+	2.7	133.5	114.2	89.5	67.2	48.6	36	26.9	17.1	8	1.4	-4.7	-13.4	-25.6	-41	133.5	113.6	88.4	65.9	47.2	35	25.7	15.6	6.9	0.3	-6.2	-15.9	-29.1	-45.2	133.4	112.9	87.3	64.5	45.9	33.9	24.5	14.2	5.7	-0.8	-7.8	-18.6	-32.7	-49.6	133.3	112.3	86.3	63.2	44.6
R00751	L-Threonine <=> Glycine + Acetaldehyde	2.2	-7.7	-7.5	-7.3	-7.2	-7.2	-7.2	-7.2	-7	-6.6	-6.2	-6.2	-6.2	-6.2	-6.2	-8	-7.8	-7.5	-7.5	-7.5	-7.5	-7.4	-7.3	-6.8	-6.5	-6.5	-6.5	-6.5	-6.5	-8.3	-8.1	-7.8	-7.8	-7.7	-7.7	-7.7	-7.5	-7	-6.8	-6.7	-6.7	-6.7	-6.7	-8.5	-8.4	-8.1	-8	-8
R00372	Glyoxylate + L-Glutamate <=> Glycine + 2-Oxoglutarate	1.6	-7.1	-6.2	-5.5	-7.3	-8.3	-8.5	-8.5	-8.6	-8.8	-8.9	-9	-9	-9	-9	-7.1	-6.1	-5.6	-7.5	-8.4	-8.6	-8.6	-8.6	-8.8	-8.9	-9	-9	-9	-9	-7.1	-6.1	-5.7	-7.6	-8.5	-8.6	-8.6	-8.7	-8.8	-8.9	-8.9	-8.9	-8.9	-8.9	-7.1	-6	-5.8	-7.8	-8.5
R03758	L-2-Amino-3-oxobutanoic acid <=> Aminoacetone + CO2	3.1	-67.4	-65.6	-61.1	-55.5	-49.8	-43.9	-37	-28.8	-22.2	-16.4	-10.6	-4.7	2.2	11.9	-67.7	-65.7	-61.1	-55.4	-49.6	-43.6	-36.3	-28.1	-21.5	-15.6	-9.8	-3.7	4	14.4	-67.9	-65.9	-61.1	-55.3	-49.4	-43.2	-35.6	-27.4	-20.9	-14.9	-9	-2.6	5.8	16.8	-68.2	-66	-61.1	-55.2	-49.2
R00945	Tetrahydrofolate + L-Serine <=> 5,10-Methylenetetrahydrofolate + Glycine + H2O	1.2	5.6	0.4	-3.9	-5.9	-6.2	-6.6	-6.8	-6.6	-6	-6.1	-7.4	-8.1	-8.2	-8.2	5.5	0.3	-4.1	-5.9	-6.3	-6.6	-6.8	-6.5	-5.9	-6.2	-7.5	-8	-8.1	-8.1	5.5	0.2	-4.2	-5.9	-6.3	-6.7	-6.7	-6.5	-5.9	-6.4	-7.6	-7.9	-8	-8	5.4	0.1	-4.4	-6	-6.3
R00371	Acetyl-CoA + Glycine <=> CoA + L-2-Amino-3-oxobutanoic acid	2.1	36.7	35.7	34.7	34.9	35.7	36.1	34.6	30.6	26.8	25.6	25.4	25.2	24	20	36.7	35.7	34.7	34.9	35.8	36	34.2	29.9	26.4	25.5	25.3	25	23.2	18.6	36.6	35.7	34.7	35	35.8	35.8	33.7	29.2	26.1	25.4	25.3	24.8	22.3	17.2	36.6	35.6	34.7	35	35.9
R03759	Aminoacetone + NADH + H+ <=> (R)-1-Aminopropan-2-ol + NAD+	1	-121.7	-103.1	-79.3	-57.2	-38.6	-26.2	-18.3	-10.5	-0.7	8	14.7	23.3	34.2	45.6	-121.6	-102.5	-78.2	-55.8	-37.2	-25.2	-17.4	-9.2	0.8	9.2	16.2	25.7	37	48.6	-121.6	-102	-77.1	-54.5	-35.9	-24.2	-16.5	-7.8	2.3	10.5	17.8	28.1	39.7	51.5	-121.5	-101.4	-76.1	-53.1	-34.6
R01130	IMP + NAD+ + H2O <=> Xanthosine 5'-phosphate + NADH + H+	4	123	104	80	58	39	27	20	14	8	2	-5	-13	-26	-38	123	103	79	57	38	26	19	13	7	1	-6	-16	-29	-41	123	103	78	55	37	25	18	12	6	-1	-8	-19	-32	-44	123	102	77	54	35
R00330	ATP + GDP <=> ADP + GTP	1.3	12.7	8.1	-0.3	-4.3	-4.3	-3.5	-2.8	-2.6	-2.7	-7.4	-11.8	-14.2	-17.7	-23	12.6	7.7	-0.8	-4.4	-4.2	-3.5	-2.8	-2.7	-3.1	-8.7	-12.5	-14.9	-18.9	-24.4	12.5	7.3	-1.2	-4.4	-4.2	-3.4	-2.9	-2.8	-3.7	-9.8	-13.1	-15.6	-20.2	-25.9	12.4	6.9	-1.6	-4.4	-4.1
R00430	GDP + Phosphoenolpyruvate <=> GTP + Pyruvate	1.4	-21.7	-27.2	-34.1	-37.7	-37.3	-34.8	-30.4	-24.9	-19.3	-18.3	-16.7	-11.7	-6.1	-0.4	-21.8	-27.4	-34.5	-37.7	-37.1	-34.3	-29.6	-24	-18.6	-18.3	-15.9	-10.6	-4.8	1	-21.9	-27.7	-34.8	-37.8	-36.9	-33.7	-28.8	-23.1	-18.1	-18.3	-15	-9.4	-3.6	2.3	-22	-28	-35.2	-37.8	-36.6
R00332	ATP + GMP <=> ADP + GDP	1.2	-17	-9.8	-7.4	-7.4	-6.5	-3.1	-0.4	0.2	0	-1.6	-5.9	-8.8	-10.7	-11.3	-16.9	-9.7	-7.4	-7.4	-6.3	-2.8	-0.3	0.2	-0.1	-2.2	-6.6	-9.1	-10.5	-10.9	-16.7	-9.6	-7.3	-7.3	-6	-2.4	-0.2	0.1	-0.3	-2.9	-7	-9.2	-10.2	-10.4	-16.6	-9.4	-7.3	-7.3	-5.8
R01230	ATP + Xanthosine 5'-phosphate + Ammonia <=> AMP + Diphosphate + GMP	70000	0	0	0	0	0	0	0	0	0	0	0	0	0	0	0	0	0	0	0	0	0	0	0	0	0	0	0	0	0	0	0	0	0	0	0	0	0	0	0	0	0	0	0	0	0	0	0
R01231	ATP + Xanthosine 5'-phosphate + L-Glutamine + H2O <=> AMP + Diphosphate + GMP + L-Glutamate	70000	0	0	0	0	0	0	0	0	0	0	0	0	0	0	0	0	0	0	0	0	0	0	0	0	0	0	0	0	0	0	0	0	0	0	0	0	0	0	0	0	0	0	0	0	0	0	0
R01163	L-Histidinal + H2O + NAD+ <=> L-Histidine + NADH + H+	1.9	102.7	82.9	55.2	27.7	3.3	-15.6	-30.6	-40.9	-48.2	-56.9	-68.1	-82.4	-99.3	-116.5	102.7	82.3	53.9	26	1.5	-17.3	-32.1	-42	-49.4	-58.8	-70.6	-86	-103.4	-120.9	102.6	81.6	52.6	24.3	-0.3	-19	-33.5	-43	-50.7	-60.7	-73.3	-89.7	-107.5	-125.3	102.5	80.9	51.3	22.6	-2.1
R03013	L-Histidinol phosphate + H2O <=> L-Histidinol + Orthophosphat	2.2	-0.7	-7.4	-13.7	-19.5	-25.3	-31	-35.4	-39.9	-45.6	-51.7	-57.6	-64.2	-72.3	-82.6	-1.1	-8	-14.3	-20.2	-26.1	-31.8	-36.2	-40.9	-46.9	-53	-59.1	-66	-74.7	-85.5	-1.5	-8.5	-15	-21	-26.9	-32.7	-37	-42	-48.1	-54.3	-60.6	-67.8	-77.1	-88.4	-1.9	-9	-15.6	-21.7	-27.7
R03457	D-erythro-1-(Imidazol-4-yl)glycerol 3-phosphate <=> 3-(Imidazol-4-yl)-2-oxopropyl phosphate + H2O	1.9	-39.3	-40	-40.2	-40.3	-40.3	-40.7	-41.2	-41.5	-42.5	-46.1	-50.5	-51.6	-48.3	-43	-39.3	-40	-40.2	-40.3	-40.3	-40.8	-41.2	-41.4	-42.8	-46.7	-50.7	-50.8	-46.7	-41.1	-39.3	-40	-40.2	-40.3	-40.3	-40.8	-41.2	-41.5	-43.1	-47.3	-50.8	-49.8	-45.1	-39.3	-39.3	-40	-40.2	-40.3	-40.4
R04640	5-(5-Phospho-D-ribosylaminoformimino)-1-(5-phosphoribosyl)-imidazole-4-carboxamide <=> N-(5'-Phospho-D-1'-ribulosylformimino)-5-amino-1-(5''-phospho-D-ribosyl)-4-imidazolecarboxamide	1.3	-18.1	-12.2	-6.6	-4.2	-7.2	-9.6	-9.8	-9.8	-9.8	-10	-11.1	-12.2	-12.3	-12.3	-18	-12	-6.4	-4.3	-7.6	-9.7	-9.8	-9.8	-9.8	-10.1	-11.4	-12.2	-12.3	-12.3	-17.9	-11.8	-6.2	-4.5	-8	-9.7	-9.8	-9.8	-9.8	-10.3	-11.7	-12.3	-12.3	-12.3	-17.9	-11.5	-6	-4.7	-8.4
R03012	L-Histidinol + NAD+ <=> L-Histidinal + NADH + H+	1	90.4	77.5	59.4	43	30.1	23.3	20.5	17.4	13.6	11.8	11.2	8.2	2.3	-3.8	90.4	77.1	58.6	42	29.2	22.8	20.1	16.8	13.1	11.7	10.9	7	0.7	-5.3	90.4	76.7	57.8	41	28.3	22.4	19.7	16.2	12.7	11.6	10.3	5.6	-0.8	-6.9	90.4	76.3	56.9	39.9	27.4
R03243	3-(Imidazol-4-yl)-2-oxopropyl phosphate + L-Glutamate <=> L-Histidinol phosphate + 2-Oxoglutarate	2.9	1.6	4.5	6	4.4	3.6	5.3	8.3	9.2	10.9	15.4	20.8	25.3	27	27.3	1.6	4.5	5.9	4.2	3.5	5.6	8.4	9.2	11.4	16.1	21.5	25.5	26.8	26.9	1.7	4.6	5.7	4	3.5	5.9	8.5	9.3	11.8	16.8	22.2	25.6	26.5	26.6	1.7	4.6	5.6	3.8	3.5
R01071	ATP + 5-Phospho-alpha-D-ribose 1-diphosphate <=> 1-(5-Phospho-D-ribosyl)-ATP + Diphosphate	100000	0	0	0	0	0	0	0	0	0	0	0	0	0	0	0	0	0	0	0	0	0	0	0	0	0	0	0	0	0	0	0	0	0	0	0	0	0	0	0	0	0	0	0	0	0	0	0
R04035	1-(5-Phospho-D-ribosyl)-ATP + H2O <=> Phosphoribosyl-AMP + Diphosphate	100000	0	0	0	0	0	0	0	0	0	0	0	0	0	0	0	0	0	0	0	0	0	0	0	0	0	0	0	0	0	0	0	0	0	0	0	0	0	0	0	0	0	0	0	0	0	0	0
R04037	Phosphoribosyl-AMP + H2O <=> 5-(5-Phospho-D-ribosylaminoformimino)-1-(5-phosphoribosyl)-imidazole-4-carboxamide	100000	0	0	0	0	0	0	0	0	0	0	0	0	0	0	0	0	0	0	0	0	0	0	0	0	0	0	0	0	0	0	0	0	0	0	0	0	0	0	0	0	0	0	0	0	0	0	0
R04558	N-(5'-Phospho-D-1'-ribulosylformimino)-5-amino-1-(5''-phospho-D-ribosyl)-4-imidazolecarboxamide + L-Glutamine <=> D-erythro-1-(Imidazol-4-yl)glycerol 3-phosphate + 1-(5'-Phosphoribosyl)-5-amino-4-imidazolecarboxamide + L-Glutamate	60000	0	0	0	0	0	0	0	0	0	0	0	0	0	0	0	0	0	0	0	0	0	0	0	0	0	0	0	0	0	0	0	0	0	0	0	0	0	0	0	0	0	0	0	0	0	0	0
R01072	L-Glutamine + 5-Phospho-alpha-D-ribose 1-diphosphate + H2O <=> 5-Phosphoribosylamine + Diphosphate + L-Glutamate	2.7	-93.6	-86.1	-79.8	-75.2	-72.3	-72	-77.6	-85.2	-92.9	-99.5	-105.7	-113	-120.6	-126.3	-93.7	-86.1	-79.7	-75.2	-72.3	-72.4	-78.4	-86.4	-94.1	-100.8	-107.2	-114.9	-122.2	-127.3	-93.8	-86.1	-79.6	-75.2	-72.2	-72.9	-79.2	-87.6	-95.3	-102	-108.7	-116.7	-123.6	-127.8	-93.9	-86	-79.6	-75.2	-72.2
R04591	ATP + 1-(5-Phospho-D-ribosyl)-5-amino-4-imidazolecarboxylate + L-Aspartate <=> ADP + Orthophosphate + 1-(5'-Phosphoribosyl)-5-amino-4-(N-succinocarboxamide)-imidazole	5	-45	-44	-43	-44	-50	-62	-72	-83	-93	-100	-105	-110	-120	-131	-45	-44	-43	-44	-51	-63	-73	-84	-94	-101	-106	-112	-123	-134	-45	-44	-43	-44	-53	-64	-75	-86	-95	-101	-107	-114	-125	-137	-45	-44	-43	-44	-54
R07404	ATP + Aminoimidazole ribotide + HCO3- <=> ADP + Orthophosphate + 5-Carboxyamino-1-(5-phospho-D-ribosyl)imidazole	6	-41	-39	-44	-47	-47	-50	-57	-65	-70	-74	-76	-81	-90	-101	-41	-40	-45	-47	-47	-51	-59	-66	-71	-75	-77	-83	-93	-104	-41	-40	-45	-47	-47	-52	-60	-67	-72	-75	-78	-84	-95	-107	-41	-40	-45	-47	-48
R04144	ATP + 5-Phosphoribosylamine + Glycine <=> ADP + Orthophosphate + 5'-Phosphoribosylglycinamide	2.3	-35.9	-31.3	-29.9	-28.2	-26.9	-25.3	-26.1	-28	-28.8	-29.1	-29.8	-33.2	-41.2	-52	-35.8	-31.3	-29.8	-28.1	-26.8	-25.3	-26.5	-28.2	-29	-29.3	-30.3	-34.6	-43.5	-54.7	-35.8	-31.3	-29.7	-27.9	-26.6	-25.4	-26.9	-28.4	-29.1	-29.5	-30.9	-36.1	-46	-57.5	-35.7	-31.3	-29.6	-27.8	-26.5
R01127	1-(5'-Phosphoribosyl)-5-formamido-4-imidazolecarboxamide <=> IMP + H2O	5	0	-11	-17	-19	-20	-20	-20	-20	-20	-20	-23	-29	-33	-37	0	-11	-17	-19	-20	-20	-20	-20	-20	-20	-24	-30	-34	-39	-1	-11	-17	-19	-20	-20	-20	-20	-20	-20	-25	-31	-35	-41	-1	-12	-18	-19	-20
R04209	Aminoimidazole ribotide + CO2 <=> 1-(5-Phospho-D-ribosyl)-5-amino-4-imidazolecarboxylate	4	48	46	41	35	29	22	12	5	-2	-7	-14	-21	-27	-33	48	46	41	35	29	21	12	4	-2	-8	-15	-22	-28	-34	48	46	41	35	29	20	11	3	-3	-9	-16	-23	-30	-36	48	46	41	35	28
R04325	10-Formyltetrahydrofolate + 5'-Phosphoribosylglycinamide <=> Tetrahydrofolate + 5'-Phosphoribosyl-N-formylglycinamide	6	-7	5	14	18	14	8	1	-4	-8	-9	-8	-8	-8	-8	-7	5	15	17	13	7	1	-5	-8	-9	-8	-8	-8	-8	-7	5	15	17	13	6	0	-5	-8	-9	-8	-8	-8	-8	-7	5	15	17	12
R04559	1-(5'-Phosphoribosyl)-5-amino-4-(N-succinocarboxamide)-imidazole <=> Fumarate + 1-(5'-Phosphoribosyl)-5-amino-4-imidazolecarboxamide	2.9	-35.2	-28.6	-22.1	-17.5	-10	1.6	6.2	7	7.1	7	6.2	3.1	-2	-7.6	-35.4	-28.7	-22.1	-17.5	-9.2	2	5.9	6.5	6.5	6.4	5.3	1.7	-3.4	-9.1	-35.6	-28.7	-22.1	-17.6	-8.4	2.2	5.5	6	6	5.8	4.3	0.4	-4.8	-10.6	-35.8	-28.8	-22.2	-17.6	-7.6
R06975	Formate + ATP + 1-(5'-Phosphoribosyl)-5-amino-4-imidazolecarboxamide <=> ADP + Orthophosphate + 1-(5'-Phosphoribosyl)-5-formamido-4-imidazolecarboxamide	3.5	12.2	13.4	6.7	-1	-4.3	-1.6	4.4	10.1	15.8	21.5	26.9	29.5	26.3	20.9	12.2	13.2	6.3	-1.3	-4.2	-1.1	5	10.9	16.7	22.5	27.7	29.4	25.4	19.9	12.3	13	5.8	-1.6	-4.2	-0.5	5.7	11.7	17.6	23.4	28.5	29	24.5	18.8	12.3	12.8	5.4	-1.9	-4.1
R07405	5-Carboxyamino-1-(5-phospho-D-ribosyl)imidazole <=> 1-(5-Phospho-D-ribosyl)-5-amino-4-imidazolecarboxylate	6	26	26	26	26	26	29	31	31	31	31	30	30	31	31	26	26	25	26	26	29	31	31	31	31	30	30	31	31	26	26	25	26	27	30	31	31	31	31	30	30	31	31	26	26	25	26	27
R04560	10-Formyltetrahydrofolate + 1-(5'-Phosphoribosyl)-5-amino-4-imidazolecarboxamide <=> Tetrahydrofolate + 1-(5'-Phosphoribosyl)-5-formamido-4-imidazolecarboxamide	2.9	19	23	23	17	9.1	5.1	7	12	17.7	23.5	29.9	36.1	41	46.4	19.1	23	22.8	16.4	8.5	5.1	7.6	12.9	18.7	24.6	31.2	37.3	42.4	48	19.1	23.1	22.6	15.8	8	5.2	8.3	13.8	19.6	25.8	32.6	38.5	43.9	49.6	19.1	23.1	22.4	15.2	7.5
R04463	ATP + 5'-Phosphoribosyl-N-formylglycinamide + L-Glutamine + H2O <=> ADP + Orthophosphate + 2-(Formamido)-N1-(5'-phosphoribosyl)acetamidine + L-Glutamate	50000	0	0	0	0	0	0	0	0	0	0	0	0	0	0	0	0	0	0	0	0	0	0	0	0	0	0	0	0	0	0	0	0	0	0	0	0	0	0	0	0	0	0	0	0	0	0	0
R04208	ATP + 2-(Formamido)-N1-(5'-phosphoribosyl)acetamidine <=> ADP + Orthophosphate + Aminoimidazole ribotide	50000	0	0	0	0	0	0	0	0	0	0	0	0	0	0	0	0	0	0	0	0	0	0	0	0	0	0	0	0	0	0	0	0	0	0	0	0	0	0	0	0	0	0	0	0	0	0	0
R07399	Acetyl-CoA + Pyruvate + H2O <=> (R)-2-Methylmalate + CoA	2.6	-34.9	-34.6	-33.4	-32.4	-33.6	-37.8	-43.3	-49	-54.7	-60.4	-66.1	-71.8	-77.5	-83.2	-34.9	-34.6	-33.3	-32.5	-33.9	-38.5	-44.1	-49.9	-55.7	-61.5	-67.3	-73.1	-78.9	-84.7	-34.9	-34.5	-33.2	-32.5	-34.3	-39.1	-44.9	-50.8	-56.7	-62.6	-68.5	-74.4	-80.3	-86.2	-34.9	-34.5	-33.1	-32.6	-34.7
R00996	L-Threonine <=> 2-Oxobutanoate + Ammonia	4	-45	-44	-42	-41	-41	-41	-41	-41	-41	-40	-40	-40	-40	-40	-45	-45	-43	-42	-42	-42	-42	-41	-41	-41	-41	-41	-41	-41	-46	-45	-43	-42	-42	-42	-42	-42	-41	-41	-41	-41	-41	-41	-46	-45	-43	-42	-42
R05070	(R)-2,3-Dihydroxy-3-methylpentanoate <=> (S)-3-Methyl-2-oxopentanoic acid + H2O	1.4	-34.6	-34.7	-35.2	-36.4	-36.9	-36.9	-36.9	-36.9	-36.9	-36.9	-36.9	-36.3	-33.6	-28.5	-34.6	-34.7	-35.3	-36.5	-36.9	-36.9	-36.9	-36.9	-36.9	-36.9	-36.8	-35.9	-32.5	-27.1	-34.6	-34.7	-35.4	-36.5	-36.9	-36.9	-36.9	-36.9	-36.9	-36.9	-36.7	-35.4	-31.4	-25.7	-34.6	-34.7	-35.4	-36.6	-36.9
R00994	D-erythro-3-Methylmalate + NAD+ <=> 2-Oxobutanoate + CO2 + NADH + H+	5	71	53	28	6	-10	-18	-20	-20	-20	-20	-20	-23	-28	-34	71	52	27	5	-11	-18	-20	-20	-20	-20	-21	-24	-30	-36	71	51	26	3	-13	-19	-20	-21	-21	-21	-22	-26	-32	-38	70	50	24	2	-14
R05069	(S)-2-Aceto-2-hydroxybutanoate <=> (R)-3-Hydroxy-3-methyl-2-oxopentanoate	0	2.48938	2.31764	1.3906	0.286691	0.032225	0.00326829	0.000377005	0.000535352	0.00502486	0.049699	0.451665	2.52331	5.50123	6.52323	2.48646	2.29281	1.30877	0.254372	0.028195	0.00285874	0.000367345	0.000848282	0.00818661	0.0804892	0.69483	3.23311	5.89093	6.5822	2.48323	2.266	1.22884	0.22612	0.0247631	0.00251326	0.000381945	0.0013418	0.0131352	0.127931	1.02825	3.93476	6.16132	6.61765	2.47969	2.23719	1.15134	0.201408	0.0218285
R08648	Pyruvate + 2-Oxobutanoate <=> (S)-2-Aceto-2-hydroxybutanoate + CO2	5	-48	-48	-44	-38	-33	-27	-21	-15	-10	-4	1	5	5	5	-48	-48	-44	-38	-32	-26	-20	-15	-9	-3	2	5	5	5	-48	-48	-44	-38	-32	-26	-20	-14	-8	-2	3	5	5	5	-48	-48	-43	-37	-31
R02199	(S)-3-Methyl-2-oxopentanoic acid + L-Glutamate <=> L-Isoleucine + 2-Oxoglutarate	3.5	9.7	10.5	10.1	7.4	6.1	5.9	5.9	6	6.7	7.5	7.7	7.7	7.7	7.7	9.7	10.5	10	7.2	6	5.9	5.9	6	6.8	7.5	7.7	7.7	7.7	7.7	9.7	10.5	9.8	7	6	5.8	5.8	6.1	7	7.6	7.7	7.7	7.7	7.7	9.7	10.5	9.6	6.8	5.9
R03898	2-Methylmaleate + H2O <=> D-erythro-3-Methylmalate	2.8	4.8	6	8.9	10.3	9.6	8.9	8.8	8.8	8.8	8.8	8.8	8.8	8.8	8.8	4.8	6.1	9.1	10.2	9.5	8.9	8.8	8.8	8.8	8.8	8.8	8.8	8.8	8.8	4.8	6.2	9.2	10.2	9.4	8.9	8.8	8.8	8.8	8.8	8.8	8.8	8.8	8.8	4.8	6.4	9.3	10.2	9.3
R03896	(R)-2-Methylmalate <=> 2-Methylmaleate + H2O	2.4	13.4	12.2	9.3	8.1	8.6	9.3	9.4	9.4	9.4	9.4	9.4	9.4	9.4	9.4	13.4	12	9.2	8.1	8.7	9.3	9.4	9.4	9.4	9.4	9.4	9.4	9.4	9.4	13.3	11.9	9.1	8.1	8.8	9.3	9.4	9.4	9.4	9.4	9.4	9.4	9.4	9.4	13.3	11.8	9	8.1	8.9
R05068	(R)-3-Hydroxy-3-methyl-2-oxopentanoate + NADPH + H+ <=> (R)-2,3-Dihydroxy-3-methylpentanoate + NADP+	1	-125.9	-101.7	-78.2	-55.3	-35.9	-25	-18.5	-12.7	-7	-0.6	8.1	18.8	29.3	40.2	-125.7	-101	-77	-53.7	-34.4	-24.1	-17.7	-11.8	-5.9	0.8	10.2	21	31.7	43	-125.4	-100.3	-75.7	-52	-33	-23.3	-16.9	-10.9	-4.8	2.4	12.3	23.3	34.3	45.8	-125.2	-99.5	-74.4	-50.3	-31.7
R01213	Acetyl-CoA + 3-Methyl-2-oxobutanoic acid + H2O <=> alpha-Isopropylmalate + CoA	1.3	-15.7	-15.6	-15.1	-14.2	-14.6	-18.2	-23.7	-29.3	-35	-40.7	-46.5	-52.5	-59.9	-70.1	-15.7	-15.6	-15	-14.1	-14.8	-18.9	-24.4	-30.2	-36	-41.8	-47.7	-53.9	-62.2	-73	-15.7	-15.6	-15	-14.2	-15.1	-19.5	-25.2	-31.1	-37	-42.9	-48.9	-55.5	-64.6	-75.9	-15.7	-15.6	-14.9	-14.2	-15.5
R04426	(2R,3S)-3-Isopropylmalate + NAD+ <=> (2S)-2-Isopropyl-3-oxosuccinate + NADH + H+	1	134.4	115.5	89.4	62.7	40.1	26.4	18.7	12.7	7	1.2	-4.8	-13.3	-24.2	-35.6	134.4	114.8	88.1	61	38.5	25.4	17.9	11.8	6	0.2	-6.2	-15.6	-26.9	-38.5	134.3	114.2	86.8	59.2	37	24.4	17.1	11	5.1	-0.9	-7.8	-18.1	-29.7	-41.5	134.2	113.6	85.5	57.5	35.6
R01652	(2S)-2-Isopropyl-3-oxosuccinate <=> 4-Methyl-2-oxopentanoate + CO2	4	-57	-57	-55	-51	-45	-40	-34	-28	-23	-17	-11	-5	0	6	-58	-57	-55	-51	-45	-39	-33	-28	-22	-16	-10	-4	1	7	-58	-58	-55	-50	-45	-39	-33	-27	-21	-15	-9	-4	2	8	-58	-58	-55	-50	-44
R03968	alpha-Isopropylmalate <=> 2-Isopropylmaleate + H2O	1.9	4.5	3.7	1.1	-0.8	-0.6	0.2	0.4	0.4	0.4	0.4	0.4	0.7	2.5	7	4.5	3.6	1	-0.8	-0.5	0.2	0.4	0.4	0.4	0.4	0.5	0.9	3.4	8.4	4.5	3.6	0.8	-0.8	-0.4	0.3	0.4	0.4	0.4	0.4	0.5	1.2	4.4	9.8	4.5	3.5	0.7	-0.8	-0.3
R01090	4-Methyl-2-oxopentanoate + L-Glutamate <=> L-Leucine + 2-Oxoglutarate	1.6	3.5	4.3	3.9	1.1	-0.2	-0.3	-0.3	-0.2	0.3	1	1.2	1.2	1.2	1.2	3.5	4.3	3.8	0.9	-0.2	-0.4	-0.4	-0.2	0.4	1.1	1.2	1.2	1.2	1.2	3.5	4.3	3.6	0.8	-0.3	-0.4	-0.4	-0.2	0.6	1.1	1.2	1.2	1.2	1.2	3.6	4.3	3.4	0.6	-0.3
R04001	2-Isopropylmaleate + H2O <=> (2R,3S)-3-Isopropylmalate	1.9	-0.4	0.4	3	5.1	4.8	3.9	3.7	3.7	3.7	3.7	3.7	3.7	3.7	3.7	-0.4	0.5	3.2	5.1	4.7	3.9	3.7	3.7	3.7	3.7	3.7	3.7	3.7	3.7	-0.4	0.5	3.4	5.1	4.6	3.8	3.7	3.7	3.7	3.7	3.7	3.7	3.7	3.7	-0.4	0.6	3.5	5.1	4.5
R01088	4-Methyl-2-oxopentanoate + Ammonia + NADH + H+ <=> L-Leucine + H2O + NAD+	1.6	-120.2	-101.8	-79	-58	-39.6	-27.3	-19.7	-13.6	-7	-0.4	5.8	14.3	25.3	36.6	-119.9	-101	-77.7	-56.3	-37.9	-26	-18.6	-12.3	-5.6	1	7.6	17	28.3	39.9	-119.5	-100.1	-76.4	-54.7	-36.3	-24.7	-17.4	-11.1	-4.2	2.4	9.5	19.7	31.4	43.1	-119.2	-99.3	-75.1	-53	-34.7
R10147	L-Aspartate 4-semialdehyde + Pyruvate <=> (2S,4S)-4-Hydroxy-2,3,4,5-tetrahydrodipicolinate + H2O	5	-56	-60	-62	-65	-71	-76	-82	-87	-91	-91	-92	-92	-92	-92	-56	-60	-62	-65	-71	-77	-82	-88	-91	-91	-91	-91	-91	-91	-56	-60	-61	-65	-71	-77	-83	-88	-91	-91	-91	-91	-91	-91	-56	-60	-61	-66	-71
R00271	Acetyl-CoA + H2O + 2-Oxoglutarate <=> (R)-2-Hydroxybutane-1,2,4-tricarboxylate + CoA	2.8	-17.8	-17.3	-15.7	-15.3	-17.6	-22.3	-27.8	-33.5	-39.2	-45	-50.7	-56.7	-64.5	-74.8	-17.8	-17.3	-15.7	-15.4	-18	-23	-28.7	-34.5	-40.3	-46.1	-51.9	-58.3	-66.9	-77.8	-17.8	-17.2	-15.6	-15.6	-18.5	-23.7	-29.5	-35.4	-41.3	-47.2	-53.2	-60	-69.4	-80.8	-17.8	-17.1	-15.5	-15.8	-19
R02733	N6-Acetyl-LL-2,6-diaminoheptanedioate + H2O <=> Acetate + LL-2,6-Diaminoheptanedioate	2.3	-1.9	-6.5	-10.5	-15.2	-19.8	-23.2	-24.3	-24.4	-25.1	-29	-34.5	-40.2	-45.9	-51.6	-2.2	-6.9	-11.1	-15.8	-20.4	-23.7	-24.6	-24.7	-25.8	-30.2	-35.9	-41.7	-47.5	-53.3	-2.4	-7.3	-11.6	-16.4	-21.1	-24.2	-24.9	-25	-26.5	-31.5	-37.3	-43.2	-49.1	-55	-2.7	-7.6	-12.1	-17.1	-21.8
R02734	N-Succinyl-LL-2,6-diaminoheptanedioate + H2O <=> Succinate + LL-2,6-Diaminoheptanedioate	4	6	2	-2	-7	-9	-9	-9	-9	-9	-12	-17	-23	-29	-34	5	1	-3	-8	-9	-9	-9	-9	-9	-13	-19	-24	-30	-36	5	1	-3	-8	-9	-10	-10	-9	-10	-14	-20	-26	-32	-38	5	1	-4	-8	-10
R04198	(2S,4S)-4-Hydroxy-2,3,4,5-tetrahydrodipicolinate + NADH + H+ <=> 2,3,4,5-Tetrahydrodipicolinate + NAD+ + H2O	1.5	-155.4	-136.7	-112.2	-89.3	-70.5	-58.2	-50.6	-44.6	-38.9	-33.2	-27.2	-18.7	-7.7	3.6	-155.3	-136.1	-111.1	-87.9	-69.2	-57.2	-49.8	-43.8	-38	-32.1	-25.7	-16.3	-5	6.6	-155.3	-135.5	-110	-86.5	-67.8	-56.2	-49	-42.9	-37	-31	-24.1	-13.8	-2.2	9.5	-155.2	-134.9	-108.9	-85.2	-66.6
R01934	Homoisocitrate + NAD+ <=> 2-Oxoadipate + CO2 + NADH + H+	4	82	63	39	17	2	-5	-7	-7	-7	-7	-7	-10	-15	-21	82	62	37	16	1	-6	-7	-7	-7	-7	-8	-12	-17	-23	81	61	36	14	0	-6	-7	-8	-8	-8	-9	-13	-19	-25	81	61	35	13	-1
R00715	N6-(L-1,3-Dicarboxypropyl)-L-lysine + NAD+ + H2O <=> L-Lysine + 2-Oxoglutarate + NADH + H+	2.9	120.5	103.7	82.7	59.6	39.7	27.1	19.5	13.7	9.1	5.3	-0.1	-8.5	-19.4	-30.8	120.2	102.9	81.2	57.7	37.9	25.7	18.3	12.6	8.2	4.2	-1.8	-11.2	-22.5	-34	119.8	102.1	79.8	55.9	36.2	24.4	17.2	11.5	7.2	2.9	-3.7	-13.9	-25.5	-37.3	119.5	101.3	78.4	54	34.5
R04199	(2S,4S)-4-Hydroxy-2,3,4,5-tetrahydrodipicolinate + NADPH + H+ <=> 2,3,4,5-Tetrahydrodipicolinate + NADP+ + H2O	1.5	-155.2	-131.2	-108.4	-86.7	-67.8	-57	-50.5	-44.7	-38.9	-32.5	-23.8	-12.9	-1.5	9.9	-155	-130.5	-107.2	-85.1	-66.3	-56.1	-49.6	-43.8	-37.8	-31.1	-21.7	-10.5	1.1	12.7	-154.8	-129.8	-106	-83.5	-64.9	-55.2	-48.8	-42.8	-36.8	-29.6	-19.5	-8	3.7	15.5	-154.6	-129	-104.8	-81.9	-63.6
R00451	meso-2,6-Diaminoheptanedioate <=> L-Lysine + CO2	4	-66	-64	-59	-53	-47	-41	-36	-30	-22	-13	-6	0	6	12	-66	-65	-59	-53	-47	-41	-35	-29	-21	-12	-5	1	7	13	-66	-65	-59	-53	-47	-41	-35	-28	-20	-11	-4	2	8	14	-66	-65	-59	-52	-46
R02735	LL-2,6-Diaminoheptanedioate <=> meso-2,6-Diaminoheptanedioate	2.9	-1.7	-1.7	-1.7	-1.7	-1.7	-1.7	-1.7	-1.7	-1.6	-1.6	-1.6	-1.6	-1.6	-1.6	-1.7	-1.7	-1.7	-1.7	-1.7	-1.7	-1.7	-1.7	-1.6	-1.6	-1.6	-1.6	-1.6	-1.6	-1.7	-1.7	-1.7	-1.7	-1.7	-1.7	-1.7	-1.7	-1.6	-1.6	-1.6	-1.6	-1.6	-1.6	-1.7	-1.7	-1.7	-1.7	-1.7
R04475	N-Succinyl-2-L-amino-6-oxoheptanedioate + L-Glutamate <=> N-Succinyl-LL-2,6-diaminoheptanedioate + 2-Oxoglutarate	2.9	-3.6	-1.9	-2.3	-2.2	-0.5	0.8	1	0.7	-0.3	-0.9	-1	-1	-1.1	-1.1	-3.7	-2	-2.4	-2.1	-0.4	0.8	0.9	0.6	-0.5	-1	-1.1	-1.1	-1.1	-1.1	-3.7	-2	-2.5	-2	-0.2	0.8	0.8	0.4	-0.7	-1.1	-1.2	-1.2	-1.2	-1.2	-3.7	-2	-2.6	-1.9	-0.1
R01939	2-Oxoadipate + L-Glutamate <=> L-2-Aminoadipate + 2-Oxoglutarate	2.9	1.2	1.2	0.8	0.5	0.6	0.7	0.7	0.7	0.7	0.7	0.7	0.7	0.7	0.7	1.2	1.2	0.7	0.5	0.7	0.7	0.7	0.7	0.7	0.7	0.7	0.7	0.7	0.7	1.2	1.2	0.7	0.5	0.7	0.7	0.7	0.7	0.7	0.7	0.7	0.7	0.7	0.7	1.2	1.2	0.7	0.5	0.7
R03444	(R)-2-Hydroxybutane-1,2,4-tricarboxylate <=> (Z)-But-1-ene-1,2,4-tricarboxylate + H2O	1.9	4.6	3	0.1	-0.6	0.1	0.4	0.4	0.4	0.4	0.4	0.4	0.8	2.8	7.5	4.6	2.8	-0.1	-0.6	0.1	0.4	0.4	0.4	0.4	0.4	0.5	1	3.8	8.9	4.6	2.7	-0.1	-0.5	0.2	0.4	0.4	0.4	0.4	0.4	0.5	1.4	4.9	10.4	4.6	2.6	-0.2	-0.4	0.2
R04371	(Z)-But-1-ene-1,2,4-tricarboxylate + H2O <=> Homoisocitrate	2.9	-2.9	-1.2	1.8	2.4	1.6	1.3	1.2	1.2	1.2	1.2	1.2	1.2	1.2	1.2	-2.9	-1.1	1.9	2.4	1.5	1.2	1.2	1.2	1.2	1.2	1.2	1.2	1.2	1.2	-2.9	-1	2	2.3	1.5	1.2	1.2	1.2	1.2	1.2	1.2	1.2	1.2	1.2	-2.8	-0.8	2.1	2.2	1.4
R04467	N-Acetyl-L-2-amino-6-oxopimelate + L-Glutamate <=> N6-Acetyl-LL-2,6-diaminoheptanedioate + 2-Oxoglutarate	1.9	6.2	8.2	8	6.9	7.2	8.7	9.4	9.4	9.4	9.4	9.4	9.4	9.4	9.4	6.1	8.2	7.9	6.9	7.3	8.8	9.4	9.4	9.4	9.4	9.4	9.4	9.4	9.4	6.1	8.2	7.7	6.8	7.4	8.9	9.4	9.4	9.4	9.4	9.4	9.4	9.4	9.4	6.1	8.2	7.6	6.8	7.6
R02315	L-Glutamate + L-2-Aminoadipate 6-semialdehyde + NADPH + H+ <=> N6-(L-1,3-Dicarboxypropyl)-L-lysine + NADP+ + H2O	3.2	-123.7	-99.8	-77.7	-56.4	-37.2	-26.3	-19.8	-13.9	-7.3	0.7	10.1	21.1	32.4	43.8	-123.3	-98.8	-76.2	-54.5	-35.4	-25.1	-18.7	-12.6	-5.7	2.6	12.5	23.8	35.4	47	-122.8	-97.9	-74.8	-52.6	-33.7	-24	-17.5	-11.3	-4.1	4.6	15	26.6	38.3	50.1	-122.3	-96.9	-73.3	-50.6	-32.1
R04364	2,3,4,5-Tetrahydrodipicolinate + Acetyl-CoA + H2O <=> N-Acetyl-L-2-amino-6-oxopimelate + CoA	4	-3	6	11	17	23	26	26	26	26	26	26	26	26	26	-2	6	12	18	23	26	26	26	26	26	26	26	26	26	-2	6	12	18	24	26	26	26	26	26	26	26	26	26	-2	6	12	19	24
R04365	Succinyl-CoA + 2,3,4,5-Tetrahydrodipicolinate + H2O <=> CoA + N-Succinyl-2-L-amino-6-oxoheptanedioate	5	-6	-2	2	13	23	26	26	26	26	26	26	26	26	26	-6	-2	2	14	24	26	26	26	26	26	26	26	26	26	-6	-2	3	15	24	26	26	26	26	26	26	26	26	26	-6	-2	4	16	24
R02755	L-2-Amino-6-oxoheptanedioate + Ammonia + NADPH + H+ <=> meso-2,6-Diaminoheptanedioate + NADP+ + H2O	2.4	-115	-90.3	-68.4	-48.2	-29.5	-18.7	-12.2	-6.1	0.9	8	16.8	27.7	39	50.4	-114.5	-89.3	-67	-46.3	-27.7	-17.5	-11	-4.8	2.5	9.7	19.2	30.4	41.9	53.5	-114	-88.3	-65.6	-44.4	-26	-16.3	-9.8	-3.4	4	11.6	21.6	33.1	44.9	56.7	-113.6	-87.3	-64.1	-42.4	-24.3
R04336	2,3,4,5-Tetrahydrodipicolinate + H2O <=> L-2-Amino-6-oxoheptanedioate	4	27	31	32	35	41	46	52	57	61	63	63	63	63	63	27	31	32	36	41	47	53	58	62	63	63	63	63	63	27	31	32	36	42	47	53	59	62	63	63	63	63	63	27	31	32	36	42
R07613	2,3,4,5-Tetrahydrodipicolinate + L-Glutamate + H2O <=> LL-2,6-Diaminoheptanedioate + 2-Oxoglutarate	5	37	43	45	45	49	55	61	66	71	73	73	73	73	73	37	43	44	45	50	55	61	67	72	73	73	73	73	73	37	43	44	46	50	56	62	68	72	73	73	73	73	73	38	43	44	46	51
R03098	L-2-Aminoadipate + ATP <=> L-2-Aminoadipate adenylate + Diphosphate	100000	0	0	0	0	0	0	0	0	0	0	0	0	0	0	0	0	0	0	0	0	0	0	0	0	0	0	0	0	0	0	0	0	0	0	0	0	0	0	0	0	0	0	0	0	0	0	0
R00480	ATP + L-Aspartate <=> ADP + 4-Phospho-L-aspartate	2.9	13.6	14.9	12.9	12.6	15.2	20	22.3	20.5	17.2	15.9	15.4	13.8	10.3	5.1	13.6	14.9	12.8	12.8	15.6	20.3	22.1	19.9	16.7	15.7	15.1	13.2	9.1	3.7	13.7	14.8	12.8	13	16	20.6	21.8	19.2	16.3	15.4	14.7	12.5	7.9	2.3	13.7	14.7	12.7	13.2	16.5
R02291	4-Phospho-L-aspartate + NADPH + H+ <=> L-Aspartate 4-semialdehyde + Orthophosphate + NADP+	1.7	-106.3	-80.1	-56.8	-35.8	-16.8	-4.9	3.2	11.4	19.8	27	35.5	44.5	51.4	57.2	-106.4	-79.7	-56	-34.5	-15.5	-4	4	12.5	20.8	28.2	37.2	46	52.5	58.4	-106.4	-79.2	-55.1	-33.2	-14.3	-3.3	4.8	13.6	21.8	29.4	38.8	47.3	53.7	59.7	-106.5	-78.8	-54.2	-31.8	-13.2
R03260	O-Succinyl-L-homoserine + L-Cysteine <=> L-Cystathionine + Succinate	6	-51	-49	-49	-50	-52	-56	-62	-67	-72	-75	-76	-76	-76	-76	-51	-49	-49	-50	-53	-57	-62	-68	-73	-75	-76	-76	-76	-76	-51	-49	-49	-51	-53	-58	-63	-69	-73	-75	-76	-76	-76	-76	-51	-49	-49	-51	-53
R01286	L-Cystathionine + H2O <=> L-Homocysteine + Ammonia + Pyruvate	2.7	-36.4	-35.9	-34.4	-33.8	-33.7	-33.7	-33.7	-33.7	-33.6	-35.2	-40	-45.6	-51.3	-57	-37	-36.4	-35	-34.4	-34.3	-34.3	-34.3	-34.3	-34.2	-36.5	-41.7	-47.4	-53.2	-59	-37.5	-37	-35.5	-35	-34.9	-34.9	-34.9	-34.9	-34.9	-37.9	-43.3	-49.1	-55	-60.9	-38	-37.5	-36.1	-35.6	-35.5
R01777	Succinyl-CoA + L-Homoserine <=> CoA + O-Succinyl-L-homoserine	5	-40	-45	-47	-40	-32	-30	-30	-30	-30	-30	-30	-30	-30	-30	-40	-45	-47	-39	-32	-30	-30	-30	-30	-30	-30	-30	-30	-30	-40	-45	-47	-38	-32	-30	-30	-30	-30	-30	-30	-30	-30	-30	-40	-45	-46	-38	-31
R00946	5-Methyltetrahydrofolate + L-Homocysteine <=> Tetrahydrofolate + L-Methionine	5	-4	-4	-4	-4	-4	-3	-3	-3	-3	0	6	13	18	24	-4	-4	-4	-4	-3	-3	-3	-3	-3	1	8	14	20	25	-4	-4	-4	-4	-3	-3	-3	-3	-2	2	9	15	21	27	-4	-4	-4	-4	-3
R01773	L-Aspartate 4-semialdehyde + NADH + H+ <=> L-Homoserine + NAD+	1.7	-127	-107.8	-83.3	-61.1	-42.4	-30.1	-22.5	-16.4	-10.2	-4.1	1.9	10.4	21.3	32.7	-126.9	-107.2	-82.2	-59.7	-41.1	-29.1	-21.7	-15.5	-9.2	-3.1	3.4	12.8	24.1	35.7	-126.9	-106.6	-81.1	-58.3	-39.8	-28.2	-20.9	-14.6	-8.2	-2	5	15.2	26.9	38.6	-126.8	-106	-80.1	-57	-38.5
R01775	L-Aspartate 4-semialdehyde + NADPH + H+ <=> L-Homoserine + NADP+	1.7	-126.8	-102.3	-79.5	-58.5	-39.7	-28.9	-22.4	-16.5	-10.2	-3.5	5.3	16.2	27.5	38.9	-126.6	-101.6	-78.3	-56.9	-38.2	-28	-21.6	-15.5	-9.1	-2	7.4	18.6	30.2	41.8	-126.4	-100.8	-77.2	-55.3	-36.8	-27.1	-20.7	-14.5	-7.9	-0.5	9.5	21.1	32.8	44.6	-126.1	-100.1	-76	-53.7	-35.5
R09726	ATP + Molybdopterin <=> Diphosphate + Adenylated molybdopterin	100000	0	0	0	0	0	0	0	0	0	0	0	0	0	0	0	0	0	0	0	0	0	0	0	0	0	0	0	0	0	0	0	0	0	0	0	0	0	0	0	0	0	0	0	0	0	0	0
R04292	Iminoaspartate + Glycerone phosphate <=> Quinolinate + 2 H2O + Orthophosphate	4	-196	-205	-213	-215	-215	-215	-217	-222	-228	-234	-240	-247	-256	-263	-196	-205	-213	-215	-215	-215	-218	-223	-229	-235	-241	-249	-257	-264	-196	-205	-214	-215	-215	-215	-219	-224	-230	-236	-242	-251	-259	-265	-196	-206	-214	-215	-215
R00257	ATP + Deamino-NAD+ + L-Glutamine + H2O <=> AMP + Diphosphate + NAD+ + L-Glutamate	2.9	-107.9	-92.5	-74	-56.9	-44	-41.1	-49.6	-60.8	-72.7	-84.7	-95.3	-103.6	-109.3	-114.7	-108.1	-92.5	-73.6	-56.2	-43.5	-42	-51.1	-62.6	-74.9	-86.9	-97.2	-104.8	-110.2	-115.8	-108.4	-92.4	-73.1	-55.6	-43.1	-42.9	-52.7	-64.5	-77	-89	-98.8	-105.8	-111.1	-116.9	-108.7	-92.4	-72.7	-54.9	-42.8
R00189	ATP + Deamino-NAD+ + Ammonia <=> AMP + Diphosphate + NAD+	2.8	-60.5	-50.4	-37	-23.9	-12.4	-9.8	-18.2	-29	-38.5	-45.3	-50.2	-53.5	-56.3	-61	-60.6	-50.2	-36.5	-23.1	-11.6	-10.3	-19.4	-30.4	-39.6	-46.1	-50.7	-53.5	-56.7	-61.8	-60.7	-50	-36	-22.2	-10.9	-10.9	-20.6	-31.7	-40.7	-46.9	-51.1	-53.5	-57.2	-62.6	-60.7	-49.9	-35.4	-21.4	-10.3
R00104	ATP + NAD+ <=> ADP + NADP+	2.9	4	6.7	4.1	2.1	-0.3	-5.1	-10.1	-15.6	-21.2	-26.8	-31.8	-35.4	-39.2	-44.5	4.1	6.7	4.1	2.2	-0.7	-5.8	-10.9	-16.6	-22.3	-28	-32.8	-36.2	-40.4	-45.9	4.2	6.8	4.2	2.2	-1.1	-6.5	-11.8	-17.6	-23.4	-29.1	-33.6	-37	-41.6	-47.3	4.2	6.9	4.2	2.2	-1.5
R03005	ATP + Nicotinate D-ribonucleotide <=> Diphosphate + Deamino-NAD+	5	-37	-31	-28	-27	-25	-24	-25	-25	-25	-25	-25	-26	-24	-20	-37	-31	-28	-27	-25	-24	-25	-25	-25	-25	-25	-25	-23	-18	-37	-30	-28	-27	-25	-24	-25	-25	-25	-25	-25	-25	-21	-16	-37	-30	-28	-27	-25
R03348	Quinolinate + 5-Phospho-alpha-D-ribose 1-diphosphate <=> Nicotinate D-ribonucleotide + Diphosphate + CO2	4	-76	-69	-65	-62	-56	-50	-46	-39	-30	-19	-10	-4	0	1	-76	-69	-65	-62	-56	-50	-45	-38	-28	-17	-9	-3	0	2	-77	-69	-65	-62	-55	-49	-44	-37	-27	-16	-8	-2	0	3	-77	-69	-65	-62	-55
R07407	L-Aspartate + NADP+ <=> Iminoaspartate + NADPH + H+	2.5	151.8	135.5	121	101	79.5	67.7	61.1	55.5	51.3	49.2	46	40.8	35.2	29.5	151.7	135	120	99.2	77.8	66.8	60.3	54.7	50.8	48.8	45	39.6	33.9	28.1	151.5	134.6	119.1	97.4	76.3	65.9	59.5	53.9	50.4	48.2	44	38.4	32.5	26.6	151.4	134.1	118.1	95.6	74.9
R07410	L-Aspartate + NAD+ <=> Iminoaspartate + NADH + H+	2.5	152	141	124.8	103.6	82.2	68.9	61.2	55.5	51.3	49.9	49.4	46.6	41.4	35.7	152	140.7	123.9	102	80.7	67.9	60.4	54.7	50.9	49.8	49.1	45.4	39.9	34.2	152	140.4	123.1	100.5	79.3	66.9	59.6	54	50.6	49.7	48.6	44.2	38.5	32.6	152.1	140	122.1	98.9	77.9
R02035	D-Glucono-1,5-lactone 6-phosphate + H2O <=> 6-Phospho-D-gluconate	1.7	0.5	0.7	-1	-5.5	-11	-16.8	-22.5	-28.2	-33.9	-39.3	-43.6	-47.4	-52.7	-58.3	0.5	0.7	-1.2	-5.9	-11.6	-17.5	-23.3	-29.1	-34.9	-40.3	-44.3	-48.5	-54.1	-59.9	0.5	0.6	-1.5	-6.4	-12.2	-18.2	-24.1	-30	-35.8	-41.1	-45	-49.7	-55.5	-61.4	0.5	0.6	-1.7	-6.8	-12.8
R02736	beta-D-Glucose 6-phosphate + NADP+ <=> D-Glucono-1,5-lactone 6-phosphate + NADPH + H+	2.4	91.6	67.8	45.7	24.9	6.2	-4.4	-10.8	-16.5	-22.3	-28.3	-35.8	-44.2	-50.9	-56.8	91.4	67.1	44.6	23.3	4.7	-5.3	-11.6	-17.4	-23.3	-29.6	-37.5	-45.7	-52.2	-58.1	91.2	66.4	43.4	21.7	3.3	-6.1	-12.4	-18.4	-24.3	-30.9	-39.2	-47.1	-53.4	-59.4	90.9	65.7	42.3	20.1	2
R10907	beta-D-Glucose 6-phosphate + NAD+ <=> D-Glucono-1,5-lactone 6-phosphate + NADH + H+	2.4	91.8	73.3	49.5	27.5	8.9	-3.2	-10.6	-16.6	-22.3	-27.7	-32.4	-38.4	-44.7	-50.5	91.7	72.8	48.5	26.1	7.6	-4.2	-11.4	-17.4	-23.2	-28.5	-33.5	-39.9	-46.1	-52	91.6	72.2	47.4	24.7	6.3	-5.1	-12.2	-18.3	-24.1	-29.4	-34.6	-41.3	-47.5	-53.4	91.6	71.6	46.3	23.4	5
R01049	ATP + D-Ribose 5-phosphate <=> AMP + 5-Phospho-alpha-D-ribose 1-diphosphate	1.5	14.1	14.5	12.7	10.5	8	4.6	-0.3	-7	-16.5	-27	-35.4	-40.8	-44.4	-49.6	14.1	14.3	12.5	10.2	7.7	3.9	-1.3	-8.5	-18.4	-28.8	-36.6	-41.3	-45	-51.2	14.1	14.2	12.2	10	7.3	3.2	-2.4	-9.9	-20.1	-30.4	-37.6	-41.6	-45.9	-53.3	14.1	14	12	9.8	6.9
R01830	D-Erythrose 4-phosphate + D-Xylulose 5-phosphate <=> beta-D-Fructose 6-phosphate + D-Glyceraldehyde 3-phosphate	2.4	-3	-3.8	-4	-4.1	-4.3	-5.2	-5.8	-6	-6.7	-9.7	-14.4	-18.3	-23	-28.6	-3	-3.8	-4	-4.1	-4.3	-5.3	-5.9	-6.1	-7.1	-10.6	-15.2	-19.2	-24.4	-30.1	-3	-3.8	-4	-4.1	-4.4	-5.4	-5.9	-6.2	-7.5	-11.5	-16.1	-20.3	-25.8	-31.7	-3	-3.8	-4	-4.1	-4.5
R01528	6-Phospho-D-gluconate + NADP+ <=> D-Ribulose 5-phosphate + CO2 + NADPH + H+	3.2	71.7	48	27.6	11.3	-1.8	-6.4	-6.8	-6.8	-6.9	-7.6	-10.6	-15	-18.9	-24.1	71.2	47	26.5	9.9	-2.9	-6.8	-7.1	-7.1	-7.2	-8.2	-11.7	-15.9	-20.2	-25.7	70.7	46.1	25.3	8.5	-4	-7.2	-7.4	-7.4	-7.6	-8.9	-12.9	-16.9	-21.6	-27.2	70.2	45.2	24.1	7.1	-5
R10221	6-Phospho-D-gluconate + NAD+ <=> D-Ribulose 5-phosphate + CO2 + NADH + H+	3.2	71.9	53.5	31.5	13.9	1	-5.2	-6.7	-6.9	-6.9	-6.9	-7.2	-9.2	-12.7	-17.9	71.5	52.7	30.4	12.7	-0.1	-5.7	-6.9	-7.1	-7.1	-7.2	-7.7	-10.1	-14.1	-19.6	71.2	51.9	29.3	11.5	-1.1	-6.2	-7.2	-7.4	-7.4	-7.4	-8.3	-11.1	-15.6	-21.3	70.8	51.1	28.2	10.4	-2
R01056	D-Ribulose 5-phosphate <=> D-Ribose 5-phosphate	0.8	0.1	-0.5	-0.7	-0.7	-0.9	-1.6	-2.1	-2.2	-2.2	-2.8	-5.3	-8.9	-11.5	-12.1	0.1	-0.5	-0.7	-0.7	-0.9	-1.7	-2.1	-2.2	-2.3	-3.1	-6.1	-9.7	-11.7	-12.1	0.1	-0.6	-0.7	-0.7	-1	-1.8	-2.1	-2.2	-2.3	-3.5	-6.8	-10.3	-11.8	-12.1	0	-0.6	-0.7	-0.7	-1.1
R01827	Sedoheptulose 7-phosphate + D-Glyceraldehyde 3-phosphate <=> D-Erythrose 4-phosphate + beta-D-Fructose 6-phosphate	2	5	4.6	4.5	4.4	4.3	3.8	3.5	3.3	2.7	-0.4	-5.3	-9	-9.4	-9.3	5	4.6	4.5	4.4	4.3	3.8	3.5	3.3	2.3	-1.3	-6.3	-9.3	-9.3	-9.2	5	4.6	4.5	4.4	4.2	3.7	3.4	3.2	1.9	-2.2	-7.2	-9.4	-9.3	-9.2	5	4.5	4.5	4.4	4.2
R01529	D-Ribulose 5-phosphate <=> D-Xylulose 5-phosphate	1.2	-3.4	-3.4	-3.4	-3.4	-3.4	-3.4	-3.4	-3.4	-3.4	-3.4	-3.4	-3.4	-3.4	-3.4	-3.4	-3.4	-3.4	-3.4	-3.4	-3.4	-3.4	-3.4	-3.4	-3.4	-3.4	-3.4	-3.4	-3.4	-3.4	-3.4	-3.4	-3.4	-3.4	-3.4	-3.4	-3.4	-3.4	-3.4	-3.4	-3.4	-3.4	-3.4	-3.4	-3.4	-3.4	-3.4	-3.4
R02739	alpha-D-Glucose 6-phosphate <=> beta-D-Glucose 6-phosphate	2.9	-1.3	-1.3	-1.3	-1.3	-1.3	-1.3	-1.3	-1.3	-1.3	-1.3	-1.3	-1.3	-1.3	-1.3	-1.3	-1.3	-1.3	-1.3	-1.3	-1.3	-1.3	-1.3	-1.3	-1.3	-1.3	-1.3	-1.3	-1.3	-1.3	-1.3	-1.3	-1.3	-1.3	-1.3	-1.3	-1.3	-1.3	-1.3	-1.3	-1.3	-1.3	-1.3	-1.3	-1.3	-1.3	-1.3	-1.3
R01641	D-Ribose 5-phosphate + D-Xylulose 5-phosphate <=> Sedoheptulose 7-phosphate + D-Glyceraldehyde 3-phosphate	1.9	-5.5	-5.1	-5	-4.9	-4.8	-4.2	-3.9	-3.8	-3.7	-3.1	-0.4	3.1	3.4	3.2	-5.5	-5.1	-5	-4.9	-4.8	-4.2	-3.9	-3.8	-3.7	-2.8	0.5	3.3	3.3	3.1	-5.5	-5.1	-5	-4.9	-4.7	-4.1	-3.9	-3.8	-3.6	-2.4	1.3	3.4	3.2	3.1	-5.5	-5.1	-5	-4.9	-4.7
R02740	beta-D-Fructose 6-phosphate <=> alpha-D-Glucose 6-phosphate	1.6	1.1	1.1	1.1	1.1	1.1	1.1	1.1	1.2	1.8	4.2	6.4	6.2	5	4.7	1.1	1.1	1.1	1.1	1.1	1.1	1.1	1.2	2.1	4.8	6.5	5.9	4.9	4.6	1.1	1.1	1.1	1.1	1.1	1.1	1.1	1.3	2.5	5.3	6.6	5.6	4.8	4.6	1.1	1.1	1.1	1.1	1.1
R05338	D-arabino-Hex-3-ulose 6-phosphate <=> D-Ribulose 5-phosphate + Formaldehyde	1.7	9.7	9.7	9.7	9.7	9.7	9.7	9.7	9.7	9.7	9.7	10.2	12.7	15.3	15.9	9.4	9.4	9.4	9.4	9.4	9.4	9.4	9.4	9.4	9.5	10.2	13.1	15.2	15.6	9.1	9.1	9.1	9.1	9.1	9.1	9.1	9.1	9.1	9.2	10.3	13.5	15.1	15.3	8.8	8.8	8.8	8.8	8.8
R09780	beta-D-Fructose 6-phosphate <=> D-arabino-Hex-3-ulose 6-phosphate	2.2	8.3	8.9	9.1	9.1	9.3	9.9	10.4	10.6	11.3	14.2	18.7	21.2	24.1	29.2	8.3	8.9	9.1	9.1	9.3	10	10.4	10.6	11.6	15.1	19.4	21.7	25.3	30.7	8.3	8.9	9.1	9.1	9.4	10.1	10.5	10.7	12	16	20	22.3	26.6	32.3	8.3	8.9	9.1	9.1	9.4
R00691	L-Arogenate <=> L-Phenylalanine + H2O + CO2	11	-115	-114	-113	-110	-105	-100	-94	-88	-82	-76	-70	-64	-59	-53	-116	-115	-113	-110	-105	-100	-94	-88	-81	-75	-69	-63	-58	-52	-116	-115	-113	-110	-105	-99	-93	-87	-81	-74	-68	-63	-57	-51	-116	-115	-113	-110	-105
R01373	Prephenate <=> Phenylpyruvate + H2O + CO2	11	-109	-108	-106	-102	-96	-90	-85	-79	-73	-68	-62	-56	-50	-45	-109	-108	-106	-101	-96	-90	-84	-78	-73	-67	-61	-55	-49	-44	-109	-109	-106	-101	-96	-90	-84	-78	-72	-66	-60	-54	-48	-42	-109	-109	-106	-101	-95
R00694	Phenylpyruvate + L-Glutamate <=> L-Phenylalanine + 2-Oxoglutarate	2.1	4.6	5.1	4.2	1.5	0.2	0.1	0.1	0.1	0.5	1	1.1	1.1	1.1	1.1	4.6	5.1	4.1	1.3	0.2	0	0	0.1	0.6	1	1.1	1.1	1.1	1.1	4.6	5.1	3.9	1.1	0.1	0	0	0.1	0.7	1	1.1	1.1	1.1	1.1	4.6	5.1	3.7	1	0.1
R07276	Prephenate + L-Glutamate <=> L-Arogenate + 2-Oxoglutarate	1.9	11.3	11.3	10.7	10	9.6	9.6	9.6	9.5	9.5	9.4	9.4	9.4	9.4	9.4	11.3	11.2	10.6	10	9.6	9.6	9.6	9.5	9.4	9.4	9.4	9.4	9.4	9.4	11.3	11.2	10.6	10	9.6	9.6	9.5	9.5	9.4	9.4	9.4	9.4	9.4	9.4	11.3	11.2	10.6	9.9	9.6
R10089	D-Ribose 5-phosphate + D-Glyceraldehyde 3-phosphate + L-Glutamine <=> Pyridoxal phosphate + L-Glutamate + 3 H2O + Orthophosphate	5	-309	-301	-295	-293	-295	-299	-304	-313	-324	-336	-344	-348	-347	-342	-309	-301	-295	-293	-296	-299	-305	-315	-326	-338	-345	-348	-345	-340	-309	-300	-295	-293	-296	-299	-306	-316	-328	-339	-346	-348	-344	-339	-309	-300	-294	-293	-296
R03314	L-Glutamate 5-semialdehyde <=> (S)-1-Pyrroline-5-carboxylate + H2O	5	4	3	2	2	2	0	-5	-10	-14	-15	-15	-15	-15	-15	4	3	2	2	2	-1	-5	-11	-14	-15	-15	-15	-15	-15	4	3	2	2	2	-1	-6	-11	-14	-15	-15	-15	-15	-15	4	3	2	2	2
R00667	L-Ornithine + 2-Oxoglutarate <=> L-Glutamate 5-semialdehyde + L-Glutamate	5	-1	-3	-6	-5	-4	-4	-4	-5	-7	-12	-13	-14	-14	-14	-1	-3	-6	-5	-4	-4	-4	-5	-8	-12	-13	-14	-14	-14	-1	-3	-6	-5	-4	-4	-4	-5	-9	-13	-13	-14	-14	-14	-1	-3	-6	-5	-4
R01248	(S)-1-Pyrroline-5-carboxylate + NADH + H+ <=> L-Proline + NAD+	3	-161	-142.1	-118	-95.8	-76.9	-62.5	-50.3	-38.8	-27.3	-16.1	-5.8	4.3	15.5	26.9	-160.9	-141.5	-116.9	-94.5	-75.4	-61.1	-48.8	-37.1	-25.5	-14.2	-3.8	6.8	18.2	29.8	-160.9	-140.9	-115.9	-93.1	-74	-59.7	-47.3	-35.4	-23.7	-12.3	-1.8	9.3	21	32.8	-160.8	-140.3	-114.8	-91.7	-72.6
R03313	L-Glutamyl 5-phosphate + NADPH + H+ <=> L-Glutamate 5-semialdehyde + Orthophosphate + NADP+	1.6	-137.3	-111.1	-87.5	-66.4	-47.4	-35.6	-27.9	-21.7	-15.4	-8.8	-0.3	8.8	15.6	21.4	-137.3	-110.6	-86.7	-65.2	-46.2	-34.8	-27.2	-21	-14.5	-7.5	1.4	10.2	16.8	22.7	-137.4	-110.2	-85.8	-63.8	-45	-34	-26.6	-20.2	-13.5	-6.2	3.2	11.6	18.1	24	-137.4	-109.7	-84.9	-62.5	-43.9
R01251	(S)-1-Pyrroline-5-carboxylate + NADPH + H+ <=> L-Proline + NADP+	2.9	-160.8	-136.6	-114.2	-93.3	-74.1	-61.3	-50.2	-38.8	-27.3	-15.4	-2.4	10.1	21.7	33.1	-160.6	-135.9	-113	-91.7	-72.6	-60	-48.6	-37.1	-25.4	-13.1	0.2	12.6	24.3	35.9	-160.4	-135.2	-111.9	-90.1	-71	-58.7	-47.1	-35.4	-23.4	-10.8	2.7	15.1	27	38.8	-160.2	-134.4	-110.7	-88.4	-69.6
R00239	ATP + L-Glutamate <=> ADP + L-Glutamyl 5-phosphate	2.3	14.9	16.2	14.1	15.1	20	25.7	28.5	28.8	28.1	27.4	27	25.4	21.9	16.7	14.9	16.1	14.1	15.4	20.5	26.1	28.5	28.6	27.7	27.2	26.7	24.8	20.8	15.3	15	16	14.1	15.8	21.1	26.4	28.4	28.4	27.4	27	26.3	24	19.5	13.8	15	15.9	14.1	16.1	21.6
R00582	O-Phospho-L-serine + H2O <=> L-Serine + Orthophosphate	0.28	-32.34	-30.79	-29.78	-29.6	-29.44	-28.67	-27.69	-27.31	-26.85	-26.67	-26.94	-28.78	-33.32	-38.87	-32.62	-31.05	-30.06	-29.88	-29.69	-28.81	-27.9	-27.5	-27.01	-26.89	-27.32	-29.76	-34.73	-40.43	-32.9	-31.3	-30.34	-30.16	-29.92	-28.95	-28.11	-27.67	-27.18	-27.12	-27.78	-30.85	-36.17	-42	-33.18	-31.56	-30.61	-30.44	-30.14
R04173	3-Phosphonooxypyruvate + L-Glutamate <=> O-Phospho-L-serine + 2-Oxoglutarate	0.4	-12.1	-11.1	-11.3	-13.2	-13.5	-11.8	-10.9	-11.1	-12.4	-13.2	-13.4	-13.4	-13.4	-13.4	-12.1	-11	-11.4	-13.3	-13.4	-11.6	-10.9	-11.3	-12.6	-13.3	-13.4	-13.4	-13.4	-13.4	-12	-11	-11.4	-13.3	-13.2	-11.5	-10.9	-11.5	-12.8	-13.3	-13.4	-13.4	-13.4	-13.4	-11.9	-11	-11.5	-13.4	-13.1
R01513	3-Phospho-D-glycerate + NAD+ <=> 3-Phosphonooxypyruvate + NADH + H+	0.6	143.6	123.6	97.6	74.4	55.2	41.9	33.9	27.9	22.2	16.5	10.5	2.7	-5.1	-11.3	143.5	122.9	96.4	73	53.8	40.8	33.1	27.1	21.3	15.4	9.2	0.9	-6.6	-12.7	143.4	122.2	95.2	71.6	52.3	39.8	32.4	26.3	20.3	14.4	7.7	-0.9	-8.1	-14.2	143.3	121.6	94.1	70.2	51
R03083	2-Dehydro-3-deoxy-D-arabino-heptonate 7-phosphate <=> 3-Dehydroquinate + Orthophosphate	6	-175	-174	-172	-170	-170	-169	-168	-167	-167	-167	-168	-169	-176	-186	-176	-174	-172	-171	-170	-169	-168	-168	-168	-168	-168	-170	-178	-189	-176	-174	-172	-171	-170	-169	-168	-168	-168	-168	-168	-172	-181	-192	-176	-174	-172	-171	-171
R01826	Phosphoenolpyruvate + D-Erythrose 4-phosphate + H2O <=> 2-Dehydro-3-deoxy-D-arabino-heptonate 7-phosphate + Orthophosphate	2.4	-80.7	-78.8	-79.6	-80	-79	-76.3	-74.6	-74.3	-74.2	-74.3	-74.5	-76	-80.4	-85.9	-80.6	-78.9	-79.7	-80	-78.8	-76	-74.5	-74.3	-74.2	-74.3	-74.6	-76.7	-81.6	-87.3	-80.6	-78.9	-79.7	-80	-78.5	-75.8	-74.5	-74.3	-74.2	-74.3	-74.8	-77.6	-82.8	-88.6	-80.5	-78.9	-79.8	-79.9	-78.3
R01714	5-O-(1-Carboxyvinyl)-3-phosphoshikimate <=> Chorismate + Orthophosphate	4	-72	-71	-69	-68	-67	-65	-63	-63	-63	-63	-62	-62	-64	-68	-73	-71	-69	-68	-67	-65	-63	-63	-63	-63	-63	-62	-65	-70	-73	-71	-70	-68	-67	-64	-63	-63	-63	-63	-63	-63	-66	-71	-73	-72	-70	-68	-67
R02412	ATP + Shikimate <=> ADP + Shikimate 3-phosphate	2.8	-18.3	-16.7	-18.9	-20.2	-20.1	-20.5	-23.7	-29	-34.6	-40.4	-46.5	-54.7	-65.2	-76.4	-18.3	-16.8	-19	-20.2	-20.1	-20.9	-24.5	-30	-35.7	-41.6	-48.1	-57	-67.9	-79.4	-18.3	-16.9	-19.1	-20.2	-20.2	-21.4	-25.4	-31	-36.9	-42.9	-49.8	-59.3	-70.6	-82.3	-18.2	-17	-19.2	-20.2	-20.3
R03460	Phosphoenolpyruvate + Shikimate 3-phosphate <=> Orthophosphate + 5-O-(1-Carboxyvinyl)-3-phosphoshikimate	2.3	-22.9	-20.7	-20.7	-21.5	-20.9	-18.5	-16.7	-16.4	-16.4	-16.4	-16.9	-19.4	-24.4	-30	-22.8	-20.6	-20.8	-21.6	-20.8	-18.3	-16.7	-16.4	-16.4	-16.5	-17.2	-20.4	-25.7	-31.5	-22.8	-20.6	-20.8	-21.6	-20.6	-18.1	-16.7	-16.5	-16.5	-16.6	-17.7	-21.5	-27.1	-33	-22.7	-20.6	-20.9	-21.6	-20.5
R03084	3-Dehydroquinate <=> 3-Dehydroshikimate + H2O	2.1	-3.7	-3.9	-4.6	-5.2	-5.3	-5.3	-5.3	-5.3	-5.3	-5.3	-5.3	-5	-2.8	2	-3.7	-3.9	-4.7	-5.2	-5.3	-5.3	-5.3	-5.3	-5.3	-5.3	-5.2	-4.7	-1.8	3.4	-3.7	-3.9	-4.7	-5.2	-5.3	-5.3	-5.3	-5.3	-5.3	-5.3	-5.2	-4.3	-0.7	4.8	-3.7	-4	-4.7	-5.2	-5.3
R02413	3-Dehydroshikimate + NADPH + H+ <=> Shikimate + NADP+	1.3	-117.5	-93.2	-69.4	-46.2	-26.8	-15.9	-9.4	-3.7	2.1	8.5	17.5	29.6	42.5	54.3	-117.2	-92.5	-68.1	-44.6	-25.3	-15	-8.6	-2.7	3.2	10	19.7	32.4	45.2	57.1	-117	-91.7	-66.8	-42.9	-23.9	-14.2	-7.8	-1.8	4.3	11.5	22	35.2	48	60	-116.8	-91	-65.5	-41.2	-22.6
R04620	7,8-Dihydroneopterin 3'-triphosphate + 3 H2O <=> 7,8-Dihydroneopterin + 3 Orthophosphate	7	-164	-154	-145	-138	-133	-128	-129	-133	-139	-144	-150	-158	-175	-197	-165	-155	-146	-139	-133	-128	-130	-135	-140	-146	-152	-161	-180	-203	-166	-155	-146	-139	-133	-129	-131	-136	-142	-147	-153	-165	-185	-208	-166	-155	-146	-139	-133
R05553	4-Amino-4-deoxychorismate <=> 4-Aminobenzoate + Pyruvate	8	-84	-85	-88	-91	-95	-100	-105	-111	-114	-114	-114	-114	-114	-114	-85	-85	-89	-92	-95	-101	-106	-111	-114	-114	-115	-115	-115	-115	-85	-86	-89	-92	-96	-102	-107	-112	-114	-115	-115	-115	-115	-115	-85	-86	-90	-93	-97
R04638	7,8-Dihydroneopterin 3'-triphosphate + H2O <=> Dihydroneopterin phosphate + Diphosphate	6	-100	-88	-77	-71	-65	-64	-68	-74	-80	-85	-90	-94	-99	-104	-100	-87	-77	-70	-65	-64	-69	-75	-80	-86	-91	-94	-99	-105	-100	-87	-77	-70	-64	-64	-69	-75	-81	-87	-91	-95	-100	-106	-100	-87	-76	-70	-64
R04639	2,5-Diamino-6-(5'-triphosphoryl-3',4'-trihydroxy-2'-oxopentyl)-amino-4-oxopyrimidine <=> 7,8-Dihydroneopterin 3'-triphosphate + H2O	9	23	10	-5	-16	-24	-30	-37	-43	-49	-54	-61	-70	-81	-93	23	9	-5	-17	-25	-31	-38	-44	-50	-56	-63	-73	-84	-96	22	8	-6	-17	-25	-32	-39	-45	-51	-57	-65	-76	-87	-99	22	7	-7	-18	-26
R05046	Formamidopyrimidine nucleoside triphosphate + H2O <=> 2,5-Diaminopyrimidine nucleoside triphosphate + Formate	7	-63	-56	-49	-46	-48	-52	-55	-56	-57	-59	-65	-70	-76	-82	-63	-56	-49	-46	-48	-53	-56	-56	-57	-60	-66	-72	-77	-83	-64	-56	-49	-46	-49	-54	-56	-56	-58	-62	-67	-73	-79	-85	-64	-56	-49	-46	-50
R03503	ATP + 6-(Hydroxymethyl)-7,8-dihydropterin <=> AMP + 6-Hydroxymethyl-7,8-dihydropterin diphosphate	6	41	37	29	20	13	7	-2	-13	-24	-36	-48	-60	-74	-90	41	37	28	19	12	5	-4	-15	-27	-38	-50	-63	-78	-94	41	36	27	18	11	4	-5	-17	-29	-41	-53	-66	-81	-99	41	36	27	18	11
R03067	6-Hydroxymethyl-7,8-dihydropterin diphosphate + 4-Aminobenzoate <=> Diphosphate + Dihydropteroate	7	-83	-82	-77	-69	-63	-60	-62	-63	-63	-63	-63	-63	-63	-63	-83	-82	-76	-69	-62	-60	-62	-62	-62	-62	-62	-62	-62	-62	-83	-81	-76	-68	-62	-60	-61	-62	-62	-62	-62	-62	-62	-62	-83	-81	-75	-68	-61
R01716	Chorismate + L-Glutamine <=> 4-Amino-4-deoxychorismate + L-Glutamate	3.1	-35.3	-30	-24.5	-19.7	-18.1	-17.8	-17.9	-18.6	-21.9	-27.6	-33.3	-38.2	-39.3	-35.4	-35.2	-29.8	-24.2	-19.4	-18	-17.8	-17.9	-18.8	-22.7	-28.7	-34.4	-38.8	-38.6	-34.1	-35.1	-29.6	-23.8	-19.2	-17.9	-17.8	-17.9	-19.1	-23.7	-29.7	-35.4	-39.2	-37.8	-32.7	-35	-29.4	-23.5	-19	-17.8
R11072	2,5-Diamino-6-(5-phospho-D-ribosylamino)pyrimidin-4(3H)-one <=> Dihydroneopterin phosphate + H2O	8	-41	-41	-43	-48	-51	-51	-50	-50	-50	-49	-44	-38	-31	-25	-41	-41	-43	-48	-51	-51	-50	-50	-50	-48	-43	-36	-30	-24	-41	-41	-44	-48	-51	-51	-50	-50	-50	-47	-42	-35	-28	-22	-41	-41	-44	-49	-51
R02237	ATP + Dihydropteroate + L-Glutamate <=> ADP + Orthophosphate + Dihydrofolate	3.4	-8.1	-6	-8.3	-13.5	-16.8	-16.4	-18.1	-22.8	-26.9	-28.3	-29.1	-32.6	-40.7	-51.4	-8	-6.1	-8.5	-13.9	-16.8	-16.5	-18.8	-23.6	-27.4	-28.6	-29.6	-34	-43	-54.1	-8	-6.1	-8.8	-14.2	-16.8	-16.7	-19.5	-24.4	-27.8	-28.8	-30.2	-35.5	-45.4	-56.9	-8	-6.2	-9	-14.5	-16.9
R04621	Dihydroneopterin phosphate + H2O <=> 7,8-Dihydroneopterin + Orthophosphate	2.7	-28.8	-28.7	-27.9	-27.4	-27.3	-26.8	-26.1	-25.9	-25.9	-25.9	-26	-26.8	-29.9	-35	-29.1	-29	-28.2	-27.7	-27.5	-26.9	-26.3	-26.2	-26.1	-26.2	-26.3	-27.5	-31.1	-36.5	-29.4	-29.3	-28.5	-28	-27.8	-27.1	-26.5	-26.4	-26.4	-26.4	-26.7	-28.2	-32.4	-38.1	-29.7	-29.6	-28.7	-28.3	-28
R03504	7,8-Dihydroneopterin <=> Glycolaldehyde + 6-(Hydroxymethyl)-7,8-dihydropterin	2.9	-11.1	-11.1	-10.6	-10.1	-10	-10	-10	-10	-10	-10	-9.9	-9.3	-6.5	-1.4	-11.4	-11.3	-10.8	-10.4	-10.3	-10.2	-10.2	-10.2	-10.2	-10.2	-10.1	-9.2	-5.7	-0.3	-11.7	-11.6	-11.1	-10.6	-10.5	-10.5	-10.5	-10.5	-10.5	-10.5	-10.3	-9	-4.9	0.8	-12	-11.9	-11.3	-10.9	-10.8
R03066	6-(Hydroxymethyl)-7,8-dihydropterin + 4-Aminobenzoate <=> Dihydropteroate + H2O	3	-3.7	-8	-10.7	-10.5	-9.9	-9.6	-9.6	-9.6	-9.6	-9.6	-9.6	-9.6	-9.6	-9.6	-3.5	-7.8	-10.4	-10.1	-9.5	-9.4	-9.3	-9.3	-9.3	-9.3	-9.3	-9.3	-9.3	-9.3	-3.3	-7.7	-10.2	-9.8	-9.2	-9.1	-9	-9	-9	-9	-9	-9	-9	-9	-3.1	-7.5	-9.9	-9.4	-8.9
R00936	Dihydrofolate + NADH + H+ <=> Tetrahydrofolate + NAD+	1.2	-147	-126.8	-99.4	-73	-49.3	-33.7	-25.3	-19.3	-13.6	-8.1	-4	-0.1	5.3	11	-146.9	-126.2	-98.1	-71.2	-47.6	-32.6	-24.5	-18.4	-12.6	-7.3	-3.3	1.1	6.7	12.5	-146.8	-125.5	-96.9	-69.5	-45.8	-31.5	-23.7	-17.6	-11.7	-6.5	-2.6	2.3	8.1	14	-146.7	-124.8	-95.6	-67.7	-44.2
R05048	2,5-Diaminopyrimidine nucleoside triphosphate <=> 2,5-Diamino-6-(5'-triphosphoryl-3',4'-trihydroxy-2'-oxopentyl)-amino-4-oxopyrimidine	1.3	-10.2	-10.2	-10.2	-10	-9.8	-9.8	-9.8	-9.7	-9.1	-6.2	-1.1	4.5	10.2	15.9	-10.2	-10.2	-10.2	-10	-9.8	-9.8	-9.8	-9.7	-8.8	-5.3	0.1	5.8	11.6	17.4	-10.2	-10.2	-10.2	-10	-9.8	-9.8	-9.8	-9.6	-8.3	-4.3	1.3	7.2	13.1	19	-10.2	-10.2	-10.1	-10	-9.8
R00939	Dihydrofolate + NADPH + H+ <=> Tetrahydrofolate + NADP+	1.1	-146.8	-121.3	-95.5	-70.4	-46.6	-32.5	-25.2	-19.3	-13.5	-7.4	-0.6	5.7	11.5	17.2	-146.5	-120.5	-94.2	-68.4	-44.7	-31.4	-24.3	-18.4	-12.5	-6.2	0.7	6.9	12.8	18.6	-146.3	-119.7	-92.9	-66.4	-42.9	-30.4	-23.5	-17.5	-11.5	-5	1.9	8.1	14.1	20	-146.1	-118.9	-91.5	-64.4	-41.2
R00428	GTP + H2O <=> Formamidopyrimidine nucleoside triphosphate	2.9	9.8	9.8	10	10.1	10.5	11.7	10.4	5.5	0.3	1.2	6.8	12.5	18.2	23.9	9.8	9.8	10	10.1	10.5	11.5	9.4	4.3	-0.7	1.8	7.5	13.3	19.1	24.9	9.8	9.8	10	10.1	10.5	11.3	8.4	3	-1.4	2.3	8.2	14.1	20	25.9	9.8	9.8	10	10.1	10.5
R00425	GTP + 3 H2O <=> Formate + 2,5-Diamino-6-(5-phospho-D-ribosylamino)pyrimidin-4(3H)-one + Diphosphate	6	-99	-93	-88	-84	-85	-93	-109	-127	-143	-155	-166	-180	-196	-213	-99	-94	-88	-85	-86	-96	-112	-129	-146	-157	-169	-184	-201	-218	-100	-94	-89	-85	-87	-98	-115	-132	-149	-160	-172	-188	-205	-223	-100	-94	-89	-86	-88
R00617	ATP + Thiamin monophosphate <=> ADP + Thiamin diphosphate	4	-24	-25	-29	-34	-40	-44	-47	-52	-58	-63	-70	-77	-87	-99	-24	-25	-29	-35	-40	-44	-48	-53	-59	-65	-71	-79	-90	-102	-24	-25	-29	-35	-41	-44	-48	-54	-60	-66	-72	-81	-93	-105	-24	-25	-29	-35	-41
R04509	ATP + 4-Amino-2-methyl-5-(phosphooxymethyl)pyrimidine <=> ADP + 4-Amino-5-hydroxymethyl-2-methylpyrimidine diphosphate	4	33	32	28	22	16	12	8	3	-3	-8	-15	-22	-31	-42	33	32	28	21	15	12	7	2	-4	-10	-16	-24	-33	-45	33	32	27	21	15	11	7	1	-5	-11	-17	-26	-36	-48	33	32	27	20	15
R05636	Pyruvate + D-Glyceraldehyde 3-phosphate <=> 1-Deoxy-D-xylulose 5-phosphate + CO2	3.4	-57.7	-57	-54.5	-49.5	-43.8	-37.9	-32.1	-26.3	-20.6	-15	-9.7	-5.4	-0.6	4.9	-57.7	-56.9	-54.2	-49.1	-43.3	-37.3	-31.3	-25.5	-19.7	-14	-8.8	-4.5	0.6	6.3	-57.7	-56.9	-53.9	-48.7	-42.8	-36.6	-30.6	-24.7	-18.8	-13.1	-8	-3.6	1.8	7.7	-57.7	-56.8	-53.7	-48.2	-42.2
R10712	4-Amino-5-hydroxymethyl-2-methylpyrimidine diphosphate + 2-(2-Carboxy-4-methylthiazol-5-yl)ethyl phosphate <=> Thiamin monophosphate + Diphosphate + CO2	4	-147	-135	-120	-102	-84	-69	-57	-46	-34	-23	-11	0	10	18	-148	-134	-119	-101	-83	-68	-56	-44	-32	-21	-9	2	12	20	-148	-134	-119	-100	-82	-67	-54	-42	-30	-19	-7	5	14	21	-148	-134	-118	-99	-80
R09977	2-[(2R,5Z)-2-Carboxy-4-methylthiazol-5(2H)-ylidene]ethyl phosphate <=> 2-(2-Carboxy-4-methylthiazol-5-ylEthyl phosphate	140000	0	0	0	0	0	0	0	0	0	0	0	0	0	0	0	0	0	0	0	0	0	0	0	0	0	0	0	0	0	0	0	0	0	0	0	0	0	0	0	0	0	0	0	0	0	0	0
R03472	Aminoimidazole ribotide + S-Adenosyl-L-methionine <=> 4-Amino-2-methyl-5-(phosphooxymethyl)pyrimidine + 5'-Deoxyadenosine + L-Methionine + Formate + CO	100000	0	0	0	0	0	0	0	0	0	0	0	0	0	0	0	0	0	0	0	0	0	0	0	0	0	0	0	0	0	0	0	0	0	0	0	0	0	0	0	0	0	0	0	0	0	0	0
R12026	NAD+ + Glycine + Hydrogen sulfide <=> Nicotinamide + ADP-5-ethyl-4-methylthiazole-2-carboxylate + 3 H2O	100000	0	0	0	0	0	0	0	0	0	0	0	0	0	0	0	0	0	0	0	0	0	0	0	0	0	0	0	0	0	0	0	0	0	0	0	0	0	0	0	0	0	0	0	0	0	0	0
R01302	Chorismate <=> 4-Hydroxybenzoate + Pyruvate	7	-133	-133	-133	-132	-130	-130	-130	-130	-131	-135	-141	-146	-150	-151	-133	-133	-133	-132	-130	-130	-130	-131	-132	-137	-142	-148	-151	-152	-133	-133	-134	-132	-131	-131	-131	-131	-133	-138	-144	-149	-151	-152	-133	-134	-134	-132	-131
R11102	5-Phospho-alpha-D-ribose 1-diphosphate + 4-Hydroxybenzoate <=> 4-(beta-D-Ribofuranosyl)phenol 5'-phosphate + CO2 + Diphosphate	4	-125	-123	-122	-120	-115	-110	-110	-109	-106	-102	-97	-94	-93	-92	-125	-123	-122	-120	-114	-110	-110	-109	-106	-101	-96	-94	-93	-92	-125	-124	-122	-120	-114	-110	-110	-108	-105	-101	-96	-94	-93	-91	-125	-124	-122	-120	-114
R10339	6-Hydroxymethyl-7,8-dihydropterin diphosphate + 4-(beta-D-Ribofuranosyl)aniline 5'-phosphate <=> N-[(7,8-Dihydropterin-6-yl)methyl]-4-(beta-D-ribofuranosyl)aniline 5'-phosphate + Diphosphate	7	-84	-78	-73	-68	-63	-60	-62	-63	-63	-63	-62	-62	-61	-61	-84	-78	-72	-67	-62	-60	-62	-62	-62	-62	-62	-61	-61	-61	-84	-78	-72	-67	-62	-60	-61	-62	-62	-62	-61	-61	-60	-60	-84	-78	-72	-66	-61
R03388	7,8-Dihydromethanopterin + H+ + NADPH <=> 5,6,7,8-Tetrahydromethanopterin + NADP+	3.2	-102.6	-84.9	-67.8	-48.8	-30.4	-21.3	-19.2	-18.9	-18.8	-18.1	-15.1	-9.9	-4.3	1.4	-102.4	-84.4	-66.8	-47.3	-29.1	-20.8	-19.1	-18.9	-18.8	-17.8	-14.2	-8.8	-3	2.8	-102.3	-83.9	-65.9	-45.7	-27.8	-20.5	-19.1	-18.9	-18.7	-17.4	-13.3	-7.7	-1.8	4.1	-102.1	-83.4	-64.9	-44.1	-26.6
R01771	ATP + L-Homoserine <=> ADP + O-Phospho-L-homoserine	4	-37	-35	-37	-38	-37	-36	-37	-42	-49	-55	-61	-68	-77	-88	-37	-35	-37	-38	-37	-36	-38	-43	-50	-56	-62	-70	-80	-91	-37	-35	-37	-37	-37	-36	-38	-44	-51	-57	-64	-72	-82	-94	-37	-35	-37	-37	-36
R01466	O-Phospho-L-homoserine + H2O <=> L-Threonine + Orthophosphate	2.8	-47.7	-47.4	-46.6	-46.4	-46.4	-46.4	-46.5	-46.4	-46.1	-46	-46.2	-48.1	-52.6	-58.2	-48	-47.7	-46.9	-46.7	-46.7	-46.7	-46.8	-46.6	-46.3	-46.2	-46.6	-49	-54	-59.7	-48.3	-48	-47.2	-47	-47	-47	-47	-46.8	-46.4	-46.4	-47	-50.1	-55.4	-61.3	-48.6	-48.2	-47.4	-47.3	-47.3
R00986	Chorismate + L-Glutamine <=> Anthranilate + Pyruvate + L-Glutamate	8	-116	-113	-112	-111	-113	-118	-123	-129	-135	-142	-148	-152	-154	-150	-116	-113	-113	-112	-114	-119	-124	-130	-137	-143	-149	-153	-153	-149	-117	-113	-113	-112	-114	-119	-125	-131	-138	-144	-150	-154	-153	-147	-117	-114	-113	-112	-115
R00985	Chorismate + Ammonia <=> Anthranilate + Pyruvate + H2O	8	-69	-71	-75	-78	-81	-86	-92	-97	-101	-102	-103	-102	-101	-96	-69	-71	-76	-79	-82	-87	-93	-98	-102	-102	-102	-102	-100	-95	-69	-71	-76	-79	-82	-87	-93	-99	-102	-102	-102	-102	-99	-93	-69	-71	-76	-79	-82
R01073	Anthranilate + 5-Phospho-alpha-D-ribose 1-diphosphate <=> N-(5-Phospho-D-ribosyl)anthranilate + Diphosphate	4	-47	-50	-51	-51	-52	-54	-60	-65	-67	-67	-69	-77	-87	-98	-47	-50	-51	-52	-52	-55	-61	-65	-67	-67	-70	-79	-90	-101	-47	-50	-50	-52	-52	-55	-61	-65	-67	-68	-72	-81	-93	-102	-48	-50	-50	-52	-52
R03508	1-(2-Carboxyphenylamino)-1-deoxy-D-ribulose 5-phosphate <=> Indoleglycerol phosphate + CO2 + H2O	6	-111	-111	-111	-109	-105	-99	-92	-87	-81	-75	-68	-60	-52	-46	-111	-111	-111	-109	-105	-98	-92	-86	-80	-74	-67	-58	-51	-45	-111	-111	-111	-109	-104	-98	-91	-85	-80	-73	-65	-57	-50	-44	-112	-112	-111	-109	-104
R02722	L-Serine + Indoleglycerol phosphate <=> L-Tryptophan + D-Glyceraldehyde 3-phosphate + H2O	3.1	-33.5	-32.9	-31.6	-31.2	-31.2	-31.4	-31.5	-31.3	-30.2	-29.3	-29.2	-29.7	-30.3	-30.5	-33.5	-32.9	-31.5	-31.2	-31.2	-31.4	-31.5	-31.2	-30	-29.2	-29.3	-29.9	-30.4	-30.5	-33.5	-32.8	-31.5	-31.2	-31.2	-31.4	-31.5	-31.1	-29.8	-29.2	-29.3	-30	-30.4	-30.5	-33.5	-32.8	-31.5	-31.1	-31.2
R03509	N-(5-Phospho-D-ribosyl)anthranilate <=> 1-(2-Carboxyphenylamino)-1-deoxy-D-ribulose 5-phosphate	1.3	-12.9	-12	-11.8	-11.5	-10.9	-10.1	-9.8	-9.8	-9.8	-9.7	-8.8	-5.3	0	5.7	-12.9	-12	-11.8	-11.5	-10.9	-10.1	-9.8	-9.8	-9.8	-9.6	-8.3	-4.1	1.5	7.2	-12.9	-12	-11.8	-11.4	-10.8	-10	-9.8	-9.8	-9.7	-9.5	-7.6	-2.9	2.9	8.8	-12.9	-12	-11.8	-11.4	-10.7
R00733	L-Arogenate + NADP+ <=> L-Tyrosine + CO2 + NADPH + H+	11	47	23	1	-18	-32	-37	-38	-38	-39	-43	-52	-63	-74	-86	46	22	0	-19	-33	-38	-38	-38	-40	-45	-54	-66	-77	-89	46	21	-2	-21	-34	-38	-39	-39	-41	-47	-57	-68	-80	-92	45	20	-3	-22	-35
R00732	L-Arogenate + NAD+ <=> L-Tyrosine + CO2 + NADH + H+	11	47	28	5	-15	-29	-36	-38	-38	-39	-43	-49	-57	-68	-79	47	28	4	-16	-30	-36	-38	-38	-39	-44	-50	-60	-71	-83	46	27	2	-18	-31	-37	-38	-39	-40	-45	-52	-62	-74	-86	46	26	1	-19	-32
R01730	Prephenate + NADP+ <=> 3-(4-Hydroxyphenyl)pyruvate + CO2 + NADPH + H+	11	54	30	9	-8	-22	-27	-28	-28	-30	-35	-43	-54	-66	-77	53	29	7	-10	-23	-27	-28	-29	-31	-37	-46	-57	-69	-80	53	28	6	-11	-24	-28	-29	-29	-32	-38	-48	-60	-72	-83	52	27	5	-13	-25
R01728	Prephenate + NAD+ <=> 3-(4-Hydroxyphenyl)pyruvate + CO2 + NADH + H+	11	54	35	12	-6	-19	-26	-28	-28	-30	-34	-40	-49	-59	-71	54	35	11	-7	-20	-26	-28	-29	-31	-36	-42	-51	-62	-74	53	34	10	-8	-21	-27	-28	-29	-32	-37	-44	-54	-66	-77	53	33	9	-10	-22
R00734	3-(4-Hydroxyphenyl)pyruvate + L-Glutamate <=> L-Tyrosine + 2-Oxoglutarate	2.1	4.2	4.2	3.2	0.9	-0.3	-0.4	-0.4	-0.2	0.5	0.9	0.9	0.9	0.9	0.9	4.2	4.2	3	0.7	-0.3	-0.5	-0.5	-0.2	0.7	0.9	0.9	0.9	0.9	0.9	4.2	4.2	2.9	0.5	-0.4	-0.5	-0.5	-0.1	0.8	0.9	0.9	0.9	0.9	0.9	4.2	4.1	2.7	0.4	-0.4
R01715	Chorismate <=> Prephenate	5	-46	-47	-48	-49	-49	-49	-49	-49	-49	-49	-49	-48	-47	-42	-46	-47	-48	-49	-49	-49	-49	-49	-49	-49	-49	-48	-46	-41	-46	-47	-48	-49	-49	-49	-49	-49	-49	-49	-49	-48	-45	-39	-46	-47	-48	-49	-49
R01731	L-Aspartate + Prephenate <=> Oxaloacetate + L-Arogenate	2	21.1	21	19.2	16.5	13.5	12.5	12.4	12.4	12.3	12.3	12.2	12.2	12.2	12.2	21.1	20.9	19.1	16.2	13.4	12.5	12.4	12.4	12.3	12.2	12.2	12.2	12.2	12.2	21.1	20.9	18.9	16	13.2	12.5	12.4	12.3	12.2	12.2	12.2	12.2	12.2	12.2	21.1	20.8	18.8	15.7	13.1
R00575	2 ATP + L-Glutamine + HCO3- + H2O <=> 2 ADP + Orthophosphate + L-Glutamate + Carbamoyl phosphate	2.6	-14.2	-6.5	-9	-12	-14.7	-17.2	-25	-40.2	-57.4	-73.1	-86.6	-102.5	-122.7	-144.9	-14.3	-6.8	-9.5	-12.5	-15.2	-18.1	-27.3	-43.3	-60.7	-76.2	-89.9	-106.9	-127.9	-150.8	-14.4	-7.2	-10.1	-12.9	-15.8	-19.2	-29.7	-46.3	-63.9	-79.2	-93.4	-111.4	-133.3	-156.7	-14.6	-7.5	-10.6	-13.3	-16.3
R01867	(S)-Dihydroorotate + Fumarate <=> Orotate + Succinate	2.4	-26.1	-36.9	-46.9	-51.6	-51.8	-51.6	-51.5	-51.5	-51.5	-51.6	-51.8	-53.5	-57.9	-63.5	-26.3	-37.2	-47.2	-51.6	-51.7	-51.5	-51.5	-51.5	-51.5	-51.5	-51.9	-54.3	-59.2	-64.9	-26.4	-37.5	-47.5	-51.5	-51.6	-51.4	-51.4	-51.4	-51.4	-51.5	-52.1	-55.2	-60.5	-66.3	-26.6	-37.8	-47.8	-51.5	-51.5
R01870	Orotate + 5-Phospho-alpha-D-ribose 1-diphosphate <=> Orotidine 5'-phosphate + Diphosphate	1.3	24.7	24.7	22.3	18.9	18.8	17.9	8.9	-1.1	-8.9	-16.8	-26.9	-36.5	-43.4	-48.8	24.7	24.8	22.3	18.9	19	17.3	7.7	-2.3	-10.1	-18.4	-28.6	-37.8	-44.3	-49.2	24.7	24.8	22.2	18.9	19.2	16.6	6.5	-3.5	-11.3	-19.9	-30.3	-39	-45.2	-49.2	24.8	24.8	22.1	19	19.5
R01869	(S)-Dihydroorotate + NAD+ <=> Orotate + H+ + NADH	1.2	147.6	118.1	83.7	54.1	31.3	17.5	9.7	3.7	-2.1	-7.8	-14.1	-24.3	-39.6	-56.5	147.4	117.2	82.2	52.4	29.8	16.5	8.9	2.9	-2.9	-8.8	-15.6	-27.4	-43.6	-60.9	147.2	116.3	80.7	50.7	28.3	15.6	8.2	2.1	-3.8	-9.9	-17.5	-30.7	-47.6	-65.2	147	115.4	79.2	49.1	26.9
R00965	Orotidine 5'-phosphate <=> UMP + CO2	9	-71	-70	-66	-61	-56	-50	-43	-37	-31	-23	-14	-6	0	6	-71	-70	-67	-61	-56	-50	-42	-36	-30	-22	-13	-5	1	7	-72	-71	-67	-61	-55	-49	-42	-35	-29	-21	-11	-4	2	8	-72	-71	-67	-61	-55
R01397	Carbamoyl phosphate + L-Aspartate <=> Orthophosphate + N-Carbamoyl-L-aspartate	2.9	-12.4	-18.1	-19.7	-19.1	-20.1	-21.1	-22.2	-22.4	-20.9	-16.6	-11.4	-7.6	-6.4	-6.2	-12.5	-18.2	-19.6	-19.1	-20.1	-21.2	-22.2	-22.3	-20.3	-15.6	-10.4	-7.1	-6.2	-6.1	-12.6	-18.3	-19.5	-19.2	-20.2	-21.3	-22.3	-22.1	-19.6	-14.6	-9.5	-6.7	-6.1	-6	-12.7	-18.4	-19.5	-19.2	-20.3
R01993	N-Carbamoyl-L-aspartate <=> (S)-Dihydroorotate + H2O	1.7	-49.4	-38	-26.7	-16.6	-8.3	-1.5	4.4	10.1	15.9	21.6	27.3	33	38.7	44.4	-49.3	-37.7	-26.1	-16	-7.6	-0.8	5.2	11	16.8	22.6	28.4	34.2	40	45.8	-49.1	-37.3	-25.6	-15.4	-6.9	-0.1	5.9	11.8	17.7	23.6	29.5	35.4	41.3	47.2	-49	-37	-25.1	-14.7	-6.2
R00156	ATP + UDP <=> ADP + UTP	1.3	-1.9	0.2	-1.6	-2.3	-1.4	0.3	0.2	-1.3	-4.5	-7.7	-8.9	-10.6	-14.1	-19.3	-1.9	0.1	-1.8	-2.3	-1.4	0.2	-0.3	-1.7	-5.1	-8.1	-9.3	-11.3	-15.3	-20.8	-1.9	0	-2	-2.3	-1.3	0	-0.7	-2.2	-5.7	-8.5	-9.7	-12	-16.6	-22.2	-1.8	-0.1	-2.1	-2.3	-1.3
R00158	ATP + UMP <=> ADP + UDP	3.2	-17.9	-11.1	-9.5	-9.2	-7.9	-4.4	-1.2	-0.4	-0.7	-2.8	-7	-10.6	-14.5	-19.7	-17.7	-11	-9.6	-9.1	-7.6	-4	-1.1	-0.6	-1	-3.4	-7.6	-11.1	-15.4	-20.9	-17.6	-10.9	-9.6	-9	-7.4	-3.6	-1.2	-0.8	-1.4	-4.1	-8.2	-11.6	-16.3	-22	-17.4	-10.8	-9.6	-8.9	-7.2
R04441	(R)-2,3-Dihydroxy-3-methylbutanoate <=> 3-Methyl-2-oxobutanoic acid + H2O	1.4	-34.5	-34.6	-35.3	-36.5	-36.9	-36.9	-36.9	-36.9	-36.9	-36.9	-36.9	-36.3	-33.7	-28.7	-34.5	-34.6	-35.4	-36.6	-36.9	-36.9	-36.9	-36.9	-36.9	-36.9	-36.8	-36	-32.7	-27.3	-34.5	-34.6	-35.5	-36.6	-36.9	-36.9	-36.9	-36.9	-36.9	-36.9	-36.8	-35.5	-31.5	-25.9	-34.5	-34.7	-35.5	-36.6	-36.9
R00226	2 Pyruvate <=> (S)-2-Acetolactate + CO2	4	-58	-57	-53	-47	-41	-36	-30	-24	-18	-13	-7	-4	-2	-2	-58	-57	-53	-47	-41	-35	-29	-23	-18	-12	-6	-3	-2	-2	-58	-57	-53	-46	-40	-34	-28	-23	-17	-11	-6	-3	-2	-2	-58	-57	-52	-46	-40
R01214_1	3-Methyl-2-oxobutanoic acid + L-Glutamate <=> L-Valine + 2-Oxoglutarate	3.5	1.6	2.4	2.1	-0.4	-1.6	-1.7	-1.8	-1.6	-0.9	0	0.2	0.2	0.2	0.2	1.6	2.4	2	-0.6	-1.6	-1.8	-1.8	-1.6	-0.8	0	0.2	0.2	0.2	0.2	1.6	2.4	1.8	-0.7	-1.7	-1.8	-1.8	-1.6	-0.6	0.1	0.2	0.2	0.2	0.2	1.6	2.4	1.6	-0.9	-1.8
R05071	(S)-2-Acetolactate <=> 3-Hydroxy-3-methyl-2-oxobutanoic acid	0	2.4809	2.24711	1.17898	0.210459	0.0229064	0.00231445	0.00026413	0.000351207	0.00328089	0.0325689	0.305798	1.98172	5.2499	6.8028	2.477	2.21587	1.1007	0.186935	0.0201449	0.00203567	0.000257096	0.000559406	0.0053871	0.0532747	0.482539	2.66625	5.80463	6.90817	2.47272	2.18254	1.02578	0.166428	0.0177821	0.00179915	0.000266409	0.000890267	0.00871023	0.0856061	0.736201	3.39902	6.21779	6.972	2.46804	2.14716	0.954495	0.148524	0.0157524
R04440	3-Hydroxy-3-methyl-2-oxobutanoic acid + NADPH + H+ <=> (R)-2,3-Dihydroxy-3-methylbutanoate + NADP+	1	-126	-101.7	-78	-55.2	-35.9	-25	-18.5	-12.7	-7	-0.6	8.1	18.6	28.6	39	-125.8	-101	-76.7	-53.5	-34.4	-24.1	-17.7	-11.8	-5.9	0.8	10.2	20.9	30.9	41.8	-125.5	-100.3	-75.4	-51.9	-33	-23.3	-16.9	-10.9	-4.8	2.4	12.3	23	33.3	44.6	-125.3	-99.5	-74.1	-50.2	-31.7
R10935	2 D-Glyceraldehyde 3-phosphate <=> (5-Formylfuran-3-yl)methyl phosphate + Orthophosphate + 2 H2O	100000	0	0	0	0	0	0	0	0	0	0	0	0	0	0	0	0	0	0	0	0	0	0	0	0	0	0	0	0	0	0	0	0	0	0	0	0	0	0	0	0	0	0	0	0	0	0	0
R11038	(5-Formylfuran-3-yl)methyl phosphate + L-Alanine <=> [5-(Aminomethyl)furan-3-yl]methyl phosphate + Pyruvate	2	-2.8	-1.7	-0.9	-0.7	-0.6	-0.1	-0.2	-3.4	-7.7	-9.6	-10	-10	-10	-10	-2.8	-1.7	-0.9	-0.7	-0.5	0	-0.4	-4.1	-8.2	-9.7	-10	-10	-10	-10	-2.7	-1.6	-0.9	-0.7	-0.5	0	-0.7	-4.7	-8.6	-9.8	-10	-10	-10	-10	-2.7	-1.6	-0.8	-0.6	-0.5
R11039	[5-(Aminomethyl)furan-3-yl]methyl phosphate + ATP <=> [5-(Aminomethyl)furan-3-yl]methyl diphosphate + ADP	1.3	-10.1	-4.4	-2.3	-1.5	-0.4	2.2	4.7	4.8	4.7	4.7	4.3	2.8	-0.8	-6	-10	-4.3	-2.3	-1.4	-0.2	2.4	4.6	4.6	4.5	4.5	4	2.1	-1.9	-7.4	-9.9	-4.2	-2.2	-1.3	0	2.7	4.5	4.4	4.3	4.2	3.6	1.4	-3.2	-8.8	-9.8	-4.1	-2.2	-1.2	0.2
R00736	L-Tyrosine <=> Tyramine + CO2	5	-116	-115	-110	-105	-99	-93	-88	-82	-74	-63	-56	-50	-44	-38	-116	-115	-110	-105	-99	-93	-87	-81	-73	-62	-55	-49	-43	-37	-117	-115	-110	-105	-99	-93	-87	-81	-71	-61	-54	-48	-42	-36	-117	-115	-110	-105	-99
R10902	ATP + Tyramine + L-Glutamate <=> ADP + Orthophosphate + gamma-Glutamyltyramine	2.4	-60.4	-50.5	-44.3	-37.6	-29.7	-23.2	-22.6	-27.1	-33	-39.3	-42	-45.7	-53.8	-64.6	-60.4	-50.4	-44.1	-37	-29	-22.9	-23.1	-28	-34.1	-40.1	-42.6	-47.1	-56.1	-67.3	-60.3	-50.3	-43.8	-36.5	-28.4	-22.7	-23.7	-28.8	-35.3	-40.8	-43.3	-48.7	-58.5	-70.1	-60.3	-50.2	-43.6	-35.9	-27.8
R11040	[5-(Aminomethyl)furan-3-yl]methyl diphosphate + gamma-Glutamyltyramine <=> (4-{4-[2-(gamma-L-Glutamylamino)ethyl]phenoxymethyl}furan-2-yl)methanamine + Diphosphate	5	-56	-57	-58	-58	-58	-62	-69	-73	-77	-78	-78	-78	-78	-78	-56	-57	-58	-58	-58	-62	-70	-73	-77	-77	-77	-77	-77	-77	-56	-57	-58	-58	-58	-63	-70	-74	-77	-77	-77	-77	-77	-77	-56	-58	-58	-58	-59
RMAN4	CO2 + H2 <=> Formate + H+	4	13	13	13	11	7	1	-4	-10	-16	-21	-27	-33	-38	-44	13	13	13	11	7	1	-5	-10	-16	-22	-28	-34	-39	-45	14	13	13	11	7	1	-5	-11	-17	-23	-29	-35	-40	-46	14	14	13	11	6
R01195	2 Reduced ferredoxin + NADP+ + H+ <=> 2 Oxidized ferredoxin + NADPH	6	18	6	-5	-14	-22	-21	-16	-10	-5	0	3	3	3	3	18	6	-5	-15	-22	-21	-16	-10	-4	1	3	3	3	3	18	5	-6	-16	-23	-20	-15	-9	-4	1	3	3	3	3	18	5	-7	-17	-23
R00315	ADP + Acetyl phosphate <=> ATP + Acetate	0.5	-1.3	-2.7	-1	-1.5	-5.6	-10.9	-13.6	-14.1	-14.2	-14.1	-13.8	-12.2	-8.7	-3.5	-1.4	-2.6	-1	-1.7	-6.1	-11.3	-13.6	-14	-14	-14	-13.5	-11.6	-7.6	-2.1	-1.4	-2.6	-0.9	-2	-6.6	-11.5	-13.6	-13.9	-13.9	-13.8	-13.1	-10.9	-6.4	-0.7	-1.4	-2.5	-0.9	-2.3	-7.1
R00230	Acetyl-CoA + Orthophosphate <=> CoA + Acetyl phosphate	0.6	11.9	10.3	10	10.3	10.9	10.1	8.9	8.6	8.6	8.6	8.9	10.7	15.3	20.8	11.8	10.3	10	10.3	10.9	9.9	8.7	8.5	8.5	8.5	9	11.4	16.4	22.1	11.8	10.3	10	10.3	10.8	9.7	8.6	8.5	8.4	8.5	9.2	12.3	17.6	23.4	11.7	10.2	10	10.4	10.8
R00019	Hydrogen + 2 Oxidized ferredoxin <=> 2 Reduced ferredoxin + 2 H+	7	66	55	43	32	20	9	-2	-14	-25	-37	-48	-60	-71	-82	66	54	43	31	20	8	-4	-15	-27	-38	-50	-62	-73	-85	66	54	43	31	19	7	-5	-16	-28	-40	-52	-64	-75	-87	66	54	42	30	18
R00333	Nucleoside triphosphate + AMP <=> NDP + ADP	NA	NA	NA	NA	NA	NA	NA	NA	NA	NA	NA	NA	NA	NA	NA	NA	NA	NA	NA	NA	NA	NA	NA	NA	NA	NA	NA	NA	NA	NA	NA	NA	NA	NA	NA	NA	NA	NA	NA	NA	NA	NA	NA	NA	NA	NA	NA	NA
R01626	Malonyl-CoA + Acyl-carrier protein <=> CoA + Malonyl-[acyl-carrier protein]	NA	NA	NA	NA	NA	NA	NA	NA	NA	NA	NA	NA	NA	NA	NA	NA	NA	NA	NA	NA	NA	NA	NA	NA	NA	NA	NA	NA	NA	NA	NA	NA	NA	NA	NA	NA	NA	NA	NA	NA	NA	NA	NA	NA	NA	NA	NA	NA
R09543	S-Adenosyl-L-methionine + Malonyl-[acyl-carrier protein] <=> S-Adenosyl-L-homocysteine + Malonyl-[acp] methyl ester	NA	NA	NA	NA	NA	NA	NA	NA	NA	NA	NA	NA	NA	NA	NA	NA	NA	NA	NA	NA	NA	NA	NA	NA	NA	NA	NA	NA	NA	NA	NA	NA	NA	NA	NA	NA	NA	NA	NA	NA	NA	NA	NA	NA	NA	NA	NA	NA
R10115	Malonyl-[acp] methyl ester + Malonyl-[acyl-carrier protein] <=> 3-Ketoglutaryl-[acp] methyl ester + CO2 + Acyl-carrier protein	NA	NA	NA	NA	NA	NA	NA	NA	NA	NA	NA	NA	NA	NA	NA	NA	NA	NA	NA	NA	NA	NA	NA	NA	NA	NA	NA	NA	NA	NA	NA	NA	NA	NA	NA	NA	NA	NA	NA	NA	NA	NA	NA	NA	NA	NA	NA	NA
R10116	3-Ketoglutaryl-[acp] methyl ester + NADPH + H+ <=> 3-Hydroxyglutaryl-[acp] methyl ester + NADP+	NA	NA	NA	NA	NA	NA	NA	NA	NA	NA	NA	NA	NA	NA	NA	NA	NA	NA	NA	NA	NA	NA	NA	NA	NA	NA	NA	NA	NA	NA	NA	NA	NA	NA	NA	NA	NA	NA	NA	NA	NA	NA	NA	NA	NA	NA	NA	NA
R10117	3-Hydroxyglutaryl-[acp] methyl ester <=> Enoylglutaryl-[acp] methyl ester + H2O	NA	NA	NA	NA	NA	NA	NA	NA	NA	NA	NA	NA	NA	NA	NA	NA	NA	NA	NA	NA	NA	NA	NA	NA	NA	NA	NA	NA	NA	NA	NA	NA	NA	NA	NA	NA	NA	NA	NA	NA	NA	NA	NA	NA	NA	NA	NA	NA
R10118	Enoylglutaryl-[acp] methyl ester + NADPH + H+ <=> Glutaryl-[acp] methyl ester + NADP+	NA	NA	NA	NA	NA	NA	NA	NA	NA	NA	NA	NA	NA	NA	NA	NA	NA	NA	NA	NA	NA	NA	NA	NA	NA	NA	NA	NA	NA	NA	NA	NA	NA	NA	NA	NA	NA	NA	NA	NA	NA	NA	NA	NA	NA	NA	NA	NA
R10119	Glutaryl-[acp] methyl ester + Malonyl-[acyl-carrier protein] <=> 3-Ketopimeloyl-[acp] methyl ester + CO2 + Acyl-carrier protein	NA	NA	NA	NA	NA	NA	NA	NA	NA	NA	NA	NA	NA	NA	NA	NA	NA	NA	NA	NA	NA	NA	NA	NA	NA	NA	NA	NA	NA	NA	NA	NA	NA	NA	NA	NA	NA	NA	NA	NA	NA	NA	NA	NA	NA	NA	NA	NA
R10120	3-Ketopimeloyl-[acp] methyl ester + NADPH + H+ <=> 3-Hydroxypimeloyl-[acp] methyl ester + NADP+	NA	NA	NA	NA	NA	NA	NA	NA	NA	NA	NA	NA	NA	NA	NA	NA	NA	NA	NA	NA	NA	NA	NA	NA	NA	NA	NA	NA	NA	NA	NA	NA	NA	NA	NA	NA	NA	NA	NA	NA	NA	NA	NA	NA	NA	NA	NA	NA
R10121	3-Hydroxypimeloyl-[acp] methyl ester <=> Enoylpimeloyl-[acp] methyl ester + H2O	NA	NA	NA	NA	NA	NA	NA	NA	NA	NA	NA	NA	NA	NA	NA	NA	NA	NA	NA	NA	NA	NA	NA	NA	NA	NA	NA	NA	NA	NA	NA	NA	NA	NA	NA	NA	NA	NA	NA	NA	NA	NA	NA	NA	NA	NA	NA	NA
R10122	Enoylpimeloyl-[acp] methyl ester + NADPH + H+ <=> Pimeloyl-[acyl-carrier protein] methyl ester + NADP+	NA	NA	NA	NA	NA	NA	NA	NA	NA	NA	NA	NA	NA	NA	NA	NA	NA	NA	NA	NA	NA	NA	NA	NA	NA	NA	NA	NA	NA	NA	NA	NA	NA	NA	NA	NA	NA	NA	NA	NA	NA	NA	NA	NA	NA	NA	NA	NA
R09725	Pimeloyl-[acyl-carrier protein] methyl ester + H2O <=> Pimeloyl-[acyl-carrier protein] + Methanol	NA	NA	NA	NA	NA	NA	NA	NA	NA	NA	NA	NA	NA	NA	NA	NA	NA	NA	NA	NA	NA	NA	NA	NA	NA	NA	NA	NA	NA	NA	NA	NA	NA	NA	NA	NA	NA	NA	NA	NA	NA	NA	NA	NA	NA	NA	NA	NA
R10124	Pimeloyl-[acyl-carrier protein] + L-Alanine <=> 8-Amino-7-oxononanoate + Acyl-carrier protein + CO2	NA	NA	NA	NA	NA	NA	NA	NA	NA	NA	NA	NA	NA	NA	NA	NA	NA	NA	NA	NA	NA	NA	NA	NA	NA	NA	NA	NA	NA	NA	NA	NA	NA	NA	NA	NA	NA	NA	NA	NA	NA	NA	NA	NA	NA	NA	NA	NA
R01078	Dethiobiotin + Sulfur donor + 2 S-Adenosyl-L-methionine + 2 e- + 2 H+ <=> Biotin + 2 L-Methionine + 2 5'-Deoxyadenosine	NA	NA	NA	NA	NA	NA	NA	NA	NA	NA	NA	NA	NA	NA	NA	NA	NA	NA	NA	NA	NA	NA	NA	NA	NA	NA	NA	NA	NA	NA	NA	NA	NA	NA	NA	NA	NA	NA	NA	NA	NA	NA	NA	NA	NA	NA	NA	NA
R10866	Acetyl-CoA + CO2 + Reduced flavodoxin <=> Pyruvate + CoA + Oxidized flavodoxin	NA	NA	NA	NA	NA	NA	NA	NA	NA	NA	NA	NA	NA	NA	NA	NA	NA	NA	NA	NA	NA	NA	NA	NA	NA	NA	NA	NA	NA	NA	NA	NA	NA	NA	NA	NA	NA	NA	NA	NA	NA	NA	NA	NA	NA	NA	NA	NA
R10397	7-Oxoheptanoic acid <=> 7-Mercaptoheptanoic acid	NA	NA	NA	NA	NA	NA	NA	NA	NA	NA	NA	NA	NA	NA	NA	NA	NA	NA	NA	NA	NA	NA	NA	NA	NA	NA	NA	NA	NA	NA	NA	NA	NA	NA	NA	NA	NA	NA	NA	NA	NA	NA	NA	NA	NA	NA	NA	NA
R05807	Sirohydrochlorin + Cobalt ion <=> Cobalt-sirohydrochlorin + 2 H+	NA	NA	NA	NA	NA	NA	NA	NA	NA	NA	NA	NA	NA	NA	NA	NA	NA	NA	NA	NA	NA	NA	NA	NA	NA	NA	NA	NA	NA	NA	NA	NA	NA	NA	NA	NA	NA	NA	NA	NA	NA	NA	NA	NA	NA	NA	NA	NA
R11580	S-Adenosyl-L-methionine + Cobalt-factor III + Reduced acceptor <=> S-Adenosyl-L-homocysteine + Cobalt-precorrin 4 + Acceptor	NA	NA	NA	NA	NA	NA	NA	NA	NA	NA	NA	NA	NA	NA	NA	NA	NA	NA	NA	NA	NA	NA	NA	NA	NA	NA	NA	NA	NA	NA	NA	NA	NA	NA	NA	NA	NA	NA	NA	NA	NA	NA	NA	NA	NA	NA	NA	NA
R08716	Cobalt-factor III <=> Cobalt-precorrin 3	NA	NA	NA	NA	NA	NA	NA	NA	NA	NA	NA	NA	NA	NA	NA	NA	NA	NA	NA	NA	NA	NA	NA	NA	NA	NA	NA	NA	NA	NA	NA	NA	NA	NA	NA	NA	NA	NA	NA	NA	NA	NA	NA	NA	NA	NA	NA	NA
R05218	2 Cob(II)yrinate a,c diamide + Reduced FMN <=> 2 Cob(I)yrinate a,c diamide + FMN + 2 H+	NA	NA	NA	NA	NA	NA	NA	NA	NA	NA	NA	NA	NA	NA	NA	NA	NA	NA	NA	NA	NA	NA	NA	NA	NA	NA	NA	NA	NA	NA	NA	NA	NA	NA	NA	NA	NA	NA	NA	NA	NA	NA	NA	NA	NA	NA	NA	NA
R05220	Cob(I)yrinate a,c diamide + ATP <=> Adenosyl cobyrinate a,c diamide + Triphosphate	NA	NA	NA	NA	NA	NA	NA	NA	NA	NA	NA	NA	NA	NA	NA	NA	NA	NA	NA	NA	NA	NA	NA	NA	NA	NA	NA	NA	NA	NA	NA	NA	NA	NA	NA	NA	NA	NA	NA	NA	NA	NA	NA	NA	NA	NA	NA	NA
R09153	Sulfoacetaldehyde <=> Coenzyme M	NA	NA	NA	NA	NA	NA	NA	NA	NA	NA	NA	NA	NA	NA	NA	NA	NA	NA	NA	NA	NA	NA	NA	NA	NA	NA	NA	NA	NA	NA	NA	NA	NA	NA	NA	NA	NA	NA	NA	NA	NA	NA	NA	NA	NA	NA	NA	NA
R12161	5-Amino-6-(1-D-ribitylamino)uracil + L-Tyrosine + S-Adenosyl-L-methionine <=> 5-Amino-5-(4-hydroxybenzyl)-6-(D-ribitylimino)-5,6-dihydrouracil + Iminoglycine + L-Methionine + 5'-Deoxyadenosine	NA	NA	NA	NA	NA	NA	NA	NA	NA	NA	NA	NA	NA	NA	NA	NA	NA	NA	NA	NA	NA	NA	NA	NA	NA	NA	NA	NA	NA	NA	NA	NA	NA	NA	NA	NA	NA	NA	NA	NA	NA	NA	NA	NA	NA	NA	NA	NA
R12162	5-Amino-5-(4-hydroxybenzyl)-6-(D-ribitylimino)-5,6-dihydrouracil + S-Adenosyl-L-methionine <=> 7,8-Didemethyl-8-hydroxy-5-deazariboflavin + Ammonia + L-Methionine + 5'-Deoxyadenosine	NA	NA	NA	NA	NA	NA	NA	NA	NA	NA	NA	NA	NA	NA	NA	NA	NA	NA	NA	NA	NA	NA	NA	NA	NA	NA	NA	NA	NA	NA	NA	NA	NA	NA	NA	NA	NA	NA	NA	NA	NA	NA	NA	NA	NA	NA	NA	NA
R11626	Sirohydrochlorin + Nickel(2+) <=> Nickel-sirohydrochlorin + 2 H+	NA	NA	NA	NA	NA	NA	NA	NA	NA	NA	NA	NA	NA	NA	NA	NA	NA	NA	NA	NA	NA	NA	NA	NA	NA	NA	NA	NA	NA	NA	NA	NA	NA	NA	NA	NA	NA	NA	NA	NA	NA	NA	NA	NA	NA	NA	NA	NA
R11627	Nickel-sirohydrochlorin + 2 ATP + 2 L-Glutamine + 2 H2O <=> Nickel-sirohydrochlorin a,c-diamide + 2 ADP + 2 L-Glutamate + 2 Orthophosphate	NA	NA	NA	NA	NA	NA	NA	NA	NA	NA	NA	NA	NA	NA	NA	NA	NA	NA	NA	NA	NA	NA	NA	NA	NA	NA	NA	NA	NA	NA	NA	NA	NA	NA	NA	NA	NA	NA	NA	NA	NA	NA	NA	NA	NA	NA	NA	NA
R11628	ATP + Nickel-sirohydrochlorin a,c-diamide + 3 Reduced acceptor + H2O <=> ADP + Orthophhosphate + 15,17(3)-Seco-F430-17(3)-acid + 3 Acceptor	NA	NA	NA	NA	NA	NA	NA	NA	NA	NA	NA	NA	NA	NA	NA	NA	NA	NA	NA	NA	NA	NA	NA	NA	NA	NA	NA	NA	NA	NA	NA	NA	NA	NA	NA	NA	NA	NA	NA	NA	NA	NA	NA	NA	NA	NA	NA	NA
R11629	15,17(3)-Seco-F430-17(3)-acid + ATP <=> Coenzyme F430 + ADP + Orthophosphate	NA	NA	NA	NA	NA	NA	NA	NA	NA	NA	NA	NA	NA	NA	NA	NA	NA	NA	NA	NA	NA	NA	NA	NA	NA	NA	NA	NA	NA	NA	NA	NA	NA	NA	NA	NA	NA	NA	NA	NA	NA	NA	NA	NA	NA	NA	NA	NA
R05578	tRNA(Glu) + L-Glutamate + ATP <=> L-Glutamyl-tRNA(Glu) + Diphosphate + AMP	NA	NA	NA	NA	NA	NA	NA	NA	NA	NA	NA	NA	NA	NA	NA	NA	NA	NA	NA	NA	NA	NA	NA	NA	NA	NA	NA	NA	NA	NA	NA	NA	NA	NA	NA	NA	NA	NA	NA	NA	NA	NA	NA	NA	NA	NA	NA	NA
R04109	L-Glutamyl-tRNA(Glu) + NADPH + H+ <=> (S)-4-Amino-5-oxopentanoate + tRNA(Glu) + NADP+	NA	NA	NA	NA	NA	NA	NA	NA	NA	NA	NA	NA	NA	NA	NA	NA	NA	NA	NA	NA	NA	NA	NA	NA	NA	NA	NA	NA	NA	NA	NA	NA	NA	NA	NA	NA	NA	NA	NA	NA	NA	NA	NA	NA	NA	NA	NA	NA
R04863	L-2-Aminoadipate adenylate + Holo-Lys2 <=> alpha-Aminoadipoyl-S-acyl enzyme + AMP	NA	NA	NA	NA	NA	NA	NA	NA	NA	NA	NA	NA	NA	NA	NA	NA	NA	NA	NA	NA	NA	NA	NA	NA	NA	NA	NA	NA	NA	NA	NA	NA	NA	NA	NA	NA	NA	NA	NA	NA	NA	NA	NA	NA	NA	NA	NA	NA
R04390	alpha-Aminoadipoyl-S-acyl enzyme + NADPH + H+ <=> L-2-Aminoadipate 6-semialdehyde + Holo-Lys2 + NADP+	NA	NA	NA	NA	NA	NA	NA	NA	NA	NA	NA	NA	NA	NA	NA	NA	NA	NA	NA	NA	NA	NA	NA	NA	NA	NA	NA	NA	NA	NA	NA	NA	NA	NA	NA	NA	NA	NA	NA	NA	NA	NA	NA	NA	NA	NA	NA	NA
R09775	L-2-Aminoadipate + alpha-Aminoadipate carrier protein LysW + ATP <=> LysW-gamma-L-alpha-aminoadipate + ADP + Orthophosphate	NA	NA	NA	NA	NA	NA	NA	NA	NA	NA	NA	NA	NA	NA	NA	NA	NA	NA	NA	NA	NA	NA	NA	NA	NA	NA	NA	NA	NA	NA	NA	NA	NA	NA	NA	NA	NA	NA	NA	NA	NA	NA	NA	NA	NA	NA	NA	NA
R09776	LysW-gamma-L-alpha-aminoadipate + ATP <=> LysW-gamma-L-alpha-aminoadipyl 6-phosphate + ADP	NA	NA	NA	NA	NA	NA	NA	NA	NA	NA	NA	NA	NA	NA	NA	NA	NA	NA	NA	NA	NA	NA	NA	NA	NA	NA	NA	NA	NA	NA	NA	NA	NA	NA	NA	NA	NA	NA	NA	NA	NA	NA	NA	NA	NA	NA	NA	NA
R09777	LysW-gamma-L-alpha-aminoadipyl 6-phosphate + NADPH + H+ <=> LysW-gamma-L-alpha-aminoadipate 6-semialdehyde + NADP+ + Orthophosphate	NA	NA	NA	NA	NA	NA	NA	NA	NA	NA	NA	NA	NA	NA	NA	NA	NA	NA	NA	NA	NA	NA	NA	NA	NA	NA	NA	NA	NA	NA	NA	NA	NA	NA	NA	NA	NA	NA	NA	NA	NA	NA	NA	NA	NA	NA	NA	NA
R09778	LysW-gamma-L-alpha-aminoadipate 6-semialdehyde + L-Glutamate <=> LysW-gamma-L-lysine + 2-Oxoglutarate	NA	NA	NA	NA	NA	NA	NA	NA	NA	NA	NA	NA	NA	NA	NA	NA	NA	NA	NA	NA	NA	NA	NA	NA	NA	NA	NA	NA	NA	NA	NA	NA	NA	NA	NA	NA	NA	NA	NA	NA	NA	NA	NA	NA	NA	NA	NA	NA
R09779	LysW-gamma-L-lysine + H2O <=> L-Lysine + alpha-Aminoadipate carrier protein LysW	NA	NA	NA	NA	NA	NA	NA	NA	NA	NA	NA	NA	NA	NA	NA	NA	NA	NA	NA	NA	NA	NA	NA	NA	NA	NA	NA	NA	NA	NA	NA	NA	NA	NA	NA	NA	NA	NA	NA	NA	NA	NA	NA	NA	NA	NA	NA	NA
R09394	GTP + S-Adenosyl-L-methionine + Reduced acceptor <=> (8S)-3',8-Cyclo-7,8-dihydroguanosine 5'-triphosphate + 5'-Deoxyadenosine + L-Methionine + Acceptor	NA	NA	NA	NA	NA	NA	NA	NA	NA	NA	NA	NA	NA	NA	NA	NA	NA	NA	NA	NA	NA	NA	NA	NA	NA	NA	NA	NA	NA	NA	NA	NA	NA	NA	NA	NA	NA	NA	NA	NA	NA	NA	NA	NA	NA	NA	NA	NA
R11372	(8S)-3',8-Cyclo-7,8-dihydroguanosine 5'-triphosphate + H2O <=> Precursor Z + Diphosphate	NA	NA	NA	NA	NA	NA	NA	NA	NA	NA	NA	NA	NA	NA	NA	NA	NA	NA	NA	NA	NA	NA	NA	NA	NA	NA	NA	NA	NA	NA	NA	NA	NA	NA	NA	NA	NA	NA	NA	NA	NA	NA	NA	NA	NA	NA	NA	NA
R09395	Precursor Z + 2 Thiocarboxy-[sulfur-carrier protein] <=> Molybdopterin + 2 Sulfur-carrier protein	NA	NA	NA	NA	NA	NA	NA	NA	NA	NA	NA	NA	NA	NA	NA	NA	NA	NA	NA	NA	NA	NA	NA	NA	NA	NA	NA	NA	NA	NA	NA	NA	NA	NA	NA	NA	NA	NA	NA	NA	NA	NA	NA	NA	NA	NA	NA	NA
R09735	Adenylated molybdopterin + Molybdate <=> Molybdoenzyme molybdenum cofactor + AMP + H2O	NA	NA	NA	NA	NA	NA	NA	NA	NA	NA	NA	NA	NA	NA	NA	NA	NA	NA	NA	NA	NA	NA	NA	NA	NA	NA	NA	NA	NA	NA	NA	NA	NA	NA	NA	NA	NA	NA	NA	NA	NA	NA	NA	NA	NA	NA	NA	NA
R11719	7,8-Dihydroneopterin 3'-triphosphate <=> 6-(Hydroxymethyl)-7,8-dihydropterin + Glycolaldehyde triphosphate	NA	NA	NA	NA	NA	NA	NA	NA	NA	NA	NA	NA	NA	NA	NA	NA	NA	NA	NA	NA	NA	NA	NA	NA	NA	NA	NA	NA	NA	NA	NA	NA	NA	NA	NA	NA	NA	NA	NA	NA	NA	NA	NA	NA	NA	NA	NA	NA
R07459	Sulfur-carrier protein + ATP <=> Adenylyl-[sulfur-carrier protein] + Diphosphate	NA	NA	NA	NA	NA	NA	NA	NA	NA	NA	NA	NA	NA	NA	NA	NA	NA	NA	NA	NA	NA	NA	NA	NA	NA	NA	NA	NA	NA	NA	NA	NA	NA	NA	NA	NA	NA	NA	NA	NA	NA	NA	NA	NA	NA	NA	NA	NA
R07460	[Enzyme]-cysteine + L-Cysteine <=> [Enzyme]-S-sulfanylcysteine + L-Alanine	NA	NA	NA	NA	NA	NA	NA	NA	NA	NA	NA	NA	NA	NA	NA	NA	NA	NA	NA	NA	NA	NA	NA	NA	NA	NA	NA	NA	NA	NA	NA	NA	NA	NA	NA	NA	NA	NA	NA	NA	NA	NA	NA	NA	NA	NA	NA	NA
R07461	[Enzyme]-S-sulfanylcysteine + Adenylyl-[sulfur-carrier protein] + Reduced acceptor <=> AMP + Thiocarboxy-[sulfur-carrier protein] + [Enzyme]-cysteine + Acceptor	NA	NA	NA	NA	NA	NA	NA	NA	NA	NA	NA	NA	NA	NA	NA	NA	NA	NA	NA	NA	NA	NA	NA	NA	NA	NA	NA	NA	NA	NA	NA	NA	NA	NA	NA	NA	NA	NA	NA	NA	NA	NA	NA	NA	NA	NA	NA	NA
R10246	L-Tyrosine + S-Adenosyl-L-methionine + Reduced acceptor <=> Iminoglycine + 4-Cresol + 5'-Deoxyadenosine + L-Methionine + Acceptor	NA	NA	NA	NA	NA	NA	NA	NA	NA	NA	NA	NA	NA	NA	NA	NA	NA	NA	NA	NA	NA	NA	NA	NA	NA	NA	NA	NA	NA	NA	NA	NA	NA	NA	NA	NA	NA	NA	NA	NA	NA	NA	NA	NA	NA	NA	NA	NA
R10247	1-Deoxy-D-xylulose 5-phosphate + Iminoglycine + Thiocarboxy-[sulfur-carrier protein] <=> 2-[(2R,5Z)-2-Carboxy-4-methylthiazol-5(2H)-ylidene]ethyl phosphate + Sulfur-carrier protein + 2 H2O	NA	NA	NA	NA	NA	NA	NA	NA	NA	NA	NA	NA	NA	NA	NA	NA	NA	NA	NA	NA	NA	NA	NA	NA	NA	NA	NA	NA	NA	NA	NA	NA	NA	NA	NA	NA	NA	NA	NA	NA	NA	NA	NA	NA	NA	NA	NA	NA
RMAN1	4-(beta-D-Ribofuranosyl)phenol 5'-phosphate <=> 4-(beta-D-Ribofuranosyl)aniline 5'-phosphate	NA	NA	NA	NA	NA	NA	NA	NA	NA	NA	NA	NA	NA	NA	NA	NA	NA	NA	NA	NA	NA	NA	NA	NA	NA	NA	NA	NA	NA	NA	NA	NA	NA	NA	NA	NA	NA	NA	NA	NA	NA	NA	NA	NA	NA	NA	NA	NA
RMAN2	N-[(7,8-Dihydropterin-6-yl)methyl]-4-(beta-D-ribofuranosyl)aniline 5'-phosphate <=> 7,8-Dihydromethanopterin	NA	NA	NA	NA	NA	NA	NA	NA	NA	NA	NA	NA	NA	NA	NA	NA	NA	NA	NA	NA	NA	NA	NA	NA	NA	NA	NA	NA	NA	NA	NA	NA	NA	NA	NA	NA	NA	NA	NA	NA	NA	NA	NA	NA	NA	NA	NA	NA
R10802	7,8-Dihydromethanopterin + Reduced acceptor <=> 5,6,7,8-Tetrahydromethanopterin + Acceptor	NA	NA	NA	NA	NA	NA	NA	NA	NA	NA	NA	NA	NA	NA	NA	NA	NA	NA	NA	NA	NA	NA	NA	NA	NA	NA	NA	NA	NA	NA	NA	NA	NA	NA	NA	NA	NA	NA	NA	NA	NA	NA	NA	NA	NA	NA	NA	NA
RMAN3	(4-{4-[2-(gamma-L-Glutamylamino)ethyl]phenoxymethyl}furan-2-yl)methanamine <=> Methanofuran	NA	NA	NA	NA	NA	NA	NA	NA	NA	NA	NA	NA	NA	NA	NA	NA	NA	NA	NA	NA	NA	NA	NA	NA	NA	NA	NA	NA	NA	NA	NA	NA	NA	NA	NA	NA	NA	NA	NA	NA	NA	NA	NA	NA	NA	NA	NA	NA
[truncated: 177 more columns]

## Sheet: B
			25°C (298.15K)														30°C (303.15K)														35°C (308.15K)														40°C (313.15K)
Reaction ID	Equation	Uncertainty	pH 1	pH 2	pH 3	pH 4	pH 5	pH 6	pH 7	pH 8	pH 9	pH 10	pH 11	pH 12	pH 13	pH 14	pH 1	pH 2	pH 3	pH 4	pH 5	pH 6	pH 7	pH 8	pH 9	pH 10	pH 11	pH 12	pH 13	pH 14	pH 1	pH 2	pH 3	pH 4	pH 5	pH 6	pH 7	pH 8	pH 9	pH 10	pH 11	pH 12	pH 13	pH 14	pH 1	pH 2	pH 3	pH 4	pH 5
R10243	5-Methyltetrahydrofolate + CoA + CO <=> Tetrahydrofolate + Acetyl-CoA	5	-40	-40	-40	-40	-41	-42	-42	-42	-42	-41	-40	-39	-39	-39	-40	-40	-40	-40	-41	-42	-42	-42	-41	-41	-40	-39	-39	-39	-40	-40	-40	-40	-41	-41	-41	-41	-41	-41	-40	-39	-39	-39	-39	-39	-40	-40	-41
R00258	Pyruvate + L-Glutamate <=> L-Alanine + 2-Oxoglutarate	0.5	-9.5	-8.7	-8.4	-10.3	-11.4	-11.6	-11.6	-11.5	-11	-10.4	-10.3	-10.3	-10.3	-10.3	-9.7	-8.8	-8.7	-10.7	-11.7	-11.8	-11.8	-11.7	-11.1	-10.6	-10.5	-10.5	-10.5	-10.5	-9.9	-9	-9	-11	-11.9	-12.1	-12	-11.9	-11.2	-10.8	-10.7	-10.7	-10.7	-10.7	-10	-9.2	-9.3	-11.4	-12.2
R00400	Pyruvate + L-Aspartate <=> L-Alanine + Oxaloacetate	0.7	0.3	1.1	0.1	-3.9	-7.5	-8.6	-8.7	-8.7	-8.2	-7.6	-7.4	-7.4	-7.4	-7.4	0.1	0.9	-0.3	-4.5	-7.9	-8.9	-9	-8.9	-8.3	-7.7	-7.6	-7.6	-7.6	-7.6	-0.1	0.7	-0.7	-5	-8.3	-9.1	-9.2	-9	-8.4	-7.9	-7.9	-7.9	-7.8	-7.8	-0.3	0.5	-1.1	-5.6	-8.7
R00369	Pyruvate + Glycine <=> L-Alanine + Glyoxylate	1.6	-2.4	-2.5	-2.9	-3	-3.1	-3.1	-3.1	-2.9	-2.2	-1.5	-1.3	-1.3	-1.3	-1.3	-2.6	-2.7	-3.1	-3.2	-3.3	-3.3	-3.2	-3.1	-2.3	-1.7	-1.5	-1.5	-1.5	-1.5	-2.8	-2.9	-3.3	-3.4	-3.5	-3.5	-3.4	-3.2	-2.3	-1.8	-1.7	-1.7	-1.7	-1.7	-3	-3.1	-3.5	-3.6	-3.6
R00396	Pyruvate + Ammonia + NADH + H+ <=> L-Alanine + NAD+ + H2O	0.5	-133.2	-114.8	-91.3	-69.4	-50.9	-38.5	-31	-24.8	-18.3	-11.8	-5.6	2.9	13.8	25.2	-133.1	-114.1	-90.2	-68	-49.4	-37.4	-30	-23.8	-17.1	-10.6	-4.1	5.3	16.6	28.2	-132.9	-113.4	-89	-66.5	-47.9	-36.3	-29.1	-22.7	-15.9	-9.4	-2.4	7.9	19.5	31.3	-132.7	-112.8	-87.8	-65	-46.5
R09107	N-Acetyl-L-citrulline + H2O <=> Acetate + L-Citrulline	4	-36	-39	-43	-47	-51	-54	-56	-56	-58	-62	-67	-73	-79	-85	-36	-40	-44	-48	-52	-55	-56	-57	-59	-63	-69	-75	-81	-86	-37	-40	-44	-48	-53	-56	-57	-57	-60	-65	-71	-76	-82	-88	-37	-41	-45	-49	-53
R00259	Acetyl-CoA + L-Glutamate <=> CoA + N-Acetyl-L-glutamate	3.4	-38.6	-34.4	-29.9	-26.8	-26.5	-29.2	-34.4	-39.8	-43.9	-45.3	-45.5	-45.6	-45.6	-45.6	-38.7	-34.5	-29.9	-27	-26.8	-30	-35.3	-40.8	-44.6	-45.6	-45.8	-45.8	-45.8	-45.8	-38.9	-34.5	-29.8	-27.1	-27.2	-30.8	-36.3	-41.7	-45.1	-45.9	-46	-46	-46	-46	-39	-34.6	-29.8	-27.2	-27.6
R07245	Carbamoyl phosphate + N-Acetylornithine <=> Orthophosphate + N-Acetyl-L-citrulline	4	4	-6	-13	-16	-17	-19	-21	-22	-22	-20	-16	-12	-11	-11	3	-6	-13	-16	-18	-19	-21	-22	-22	-20	-15	-12	-11	-11	3	-7	-14	-16	-18	-20	-22	-22	-22	-19	-14	-12	-11	-11	3	-7	-14	-17	-18
R02283	N-Acetyl-L-glutamate 5-semialdehyde + L-Glutamate <=> N-Acetylornithine + 2-Oxoglutarate	3.4	-15.8	-13.1	-10.9	-11.5	-11.3	-9.8	-8.4	-8	-6.6	-4	-2.9	-2.7	-2.7	-2.7	-16.1	-13.3	-11.2	-11.8	-11.5	-9.9	-8.6	-8.1	-6.4	-3.8	-3	-2.9	-2.9	-2.9	-16.3	-13.4	-11.5	-12.1	-11.7	-10	-8.8	-8.2	-6.2	-3.8	-3.1	-3.1	-3.1	-3.1	-16.5	-13.6	-11.9	-12.4	-11.8
R03443	N-Acetyl-L-glutamate 5-phosphate + NADPH + H+ <=> N-Acetyl-L-glutamate 5-semialdehyde + Orthophosphate + NADP+	1.6	-155.8	-130.2	-106.9	-84.7	-64.4	-50.5	-41.9	-35.7	-29.9	-23.5	-15.1	-6.1	0.7	6.6	-156.1	-130.1	-106.3	-83.6	-63.3	-49.8	-41.5	-35.3	-29.3	-22.6	-13.7	-4.9	1.7	7.6	-156.5	-130	-105.7	-82.5	-62.2	-49.1	-41	-34.8	-28.7	-21.6	-12.2	-3.8	2.7	8.6	-156.9	-129.9	-105.1	-81.3	-61.2
R02649	ATP + N-Acetyl-L-glutamate <=> ADP + N-Acetyl-L-glutamate 5-phosphate	3.1	0.9	2.6	0.6	1.2	5.9	10.6	12.9	13.4	13.4	13.4	13.1	11.5	8	2.8	0.7	2.4	0.4	1.3	6.2	10.7	12.7	13	13	13	12.5	10.6	6.6	1.1	0.6	2.2	0.2	1.4	6.5	10.7	12.4	12.6	12.7	12.6	11.9	9.7	5.2	-0.5	0.5	1.9	0	1.6	6.7
R00149	2 ATP + Ammonia + CO2 + H2O <=> 2 ADP + Orthophosphate + Carbamoyl phosphate	4	27	29	20	10	0	-8	-22	-42	-63	-81	-100	-122	-150	-183	26	28	19	9	-1	-10	-25	-46	-67	-85	-104	-128	-158	-192	26	28	18	8	-2	-12	-28	-50	-70	-89	-109	-134	-166	-201	26	27	17	7	-3
R00551	L-Arginine + H2O <=> L-Ornithine + Urea	6	-65	-64	-63	-63	-62	-62	-62	-62	-62	-62	-66	-71	-72	-72	-65	-64	-64	-63	-63	-63	-63	-63	-62	-63	-68	-72	-73	-73	-66	-65	-64	-64	-63	-63	-63	-63	-63	-64	-69	-72	-73	-73	-66	-65	-64	-64	-64
R01954	ATP + L-Citrulline + L-Aspartate <=> AMP + Diphosphate + N-(L-Arginino)succinate	1.5	-7.3	-3.6	-0.2	0	-1.2	-5.4	-15.8	-27.2	-38	-45.8	-52.7	-62.4	-75.7	-91.7	-7.6	-3.8	-0.4	-0.4	-1.7	-6.6	-17.4	-29	-39.7	-47.3	-54.5	-65	-79.2	-95.8	-7.9	-4	-0.7	-0.8	-2.1	-7.9	-19.1	-30.8	-41.3	-48.7	-56.4	-67.7	-82.8	-100	-8.1	-4.2	-1	-1.1	-2.6
R01398	Carbamoyl phosphate + L-Ornithine <=> Orthophosphate + L-Citrulline	2.9	-21.7	-29.7	-37	-39.4	-39.8	-40.3	-41.4	-42	-42.9	-43	-39.2	-35.5	-34.4	-34.2	-22	-30.2	-37.3	-39.5	-39.9	-40.5	-41.5	-42.1	-43.2	-42.6	-38.4	-35.2	-34.4	-34.3	-22.3	-30.6	-37.6	-39.7	-40	-40.7	-41.7	-42.3	-43.4	-42.1	-37.7	-35	-34.4	-34.3	-22.6	-31.1	-37.9	-39.8	-40.2
R01086	N-(L-Arginino)succinate <=> Fumarate + L-Arginine	2.9	-11.5	-11.4	-11.2	-13.3	-16.1	-17	-17	-16.7	-15.2	-14.1	-13.5	-12.1	-11	-10.9	-12	-11.8	-11.8	-14.1	-16.8	-17.6	-17.6	-17.1	-15.5	-14.5	-13.8	-12.2	-11.4	-11.3	-12.5	-12.3	-12.4	-14.9	-17.5	-18.1	-18.1	-17.5	-15.8	-14.9	-13.9	-12.3	-11.7	-11.6	-12.9	-12.8	-13	-15.7	-18.2
R00669	N-Acetylornithine + H2O <=> Acetate + L-Ornithine	3.5	-10.6	-15.4	-18.9	-23.4	-28.5	-33.2	-35.4	-35.8	-36.3	-39.1	-44.3	-49.9	-55.6	-61.4	-11.1	-16	-19.6	-24.2	-29.4	-34	-36	-36.4	-37.1	-40.4	-45.8	-51.6	-57.4	-63.2	-11.6	-16.5	-20.2	-25	-30.4	-34.8	-36.6	-36.9	-37.9	-41.7	-47.4	-53.3	-59.2	-65.1	-12	-17.1	-20.9	-25.8	-31.3
R00578	ATP + L-Aspartate + L-Glutamine + H2O <=> AMP + Diphosphate + L-Asparagine + L-Glutamate	4	-54	-52	-52	-55	-59	-64	-74	-86	-97	-109	-120	-133	-147	-164	-55	-53	-53	-56	-60	-65	-76	-88	-100	-111	-123	-136	-151	-168	-55	-53	-54	-57	-61	-67	-78	-90	-102	-114	-126	-140	-155	-173	-56	-54	-55	-58	-62
R00483	ATP + L-Aspartate + Ammonia <=> AMP + Diphosphate + L-Asparagine	4	-1	-4	-10	-17	-22	-27	-37	-48	-57	-64	-70	-77	-89	-104	-1	-5	-10	-17	-22	-28	-39	-50	-59	-65	-71	-79	-92	-108	-2	-5	-11	-18	-23	-29	-40	-51	-60	-66	-73	-81	-95	-112	-2	-6	-12	-19	-23
R00482	ATP + L-Aspartate + Ammonia <=> ADP + Orthophosphate + L-Asparagine	3.5	-8.8	-10.6	-16.9	-22.6	-25.5	-25.3	-27.1	-31.6	-34.9	-35.5	-36.2	-40.4	-51.6	-67.6	-9.1	-11.1	-17.6	-23.1	-25.8	-25.7	-28	-32.6	-35.5	-36	-37	-42.5	-55.4	-72	-9.4	-11.6	-18.2	-23.6	-26.1	-26.1	-28.9	-33.5	-36	-36.4	-38	-44.9	-59.2	-76.5	-9.7	-12.1	-18.8	-24.1	-26.3
R00355	Oxaloacetate + L-Glutamate <=> L-Aspartate + 2-Oxoglutarate	0.5	-21.2	-21.2	-20	-17.8	-15.3	-14.4	-14.3	-14.2	-14.3	-14.3	-14.3	-14.3	-14.3	-14.3	-21.4	-21.3	-20	-17.8	-15.4	-14.5	-14.4	-14.4	-14.4	-14.4	-14.4	-14.4	-14.4	-14.4	-21.6	-21.5	-20.1	-17.8	-15.4	-14.7	-14.6	-14.6	-14.6	-14.6	-14.6	-14.6	-14.6	-14.6	-21.7	-21.6	-20.2	-17.8	-15.5
R01135	GTP + IMP + L-Aspartate <=> GDP + Orthophosphate + N6-(1,2-Dicarboxyethyl)-AMP	2.1	-1.6	6.5	13.4	14.7	5.7	-3.4	-12.4	-23.1	-32.8	-35.3	-36.4	-38.6	-41.5	-42.6	-1.7	6.5	13.5	14.1	4.6	-4.5	-13.9	-24.8	-33.9	-35.3	-36.8	-39.2	-41.7	-42.4	-1.8	6.6	13.5	13.3	3.5	-5.6	-15.4	-26.4	-34.8	-35.5	-37.2	-39.8	-41.7	-42.1	-1.9	6.6	13.5	12.6	2.4
R00127	ATP + AMP <=> 2 ADP	0.16	-29.24	-23.2	-23.3	-21.94	-19.03	-15	-11.6	-10.89	-10.81	-10.85	-11.23	-13.15	-17.64	-23.38	-29.29	-23.36	-23.48	-21.89	-18.94	-14.76	-11.72	-11.14	-11.08	-11.15	-11.76	-14.24	-19.28	-25.13	-29.35	-23.53	-23.65	-21.83	-18.83	-14.56	-11.86	-11.4	-11.36	-11.48	-12.39	-15.45	-20.94	-26.88	-29.41	-23.7	-23.81	-21.76	-18.71
R01083	N6-(1,2-Dicarboxyethyl)-AMP <=> Fumarate + AMP	1.4	-22.1	-20.5	-17.5	-18.3	-16.3	-13.2	-12.4	-12.3	-12.2	-11.9	-10.1	-8.1	-9.3	-13.7	-22.6	-20.8	-17.9	-18.8	-16.5	-13.7	-13	-12.9	-12.9	-12.3	-10.2	-8.7	-10.9	-15.9	-23	-21.2	-18.4	-19.4	-16.8	-14.2	-13.6	-13.6	-13.5	-12.7	-10.4	-9.6	-12.6	-18	-23.5	-21.5	-18.9	-19.8	-17.1
R00200	ADP + Phosphoenolpyruvate <=> ATP + Pyruvate	0.4	-45.9	-46.6	-45.1	-44.8	-44.5	-42.6	-39	-33.7	-28	-22.3	-16.3	-9	0.3	11.2	-46	-46.7	-45.3	-45	-44.5	-42.4	-38.4	-32.9	-27.1	-21.3	-15	-7.3	2.5	13.8	-46.2	-46.8	-45.4	-45.2	-44.5	-42.1	-37.7	-32.1	-26.2	-20.2	-13.7	-5.6	4.9	16.4	-46.4	-47	-45.5	-45.4	-44.5
R03182	ATP + 7,8-Diaminononanoate + CO2 <=> ADP + Orthophosphate + Dethiobiotin	7	66	57	44	31	18	7	-5	-18	-30	-39	-46	-55	-69	-85	65	57	43	30	17	6	-7	-20	-32	-41	-48	-58	-73	-90	65	56	43	29	16	4	-9	-22	-34	-42	-50	-61	-77	-94	65	55	42	28	14
R03231	S-Adenosyl-L-methionine + 8-Amino-7-oxononanoate <=> S-Adenosyl-4-methylthio-2-oxobutanoate + 7,8-Diaminononanoate	5e-12	-17.2716	-16.5335	-14.4302	-13.3883	-12.3929	-11.6294	-11.994	-13.2924	-13.6124	-12.895	-12.5482	-12.4986	-12.4919	-12.4931	-17.4151	-16.6431	-14.5393	-13.552	-12.4946	-11.8195	-12.3104	-13.5758	-13.6896	-12.9792	-12.7225	-12.6876	-12.6832	-12.6847	-17.5576	-16.7526	-14.6539	-13.7121	-12.6029	-12.0183	-12.6358	-13.8247	-13.7524	-13.0894	-12.9024	-12.8772	-12.8748	-12.8762	-17.6993	-16.8621	-14.7737	-13.8682	-12.7183
R10699	L-Lysine + 8-Amino-7-oxononanoate <=> L-2-Aminoadipate 6-semialdehyde + 7,8-Diaminononanoate	1.8	-3.7	-4.4	-6.5	-7.3	-5.9	-5	-5.4	-6.8	-8.2	-9.9	-10.5	-10.6	-10.6	-10.6	-3.9	-4.7	-6.8	-7.4	-6	-5.2	-5.7	-7.2	-8.6	-10.3	-10.7	-10.8	-10.8	-10.8	-4.1	-5	-7.1	-7.6	-6.1	-5.4	-6	-7.5	-9.1	-10.6	-10.9	-11	-11	-11	-4.3	-5.2	-7.4	-7.7	-6.2
R10092	CO2 + H2O <=> HCO3- + H+	3.1	10.7	10.6	9.5	5.9	0.5	-5.2	-10.9	-16.6	-22.7	-30.5	-41	-52.2	-63.6	-75.1	10.6	10.4	9.3	5.4	-0.1	-5.9	-11.7	-17.6	-23.9	-32.4	-43.2	-54.8	-66.4	-78	10.5	10.3	9	4.9	-0.7	-6.6	-12.5	-18.5	-25.1	-34.3	-45.5	-57.3	-69.1	-80.9	10.4	10.2	8.7	4.4	-1.4
R00742	ATP + Acetyl-CoA + HCO3- <=> ADP + Orthophosphate + Malonyl-CoA	1.5	-17.8	-11.6	-11.2	-16.9	-22	-22.2	-23.9	-28.8	-34.1	-37.8	-39.3	-42.9	-51	-61.7	-18	-11.8	-11.6	-17.8	-22.5	-22.5	-24.9	-30	-35.2	-38.5	-40.1	-44.5	-53.5	-64.7	-18.2	-12.1	-12.1	-18.6	-22.9	-23	-25.9	-31.2	-36.3	-39.1	-41	-46.3	-56.2	-67.7	-18.4	-12.4	-12.6	-19.4	-23.3
R00199	ATP + Pyruvate + H2O <=> AMP + Phosphoenolpyruvate + Orthophosphate	0.5	-10.9	-13.3	-16.1	-18.2	-20.5	-25.1	-33.8	-44.8	-56.1	-67.6	-79.6	-94.1	-112.6	-134.2	-11.6	-14	-16.8	-18.9	-21.4	-26.7	-35.9	-47.2	-58.7	-70.4	-82.8	-98.2	-117.7	-140.1	-12.3	-14.8	-17.5	-19.7	-22.4	-28.2	-38.1	-49.6	-61.3	-73.3	-86.2	-102.4	-123.1	-146.1	-13	-15.5	-18.2	-20.4	-23.4
R00345	H2O + Phosphoenolpyruvate + CO2 <=> Orthophosphate + Oxaloacetate	3.1	-32.1	-30.8	-33.6	-38.4	-42.9	-45.4	-49.1	-54.4	-60.1	-65.8	-71.8	-79.4	-89.6	-100.9	-32.3	-31	-34	-39	-43.3	-45.9	-49.9	-55.4	-61.2	-67	-73.3	-81.5	-92.3	-103.8	-32.4	-31.3	-34.5	-39.6	-43.7	-46.4	-50.7	-56.4	-62.2	-68.2	-74.8	-83.7	-95	-106.7	-32.5	-31.6	-34.9	-40.1	-44.1
R00206	ATP + Pyruvate + Orthophosphate <=> AMP + Phosphoenolpyruvate + Diphosphate	0.5	25	24.6	23.8	22.2	19.8	12.7	0.3	-11.4	-22.8	-34.2	-45.6	-56.5	-65.9	-76.4	24.7	24.3	23.4	21.7	19.1	11.1	-1.5	-13.3	-24.9	-36.5	-48.1	-58.5	-68.1	-79.1	24.3	23.9	23	21.2	18.4	9.4	-3.3	-15.2	-27.1	-38.8	-50.4	-60.5	-70.5	-81.9	24	23.6	22.6	20.7	17.6
R00402	Fumarate + NADH + H+ <=> Succinate + NAD+	2.1	-185.1	-166.5	-142	-117	-94.5	-80.5	-72.6	-66.6	-60.9	-55.2	-49.2	-40.7	-29.7	-18.4	-185.3	-166.1	-141	-115.5	-93.1	-79.6	-72	-66	-60.1	-54.3	-47.9	-38.5	-27.2	-15.6	-185.4	-165.7	-140	-114	-91.7	-78.8	-71.4	-65.3	-59.4	-53.4	-46.5	-36.2	-24.6	-12.8	-185.5	-165.3	-139	-112.5	-90.4
R00344	ATP + Pyruvate + HCO3- <=> ADP + Orthophosphate + Oxaloacetate	0.7	-19.8	-17.5	-20.8	-22.3	-21.7	-20.4	-22	-26.9	-32.2	-35.8	-37.4	-41	-49	-59.8	-20	-17.9	-21.2	-22.6	-21.9	-20.8	-23	-28.1	-33.4	-36.6	-38.2	-42.7	-51.6	-62.8	-20.3	-18.4	-21.7	-22.8	-22.1	-21.3	-24	-29.3	-34.5	-37.3	-39.1	-44.5	-54.3	-65.9	-20.5	-18.8	-22.1	-23.1	-22.3
R00352	ATP + Citrate + CoA <=> ADP + Orthophosphate + Acetyl-CoA + Oxaloacetate	0.4	-37	-35	-39.7	-43.7	-41.4	-35.3	-31.4	-30.6	-30.5	-30.6	-31.2	-34.5	-41.2	-48	-37.6	-35.8	-40.7	-44.4	-41.6	-35.5	-32	-31.4	-31.3	-31.4	-32.3	-36.3	-43.4	-49.9	-38.2	-36.7	-41.7	-45	-41.8	-35.7	-32.6	-32.2	-32.1	-32.3	-33.6	-38.3	-45.4	-51.7	-38.9	-37.5	-42.6	-45.6	-41.9
R01322	ATP + Citrate + CoA <=> ADP + Orthophosphate + (3S)-Citryl-CoA	2	-8.3	-9.5	-18	-28.3	-31.9	-27.4	-23.6	-22.8	-22.8	-22.8	-23.4	-26.7	-33.5	-40.2	-8.6	-10	-19	-29.3	-32.4	-27.6	-24.2	-23.6	-23.6	-23.7	-24.6	-28.6	-35.6	-42.1	-8.8	-10.5	-20	-30.4	-32.9	-27.8	-24.9	-24.4	-24.4	-24.5	-25.8	-30.5	-37.6	-44	-9.1	-11	-21.1	-31.5	-33.2
R01325	cis-Aconitate + H2O <=> Citrate	1.1	-24.4	-22.2	-18.3	-14.6	-14	-14.1	-14.2	-14.2	-14.2	-14.2	-14.2	-14.4	-15.7	-19.7	-24.5	-22.2	-18.1	-14.5	-14	-14.1	-14.2	-14.2	-14.2	-14.2	-14.2	-14.5	-16.5	-21.2	-24.5	-22.1	-18	-14.4	-14	-14.1	-14.1	-14.1	-14.1	-14.1	-14.2	-14.8	-17.5	-22.7	-24.6	-22	-17.8	-14.4	-14.1
R00405	ATP + Succinate + CoA <=> ADP + Orthophosphate + Succinyl-CoA	1.3	-21.4	-15.3	-15	-20.9	-25.7	-22.4	-18.9	-18.1	-18.1	-18.1	-18.7	-22.2	-30.2	-41	-21.6	-15.5	-15.4	-21.7	-25.9	-22.2	-19	-18.4	-18.4	-18.5	-19.4	-23.7	-32.7	-43.9	-21.9	-15.8	-15.9	-22.6	-26.1	-22	-19.2	-18.7	-18.7	-18.9	-20.2	-25.5	-35.3	-46.8	-22.1	-16.1	-16.4	-23.4	-26.2
R00354	(3S)-Citryl-CoA <=> Acetyl-CoA + Oxaloacetate	2	-34.4	-31.2	-27.3	-21.2	-15.2	-13.6	-13.5	-13.5	-13.5	-13.5	-13.5	-13.5	-13.5	-13.5	-34.8	-31.6	-27.4	-20.9	-15	-13.7	-13.6	-13.6	-13.6	-13.6	-13.6	-13.6	-13.6	-13.6	-35.3	-32.1	-27.5	-20.5	-14.8	-13.8	-13.7	-13.7	-13.7	-13.7	-13.7	-13.7	-13.7	-13.7	-35.8	-32.5	-27.6	-20.1	-14.7
R01900	Isocitrate <=> cis-Aconitate + H2O	1.1	8.2	5.9	1.9	-2.1	-3.9	-4.1	-4.1	-4.1	-4.1	-4.1	-4.1	-4.1	-4.1	-4.1	8	5.7	1.6	-2.4	-4	-4.1	-4.2	-4.2	-4.2	-4.2	-4.2	-4.2	-4.2	-4.2	7.9	5.4	1.2	-2.7	-4.1	-4.2	-4.2	-4.2	-4.2	-4.2	-4.2	-4.2	-4.2	-4.2	7.8	5.2	0.9	-3.1	-4.2
R01082	(S)-Malate <=> Fumarate + H2O	0.28	2.06	2.13	2.28	0.67	-1.62	-2.21	-2.27	-2.28	-2.28	-2.28	-2.28	-2.28	-2.28	-2.28	1.97	2.04	2.15	0.34	-1.82	-2.31	-2.37	-2.38	-2.38	-2.38	-2.38	-2.38	-2.38	-2.38	1.87	1.95	2.02	0.02	-2	-2.42	-2.47	-2.47	-2.47	-2.47	-2.47	-2.47	-2.47	-2.47	1.78	1.87	1.87	-0.29	-2.16
R00342	Oxaloacetate + NADH + H+ <=> (S)-Malate + NAD+	0.3	-157.25	-137.59	-110.09	-83.18	-61.61	-48.61	-40.97	-34.99	-29.26	-23.54	-17.52	-9.03	1.9	13.26	-157.36	-137.1	-108.92	-81.69	-60.33	-47.8	-40.35	-34.33	-28.51	-22.67	-16.27	-6.85	4.46	16.03	-157.47	-136.6	-107.75	-80.21	-59.11	-47.04	-39.74	-33.67	-27.75	-21.79	-14.84	-4.59	7.03	18.8	-157.59	-136.09	-106.57	-78.75	-57.95
R00267	2-Oxoglutarate + CO2 + NADPH + H+ <=> Isocitrate + NADP+	3.2	-95.7	-71.3	-47.3	-23.8	-6.4	-0.6	0.2	0.3	0.4	1.1	4.1	9.3	14.9	20.6	-95.4	-70.5	-45.9	-22.1	-5.3	-0.3	0.4	0.4	0.6	1.5	5.1	10.5	16.3	22.1	-95.1	-69.6	-44.5	-20.4	-4.3	0	0.5	0.6	0.8	2.1	6.2	11.8	17.7	23.6	-94.8	-68.8	-43	-18.7	-3.4
R01197	2 Reduced ferredoxin + Succinyl-CoA + CO2 + 2 H+ <=> 2 Oxidized ferredoxin + 2-Oxoglutarate + CoA	7	-63	-55	-49	-37	-24	-17	-11	-5	1	6	12	18	23	29	-63	-56	-49	-36	-24	-17	-11	-5	1	7	13	18	24	30	-63	-56	-49	-36	-24	-17	-10	-5	1	7	13	19	25	31	-64	-56	-49	-35	-23
R01196	2 Reduced ferredoxin + Acetyl-CoA + CO2 + 2 H+ <=> 2 Oxidized ferredoxin + Pyruvate + CoA	7	-50	-39	-30	-24	-17	-11	-5	1	7	12	18	24	29	35	-50	-39	-30	-24	-17	-10	-5	1	7	13	19	24	30	36	-51	-39	-30	-23	-17	-10	-4	2	7	13	19	25	31	37	-51	-40	-31	-23	-16
R07168	5,10-Methylenetetrahydrofolate + NADH + H+ <=> 5-Methyltetrahydrofolate + NAD+	4	-172	-147	-118	-94	-75	-63	-55	-49	-43	-37	-31	-23	-12	0	-172	-147	-117	-93	-74	-62	-54	-48	-42	-36	-30	-20	-9	2	-172	-146	-116	-92	-73	-61	-54	-48	-42	-36	-28	-18	-6	5	-172	-146	-115	-90	-72
R00943	Tetrahydrofolate + Formate + ATP <=> ADP + Orthophosphate + 10-Formyltetrahydrofolate	1.9	-23.9	-26.7	-33.4	-35.1	-30.5	-23.8	-19.8	-19	-19	-19.1	-20.1	-23.8	-31.9	-42.6	-24.2	-27.2	-34	-35.2	-30.2	-23.6	-20	-19.4	-19.4	-19.6	-20.9	-25.4	-34.4	-45.6	-24.5	-27.7	-34.5	-35.1	-29.8	-23.3	-20.3	-19.8	-19.8	-20.1	-21.8	-27.2	-37	-48.5	-24.8	-28.2	-35	-35.1	-29.5
R01655	10-Formyltetrahydrofolate + H+ <=> 5,10-Methenyltetrahydrofolate + H2O	0.9	-24.3	-18.5	-11.8	-7.2	-6.1	-3.9	-1	-0.1	0.1	0.5	2.8	7.6	13.2	18.9	-24.4	-18.4	-11.6	-7.1	-6	-3.6	-0.8	-0.1	0.1	0.7	3.5	8.7	14.4	20.2	-24.4	-18.3	-11.4	-7.1	-6	-3.3	-0.7	-0.1	0.1	1	4.4	9.9	15.7	21.6	-24.5	-18.2	-11.1	-7.1	-5.9
R01220	5,10-Methenyltetrahydrofolate + NADPH <=> 5,10-Methylenetetrahydrofolate + NADP+	1.1	-100.7	-82.5	-66.6	-49.7	-32	-23.6	-20.2	-15.3	-9.8	-4.2	1.2	6.8	12.5	18.2	-100.7	-82.2	-65.9	-48.5	-30.9	-23.4	-19.8	-14.7	-9	-3.4	2.1	7.8	13.6	19.4	-100.8	-81.9	-65.3	-47.1	-29.8	-23.1	-19.4	-14.1	-8.3	-2.6	3	8.9	14.8	20.7	-100.8	-81.5	-64.6	-45.8	-28.9
R00134	CO2 + NADPH + H+ <=> Formate + NADP+	3.3	-82.8	-58.9	-37	-17.7	-3.1	2.1	2.9	3	3.1	3.8	6.8	12	17.6	23.3	-82.8	-58.4	-36.1	-16.5	-2.4	2.2	2.9	2.9	3.1	4	7.6	13	18.8	24.6	-82.8	-57.9	-35.2	-15.4	-1.7	2.3	2.8	2.9	3	4.4	8.5	14.1	20	25.9	-82.8	-57.4	-34.3	-14.3	-1
R07157	CO2 + 2 Reduced ferredoxin + 2 H+ <=> CO + H2O + 2 Oxidized ferredoxin	7	-56	-44	-33	-21	-10	1	13	24	36	47	58	70	81	93	-56	-44	-33	-21	-9	2	14	25	37	49	60	72	83	95	-56	-44	-32	-20	-9	3	15	27	39	50	62	74	86	97	-56	-44	-32	-20	-8
R04230	ATP + D-4'-Phosphopantothenate + L-Cysteine <=> AMP + Diphosphate + (R)-4'-Phosphopantothenoyl-L-cysteine	5	-68	-64	-60	-59	-56	-57	-67	-78	-89	-97	-104	-111	-120	-131	-68	-64	-61	-59	-56	-58	-69	-80	-91	-99	-105	-113	-123	-134	-68	-65	-61	-59	-56	-59	-70	-82	-92	-100	-107	-115	-125	-137	-69	-65	-61	-59	-56
R04231	CTP + D-4'-Phosphopantothenate + L-Cysteine <=> CMP + Diphosphate + (R)-4'-Phosphopantothenoyl-L-cysteine	5	-70	-70	-68	-64	-59	-59	-69	-80	-91	-98	-102	-105	-111	-117	-70	-71	-69	-64	-59	-60	-70	-82	-92	-100	-103	-107	-113	-119	-71	-71	-69	-64	-59	-61	-72	-84	-94	-101	-104	-108	-115	-121	-71	-71	-69	-64	-59
R02473	ATP + (R)-Pantoate + beta-Alanine <=> AMP + Diphosphate + Pantothenate	1.3	-63.1	-56	-52.9	-51	-48.2	-51.3	-61.5	-72.8	-84	-94	-101.5	-108.7	-116.7	-126.8	-63.3	-56.2	-53.1	-51	-48.5	-52.5	-63.2	-74.7	-86	-95.7	-103	-110.3	-118.8	-129.4	-63.5	-56.4	-53.4	-51	-48.8	-53.7	-64.8	-76.5	-87.9	-97.3	-104.5	-111.8	-120.9	-132.1	-63.8	-56.6	-53.6	-51	-49.1
R03269	(R)-4'-Phosphopantothenoyl-L-cysteine <=> Pantetheine 4'-phosphate + CO2	3.1	-59.7	-59.6	-59	-57	-54	-50.7	-49.8	-49.7	-49.6	-49.6	-49.6	-49.6	-49.6	-49.6	-60.1	-60.1	-59.5	-57.3	-54.1	-50.9	-50.2	-50.1	-50.1	-50	-50	-50	-50	-50	-60.6	-60.5	-59.9	-57.6	-54.2	-51.2	-50.7	-50.6	-50.6	-50.5	-50.5	-50.5	-50.5	-50.5	-61.1	-61	-60.3	-57.9	-54.3
R03018	ATP + Pantothenate <=> ADP + D-4'-Phosphopantothenate	4	-19	-15	-17	-18	-19	-18	-21	-26	-32	-37	-43	-51	-61	-73	-19	-15	-17	-18	-19	-19	-22	-27	-33	-39	-45	-53	-64	-77	-19	-15	-17	-18	-19	-19	-23	-28	-34	-40	-47	-56	-68	-80	-19	-15	-17	-18	-19
R00130	ATP + Dephospho-CoA <=> ADP + CoA	2.9	35.2	30.1	20.9	11.4	4.9	-1.2	-6.1	-11.4	-16.1	-18.3	-19	-20.6	-24.2	-29.4	35.1	29.8	20.3	10.7	4	-2.2	-7.2	-12.6	-17.1	-18.9	-19.6	-21.5	-25.5	-31	35	29.4	19.8	10.1	3.1	-3.2	-8.4	-13.8	-18	-19.4	-20.3	-22.5	-27	-32.7	34.9	29.1	19.2	9.4	2.1
R00489	L-Aspartate <=> beta-Alanine + CO2	6	-74	-72	-67	-62	-59	-54	-48	-42	-35	-27	-20	-14	-8	-2	-74	-72	-67	-63	-59	-54	-48	-42	-34	-26	-19	-13	-7	-1	-75	-72	-67	-63	-59	-54	-48	-42	-34	-25	-18	-12	-6	-1	-75	-73	-68	-63	-59
R01214_2	L-Valine + 2-Oxoglutarate <=> 3-Methyl-2-oxobutanoic acid + L-Glutamate	3.5	-13	-13.8	-13.5	-11	-9.8	-9.7	-9.7	-9.8	-10.5	-11.4	-11.6	-11.6	-11.6	-11.6	-13.2	-14	-13.6	-11	-10	-9.8	-9.8	-10	-10.8	-11.6	-11.8	-11.8	-11.8	-11.8	-13.4	-14.2	-13.6	-11.1	-10.1	-10	-10	-10.2	-11.2	-11.9	-12	-12	-12	-12	-13.6	-14.4	-13.6	-11.1	-10.2
R01226	5,10-Methylenetetrahydrofolate + 3-Methyl-2-oxobutanoic acid + H2O <=> Tetrahydrofolate + 2-Dehydropantoate	5	-18	-13	-8	-6	-6	-5	-5	-5	-5	-5	-3	-2	-2	-2	-18	-13	-8	-6	-6	-5	-5	-5	-5	-5	-3	-3	-3	-3	-19	-13	-8	-6	-6	-6	-6	-5	-5	-5	-3	-3	-3	-3	-19	-13	-8	-6	-6
R03035	ATP + Pantetheine 4'-phosphate <=> Diphosphate + Dephospho-CoA	5	-65	-60	-54	-46	-41	-37	-32	-27	-20	-14	-8	0	13	29	-65	-61	-54	-46	-40	-36	-32	-26	-19	-13	-6	3	17	34	-65	-61	-54	-45	-40	-36	-31	-25	-18	-12	-5	6	22	39	-66	-61	-54	-45	-40
R02472	2-Dehydropantoate + NADPH + H+ <=> (R)-Pantoate + NADP+	2.9	-137.3	-113.2	-89.9	-67.1	-47.6	-36.8	-30.3	-24.5	-18.7	-12.3	-3.6	7.1	17.4	25.1	-137.3	-112.6	-88.8	-65.6	-46.4	-36.1	-29.6	-23.8	-17.8	-11.1	-1.7	9.3	19.2	26.4	-137.2	-112.1	-87.7	-64.1	-45.1	-35.4	-29	-23	-17	-9.8	0.2	11.3	20.9	27.7	-137.2	-111.6	-86.7	-62.6	-44
R04439	(S)-2-Acetolactate + NADPH + H+ <=> (R)-2,3-Dihydroxy-3-methylbutanoate + NADP+	1	-134.9	-110.9	-88.2	-66.4	-47.3	-36.4	-29.9	-24.2	-18.4	-11.9	-3	9.2	22.5	34.4	-134.9	-110.4	-87.2	-64.9	-46	-35.7	-29.3	-23.4	-17.5	-10.7	-1	11.9	25.1	37.1	-134.9	-109.9	-86.2	-63.5	-44.8	-35.1	-28.7	-22.7	-16.6	-9.3	1.2	14.6	27.7	39.8	-134.8	-109.3	-85.2	-62	-43.6
R08331	2-Oxoadipate + Acetyl-CoA + H2O <=> (R)-(Homo)2-citrate + CoA	2	-32.1	-31.8	-30.6	-30.1	-32.1	-36.7	-42.3	-47.9	-53.7	-59.4	-65.1	-71.2	-78.9	-89.3	-32.3	-31.9	-30.7	-30.4	-32.7	-37.6	-43.3	-49.1	-54.9	-60.7	-66.6	-72.9	-81.5	-92.5	-32.5	-32.1	-30.8	-30.7	-33.4	-38.5	-44.3	-50.2	-56.1	-62	-68	-74.8	-84.3	-95.6	-32.7	-32.2	-30.9	-31	-34
R08332	2-Oxopimelate + Acetyl-CoA + H2O <=> (R)-(Homo)3-citrate + CoA	1.3	-26.7	-26.5	-25.4	-24.9	-26.7	-31.1	-36.7	-42.4	-48.1	-53.8	-59.5	-65.6	-73.3	-83.7	-26.9	-26.6	-25.6	-25.1	-27.2	-32	-37.7	-43.5	-49.3	-55.1	-61	-67.3	-75.9	-86.9	-27	-26.8	-25.7	-25.4	-27.9	-32.9	-38.7	-44.6	-50.5	-56.4	-62.4	-69.2	-78.7	-90	-27.2	-26.9	-25.8	-25.8	-28.5
R08217	7-Mercaptoheptanoylthreonine + ATP <=> Coenzyme B + ADP	1.3	-11	-9.6	-11.7	-13.2	-13.9	-15.9	-19.8	-25.3	-31.9	-39.2	-45.8	-53.2	-62.4	-73.3	-11.1	-9.8	-12	-13.4	-14.2	-16.6	-20.9	-26.6	-33.5	-40.9	-47.6	-55.3	-65.1	-76.4	-11.3	-10.1	-12.2	-13.6	-14.5	-17.3	-22	-27.9	-35.2	-42.6	-49.4	-57.6	-68	-79.6	-11.4	-10.3	-12.5	-13.8	-14.9
R08323	7-Mercaptoheptanoic acid + L-Threonine + ATP <=> 7-Mercaptoheptanoylthreonine + ADP + Orthophosphate	3	-57.2	-51.8	-49.5	-45.6	-41.4	-37.1	-37.8	-42.3	-45.6	-46.6	-47.3	-50.8	-58.8	-69.6	-57.5	-52.1	-49.6	-45.6	-41.2	-37.3	-38.7	-43.3	-46.3	-47.1	-48.1	-52.5	-61.4	-72.6	-57.7	-52.3	-49.7	-45.5	-41.1	-37.6	-39.6	-44.2	-46.9	-47.6	-49	-54.3	-64.1	-75.6	-57.9	-52.5	-49.8	-45.5	-40.9
R08214	(-)-threo-Iso(homo)2-citrate + NAD+ <=> 2-Oxopimelate + CO2 + NADH + H+	3.1	57.2	38.5	14	-7.6	-23	-30.1	-32	-32.3	-32.3	-32.3	-32.6	-35.4	-40.7	-46.3	56.6	37.3	12.3	-9.4	-24.4	-31	-32.6	-32.8	-32.9	-32.9	-33.5	-37.1	-42.6	-48.4	56	36.1	10.7	-11.1	-25.8	-31.8	-33.2	-33.4	-33.4	-33.4	-34.5	-38.9	-44.6	-50.5	55.3	35	9	-12.8	-27.1
R08215	(-)-threo-Iso(homo)3-citrate + NAD+ <=> 2-Oxosuberate + CO2 + NADH + H+	3.1	57.6	38.9	14.5	-7.2	-22.9	-30.1	-32	-32.3	-32.3	-32.3	-32.6	-35.4	-40.7	-46.3	57	37.7	12.8	-9	-24.3	-31	-32.6	-32.8	-32.9	-32.9	-33.5	-37.1	-42.6	-48.4	56.4	36.6	11.2	-10.8	-25.7	-31.8	-33.2	-33.4	-33.4	-33.4	-34.5	-38.9	-44.6	-50.5	55.7	35.4	9.5	-12.5	-27
R08328	2-Oxosuberate <=> 7-Oxoheptanoic acid + CO2	3.1	-65	-64.7	-62.6	-56.6	-49.6	-43.6	-37.9	-32.2	-26.5	-20.8	-15.1	-9.4	-3.7	2.1	-65.5	-65.1	-62.8	-56.5	-49.5	-43.4	-37.6	-31.8	-26	-20.2	-14.4	-8.6	-2.8	3	-65.9	-65.5	-63	-56.4	-49.4	-43.3	-37.3	-31.4	-25.5	-19.6	-13.7	-7.8	-2	3.9	-66.4	-66	-63.2	-56.3	-49.2
R10392	(R)-(Homo)2-citrate <=> cis-(Homo)2-aconitate + H2O	1.9	-1.3	-2.7	-5.6	-6.5	-5.7	-5.4	-5.3	-5.3	-5.3	-5.3	-5.3	-4.9	-2.9	1.8	-1.4	-2.9	-5.8	-6.5	-5.8	-5.4	-5.4	-5.4	-5.4	-5.4	-5.3	-4.8	-2	3.2	-1.5	-3.1	-6	-6.6	-5.8	-5.5	-5.5	-5.5	-5.5	-5.5	-5.4	-4.5	-0.9	4.6	-1.6	-3.3	-6.2	-6.6	-5.9
R10395	(R)-(Homo)3-citrate <=> cis-(Homo)3-aconitate + H2O	1.9	-1.2	-2.3	-5.3	-6.4	-5.8	-5.4	-5.3	-5.3	-5.3	-5.3	-5.3	-4.9	-2.9	1.8	-1.3	-2.5	-5.5	-6.5	-5.8	-5.5	-5.4	-5.4	-5.4	-5.4	-5.3	-4.8	-2	3.2	-1.4	-2.8	-5.7	-6.6	-5.8	-5.5	-5.5	-5.5	-5.5	-5.5	-5.4	-4.5	-0.9	4.6	-1.5	-3	-5.9	-6.6	-5.9
R10393	cis-(Homo)2-aconitate + H2O <=> (-)-threo-Iso(homo)2-citrate	1.9	-6.1	-4.6	-1.6	-0.7	-1.5	-2	-2	-2	-2	-2	-2	-2	-2	-2	-6.1	-4.6	-1.6	-0.8	-1.7	-2.1	-2.1	-2.1	-2.1	-2.1	-2.1	-2.1	-2.1	-2.1	-6.2	-4.6	-1.6	-1	-1.9	-2.2	-2.2	-2.2	-2.2	-2.2	-2.2	-2.2	-2.2	-2.2	-6.3	-4.5	-1.5	-1.2	-2
R10396	cis-(Homo)3-aconitate + H2O <=> (-)-threo-Iso(homo)3-citrate	1.9	-6.2	-5	-2	-0.7	-1.5	-1.9	-2	-2	-2	-2	-2	-2	-2	-2	-6.2	-4.9	-1.9	-0.9	-1.6	-2.1	-2.1	-2.1	-2.1	-2.1	-2.1	-2.1	-2.1	-2.1	-6.3	-4.9	-1.9	-1	-1.8	-2.2	-2.2	-2.2	-2.2	-2.2	-2.2	-2.2	-2.2	-2.2	-6.4	-4.9	-1.8	-1.1	-2
R04148	Nicotinate D-ribonucleotide + Dimethylbenzimidazole <=> Nicotinate + N1-(5-Phospho-alpha-D-ribosyl)-5,6-dimethylbenzimidazole + H+	4	-13	-12	-12	-13	-18	-24	-32	-38	-44	-49	-53	-56	-58	-58	-13	-13	-12	-13	-18	-25	-33	-39	-45	-50	-54	-57	-58	-58	-13	-13	-12	-14	-19	-26	-34	-40	-46	-51	-55	-57	-58	-58	-13	-13	-12	-14	-20
R04594	N1-(5-Phospho-alpha-D-ribosyl)-5,6-dimethylbenzimidazole + H2O <=> alpha-Ribazole + Orthophosphate	1.2	-49.8	-49	-48.7	-48.6	-48.3	-46.2	-44	-43.6	-43.5	-43.5	-43.4	-43.7	-45.9	-50.1	-50.3	-49.5	-49.2	-49.1	-48.7	-46.4	-44.4	-44	-44	-43.9	-43.8	-44.3	-47	-51.6	-50.8	-50	-49.7	-49.6	-49.1	-46.6	-44.7	-44.4	-44.4	-44.4	-44.3	-45.1	-48.2	-53.2	-51.2	-50.5	-50.2	-50.1	-49.5
R05705	FMN + NADH + H+ <=> Reduced FMN + NAD+	3	-146.2	-127.8	-104	-82.1	-64.3	-51.9	-38.8	-23.1	-6.2	10.4	24.4	38.9	60	82.7	-146.3	-127.4	-103.1	-80.9	-63.1	-50.5	-36.9	-20.7	-3.6	13.1	26.9	43.6	65.9	89	-146.4	-127	-102.3	-79.8	-62	-49.1	-35	-18.4	-1	15.7	29.8	48.8	71.8	95.3	-146.6	-126.6	-101.4	-78.6	-60.8
R05706	FMN + NADPH + H+ <=> Reduced FMN + NADP+	3	-146	-122.3	-100.2	-79.5	-61.5	-50.7	-38.7	-23.1	-6.2	11	27.8	44.7	66.2	88.9	-146	-121.8	-99.2	-78.1	-60.2	-49.4	-36.8	-20.7	-3.5	14.1	30.9	49.5	71.9	95.1	-145.9	-121.3	-98.3	-76.7	-59	-48.1	-34.8	-18.3	-0.7	17.2	34.4	54.6	77.8	101.3	-145.9	-120.7	-97.3	-75.3	-57.8
R05808	Cobalt-sirohydrochlorin + S-Adenosyl-L-methionine <=> Cobalt-factor III + S-Adenosyl-L-homocysteine	100000	0	0	0	0	0	0	0	0	0	0	0	0	0	0	0	0	0	0	0	0	0	0	0	0	0	0	0	0	0	0	0	0	0	0	0	0	0	0	0	0	0	0	0	0	0	0	0
R05809	Cobalt-precorrin 3 + S-Adenosyl-L-methionine <=> Cobalt-precorrin 4 + S-Adenosyl-L-homocysteine	100000	0	0	0	0	0	0	0	0	0	0	0	0	0	0	0	0	0	0	0	0	0	0	0	0	0	0	0	0	0	0	0	0	0	0	0	0	0	0	0	0	0	0	0	0	0	0	0
R05810	Cobalt-precorrin 4 + S-Adenosyl-L-methionine <=> Cobalt-precorrin 5A + S-Adenosyl-L-homocysteine	100000	0	0	0	0	0	0	0	0	0	0	0	0	0	0	0	0	0	0	0	0	0	0	0	0	0	0	0	0	0	0	0	0	0	0	0	0	0	0	0	0	0	0	0	0	0	0	0
R07772	Cobalt-precorrin 5A + H2O <=> Cobalt-precorrin 5B + Acetaldehyde	100000	0	0	0	0	0	0	0	0	0	0	0	0	0	0	0	0	0	0	0	0	0	0	0	0	0	0	0	0	0	0	0	0	0	0	0	0	0	0	0	0	0	0	0	0	0	0	0
R07773	Cobalt-precorrin 5B + S-Adenosyl-L-methionine <=> Cobalt-precorrin 6 + S-Adenosyl-L-homocysteine	100000	0	0	0	0	0	0	0	0	0	0	0	0	0	0	0	0	0	0	0	0	0	0	0	0	0	0	0	0	0	0	0	0	0	0	0	0	0	0	0	0	0	0	0	0	0	0	0
R05812	Cobalt-precorrin 6 + NADH + H+ <=> Cobalt-dihydro-precorrin 6 + NAD+	100000	0	0	0	0	0	0	0	0	0	0	0	0	0	0	0	0	0	0	0	0	0	0	0	0	0	0	0	0	0	0	0	0	0	0	0	0	0	0	0	0	0	0	0	0	0	0	0
R07774	Cobalt-dihydro-precorrin 6 + S-Adenosyl-L-methionine <=> Cobalt-precorrin 7 + S-Adenosyl-L-homocysteine + CO2	100000	0	0	0	0	0	0	0	0	0	0	0	0	0	0	0	0	0	0	0	0	0	0	0	0	0	0	0	0	0	0	0	0	0	0	0	0	0	0	0	0	0	0	0	0	0	0	0
R07775	Cobalt-precorrin 7 + S-Adenosyl-L-methionine <=> Cobalt-precorrin 8 + S-Adenosyl-L-homocysteine	100000	0	0	0	0	0	0	0	0	0	0	0	0	0	0	0	0	0	0	0	0	0	0	0	0	0	0	0	0	0	0	0	0	0	0	0	0	0	0	0	0	0	0	0	0	0	0	0
R05814	Cobalt-precorrin 8 <=> Cobyrinate	100000	0	0	0	0	0	0	0	0	0	0	0	0	0	0	0	0	0	0	0	0	0	0	0	0	0	0	0	0	0	0	0	0	0	0	0	0	0	0	0	0	0	0	0	0	0	0	0
R05815	Cobyrinate + 2 L-Glutamine + 2 ATP + 2 H2O <=> Cob(II)yrinate a,c diamide + 2 L-Glutamate + 2 ADP + 2 Orthophosphate	100000	0	0	0	0	0	0	0	0	0	0	0	0	0	0	0	0	0	0	0	0	0	0	0	0	0	0	0	0	0	0	0	0	0	0	0	0	0	0	0	0	0	0	0	0	0	0	0
R05225	Adenosyl cobyrinate a,c diamide + 4 L-Glutamine + 4 ATP + 4 H2O <=> Adenosyl cobyrinate hexaamide + 4 L-Glutamate + 4 Orthophosphate + 4 ADP	100000	0	0	0	0	0	0	0	0	0	0	0	0	0	0	0	0	0	0	0	0	0	0	0	0	0	0	0	0	0	0	0	0	0	0	0	0	0	0	0	0	0	0	0	0	0	0	0
R07302	ATP + Adenosyl cobyrinate hexaamide + (R)-1-Aminopropan-2-ol <=> ADP + Orthophosphate + Adenosyl cobinamide	100000	0	0	0	0	0	0	0	0	0	0	0	0	0	0	0	0	0	0	0	0	0	0	0	0	0	0	0	0	0	0	0	0	0	0	0	0	0	0	0	0	0	0	0	0	0	0	0
R06558	Adenosyl cobinamide + GTP <=> Adenosyl cobinamide phosphate + GDP	100000	0	0	0	0	0	0	0	0	0	0	0	0	0	0	0	0	0	0	0	0	0	0	0	0	0	0	0	0	0	0	0	0	0	0	0	0	0	0	0	0	0	0	0	0	0	0	0
R05221	Adenosyl cobinamide + ATP <=> Adenosyl cobinamide phosphate + ADP	100000	0	0	0	0	0	0	0	0	0	0	0	0	0	0	0	0	0	0	0	0	0	0	0	0	0	0	0	0	0	0	0	0	0	0	0	0	0	0	0	0	0	0	0	0	0	0	0
R05222	Adenosyl cobinamide phosphate + GTP <=> Adenosine-GDP-cobinamide + Diphosphate	100000	0	0	0	0	0	0	0	0	0	0	0	0	0	0	0	0	0	0	0	0	0	0	0	0	0	0	0	0	0	0	0	0	0	0	0	0	0	0	0	0	0	0	0	0	0	0	0
R05223	Adenosine-GDP-cobinamide + alpha-Ribazole <=> Cobamide coenzyme	100000	0	0	0	0	0	0	0	0	0	0	0	0	0	0	0	0	0	0	0	0	0	0	0	0	0	0	0	0	0	0	0	0	0	0	0	0	0	0	0	0	0	0	0	0	0	0	0
R05789	(2R)-O-Phospho-3-sulfolactate + H2O <=> (2R)-3-Sulfolactate + Orthophosphate	1.3	-55.1	-52.6	-51.9	-51.6	-49.9	-46.3	-44.2	-43.8	-43.8	-43.8	-44.1	-46.3	-52.7	-62.9	-55.5	-53	-52.3	-51.9	-49.9	-46.2	-44.4	-44.1	-44	-44.1	-44.6	-47.5	-55.1	-65.9	-55.9	-53.4	-52.7	-52.2	-49.9	-46.2	-44.6	-44.4	-44.3	-44.4	-45.2	-49.1	-57.7	-69	-56.2	-53.8	-53.1	-52.5	-49.9
R07136	(2R)-3-Sulfolactate + NAD+ <=> 3-Sulfopyruvate + NADH + H+	1	113.8	93.3	68.1	45.8	27.2	14.8	7.3	1.3	-4.4	-10.2	-16.1	-24.3	-33.3	-40.1	113.5	92.5	66.8	44.2	25.6	13.6	6.3	0.2	-5.6	-11.4	-17.7	-26.7	-35.4	-41.9	113.2	91.6	65.6	42.7	24.1	12.5	5.3	-0.8	-6.7	-12.7	-19.5	-29	-37.2	-43.6	112.8	90.8	64.3	41.1	22.6
R05774	3-Sulfopyruvate <=> Sulfoacetaldehyde + CO2	3.1	-68.6	-65.7	-60.6	-55	-49.3	-43.6	-37.9	-32.2	-26.5	-20.8	-15.1	-9.4	-3.7	2.1	-69	-66	-60.7	-55	-49.2	-43.4	-37.6	-31.8	-26	-20.2	-14.4	-8.6	-2.8	3	-69.4	-66.2	-60.8	-55	-49.1	-43.2	-37.3	-31.4	-25.5	-19.6	-13.7	-7.8	-2	3.9	-69.8	-66.5	-61	-55	-49
R07476	Sulfite + Phosphoenolpyruvate <=> (2R)-O-Phospho-3-sulfolactate	70000	0	0	0	0	0	0	0	0	0	0	0	0	0	0	0	0	0	0	0	0	0	0	0	0	0	0	0	0	0	0	0	0	0	0	0	0	0	0	0	0	0	0	0	0	0	0	0
R00573	ATP + UTP + L-Glutamine + H2O <=> ADP + Orthophosphate + CTP + L-Glutamate	2.6	-83.9	-67.6	-56.6	-51.4	-50.4	-53.8	-58.5	-63.1	-65.8	-67.6	-71.3	-79.3	-90.1	-101.5	-84.3	-67.7	-56.8	-51.8	-51.2	-54.8	-59.5	-64	-66.8	-68.8	-73.2	-82.1	-93.2	-104.8	-84.6	-67.9	-57	-52.2	-52	-55.8	-60.4	-65	-67.8	-70	-75.3	-84.9	-96.4	-108.2	-85	-68	-57.2	-52.6	-52.8
R00571	ATP + UTP + Ammonia <=> ADP + Orthophosphate + CTP	2.5	-30.8	-19.7	-13.8	-12.7	-13.2	-16.8	-21.4	-25.6	-26	-22.5	-20.5	-23.4	-31.4	-42.2	-30.9	-19.7	-13.9	-12.9	-13.6	-17.4	-22	-26	-25.8	-22.2	-21	-25	-33.9	-45.1	-31	-19.6	-13.9	-13	-14	-17.9	-22.5	-26.3	-25.5	-22.1	-21.7	-26.7	-36.5	-48	-31.1	-19.5	-13.9	-13.1	-14.4
R10305	O-Acetyl-L-serine + L-Homocysteine <=> L-Cystathionine + Acetate	4	-54	-53	-53	-53	-57	-62	-68	-73	-77	-81	-81	-82	-82	-82	-54	-53	-53	-54	-58	-63	-69	-74	-78	-81	-82	-82	-82	-82	-54	-53	-53	-54	-58	-64	-70	-75	-79	-82	-82	-82	-82	-82	-54	-53	-53	-55	-59
R00897	O-Acetyl-L-serine + Hydrogen sulfide <=> L-Cysteine + Acetate	5	-84	-77	-71	-65	-63	-63	-63	-62	-61	-63	-68	-74	-80	-85	-84	-77	-70	-65	-63	-63	-63	-62	-62	-64	-70	-75	-81	-87	-84	-77	-70	-65	-64	-63	-63	-62	-62	-65	-71	-77	-83	-89	-84	-77	-70	-65	-64
R00194	S-Adenosyl-L-homocysteine + H2O <=> S-Ribosyl-L-homocysteine + Adenine	2.8	-34.3	-35.8	-39.6	-43.4	-44.7	-44.8	-44.9	-44.9	-45.6	-48.8	-56	-65.9	-76.8	-88.1	-34.8	-36.4	-40.3	-44	-45.2	-45.3	-45.4	-45.5	-46.4	-50.3	-58.2	-68.6	-79.9	-91.4	-35.2	-37	-41	-44.6	-45.7	-45.8	-45.8	-46	-47.2	-51.8	-60.6	-71.4	-82.9	-94.7	-35.7	-37.6	-41.7	-45.2	-46.2
R01001	L-Cystathionine + H2O <=> L-Cysteine + Ammonia + 2-Oxobutanoate	6	-52	-52	-50	-49	-48	-48	-48	-49	-50	-52	-57	-63	-69	-74	-53	-52	-50	-49	-49	-49	-49	-50	-51	-54	-59	-65	-71	-77	-54	-53	-51	-50	-50	-50	-50	-51	-52	-56	-61	-67	-73	-79	-55	-54	-52	-51	-51
R12342	ADP + L-Serine <=> AMP + O-Phospho-L-serine	0.4	-7.3	-12	-14.3	-16.3	-18.5	-22	-28	-34	-40.2	-46.1	-51.8	-57.1	-61.9	-67	-7.6	-12.3	-14.6	-16.6	-18.9	-22.8	-29	-35.2	-41.5	-47.4	-53.1	-58.3	-63.1	-68.5	-7.9	-12.6	-14.9	-17	-19.3	-23.7	-30	-36.3	-42.7	-48.7	-54.4	-59.4	-64.3	-70	-8.2	-12.9	-15.2	-17.3	-19.7
R01291	S-Ribosyl-L-homocysteine <=> (S)-4,5-Dihydroxypentane-2,3-dione + L-Homocysteine	2.7	-47.6	-46.3	-44.6	-44.2	-44.1	-44.1	-44.1	-44.2	-44.5	-46.7	-49.6	-50.2	-50	-50	-48.1	-46.7	-45	-44.6	-44.6	-44.6	-44.6	-44.6	-45.2	-47.8	-50.3	-50.6	-50.4	-50.4	-48.5	-47.1	-45.5	-45.1	-45.1	-45.1	-45.1	-45.1	-45.9	-48.9	-51	-51	-50.8	-50.7	-49	-47.5	-45.9	-45.6	-45.6
R07274	O-Phospho-L-serine + Hydrogen sulfide <=> L-Cysteine + Orthophosphate	4	-88	-80	-73	-67	-61	-54	-48	-41	-35	-32	-31	-33	-38	-43	-88	-80	-73	-66	-60	-54	-47	-41	-35	-32	-32	-34	-39	-45	-88	-80	-72	-66	-60	-53	-46	-40	-34	-32	-32	-35	-40	-46	-88	-80	-72	-66	-60
R00586	L-Serine + Acetyl-CoA <=> O-Acetyl-L-serine + CoA	2.9	-18.8	-19.2	-19.5	-19.1	-18.3	-17.7	-17.7	-18.1	-19.1	-19.4	-19.5	-19.5	-19.5	-19.5	-19	-19.4	-19.7	-19.3	-18.4	-17.9	-18	-18.5	-19.4	-19.7	-19.7	-19.7	-19.7	-19.7	-19.2	-19.6	-19.8	-19.4	-18.5	-18.2	-18.2	-18.8	-19.7	-19.9	-20	-20	-20	-20	-19.4	-19.8	-20	-19.6	-18.7
R01290	L-Serine + L-Homocysteine <=> L-Cystathionine + H2O	2.7	-19.8	-19.4	-19.2	-19.3	-19.4	-19.4	-19.3	-19.2	-18.7	-16.7	-11.8	-6.2	-0.5	5.2	-19.6	-19.2	-19.1	-19.2	-19.2	-19.2	-19.1	-18.9	-18.3	-15.8	-10.6	-4.8	1	6.8	-19.5	-19	-18.9	-19	-19	-19	-18.9	-18.6	-18	-14.8	-9.3	-3.4	2.4	8.3	-19.3	-18.8	-18.7	-18.8	-18.8
R00177	ATP + L-Methionine + H2O <=> Orthophosphate + Diphosphate + S-Adenosyl-L-methionine	100000	0	0	0	0	0	0	0	0	0	0	0	0	0	0	0	0	0	0	0	0	0	0	0	0	0	0	0	0	0	0	0	0	0	0	0	0	0	0	0	0	0	0	0	0	0	0	0
R11634	ATP + Formate <=> dATP + CO2 + H2O	5	-93	-93	-93	-91	-87	-82	-77	-71	-65	-60	-54	-47	-37	-29	-94	-93	-93	-91	-87	-82	-76	-70	-65	-59	-53	-45	-35	-28	-94	-93	-93	-91	-87	-81	-76	-70	-64	-58	-51	-42	-33	-26	-94	-93	-93	-91	-87
R11633	GTP + Formate <=> dGTP + CO2 + H2O	4	-104	-97	-90	-86	-82	-76	-71	-66	-63	-55	-44	-33	-21	-10	-104	-97	-90	-86	-81	-76	-70	-65	-62	-53	-42	-30	-19	-7	-104	-97	-90	-86	-81	-76	-70	-65	-61	-52	-40	-28	-16	-4	-104	-96	-90	-86	-81
R11636	CTP + Formate <=> dCTP + CO2 + H2O	4	-94	-93	-92	-89	-84	-78	-72	-67	-61	-54	-46	-35	-25	-17	-94	-94	-92	-88	-83	-78	-72	-66	-60	-53	-44	-33	-23	-16	-94	-94	-92	-88	-83	-77	-71	-65	-59	-52	-42	-31	-22	-15	-94	-94	-92	-88	-83
R02100	dUTP + H2O <=> dUMP + Diphosphate	2.6	-56.1	-57.1	-57.6	-57.5	-57.5	-58.9	-65.8	-76.1	-87.4	-98.7	-110.2	-121.8	-134.6	-148.5	-56.6	-57.6	-58	-58	-58	-59.9	-67.4	-78.1	-89.6	-101.2	-112.9	-124.8	-138.2	-151.7	-57.1	-58.1	-58.4	-58.4	-58.5	-60.9	-69.1	-80.2	-91.9	-103.7	-115.6	-127.9	-141.6	-154.7	-57.6	-58.6	-58.8	-58.8	-59
R02325	dCTP + H2O <=> dUTP + Ammonia	2	-39.2	-47.4	-56.1	-59.5	-59.2	-58.4	-58.4	-58.7	-60.6	-65.1	-70.6	-76.3	-81.3	-85.5	-39.8	-48.3	-57.1	-60.1	-59.6	-58.8	-59	-59.4	-61.7	-66.5	-72.2	-77.8	-82.7	-87.2	-40.4	-49.2	-58	-60.7	-60	-59.3	-59.5	-60	-62.8	-68	-73.7	-79.3	-84.1	-89	-41.1	-50.2	-58.9	-61.3	-60.4
R02101	dUMP + 5,10-Methylenetetrahydrofolate <=> Dihydrofolate + dTMP	2.9	-51.5	-47.4	-45.9	-48.1	-52.8	-55.7	-56.6	-56.7	-56.7	-55.8	-52.5	-47.3	-41.6	-35.9	-51.7	-47.5	-46.1	-48.7	-53.4	-56.1	-56.8	-56.9	-56.8	-55.7	-51.8	-46.3	-40.5	-34.7	-51.9	-47.7	-46.4	-49.2	-53.9	-56.4	-57	-57.1	-56.9	-55.4	-51.1	-45.4	-39.5	-33.6	-52	-47.8	-46.6	-49.8	-54.4
R02094	ATP + dTMP <=> ADP + dTDP	2.9	-26.6	-19.8	-18.2	-17.8	-16.5	-13.6	-12.9	-13.2	-13.2	-13.3	-13.6	-15	-17.6	-21.6	-26.6	-19.9	-18.4	-18	-16.5	-13.5	-13.1	-13.3	-13.3	-13.4	-13.9	-15.5	-18.5	-23.2	-26.7	-20	-18.6	-18.1	-16.5	-13.5	-13.2	-13.4	-13.5	-13.5	-14.2	-16	-19.6	-24.8	-26.7	-20.1	-18.8	-18.2	-16.4
R02093	ATP + dTDP <=> ADP + dTTP	2.6	-6	-4	-6	-6.8	-6.9	-10.2	-11.3	-11.3	-11.3	-11.3	-11.6	-13.1	-15.9	-18.8	-6.2	-4.3	-6.3	-7	-7.2	-10.7	-11.6	-11.6	-11.6	-11.6	-12.1	-13.8	-16.7	-19.7	-6.4	-4.6	-6.7	-7.2	-7.6	-11.2	-11.9	-11.8	-11.8	-11.9	-12.5	-14.4	-17.3	-20.9	-6.6	-4.9	-7	-7.3	-8
R09399	Coenzyme F420-0 + GTP + L-Glutamate <=> Coenzyme F420-1 + GDP + Orthophosphate	2.8	-24.3	-27.3	-28.9	-34	-38.2	-38.8	-41.2	-45	-45.9	-40.8	-39.6	-51.5	-67.9	-84.9	-24.6	-27.6	-29.3	-34.7	-38.7	-39.3	-42.1	-45.7	-45.8	-40.2	-41.7	-55.5	-72.5	-89.8	-25	-27.9	-29.8	-35.5	-39.1	-39.9	-43	-46.3	-45.6	-39.9	-44.4	-59.7	-77.1	-94.8	-25.3	-28.2	-30.3	-36.2	-39.6
R09400	Coenzyme F420-1 + GTP + L-Glutamate <=> Coenzyme F420 + GDP + Orthophosphate	4	-60	-50	-42	-44	-45	-45	-48	-54	-61	-60	-56	-49	-43	-37	-60	-49	-42	-44	-45	-45	-48	-55	-62	-59	-55	-47	-41	-35	-60	-49	-42	-45	-45	-45	-49	-56	-62	-58	-53	-45	-39	-33	-60	-49	-42	-45	-45
R09397	(2S)-2-Phospholactate + GTP <=> (2S)-Lactyl-2-diphospho-5'-guanosine + Diphosphate	2.1	-43.6	-32.1	-22.9	-20.3	-19.3	-18.1	-18.6	-18.7	-18.4	-12.4	-5.1	-2.6	-2.3	-2.2	-43.5	-31.9	-22.8	-20.5	-19.3	-18.2	-18.7	-18.7	-18.1	-10.9	-4.5	-2.8	-2.5	-2.5	-43.5	-31.6	-22.7	-20.6	-19.3	-18.4	-18.8	-18.8	-17.6	-9.5	-4.1	-3	-2.8	-2.8	-43.4	-31.3	-22.6	-20.7	-19.3
R09398	7,8-Didemethyl-8-hydroxy-5-deazariboflavin + (2S)-Lactyl-2-diphospho-5'-guanosine <=> Coenzyme F420-0 + GMP	70000	0	0	0	0	0	0	0	0	0	0	0	0	0	0	0	0	0	0	0	0	0	0	0	0	0	0	0	0	0	0	0	0	0	0	0	0	0	0	0	0	0	0	0	0	0	0	0
R00084	4 Porphobilinogen + H2O <=> Hydroxymethylbilane + 4 Ammonia	9	-135	-135	-140	-169	-178	-179	-179	-176	-168	-165	-164	-164	-164	-164	-136	-136	-143	-172	-180	-181	-181	-177	-169	-167	-166	-166	-166	-166	-137	-137	-147	-175	-182	-183	-183	-178	-170	-168	-168	-168	-168	-168	-138	-138	-150	-178	-185
R00036	2 5-Aminolevulinate <=> Porphobilinogen + 2 H2O	4	-56	-62	-67	-74	-80	-86	-91	-92	-92	-91	-91	-91	-91	-91	-56	-62	-67	-74	-81	-86	-91	-92	-91	-91	-91	-91	-91	-91	-56	-62	-68	-74	-81	-87	-91	-92	-91	-91	-91	-91	-91	-91	-56	-62	-68	-75	-81
R02272	(S)-4-Amino-5-oxopentanoate <=> 5-Aminolevulinate	0.7	-14.5	-14.5	-14.5	-14.5	-14.4	-14.5	-14.7	-15.4	-15.8	-15.9	-15.9	-15.9	-15.9	-15.9	-14.6	-14.6	-14.6	-14.6	-14.5	-14.6	-14.9	-15.6	-16	-16	-16	-16	-16	-16	-14.7	-14.7	-14.7	-14.7	-14.6	-14.7	-15	-15.8	-16.1	-16.1	-16.1	-16.1	-16.1	-16.1	-14.8	-14.8	-14.8	-14.8	-14.7
R03165	Hydroxymethylbilane <=> Uroporphyrinogen III + H2O	400000	0	0	0	0	0	0	0	0	0	0	0	0	0	0	0	0	0	0	0	0	0	0	0	0	0	0	0	0	0	0	0	0	0	0	0	0	0	0	0	0	0	0	0	0	0	0	0
R03194	2 S-Adenosyl-L-methionine + Uroporphyrinogen III <=> 2 S-Adenosyl-L-homocysteine + Precorrin 2	290000	0	0	0	0	0	0	0	0	0	0	0	0	0	0	0	0	0	0	0	0	0	0	0	0	0	0	0	0	0	0	0	0	0	0	0	0	0	0	0	0	0	0	0	0	0	0	0
R03947	Precorrin 2 + NAD+ <=> Sirohydrochlorin + NADH + H+	100000	0	0	0	0	0	0	0	0	0	0	0	0	0	0	0	0	0	0	0	0	0	0	0	0	0	0	0	0	0	0	0	0	0	0	0	0	0	0	0	0	0	0	0	0	0	0	0
R07281	D-Ribulose 5-phosphate <=> L-3,4-Dihydroxybutan-2-one 4-phosphate + Formate	2.1	-95.9	-96.2	-96.5	-98	-102.3	-108	-113.9	-119.6	-125.3	-130.9	-136.2	-140.2	-142.6	-143.2	-96.4	-96.7	-97	-98.7	-103.3	-109.1	-115.1	-120.9	-126.7	-132.4	-137.5	-141.3	-143.2	-143.6	-96.9	-97.2	-97.5	-99.5	-104.3	-110.2	-116.2	-122.2	-128	-133.8	-138.8	-142.3	-143.7	-144	-97.4	-97.7	-98.1	-100.3	-105.3
R04457	5-Amino-6-(1-D-ribitylamino)uracil + L-3,4-Dihydroxybutan-2-one 4-phosphate <=> 6,7-Dimethyl-8-(D-ribityl)lumazine + 2 H2O + Orthophosphate	8	-92	-93	-94	-95	-98	-103	-107	-113	-119	-124	-130	-136	-141	-145	-92	-94	-94	-95	-99	-104	-108	-114	-120	-125	-131	-137	-142	-147	-93	-94	-94	-96	-100	-104	-109	-115	-121	-127	-133	-138	-143	-148	-93	-94	-94	-96	-100
R00549	ATP + Riboflavin <=> ADP + FMN	2.9	-26.5	-24.5	-26	-25.4	-21.3	-17.9	-21.5	-30.8	-42	-53.4	-65.5	-81.6	-103.1	-125.8	-26.7	-24.7	-26.2	-25.3	-21	-18.3	-22.7	-32.6	-44	-55.7	-68.5	-86.6	-109	-132	-26.8	-25	-26.5	-25.2	-20.8	-18.8	-24.1	-34.4	-46	-58	-71.8	-91.8	-114.8	-138.3	-27	-25.3	-26.7	-25.1	-20.6
R00066	2 6,7-Dimethyl-8-(D-ribityl)lumazine <=> Riboflavin + 5-Amino-6-(1-D-ribitylamino)uracil	8	-130	-128	-127	-126	-122	-117	-111	-105	-100	-94	-88	-82	-76	-67	-131	-128	-127	-126	-122	-116	-111	-105	-99	-93	-87	-81	-74	-64	-131	-128	-128	-126	-122	-116	-110	-104	-98	-92	-86	-80	-72	-62	-131	-128	-128	-126	-121
R07280	5-Amino-6-(5'-phospho-D-ribitylamino)uracil + H2O <=> 5-Amino-6-(1-D-ribitylamino)uracil + Orthophosphate	1.2	-46.9	-46	-45.5	-45.5	-45.3	-44.6	-43.7	-43.5	-43.5	-43.5	-43.6	-43.6	-44.7	-49.5	-47.4	-46.4	-46	-46	-45.8	-45	-44.1	-44	-44	-44	-44	-43.9	-45.9	-51.1	-47.9	-46.9	-46.5	-46.4	-46.2	-45.3	-44.6	-44.4	-44.4	-44.4	-44.5	-44.2	-47.2	-52.7	-48.4	-47.4	-47	-46.9	-46.6
R00161	ATP + FMN <=> Diphosphate + FAD	4	-18	-11	-9	-14	-20	-23	-23	-19	-14	-9	-6	-4	1	7	-18	-11	-9	-15	-21	-24	-23	-19	-13	-8	-6	-3	3	8	-18	-11	-10	-16	-21	-24	-23	-18	-13	-8	-5	-1	4	10	-18	-11	-10	-17	-22
R03458	5-Amino-6-(5'-phosphoribosylamino)uracil + NADPH + H+ <=> 5-Amino-6-(5'-phospho-D-ribitylamino)uracil + NADP+	1.7	-145.7	-120.6	-98.2	-77.3	-58.3	-46.8	-39.8	-33.5	-25.4	-14.1	0.7	19	36.8	54	-145.7	-120.1	-97.2	-75.9	-57	-46	-39.1	-32.6	-23.8	-11.8	4.1	22.9	40.7	58.1	-145.6	-119.6	-96.3	-74.5	-55.7	-45.3	-38.4	-31.6	-22.1	-9.3	7.6	26.7	44.7	62.4	-145.6	-119.1	-95.3	-73.1	-54.6
R03459	2,5-Diamino-6-(5-phospho-D-ribosylamino)pyrimidin-4(3H)-one + H2O <=> 5-Amino-6-(5'-phosphoribosylamino)uracil + Ammonia	70000	0	0	0	0	0	0	0	0	0	0	0	0	0	0	0	0	0	0	0	0	0	0	0	0	0	0	0	0	0	0	0	0	0	0	0	0	0	0	0	0	0	0	0	0	0	0	0
R00947	D-Glucose 1-phosphate + H2O <=> alpha-D-Glucose + Orthophosphate	1.4	-49.3	-47.6	-47.2	-47.1	-46.7	-45.2	-43.7	-43.4	-43.4	-43.5	-44.5	-47.4	-54.2	-64.7	-49.7	-48.1	-47.6	-47.5	-47.1	-45.4	-44.1	-43.9	-43.8	-44.1	-45.3	-48.8	-56.8	-67.8	-50.2	-48.5	-48.1	-48	-47.5	-45.7	-44.5	-44.3	-44.3	-44.6	-46.2	-50.4	-59.5	-70.9	-50.6	-49	-48.6	-48.5	-47.8
R01788	alpha-D-Glucose 6-phosphate + H2O <=> alpha-D-Glucose + Orthophosphate	1.9	-49.7	-48.2	-47.7	-47.7	-47.3	-45.9	-44.5	-44.2	-44.1	-43.6	-41.9	-40.5	-42.2	-47	-50.2	-48.6	-48.2	-48.1	-47.7	-46.1	-44.9	-44.6	-44.5	-43.8	-41.9	-40.7	-43.3	-48.5	-50.6	-49.1	-48.7	-48.6	-48.1	-46.4	-45.3	-45.1	-44.9	-44	-41.9	-41.1	-44.5	-50.1	-51	-49.5	-49.2	-49	-48.5
R01070	Glycerone phosphate + D-Glyceraldehyde 3-phosphate <=> beta-D-Fructose 1,6-bisphosphate	2.3	-3	-4.4	-4.6	-4.8	-5.8	-9	-10.4	-10.9	-12.7	-17.4	-24.1	-32.2	-37.6	-39.1	-2.9	-4.2	-4.5	-4.7	-5.9	-9.2	-10.5	-11	-13.4	-18.6	-25.9	-33.9	-38.4	-39.4	-2.8	-4.1	-4.4	-4.6	-6.1	-9.4	-10.5	-11.2	-14.2	-19.9	-27.7	-35.4	-39	-39.7	-2.6	-3.9	-4.2	-4.5	-6.3
R04780	beta-D-Fructose 1,6-bisphosphate + H2O <=> beta-D-Fructose 6-phosphate + Orthophosphate	1.2	-49	-46.4	-45.8	-45.6	-44.4	-40.1	-37.5	-36.9	-35.7	-34.1	-33.2	-33.9	-40.7	-51.2	-49.4	-46.9	-46.2	-46	-44.5	-40	-37.7	-37	-35.6	-34.1	-33.2	-35	-43.1	-54.2	-49.8	-47.3	-46.7	-46.4	-44.5	-39.9	-37.9	-37.1	-35.5	-34.1	-33.2	-36.4	-45.8	-57.2	-50.1	-47.7	-47.1	-46.8	-44.5
R00341	ATP + Oxaloacetate <=> ADP + Phosphoenolpyruvate + CO2	3.1	-42.5	-40.9	-39.5	-35.1	-29.8	-26	-23.9	-23.5	-23.5	-23.5	-23.8	-25.4	-28.9	-34.1	-43.1	-41.5	-39.9	-35.2	-30	-26.3	-24.5	-24.2	-24.2	-24.2	-24.7	-26.6	-30.6	-36.1	-43.7	-42	-40.3	-35.3	-30.2	-26.7	-25.2	-24.9	-24.9	-25	-25.7	-27.9	-32.4	-38.1	-44.2	-42.6	-40.6	-35.4	-30.4
R01518	2-Phospho-D-glycerate <=> 3-Phospho-D-glycerate	0.4	-14.2	-13.3	-13.1	-13	-12.2	-10.7	-10.2	-10.2	-10.2	-10.2	-10.3	-11	-14	-19.2	-14.3	-13.4	-13.2	-13.1	-12.1	-10.7	-10.3	-10.3	-10.3	-10.3	-10.4	-11.5	-15.3	-20.8	-14.3	-13.5	-13.3	-13.1	-12.1	-10.7	-10.4	-10.4	-10.4	-10.4	-10.7	-12.3	-16.7	-22.4	-14.4	-13.6	-13.4	-13.2	-12
R01015	D-Glyceraldehyde 3-phosphate <=> Glycerone phosphate	0.5	-9.6	-10	-10.1	-10.2	-10.3	-10.9	-11.3	-11.3	-11.3	-11.3	-11.1	-9.9	-7.3	-6.1	-9.7	-10.1	-10.2	-10.3	-10.5	-11.1	-11.4	-11.4	-11.4	-11.4	-11.1	-9.4	-6.9	-6.1	-9.8	-10.3	-10.3	-10.4	-10.6	-11.2	-11.5	-11.5	-11.5	-11.5	-11	-8.9	-6.7	-6.2	-9.9	-10.4	-10.4	-10.5	-10.8
R00431	GTP + Oxaloacetate <=> GDP + Phosphoenolpyruvate + CO2	3.4	-55.2	-49	-39.2	-30.8	-25.5	-22.4	-21.1	-20.9	-20.7	-16.1	-12	-11.2	-11.2	-11.2	-55.7	-49.2	-39.1	-30.8	-25.8	-22.8	-21.7	-21.5	-21.1	-15.6	-12.2	-11.7	-11.7	-11.7	-56.2	-49.4	-39.1	-30.9	-26	-23.3	-22.3	-22.2	-21.2	-15.2	-12.6	-12.2	-12.2	-12.2	-56.6	-49.5	-39	-31	-26.3
R00658	Phosphoenolpyruvate + H2O <=> 2-Phospho-D-glycerate	0.3	-2.64	-2.5	-2.17	-1.93	-1.89	-1.89	-1.89	-1.89	-1.89	-1.89	-1.89	-1.89	-1.89	-1.89	-2.73	-2.59	-2.25	-2.02	-1.99	-2	-2	-2	-2	-2	-2	-2	-2	-2	-2.82	-2.67	-2.32	-2.11	-2.1	-2.1	-2.1	-2.1	-2.1	-2.1	-2.1	-2.1	-2.1	-2.1	-2.91	-2.75	-2.39	-2.21	-2.2
R00959	alpha-D-Glucose 6-phosphate <=> D-Glucose 1-phosphate	2.1	-6.1	-6.3	-6.3	-6.3	-6.3	-6.4	-6.5	-6.5	-6.4	-5.8	-3.1	1.2	6.4	12	-6.2	-6.4	-6.4	-6.4	-6.4	-6.5	-6.6	-6.6	-6.5	-5.6	-2.4	2.3	7.7	13.4	-6.3	-6.5	-6.5	-6.5	-6.5	-6.6	-6.7	-6.7	-6.5	-5.3	-1.6	3.4	9	14.9	-6.4	-6.5	-6.6	-6.6	-6.6
R01512	ATP + 3-Phospho-D-glycerate <=> ADP + 3-Phospho-D-glyceroyl phosphate	0.4	-6	-5	-5.4	-1.5	3.7	6.4	7.9	8.2	7.9	5.9	1	-5.4	-11.5	-17.3	-6.2	-5.3	-5.4	-1.3	3.9	6.4	7.7	7.9	7.5	5	-0.3	-6.8	-12.8	-18.6	-6.4	-5.6	-5.5	-1	4	6.3	7.5	7.7	7.1	4.1	-1.6	-8	-14	-19.9	-6.6	-5.8	-5.5	-0.7	4.1
R01061	3-Phospho-D-glyceroyl phosphate + NADH + H+ <=> D-Glyceraldehyde 3-phosphate + Orthophosphate + NAD+	0.4	-154.6	-133.5	-108.9	-86.7	-66.7	-49.4	-38.8	-32.3	-26.2	-18.6	-8.4	2.3	10.2	16.2	-155	-133.4	-108.4	-85.8	-65.6	-48.5	-38.5	-32	-25.7	-17.5	-6.9	3.7	11.1	17.1	-155.4	-133.3	-107.9	-84.9	-64.4	-47.6	-38.1	-31.6	-25.1	-16.3	-5.4	4.9	11.9	18	-155.9	-133.2	-107.3	-84	-63.2
R01063	3-Phospho-D-glyceroyl phosphate + NADPH + H+ <=> D-Glyceraldehyde 3-phosphate + Orthophosphate + NADP+	0.5	-154.4	-127.9	-105.1	-84.1	-64	-48.2	-38.7	-32.4	-26.2	-17.9	-5	8.1	16.4	22.4	-154.6	-127.7	-104.5	-83	-62.7	-47.3	-38.3	-32	-25.6	-16.5	-2.9	9.5	17.2	23.2	-154.9	-127.5	-103.9	-81.9	-61.4	-46.6	-37.9	-31.6	-24.8	-14.9	-0.8	10.8	17.9	24	-155.2	-127.4	-103.3	-80.7	-60.2
R01602	alpha-D-Glucose <=> beta-D-Glucose	0	-5.70495	-5.70495	-5.70495	-5.70495	-5.70495	-5.70495	-5.70495	-5.70495	-5.70495	-5.70495	-5.70495	-5.70495	-5.70495	-5.70495	-5.80062	-5.80062	-5.80062	-5.80062	-5.80062	-5.80062	-5.80062	-5.80062	-5.80062	-5.80062	-5.80062	-5.80062	-5.80062	-5.80062	-5.89629	-5.89629	-5.89629	-5.89629	-5.89629	-5.89629	-5.89629	-5.89629	-5.89629	-5.89629	-5.89629	-5.89629	-5.89629	-5.89629	-5.99196	-5.99196	-5.99196	-5.99196	-5.99196
R00243	2-Oxoglutarate + Ammonia + NADH + H+ <=> L-Glutamate + NAD+ + H2O	0.28	-135.13	-117.51	-94.33	-70.51	-50.87	-38.37	-30.78	-24.75	-18.75	-12.8	-6.74	1.75	12.68	24.04	-134.98	-116.88	-93.06	-68.86	-49.3	-37.2	-29.79	-23.71	-17.63	-11.63	-5.2	4.22	15.53	27.1	-134.84	-116.24	-91.77	-67.22	-47.78	-36.07	-28.81	-22.66	-16.52	-10.45	-3.48	6.78	18.39	30.16	-134.7	-115.59	-90.48	-65.58	-46.31
R00248	2-Oxoglutarate + Ammonia + NADPH + H+ <=> L-Glutamate + NADP+ + H2O	0.4	-134.9	-112	-90.5	-67.9	-48.1	-37.1	-30.6	-24.8	-18.7	-12.1	-3.3	7.5	18.9	30.3	-134.6	-111.2	-89.2	-66.1	-46.4	-36.1	-29.6	-23.7	-17.5	-10.6	-1.2	10	21.6	33.2	-134.3	-110.5	-87.8	-64.2	-44.8	-35	-28.6	-22.6	-16.3	-9	1.1	12.6	24.4	36.2	-134.1	-109.7	-86.4	-62.3	-43.3
R00253	ATP + L-Glutamate + Ammonia <=> ADP + Orthophosphate + L-Glutamine	0.8	-15.9	-18.2	-24.6	-29.1	-29.7	-28.6	-30.2	-34.8	-38	-38.5	-39.2	-43.2	-54.1	-70	-16.2	-18.7	-25.2	-29.5	-29.9	-28.9	-31.1	-35.7	-38.5	-38.9	-40	-45.2	-57.7	-74.3	-16.5	-19.2	-25.8	-29.8	-30	-29.3	-32	-36.7	-39	-39.4	-40.9	-47.5	-61.6	-78.7	-16.8	-19.7	-26.3	-30.1	-30.1
R01465	L-Threonine + NAD+ <=> L-2-Amino-3-oxobutanoic acid + NADH + H+	2.7	122.1	102.7	78.1	55.8	37.2	24.6	15.5	5.7	-3.4	-10	-16.1	-24.8	-37	-52.4	121.9	102	76.8	54.3	35.6	23.4	14.1	4	-4.7	-11.3	-17.8	-27.5	-40.7	-56.8	121.6	101.2	75.6	52.7	34.1	22.1	12.7	2.4	-6.1	-12.6	-19.6	-30.3	-44.5	-61.3	121.3	100.3	74.3	51.2	32.6
R00751	L-Threonine <=> Glycine + Acetaldehyde	2.2	-19.1	-18.9	-18.7	-18.6	-18.6	-18.6	-18.6	-18.4	-18	-17.6	-17.6	-17.6	-17.6	-17.6	-19.6	-19.4	-19.1	-19.1	-19.1	-19.1	-19	-18.9	-18.4	-18.1	-18.1	-18.1	-18.1	-18.1	-20.1	-19.9	-19.6	-19.5	-19.5	-19.5	-19.5	-19.3	-18.8	-18.6	-18.5	-18.5	-18.5	-18.5	-20.5	-20.3	-20.1	-20	-20
R00372	Glyoxylate + L-Glutamate <=> Glycine + 2-Oxoglutarate	1.6	-18.5	-17.6	-17	-18.7	-19.8	-19.9	-19.9	-20	-20.2	-20.3	-20.4	-20.4	-20.4	-20.4	-18.7	-17.7	-17.2	-19.1	-20	-20.2	-20.2	-20.2	-20.4	-20.5	-20.6	-20.6	-20.6	-20.6	-18.9	-17.9	-17.5	-19.4	-20.3	-20.4	-20.4	-20.5	-20.6	-20.7	-20.7	-20.7	-20.7	-20.7	-19.1	-18	-17.8	-19.7	-20.5
R03758	L-2-Amino-3-oxobutanoic acid <=> Aminoacetone + CO2	3.1	-78.8	-77	-72.5	-66.9	-61.2	-55.3	-48.4	-40.2	-33.6	-27.8	-22	-16.1	-9.2	0.5	-79.3	-77.3	-72.7	-67	-61.2	-55.2	-47.9	-39.7	-33.1	-27.2	-21.4	-15.3	-7.6	2.8	-79.7	-77.7	-72.9	-67.1	-61.2	-55	-47.3	-39.2	-32.7	-26.7	-20.8	-14.4	-6	5	-80.1	-78	-73.1	-67.2	-61.2
R00945	Tetrahydrofolate + L-Serine <=> 5,10-Methylenetetrahydrofolate + Glycine + H2O	1.2	-5.8	-11	-15.3	-17.3	-17.6	-18	-18.2	-18	-17.4	-17.5	-18.9	-19.5	-19.6	-19.7	-6.1	-11.3	-15.7	-17.5	-17.9	-18.2	-18.4	-18.1	-17.5	-17.8	-19.1	-19.6	-19.7	-19.7	-6.3	-11.6	-16	-17.7	-18.1	-18.5	-18.5	-18.3	-17.7	-18.2	-19.4	-19.7	-19.8	-19.8	-6.6	-11.9	-16.4	-18	-18.3
R00371	Acetyl-CoA + Glycine <=> CoA + L-2-Amino-3-oxobutanoic acid	2.1	25.3	24.3	23.3	23.5	24.3	24.7	23.2	19.2	15.4	14.2	14	13.8	12.5	8.5	25	24.1	23.1	23.3	24.2	24.4	22.5	18.3	14.8	13.9	13.7	13.4	11.6	7	24.8	23.9	23	23.2	24	24	21.9	17.5	14.4	13.6	13.5	13	10.5	5.4	24.6	23.6	22.8	23	23.9
R03759	Aminoacetone + NADH + H+ <=> (R)-1-Aminopropan-2-ol + NAD+	1	-133.1	-114.5	-90.7	-68.6	-50	-37.6	-29.8	-22	-12.1	-3.4	3.3	11.9	22.8	34.2	-133.2	-114.1	-89.8	-67.4	-48.8	-36.8	-29	-20.8	-10.8	-2.4	4.6	14.1	25.4	37	-133.4	-113.8	-88.9	-66.2	-47.7	-36	-28.3	-19.6	-9.5	-1.3	6	16.3	28	39.7	-133.5	-113.4	-88.1	-65.1	-46.6
R01130	IMP + NAD+ + H2O <=> Xanthosine 5'-phosphate + NADH + H+	4	112	93	69	47	28	16	8	2	-4	-10	-16	-25	-37	-50	111	92	67	45	26	14	7	1	-5	-11	-18	-28	-41	-53	111	91	66	43	25	13	6	0	-6	-12	-20	-31	-44	-56	111	90	65	42	23
R00330	ATP + GDP <=> ADP + GTP	1.3	1.3	-3.4	-11.8	-15.7	-15.7	-14.9	-14.2	-14	-14.1	-18.8	-23.2	-25.6	-29.2	-34.4	1	-3.9	-12.4	-16	-15.8	-15.1	-14.4	-14.3	-14.7	-20.3	-24.1	-26.5	-30.5	-36	0.7	-4.5	-13	-16.2	-16	-15.2	-14.7	-14.6	-15.5	-21.6	-24.9	-27.4	-32	-37.7	0.4	-5.1	-13.6	-16.4	-16.1
R00430	GDP + Phosphoenolpyruvate <=> GTP + Pyruvate	1.4	-33.1	-38.6	-45.5	-49.1	-48.7	-46.2	-41.8	-36.3	-30.7	-29.7	-28.1	-23.1	-17.5	-11.8	-33.4	-39	-46.1	-49.3	-48.7	-45.9	-41.2	-35.6	-30.2	-30	-27.5	-22.2	-16.4	-10.6	-33.7	-39.5	-46.6	-49.6	-48.7	-45.5	-40.6	-34.9	-29.9	-30.1	-26.7	-21.2	-15.3	-9.5	-34	-40	-47.1	-49.8	-48.6
R00332	ATP + GMP <=> ADP + GDP	1.2	-28.4	-21.2	-18.8	-18.8	-17.9	-14.6	-11.8	-11.2	-11.4	-13	-17.3	-20.2	-22.1	-22.7	-28.5	-21.3	-19	-19	-17.9	-14.4	-11.9	-11.4	-11.7	-13.8	-18.2	-20.7	-22.1	-22.5	-28.5	-21.4	-19.1	-19.1	-17.8	-14.2	-12	-11.6	-12.1	-14.7	-18.8	-21	-22	-22.2	-28.6	-21.4	-19.3	-19.3	-17.8
R01230	ATP + Xanthosine 5'-phosphate + Ammonia <=> AMP + Diphosphate + GMP	70000	0	0	0	0	0	0	0	0	0	0	0	0	0	0	0	0	0	0	0	0	0	0	0	0	0	0	0	0	0	0	0	0	0	0	0	0	0	0	0	0	0	0	0	0	0	0	0
R01231	ATP + Xanthosine 5'-phosphate + L-Glutamine + H2O <=> AMP + Diphosphate + GMP + L-Glutamate	70000	0	0	0	0	0	0	0	0	0	0	0	0	0	0	0	0	0	0	0	0	0	0	0	0	0	0	0	0	0	0	0	0	0	0	0	0	0	0	0	0	0	0	0	0	0	0	0
R01163	L-Histidinal + H2O + NAD+ <=> L-Histidine + NADH + H+	1.9	91.3	71.5	43.8	16.3	-8.1	-27	-42	-52.3	-59.6	-68.4	-79.5	-93.8	-110.7	-127.9	91.1	70.7	42.3	14.4	-10.1	-28.9	-43.7	-53.6	-61	-70.4	-82.2	-97.6	-115	-132.5	90.8	69.8	40.8	12.5	-12.1	-30.8	-45.3	-54.8	-62.5	-72.5	-85.1	-101.5	-119.3	-137.1	90.5	69	39.4	10.6	-14.1
R03013	L-Histidinol phosphate + H2O <=> L-Histidinol + Orthophosphat	2.2	-12.1	-18.9	-25.1	-30.9	-36.7	-42.4	-46.8	-51.3	-57	-63.1	-69.1	-75.6	-83.7	-94	-12.7	-19.6	-25.9	-31.8	-37.7	-43.4	-47.8	-52.5	-58.5	-64.6	-70.7	-77.6	-86.3	-97.1	-13.3	-20.3	-26.8	-32.7	-38.7	-44.5	-48.8	-53.8	-59.9	-66.1	-72.4	-79.6	-88.9	-100.2	-13.8	-21	-27.6	-33.7	-39.7
R03457	D-erythro-1-(Imidazol-4-yl)glycerol 3-phosphate <=> 3-(Imidazol-4-yl)-2-oxopropyl phosphate + H2O	1.9	-45	-45.7	-45.9	-46	-46	-46.4	-46.9	-47.2	-48.2	-51.8	-56.2	-57.3	-54	-48.7	-45.1	-45.8	-46	-46.1	-46.1	-46.6	-47	-47.2	-48.6	-52.5	-56.5	-56.6	-52.5	-46.9	-45.2	-45.9	-46.1	-46.2	-46.2	-46.7	-47.1	-47.4	-49	-53.1	-56.7	-55.7	-51	-45.2	-45.3	-46	-46.2	-46.3	-46.4
R04640	5-(5-Phospho-D-ribosylaminoformimino)-1-(5-phosphoribosyl)-imidazole-4-carboxamide <=> N-(5'-Phospho-D-1'-ribulosylformimino)-5-amino-1-(5''-phospho-D-ribosyl)-4-imidazolecarboxamide	1.3	-23.8	-18	-12.3	-9.9	-12.9	-15.3	-15.5	-15.5	-15.5	-15.7	-16.8	-17.9	-18	-18	-23.8	-17.8	-12.2	-10.1	-13.4	-15.5	-15.6	-15.6	-15.6	-15.9	-17.2	-18	-18.1	-18.1	-23.8	-17.7	-12.1	-10.4	-13.9	-15.6	-15.7	-15.7	-15.7	-16.2	-17.6	-18.2	-18.2	-18.2	-23.9	-17.5	-12	-10.7	-14.4
R03012	L-Histidinol + NAD+ <=> L-Histidinal + NADH + H+	1	79	66.1	48	31.6	18.7	11.9	9.1	6	2.1	0.4	-0.2	-3.2	-9.1	-15.2	78.8	65.5	47	30.4	17.6	11.2	8.5	5.2	1.5	0.1	-0.7	-4.6	-10.9	-16.9	78.6	64.9	46	29.2	16.5	10.6	7.9	4.4	0.9	-0.2	-1.5	-6.2	-12.6	-18.7	78.4	64.3	45	28	15.4
R03243	3-(Imidazol-4-yl)-2-oxopropyl phosphate + L-Glutamate <=> L-Histidinol phosphate + 2-Oxoglutarate	2.9	-9.8	-7	-5.4	-7	-7.8	-6.2	-3.1	-2.2	-0.5	4	9.4	13.8	15.6	15.9	-10	-7.1	-5.7	-7.4	-8.1	-6	-3.2	-2.4	-0.2	4.5	9.9	13.9	15.2	15.3	-10.1	-7.2	-6	-7.8	-8.3	-5.9	-3.3	-2.5	0.1	5.1	10.4	13.9	14.7	14.8	-10.3	-7.4	-6.4	-8.1	-8.4
R01071	ATP + 5-Phospho-alpha-D-ribose 1-diphosphate <=> 1-(5-Phospho-D-ribosyl)-ATP + Diphosphate	100000	0	0	0	0	0	0	0	0	0	0	0	0	0	0	0	0	0	0	0	0	0	0	0	0	0	0	0	0	0	0	0	0	0	0	0	0	0	0	0	0	0	0	0	0	0	0	0
R04035	1-(5-Phospho-D-ribosyl)-ATP + H2O <=> Phosphoribosyl-AMP + Diphosphate	100000	0	0	0	0	0	0	0	0	0	0	0	0	0	0	0	0	0	0	0	0	0	0	0	0	0	0	0	0	0	0	0	0	0	0	0	0	0	0	0	0	0	0	0	0	0	0	0
R04037	Phosphoribosyl-AMP + H2O <=> 5-(5-Phospho-D-ribosylaminoformimino)-1-(5-phosphoribosyl)-imidazole-4-carboxamide	100000	0	0	0	0	0	0	0	0	0	0	0	0	0	0	0	0	0	0	0	0	0	0	0	0	0	0	0	0	0	0	0	0	0	0	0	0	0	0	0	0	0	0	0	0	0	0	0
R04558	N-(5'-Phospho-D-1'-ribulosylformimino)-5-amino-1-(5''-phospho-D-ribosyl)-4-imidazolecarboxamide + L-Glutamine <=> D-erythro-1-(Imidazol-4-yl)glycerol 3-phosphate + 1-(5'-Phosphoribosyl)-5-amino-4-imidazolecarboxamide + L-Glutamate	60000	0	0	0	0	0	0	0	0	0	0	0	0	0	0	0	0	0	0	0	0	0	0	0	0	0	0	0	0	0	0	0	0	0	0	0	0	0	0	0	0	0	0	0	0	0	0	0
R01072	L-Glutamine + 5-Phospho-alpha-D-ribose 1-diphosphate + H2O <=> 5-Phosphoribosylamine + Diphosphate + L-Glutamate	2.7	-110.7	-103.2	-97	-92.3	-89.4	-89.1	-94.7	-102.4	-110	-116.6	-122.8	-130.1	-137.7	-143.4	-111.1	-103.5	-97.1	-92.6	-89.7	-89.8	-95.8	-103.8	-111.5	-118.2	-124.6	-132.3	-139.6	-144.7	-111.5	-103.8	-97.3	-92.9	-89.9	-90.6	-96.9	-105.2	-113	-119.7	-126.4	-134.4	-141.3	-145.4	-111.9	-104	-97.5	-93.1	-90.2
R04591	ATP + 1-(5-Phospho-D-ribosyl)-5-amino-4-imidazolecarboxylate + L-Aspartate <=> ADP + Orthophosphate + 1-(5'-Phosphoribosyl)-5-amino-4-(N-succinocarboxamide)-imidazole	5	-62	-61	-61	-61	-67	-79	-89	-100	-110	-117	-122	-127	-137	-148	-62	-61	-61	-62	-69	-81	-91	-102	-111	-118	-123	-129	-140	-152	-63	-61	-61	-62	-70	-82	-92	-103	-113	-119	-124	-132	-143	-155	-63	-62	-61	-62	-72
R07404	ATP + Aminoimidazole ribotide + HCO3- <=> ADP + Orthophosphate + 5-Carboxyamino-1-(5-phospho-D-ribosyl)imidazole	6	-58	-57	-61	-64	-64	-67	-74	-82	-88	-91	-93	-98	-107	-118	-58	-57	-62	-64	-65	-69	-76	-83	-89	-92	-94	-100	-110	-122	-59	-58	-62	-64	-65	-70	-77	-85	-90	-93	-96	-102	-113	-125	-59	-58	-63	-65	-66
R04144	ATP + 5-Phosphoribosylamine + Glycine <=> ADP + Orthophosphate + 5'-Phosphoribosylglycinamide	2.3	-53	-48.4	-47	-45.3	-44	-42.5	-43.2	-45.1	-45.9	-46.2	-46.9	-50.3	-58.3	-69.1	-53.2	-48.7	-47.2	-45.5	-44.2	-42.8	-43.9	-45.6	-46.4	-46.7	-47.7	-52	-60.9	-72.1	-53.4	-49	-47.4	-45.6	-44.3	-43.1	-44.6	-46.1	-46.8	-47.2	-48.6	-53.8	-63.7	-75.2	-53.7	-49.2	-47.6	-45.8	-44.4
R01127	1-(5'-Phosphoribosyl)-5-formamido-4-imidazolecarboxamide <=> IMP + H2O	5	-6	-17	-23	-25	-25	-25	-25	-25	-25	-26	-28	-34	-38	-43	-6	-17	-23	-25	-25	-25	-25	-25	-25	-26	-30	-35	-40	-45	-7	-17	-23	-25	-25	-25	-25	-25	-26	-26	-31	-36	-41	-47	-7	-18	-24	-25	-26
R04209	Aminoimidazole ribotide + CO2 <=> 1-(5-Phospho-D-ribosyl)-5-amino-4-imidazolecarboxylate	4	42	40	35	30	24	16	7	-1	-7	-13	-20	-27	-33	-39	42	40	35	29	23	15	6	-2	-8	-14	-21	-28	-34	-40	42	40	35	29	23	15	5	-3	-9	-15	-22	-29	-35	-41	43	40	35	29	22
R04325	10-Formyltetrahydrofolate + 5'-Phosphoribosylglycinamide <=> Tetrahydrofolate + 5'-Phosphoribosyl-N-formylglycinamide	6	-18	-7	3	6	2	-4	-10	-15	-19	-20	-20	-19	-19	-19	-19	-7	3	6	2	-5	-11	-16	-20	-20	-20	-20	-20	-20	-19	-7	3	5	1	-6	-12	-17	-20	-20	-20	-20	-20	-20	-19	-7	3	5	0
R04559	1-(5'-Phosphoribosyl)-5-amino-4-(N-succinocarboxamide)-imidazole <=> Fumarate + 1-(5'-Phosphoribosyl)-5-amino-4-imidazolecarboxamide	2.9	-46.6	-40	-33.5	-28.9	-21.4	-9.8	-5.2	-4.4	-4.4	-4.4	-5.2	-8.4	-13.4	-19	-47	-40.3	-33.7	-29.1	-20.8	-9.6	-5.7	-5.1	-5.1	-5.2	-6.3	-9.9	-15	-20.7	-47.4	-40.5	-33.9	-29.4	-20.2	-9.6	-6.3	-5.8	-5.8	-6	-7.5	-11.4	-16.6	-22.4	-47.8	-40.8	-34.1	-29.5	-19.5
R06975	Formate + ATP + 1-(5'-Phosphoribosyl)-5-amino-4-imidazolecarboxamide <=> ADP + Orthophosphate + 1-(5'-Phosphoribosyl)-5-formamido-4-imidazolecarboxamide	3.5	-4.9	-3.7	-10.4	-18.1	-21.4	-18.7	-12.7	-7	-1.3	4.4	9.8	12.4	9.2	3.8	-5.2	-4.2	-11.1	-18.7	-21.6	-18.5	-12.4	-6.5	-0.7	5.1	10.3	11.9	8	2.5	-5.4	-4.6	-11.8	-19.3	-21.9	-18.2	-12	-6	-0.1	5.7	10.8	11.4	6.8	1.1	-5.7	-5.1	-12.6	-19.9	-22
R07405	5-Carboxyamino-1-(5-phospho-D-ribosyl)imidazole <=> 1-(5-Phospho-D-ribosyl)-5-amino-4-imidazolecarboxylate	6	20	20	20	20	20	23	25	25	25	25	25	24	25	25	20	20	20	20	21	23	25	25	25	25	24	24	25	25	20	20	20	20	21	24	25	25	25	25	24	24	25	25	20	20	20	20	21
R04560	10-Formyltetrahydrofolate + 1-(5'-Phosphoribosyl)-5-amino-4-imidazolecarboxamide <=> Tetrahydrofolate + 1-(5'-Phosphoribosyl)-5-formamido-4-imidazolecarboxamide	2.9	7.6	11.6	11.6	5.6	-2.3	-6.3	-4.4	0.6	6.3	12.1	18.5	24.7	29.6	35	7.4	11.4	11.2	4.8	-3.1	-6.5	-4	1.3	7.1	13	19.6	25.7	30.8	36.4	7.3	11.3	10.8	4	-3.8	-6.6	-3.5	2	7.9	14	20.8	26.7	32.1	37.8	7.1	11.1	10.4	3.2	-4.5
R04463	ATP + 5'-Phosphoribosyl-N-formylglycinamide + L-Glutamine + H2O <=> ADP + Orthophosphate + 2-(Formamido)-N1-(5'-phosphoribosyl)acetamidine + L-Glutamate	50000	0	0	0	0	0	0	0	0	0	0	0	0	0	0	0	0	0	0	0	0	0	0	0	0	0	0	0	0	0	0	0	0	0	0	0	0	0	0	0	0	0	0	0	0	0	0	0
R04208	ATP + 2-(Formamido)-N1-(5'-phosphoribosyl)acetamidine <=> ADP + Orthophosphate + Aminoimidazole ribotide	50000	0	0	0	0	0	0	0	0	0	0	0	0	0	0	0	0	0	0	0	0	0	0	0	0	0	0	0	0	0	0	0	0	0	0	0	0	0	0	0	0	0	0	0	0	0	0	0
R07399	Acetyl-CoA + Pyruvate + H2O <=> (R)-2-Methylmalate + CoA	2.6	-46.3	-46	-44.8	-43.8	-45	-49.2	-54.7	-60.4	-66.1	-71.8	-77.5	-83.2	-88.9	-94.6	-46.5	-46.2	-44.9	-44.1	-45.5	-50.1	-55.7	-61.5	-67.3	-73.1	-78.9	-84.7	-90.5	-96.3	-46.7	-46.3	-45	-44.3	-46.1	-50.9	-56.7	-62.6	-68.5	-74.4	-80.3	-86.2	-92.1	-98	-46.9	-46.5	-45.1	-44.6	-46.7
R00996	L-Threonine <=> 2-Oxobutanoate + Ammonia	4	-56	-56	-54	-53	-53	-53	-53	-53	-52	-52	-52	-52	-52	-52	-57	-56	-54	-53	-53	-53	-53	-53	-53	-52	-52	-52	-52	-52	-57	-57	-55	-54	-54	-54	-54	-53	-53	-53	-53	-53	-53	-53	-58	-57	-55	-54	-54
R05070	(R)-2,3-Dihydroxy-3-methylpentanoate <=> (S)-3-Methyl-2-oxopentanoic acid + H2O	1.4	-40.3	-40.4	-40.9	-42.1	-42.6	-42.6	-42.6	-42.6	-42.6	-42.6	-42.6	-42	-39.3	-34.2	-40.4	-40.5	-41.1	-42.3	-42.7	-42.7	-42.7	-42.7	-42.7	-42.7	-42.6	-41.7	-38.3	-32.9	-40.5	-40.6	-41.3	-42.4	-42.8	-42.8	-42.8	-42.8	-42.8	-42.8	-42.6	-41.3	-37.3	-31.6	-40.6	-40.7	-41.4	-42.6	-42.9
R00994	D-erythro-3-Methylmalate + NAD+ <=> 2-Oxobutanoate + CO2 + NADH + H+	5	54	36	11	-11	-27	-35	-37	-37	-37	-37	-37	-40	-45	-51	54	34	10	-13	-29	-36	-37	-38	-38	-38	-38	-42	-47	-53	53	33	8	-15	-30	-37	-38	-38	-38	-38	-39	-44	-49	-55	52	32	6	-16	-32
R05069	(S)-2-Aceto-2-hydroxybutanoate <=> (R)-3-Hydroxy-3-methyl-2-oxopentanoate	0	-3.21557	-3.38731	-4.31435	-5.41826	-5.67272	-5.70168	-5.70457	-5.70441	-5.69992	-5.65525	-5.25328	-3.18163	-0.203717	0.818282	-3.31416	-3.5078	-4.49185	-5.54625	-5.77242	-5.79776	-5.80025	-5.79977	-5.79243	-5.72013	-5.10579	-2.56751	0.0903069	0.781583	-3.41306	-3.63029	-4.66745	-5.67017	-5.87153	-5.89378	-5.89591	-5.89495	-5.88316	-5.76836	-4.86805	-1.96153	0.265025	0.721361	-3.51227	-3.75478	-4.84062	-5.79056	-5.97013
R08648	Pyruvate + 2-Oxobutanoate <=> (S)-2-Aceto-2-hydroxybutanoate + CO2	5	-60	-59	-56	-50	-44	-38	-33	-27	-21	-15	-10	-7	-6	-6	-60	-59	-56	-50	-44	-38	-32	-26	-20	-15	-10	-7	-6	-6	-60	-59	-56	-49	-43	-37	-32	-26	-20	-14	-9	-7	-6	-6	-60	-59	-55	-49	-43
R02199	(S)-3-Methyl-2-oxopentanoic acid + L-Glutamate <=> L-Isoleucine + 2-Oxoglutarate	3.5	-1.7	-0.9	-1.3	-4.1	-5.3	-5.5	-5.5	-5.4	-4.7	-3.9	-3.7	-3.7	-3.7	-3.7	-1.9	-1.1	-1.6	-4.4	-5.6	-5.7	-5.7	-5.6	-4.8	-4.1	-3.9	-3.9	-3.9	-3.9	-2.1	-1.3	-2	-4.8	-5.8	-6	-6	-5.7	-4.8	-4.2	-4.1	-4.1	-4.1	-4.1	-2.2	-1.5	-2.4	-5.1	-6.1
R03898	2-Methylmaleate + H2O <=> D-erythro-3-Methylmalate	2.8	-0.9	0.3	3.2	4.6	3.9	3.2	3.1	3.1	3.1	3.1	3.1	3.1	3.1	3.1	-1	0.3	3.3	4.4	3.7	3.1	3	3	3	3	3	3	3	3	-1.1	0.4	3.3	4.3	3.5	3	2.9	2.9	2.9	2.9	2.9	2.9	2.9	2.9	-1.2	0.4	3.3	4.2	3.3
R03896	(R)-2-Methylmalate <=> 2-Methylmaleate + H2O	2.4	7.7	6.4	3.6	2.4	2.9	3.5	3.7	3.7	3.7	3.7	3.7	3.7	3.7	3.7	7.6	6.2	3.4	2.3	2.9	3.5	3.6	3.6	3.6	3.6	3.6	3.6	3.6	3.6	7.5	6	3.2	2.2	2.9	3.4	3.5	3.5	3.5	3.5	3.5	3.5	3.5	3.5	7.3	5.8	3	2.1	2.9
R05068	(R)-3-Hydroxy-3-methyl-2-oxopentanoate + NADPH + H+ <=> (R)-2,3-Dihydroxy-3-methylpentanoate + NADP+	1	-137.3	-113.1	-89.6	-66.7	-47.3	-36.4	-29.9	-24.2	-18.4	-12	-3.3	7.3	17.9	28.8	-137.3	-112.6	-88.6	-65.3	-46	-35.7	-29.3	-23.4	-17.5	-10.8	-1.4	9.4	20.1	31.4	-137.2	-112	-87.5	-63.8	-44.8	-35.1	-28.7	-22.7	-16.6	-9.4	0.5	11.5	22.5	34	-137.2	-111.5	-86.4	-62.3	-43.7
R01213	Acetyl-CoA + 3-Methyl-2-oxobutanoic acid + H2O <=> alpha-Isopropylmalate + CoA	1.3	-27.1	-27.1	-26.5	-25.6	-26	-29.6	-35.1	-40.7	-46.4	-52.1	-57.9	-63.9	-71.3	-81.5	-27.3	-27.2	-26.6	-25.8	-26.4	-30.5	-36	-41.8	-47.6	-53.4	-59.3	-65.5	-73.8	-84.6	-27.5	-27.4	-26.8	-25.9	-26.9	-31.3	-37	-42.9	-48.8	-54.7	-60.7	-67.3	-76.4	-87.7	-27.7	-27.6	-26.9	-26.2	-27.4
R04426	(2R,3S)-3-Isopropylmalate + NAD+ <=> (2S)-2-Isopropyl-3-oxosuccinate + NADH + H+	1	123	104	78	51.3	28.7	15	7.3	1.3	-4.4	-10.2	-16.2	-24.7	-35.6	-47	122.8	103.2	76.5	49.4	26.9	13.8	6.3	0.2	-5.6	-11.4	-17.8	-27.2	-38.5	-50.1	122.5	102.4	75	47.4	25.2	12.6	5.3	-0.8	-6.7	-12.7	-19.6	-29.9	-41.5	-53.3	122.3	101.6	73.5	45.5	23.6
R01652	(2S)-2-Isopropyl-3-oxosuccinate <=> 4-Methyl-2-oxopentanoate + CO2	4	-69	-69	-67	-62	-57	-51	-45	-40	-34	-28	-23	-17	-11	-5	-69	-69	-67	-62	-57	-51	-45	-39	-33	-28	-22	-16	-10	-4	-70	-69	-67	-62	-57	-51	-45	-39	-33	-27	-21	-15	-9	-4	-70	-70	-67	-62	-56
R03968	alpha-Isopropylmalate <=> 2-Isopropylmaleate + H2O	1.9	-1.2	-2	-4.6	-6.5	-6.3	-5.5	-5.3	-5.3	-5.3	-5.3	-5.3	-5	-3.2	1.3	-1.3	-2.2	-4.8	-6.6	-6.3	-5.6	-5.4	-5.4	-5.4	-5.4	-5.3	-4.9	-2.4	2.6	-1.4	-2.3	-5.1	-6.7	-6.3	-5.6	-5.5	-5.5	-5.5	-5.5	-5.4	-4.7	-1.5	3.9	-1.5	-2.5	-5.3	-6.8	-6.3
R01090	4-Methyl-2-oxopentanoate + L-Glutamate <=> L-Leucine + 2-Oxoglutarate	1.6	-7.9	-7.1	-7.5	-10.3	-11.6	-11.7	-11.8	-11.7	-11.1	-10.4	-10.3	-10.2	-10.2	-10.2	-8.1	-7.3	-7.8	-10.7	-11.8	-12	-12	-11.8	-11.2	-10.6	-10.4	-10.4	-10.4	-10.4	-8.2	-7.5	-8.2	-11	-12.1	-12.2	-12.2	-12	-11.2	-10.7	-10.6	-10.6	-10.6	-10.6	-8.4	-7.7	-8.6	-11.4	-12.3
R04001	2-Isopropylmaleate + H2O <=> (2R,3S)-3-Isopropylmalate	1.9	-6.1	-5.3	-2.7	-0.6	-0.9	-1.8	-2	-2	-2	-2	-2	-2	-2	-2	-6.2	-5.3	-2.6	-0.7	-1.1	-1.9	-2.1	-2.1	-2.1	-2.1	-2.1	-2.1	-2.1	-2.1	-6.3	-5.4	-2.5	-0.8	-1.3	-2	-2.2	-2.2	-2.2	-2.2	-2.2	-2.2	-2.2	-2.2	-6.4	-5.3	-2.5	-0.9	-1.5
R01088	4-Methyl-2-oxopentanoate + Ammonia + NADH + H+ <=> L-Leucine + H2O + NAD+	1.6	-131.6	-113.2	-90.4	-69.4	-51	-38.7	-31.1	-25	-18.4	-11.8	-5.6	2.9	13.9	25.2	-131.5	-112.6	-89.3	-67.9	-49.5	-37.6	-30.2	-23.9	-17.2	-10.6	-4	5.4	16.7	28.3	-131.3	-111.9	-88.2	-66.5	-48.1	-36.5	-29.2	-22.9	-16	-9.4	-2.3	8	19.6	31.3	-131.1	-111.3	-87.1	-65	-46.7
R10147	L-Aspartate 4-semialdehyde + Pyruvate <=> (2S,4S)-4-Hydroxy-2,3,4,5-tetrahydrodipicolinate + H2O	5	-62	-66	-67	-71	-76	-82	-88	-93	-96	-97	-97	-97	-97	-97	-62	-66	-67	-71	-77	-82	-88	-93	-96	-97	-97	-97	-97	-97	-62	-66	-67	-71	-77	-83	-89	-94	-96	-97	-97	-97	-97	-97	-62	-66	-67	-72	-77
R00271	Acetyl-CoA + H2O + 2-Oxoglutarate <=> (R)-2-Hydroxybutane-1,2,4-tricarboxylate + CoA	2.8	-29.2	-28.7	-27.2	-26.7	-29	-33.7	-39.3	-45	-50.7	-56.4	-62.1	-68.1	-75.9	-86.3	-29.4	-28.9	-27.3	-27	-29.6	-34.6	-40.3	-46.1	-51.9	-57.7	-63.6	-69.9	-78.5	-89.4	-29.6	-29	-27.4	-27.4	-30.3	-35.5	-41.3	-47.2	-53.1	-59	-65	-71.8	-81.2	-92.6	-29.7	-29.1	-27.5	-27.7	-31
R02733	N6-Acetyl-LL-2,6-diaminoheptanedioate + H2O <=> Acetate + LL-2,6-Diaminoheptanedioate	2.3	-13.3	-17.9	-22	-26.6	-31.2	-34.7	-35.7	-35.8	-36.5	-40.4	-45.9	-51.6	-57.3	-63	-13.8	-18.5	-22.7	-27.4	-32	-35.3	-36.2	-36.3	-37.4	-41.8	-47.5	-53.3	-59.1	-64.9	-14.2	-19.1	-23.4	-28.2	-32.9	-36	-36.7	-36.8	-38.3	-43.3	-49.1	-55	-60.9	-66.8	-14.7	-19.6	-24.1	-29	-33.7
R02734	N-Succinyl-LL-2,6-diaminoheptanedioate + H2O <=> Succinate + LL-2,6-Diaminoheptanedioate	4	-6	-10	-13	-18	-20	-21	-21	-20	-20	-23	-29	-34	-40	-46	-6	-10	-14	-19	-21	-21	-21	-21	-21	-25	-30	-36	-42	-48	-7	-11	-15	-20	-21	-22	-21	-21	-22	-26	-32	-38	-44	-49	-7	-11	-16	-20	-22
R04198	(2S,4S)-4-Hydroxy-2,3,4,5-tetrahydrodipicolinate + NADH + H+ <=> 2,3,4,5-Tetrahydrodipicolinate + NAD+ + H2O	1.5	-166.8	-148.1	-123.7	-100.7	-81.9	-69.6	-62	-56	-50.3	-44.6	-38.6	-30.1	-19.2	-7.8	-166.9	-147.7	-122.7	-99.5	-80.8	-68.8	-61.4	-55.4	-49.6	-43.7	-37.3	-27.9	-16.6	-5	-167.1	-147.3	-121.8	-98.3	-79.6	-68	-60.8	-54.7	-48.8	-42.8	-35.9	-25.6	-14	-2.2	-167.2	-146.9	-120.9	-97.1	-78.6
R01934	Homoisocitrate + NAD+ <=> 2-Oxoadipate + CO2 + NADH + H+	4	65	46	21	0	-15	-22	-24	-24	-24	-24	-25	-27	-33	-38	64	45	20	-2	-16	-23	-25	-25	-25	-25	-25	-29	-35	-40	64	44	18	-3	-18	-24	-25	-25	-25	-25	-26	-31	-37	-42	63	43	17	-5	-19
R00715	N6-(L-1,3-Dicarboxypropyl)-L-lysine + NAD+ + H2O <=> L-Lysine + 2-Oxoglutarate + NADH + H+	2.9	103.4	86.6	65.5	42.5	22.6	10	2.4	-3.4	-8	-11.8	-17.2	-25.6	-36.5	-47.9	102.8	85.5	63.8	40.3	20.5	8.3	0.9	-4.8	-9.2	-13.2	-19.2	-28.6	-39.9	-51.4	102.1	84.4	62.1	38.2	18.5	6.7	-0.5	-6.2	-10.4	-14.7	-21.4	-31.6	-43.2	-55	101.5	83.3	60.4	36	16.5
R04199	(2S,4S)-4-Hydroxy-2,3,4,5-tetrahydrodipicolinate + NADPH + H+ <=> 2,3,4,5-Tetrahydrodipicolinate + NADP+ + H2O	1.5	-166.6	-142.6	-119.8	-98.1	-79.2	-68.4	-61.9	-56.1	-50.3	-43.9	-35.2	-24.3	-13	-1.6	-166.6	-142.1	-118.8	-96.7	-77.9	-67.7	-61.2	-55.4	-49.4	-42.7	-33.3	-22.1	-10.5	1.1	-166.6	-141.6	-117.8	-95.3	-76.7	-67	-60.6	-54.6	-48.6	-41.4	-31.3	-19.8	-8	3.7	-166.5	-141	-116.8	-93.8	-75.6
R00451	meso-2,6-Diaminoheptanedioate <=> L-Lysine + CO2	4	-77	-76	-71	-64	-58	-53	-47	-41	-34	-24	-17	-11	-6	0	-77	-76	-71	-64	-58	-53	-47	-41	-33	-23	-16	-11	-5	1	-78	-77	-71	-64	-58	-52	-47	-40	-32	-22	-16	-10	-4	2	-78	-77	-71	-64	-58
R02735	LL-2,6-Diaminoheptanedioate <=> meso-2,6-Diaminoheptanedioate	2.9	-7.4	-7.4	-7.4	-7.4	-7.4	-7.4	-7.4	-7.4	-7.4	-7.3	-7.3	-7.3	-7.3	-7.3	-7.5	-7.5	-7.5	-7.5	-7.5	-7.5	-7.5	-7.5	-7.4	-7.4	-7.4	-7.4	-7.4	-7.4	-7.6	-7.6	-7.5	-7.5	-7.5	-7.5	-7.5	-7.5	-7.5	-7.5	-7.5	-7.5	-7.5	-7.5	-7.6	-7.6	-7.6	-7.6	-7.6
R04475	N-Succinyl-2-L-amino-6-oxoheptanedioate + L-Glutamate <=> N-Succinyl-LL-2,6-diaminoheptanedioate + 2-Oxoglutarate	2.9	-15	-13.3	-13.7	-13.6	-11.9	-10.6	-10.4	-10.7	-11.7	-12.3	-12.4	-12.5	-12.5	-12.5	-15.3	-13.6	-14	-13.7	-12	-10.8	-10.7	-11	-12.1	-12.6	-12.7	-12.7	-12.7	-12.7	-15.5	-13.8	-14.3	-13.8	-12	-11	-10.9	-11.4	-12.5	-12.9	-13	-13	-13	-13	-15.7	-14	-14.5	-13.9	-12.1
R01939	2-Oxoadipate + L-Glutamate <=> L-2-Aminoadipate + 2-Oxoglutarate	2.9	-10.2	-10.2	-10.6	-11	-10.8	-10.7	-10.7	-10.7	-10.7	-10.7	-10.7	-10.7	-10.7	-10.7	-10.4	-10.4	-10.9	-11.1	-10.9	-10.9	-10.9	-10.9	-10.9	-10.9	-10.9	-10.9	-10.9	-10.9	-10.6	-10.6	-11.1	-11.3	-11.1	-11.1	-11.1	-11.1	-11.1	-11.1	-11.1	-11.1	-11.1	-11.1	-10.8	-10.8	-11.3	-11.5	-11.3
R03444	(R)-2-Hydroxybutane-1,2,4-tricarboxylate <=> (Z)-But-1-ene-1,2,4-tricarboxylate + H2O	1.9	-1.1	-2.7	-5.7	-6.3	-5.6	-5.3	-5.3	-5.3	-5.3	-5.3	-5.3	-4.9	-2.9	1.8	-1.2	-3	-5.9	-6.4	-5.7	-5.4	-5.4	-5.4	-5.4	-5.4	-5.3	-4.8	-2	3.1	-1.3	-3.2	-6	-6.4	-5.7	-5.5	-5.5	-5.5	-5.5	-5.5	-5.4	-4.5	-1	4.5	-1.4	-3.4	-6.2	-6.4	-5.8
R04371	(Z)-But-1-ene-1,2,4-tricarboxylate + H2O <=> Homoisocitrate	2.9	-8.6	-6.9	-3.9	-3.3	-4.1	-4.5	-4.5	-4.5	-4.5	-4.5	-4.5	-4.5	-4.5	-4.5	-8.7	-6.9	-3.9	-3.4	-4.3	-4.6	-4.6	-4.6	-4.6	-4.6	-4.6	-4.6	-4.6	-4.6	-8.8	-6.9	-3.9	-3.6	-4.4	-4.7	-4.7	-4.7	-4.7	-4.7	-4.7	-4.7	-4.7	-4.7	-8.8	-6.8	-3.9	-3.8	-4.6
R04467	N-Acetyl-L-2-amino-6-oxopimelate + L-Glutamate <=> N6-Acetyl-LL-2,6-diaminoheptanedioate + 2-Oxoglutarate	1.9	-5.2	-3.2	-3.4	-4.5	-4.2	-2.7	-2.1	-2	-2	-2	-2	-2	-2	-2	-5.5	-3.4	-3.7	-4.7	-4.3	-2.8	-2.2	-2.2	-2.2	-2.2	-2.2	-2.2	-2.2	-2.2	-5.7	-3.6	-4.1	-5	-4.3	-2.9	-2.4	-2.4	-2.4	-2.4	-2.4	-2.4	-2.4	-2.4	-5.9	-3.8	-4.4	-5.2	-4.4
R02315	L-Glutamate + L-2-Aminoadipate 6-semialdehyde + NADPH + H+ <=> N6-(L-1,3-Dicarboxypropyl)-L-lysine + NADP+ + H2O	3.2	-135.2	-111.2	-89.1	-67.9	-48.6	-37.7	-31.2	-25.3	-18.7	-10.7	-1.3	9.7	21	32.4	-134.9	-110.4	-87.8	-66.1	-47	-36.7	-30.3	-24.2	-17.3	-9	0.9	12.2	23.8	35.4	-134.6	-109.6	-86.6	-64.4	-45.5	-35.7	-29.3	-23.1	-15.9	-7.2	3.2	14.8	26.5	38.3	-134.3	-108.8	-85.3	-62.6	-44.1
R04364	2,3,4,5-Tetrahydrodipicolinate + Acetyl-CoA + H2O <=> N-Acetyl-L-2-amino-6-oxopimelate + CoA	4	-14	-6	0	6	12	14	15	15	15	15	15	15	15	15	-14	-6	0	6	12	14	15	15	15	15	15	15	15	15	-14	-6	0	7	12	14	14	14	14	14	14	14	14	14	-14	-6	0	7	12
R04365	Succinyl-CoA + 2,3,4,5-Tetrahydrodipicolinate + H2O <=> CoA + N-Succinyl-2-L-amino-6-oxoheptanedioate	5	-18	-13	-9	2	12	14	15	15	15	15	15	15	15	15	-18	-14	-9	3	12	14	14	14	14	14	14	14	14	14	-18	-14	-9	3	12	14	14	14	14	14	14	14	14	14	-18	-14	-8	4	12
R02755	L-2-Amino-6-oxoheptanedioate + Ammonia + NADPH + H+ <=> meso-2,6-Diaminoheptanedioate + NADP+ + H2O	2.4	-126.4	-101.7	-79.8	-59.6	-40.9	-30.1	-23.6	-17.5	-10.5	-3.4	5.4	16.3	27.6	39	-126.1	-100.9	-78.6	-57.9	-39.3	-29.1	-22.6	-16.4	-9.1	-1.9	7.6	18.8	30.3	41.9	-125.8	-100.1	-77.4	-56.2	-37.8	-28.1	-21.6	-15.2	-7.7	-0.2	9.8	21.3	33.1	44.9	-125.5	-99.3	-76.1	-54.4	-36.3
R04336	2,3,4,5-Tetrahydrodipicolinate + H2O <=> L-2-Amino-6-oxoheptanedioate	4	21	25	26	30	35	40	46	52	56	57	57	57	57	57	21	25	26	30	35	41	47	52	56	57	57	57	57	57	21	25	26	30	36	42	47	53	56	57	57	57	57	57	21	25	27	30	36
R07613	2,3,4,5-Tetrahydrodipicolinate + L-Glutamate + H2O <=> LL-2,6-Diaminoheptanedioate + 2-Oxoglutarate	5	26	31	33	34	38	43	49	55	60	62	62	62	62	62	26	31	33	34	38	44	50	55	60	61	62	62	62	62	26	31	33	34	39	44	50	56	60	61	61	61	61	61	26	31	32	34	39
R03098	L-2-Aminoadipate + ATP <=> L-2-Aminoadipate adenylate + Diphosphate	100000	0	0	0	0	0	0	0	0	0	0	0	0	0	0	0	0	0	0	0	0	0	0	0	0	0	0	0	0	0	0	0	0	0	0	0	0	0	0	0	0	0	0	0	0	0	0	0
R00480	ATP + L-Aspartate <=> ADP + 4-Phospho-L-aspartate	2.9	2.2	3.5	1.5	1.2	3.8	8.6	10.9	9.1	5.8	4.5	4	2.4	-1.1	-6.3	2	3.3	1.2	1.2	4	8.7	10.5	8.3	5.1	4.1	3.5	1.5	-2.5	-7.9	1.9	3	1	1.2	4.3	8.8	10	7.4	4.5	3.7	2.9	0.7	-3.9	-9.5	1.7	2.7	0.7	1.2	4.5
R02291	4-Phospho-L-aspartate + NADPH + H+ <=> L-Aspartate 4-semialdehyde + Orthophosphate + NADP+	1.7	-123.5	-97.2	-73.9	-52.9	-33.9	-22	-13.9	-5.8	2.7	9.9	18.4	27.4	34.2	40.1	-123.8	-97.1	-73.4	-51.9	-32.9	-21.4	-13.4	-4.9	3.4	10.8	19.8	28.6	35.1	41	-124.1	-96.9	-72.8	-50.8	-32	-21	-12.9	-4.1	4.2	11.7	21.1	29.6	36	42	-124.5	-96.7	-72.2	-49.8	-31.2
R03260	O-Succinyl-L-homoserine + L-Cysteine <=> L-Cystathionine + Succinate	6	-62	-61	-60	-62	-64	-68	-73	-79	-83	-86	-87	-87	-87	-87	-62	-61	-60	-62	-64	-69	-74	-80	-84	-87	-87	-87	-87	-87	-62	-61	-61	-62	-65	-69	-75	-81	-85	-87	-88	-88	-88	-88	-63	-61	-61	-63	-65
R01286	L-Cystathionine + H2O <=> L-Homocysteine + Ammonia + Pyruvate	2.7	-53.5	-53	-51.5	-50.9	-50.8	-50.8	-50.8	-50.8	-50.7	-52.3	-57.1	-62.7	-68.4	-74.1	-54.4	-53.8	-52.4	-51.8	-51.7	-51.7	-51.7	-51.7	-51.6	-53.9	-59.1	-64.8	-70.6	-76.4	-55.2	-54.7	-53.2	-52.7	-52.6	-52.6	-52.6	-52.6	-52.6	-55.6	-61	-66.8	-72.7	-78.6	-56	-55.5	-54.1	-53.6	-53.5
R01777	Succinyl-CoA + L-Homoserine <=> CoA + O-Succinyl-L-homoserine	5	-52	-56	-58	-51	-44	-42	-41	-41	-41	-41	-41	-41	-41	-41	-52	-56	-58	-51	-44	-42	-42	-42	-42	-42	-42	-42	-42	-42	-52	-57	-58	-50	-43	-42	-42	-42	-42	-42	-42	-42	-42	-42	-52	-57	-58	-50	-43
R00946	5-Methyltetrahydrofolate + L-Homocysteine <=> Tetrahydrofolate + L-Methionine	5	-15	-15	-15	-15	-15	-15	-15	-15	-14	-11	-5	1	7	13	-15	-15	-15	-15	-15	-15	-15	-15	-14	-11	-4	2	8	14	-16	-15	-15	-15	-15	-15	-15	-15	-14	-10	-3	3	9	15	-16	-16	-16	-16	-15
R01773	L-Aspartate 4-semialdehyde + NADH + H+ <=> L-Homoserine + NAD+	1.7	-138.4	-119.2	-94.7	-72.5	-53.9	-41.5	-33.9	-27.8	-21.6	-15.6	-9.5	-1	9.9	21.3	-138.5	-118.8	-93.8	-71.3	-52.7	-40.7	-33.3	-27.1	-20.8	-14.7	-8.2	1.2	12.5	24.1	-138.6	-118.4	-92.9	-70.1	-51.6	-40	-32.7	-26.4	-19.9	-13.8	-6.8	3.5	15.1	26.8	-138.8	-118	-92.1	-69	-50.5
R01775	L-Aspartate 4-semialdehyde + NADPH + H+ <=> L-Homoserine + NADP+	1.7	-138.2	-113.7	-90.9	-69.9	-51.1	-40.3	-33.8	-27.9	-21.6	-14.9	-6.1	4.8	16.1	27.5	-138.2	-113.2	-89.9	-68.5	-49.8	-39.6	-33.2	-27.1	-20.7	-13.6	-4.2	7	18.6	30.2	-138.2	-112.6	-89	-67.1	-48.6	-38.9	-32.5	-26.3	-19.7	-12.3	-2.2	9.3	21	32.8	-138.1	-112.1	-88	-65.7	-47.5
R09726	ATP + Molybdopterin <=> Diphosphate + Adenylated molybdopterin	100000	0	0	0	0	0	0	0	0	0	0	0	0	0	0	0	0	0	0	0	0	0	0	0	0	0	0	0	0	0	0	0	0	0	0	0	0	0	0	0	0	0	0	0	0	0	0	0
R04292	Iminoaspartate + Glycerone phosphate <=> Quinolinate + 2 H2O + Orthophosphate	4	-207	-216	-225	-227	-227	-226	-229	-234	-239	-245	-251	-259	-267	-274	-208	-217	-225	-227	-227	-227	-230	-235	-241	-246	-253	-261	-269	-276	-208	-217	-225	-227	-227	-227	-230	-236	-242	-248	-254	-263	-271	-277	-208	-218	-226	-227	-227
R00257	ATP + Deamino-NAD+ + L-Glutamine + H2O <=> AMP + Diphosphate + NAD+ + L-Glutamate	2.9	-130.7	-115.3	-96.9	-79.7	-66.8	-63.9	-72.4	-83.6	-95.5	-107.5	-118.1	-126.4	-132.2	-137.5	-131.3	-115.7	-96.8	-79.4	-66.7	-65.2	-74.4	-85.8	-98.1	-110.1	-120.4	-128	-133.4	-139	-132	-116	-96.7	-79.1	-66.7	-66.5	-76.3	-88.1	-100.6	-112.6	-122.4	-129.4	-134.7	-140.4	-132.7	-116.3	-96.7	-78.8	-66.7
R00189	ATP + Deamino-NAD+ + Ammonia <=> AMP + Diphosphate + NAD+	2.8	-77.6	-67.5	-54.1	-41	-29.5	-26.9	-35.4	-46.1	-55.7	-62.4	-67.3	-70.6	-73.4	-78.2	-78	-67.6	-53.9	-40.5	-29	-27.7	-36.8	-47.8	-57	-63.5	-68.1	-70.9	-74.1	-79.2	-78.3	-67.7	-53.7	-39.9	-28.6	-28.6	-38.3	-49.4	-58.4	-64.6	-68.8	-71.2	-74.8	-80.3	-78.7	-67.9	-53.4	-39.3	-28.3
R00104	ATP + NAD+ <=> ADP + NADP+	2.9	-7.5	-4.7	-7.3	-9.3	-11.7	-16.5	-21.5	-27	-32.6	-38.2	-43.2	-46.8	-50.6	-55.9	-7.5	-4.9	-7.5	-9.4	-12.3	-17.4	-22.5	-28.2	-33.9	-39.6	-44.4	-47.8	-52	-57.5	-7.6	-5	-7.6	-9.6	-12.9	-18.3	-23.6	-29.4	-35.2	-40.9	-45.4	-48.8	-53.4	-59.1	-7.7	-5.1	-7.8	-9.7	-13.5
R03005	ATP + Nicotinate D-ribonucleotide <=> Diphosphate + Deamino-NAD+	5	-49	-42	-40	-38	-37	-36	-36	-36	-36	-36	-36	-37	-36	-31	-49	-42	-40	-38	-37	-36	-36	-37	-37	-36	-36	-37	-34	-29	-49	-42	-40	-38	-37	-36	-37	-37	-37	-36	-37	-37	-33	-28	-49	-42	-40	-39	-37
R03348	Quinolinate + 5-Phospho-alpha-D-ribose 1-diphosphate <=> Nicotinate D-ribonucleotide + Diphosphate + CO2	4	-93	-87	-82	-79	-74	-67	-63	-57	-47	-36	-27	-21	-17	-16	-94	-87	-83	-80	-73	-67	-63	-56	-46	-35	-26	-20	-17	-16	-94	-87	-83	-80	-73	-67	-62	-55	-44	-34	-25	-20	-17	-15	-95	-87	-83	-80	-73
R07407	L-Aspartate + NADP+ <=> Iminoaspartate + NADPH + H+	2.5	140.4	124.1	109.6	89.6	68	56.3	49.7	44.1	39.9	37.8	34.6	29.4	23.8	18.1	140.1	123.4	108.4	87.6	66.2	55.2	48.7	43.1	39.2	37.2	33.4	28	22.2	16.5	139.7	122.8	107.3	85.6	64.5	54.1	47.7	42.1	38.6	36.4	32.2	26.6	20.7	14.8	139.4	122.2	106.1	83.6	62.9
R07410	L-Aspartate + NAD+ <=> Iminoaspartate + NADH + H+	2.5	140.6	129.6	113.4	92.2	70.8	57.5	49.8	44.1	39.9	38.5	38	35.2	30	24.3	140.4	129.1	112.3	90.4	69.1	56.3	48.8	43.1	39.3	38.2	37.5	33.8	28.3	22.6	140.2	128.6	111.3	88.7	67.5	55.1	47.8	42.2	38.8	37.9	36.8	32.4	26.7	20.8	140.1	128.1	110.2	86.9	65.9
R02035	D-Glucono-1,5-lactone 6-phosphate + H2O <=> 6-Phospho-D-gluconate	1.7	-5.2	-5	-6.7	-11.2	-16.8	-22.5	-28.2	-33.9	-39.6	-45	-49.3	-53.1	-58.4	-64	-5.3	-5.1	-7	-11.7	-17.4	-23.3	-29.1	-34.9	-40.7	-46.1	-50.1	-54.3	-59.9	-65.7	-5.4	-5.3	-7.4	-12.3	-18.1	-24.1	-30	-35.9	-41.7	-47	-50.9	-55.6	-61.4	-67.3	-5.5	-5.4	-7.7	-12.8	-18.8
R02736	beta-D-Glucose 6-phosphate + NADP+ <=> D-Glucono-1,5-lactone 6-phosphate + NADPH + H+	2.4	80.2	56.4	34.3	13.5	-5.3	-15.8	-22.2	-27.9	-33.7	-39.7	-47.2	-55.6	-62.3	-68.2	79.8	55.5	33	11.7	-6.9	-16.9	-23.2	-29	-34.9	-41.2	-49.1	-57.3	-63.8	-69.7	79.4	54.6	31.6	9.9	-8.5	-17.9	-24.2	-30.1	-36.1	-42.7	-51	-58.9	-65.2	-71.2	79	53.7	30.3	8.1	-9.9
R10907	beta-D-Glucose 6-phosphate + NAD+ <=> D-Glucono-1,5-lactone 6-phosphate + NADH + H+	2.4	80.4	61.9	38.1	16	-2.5	-14.6	-22	-28	-33.7	-39.1	-43.8	-49.8	-56.1	-62	80.1	61.2	36.9	14.5	-4	-15.8	-23	-29	-34.8	-40.1	-45.1	-51.5	-57.7	-63.6	79.9	60.4	35.6	13	-5.5	-16.9	-24	-30.1	-35.9	-41.2	-46.4	-53.1	-59.2	-65.2	79.6	59.6	34.4	11.4	-7
R01049	ATP + D-Ribose 5-phosphate <=> AMP + 5-Phospho-alpha-D-ribose 1-diphosphate	1.5	2.7	3.1	1.3	-0.9	-3.4	-6.8	-11.7	-18.5	-27.9	-38.4	-46.8	-52.2	-55.8	-61	2.5	2.7	0.9	-1.4	-3.9	-7.7	-12.9	-20.1	-30	-40.4	-48.2	-52.9	-56.6	-62.8	2.3	2.4	0.4	-1.8	-4.5	-8.6	-14.2	-21.7	-31.9	-42.2	-49.4	-53.4	-57.7	-65.1	2.1	2	0	-2.2	-5.1
R01830	D-Erythrose 4-phosphate + D-Xylulose 5-phosphate <=> beta-D-Fructose 6-phosphate + D-Glyceraldehyde 3-phosphate	2.4	-14.4	-15.2	-15.4	-15.5	-15.7	-16.6	-17.3	-17.4	-18.1	-21.1	-25.8	-29.7	-34.4	-40	-14.6	-15.4	-15.6	-15.7	-15.9	-16.9	-17.5	-17.7	-18.7	-22.2	-26.8	-30.8	-36	-41.7	-14.8	-15.6	-15.8	-15.9	-16.2	-17.2	-17.7	-17.9	-19.3	-23.3	-27.9	-32.1	-37.6	-43.5	-15	-15.8	-16	-16.1	-16.5
R01528	6-Phospho-D-gluconate + NADP+ <=> D-Ribulose 5-phosphate + CO2 + NADPH + H+	3.2	54.6	30.9	10.5	-5.8	-18.9	-23.5	-23.9	-23.9	-24	-24.7	-27.7	-32.1	-36	-41.2	53.8	29.6	9.1	-7.5	-20.3	-24.2	-24.5	-24.5	-24.6	-25.6	-29.1	-33.3	-37.6	-43.1	53	28.4	7.6	-9.2	-21.7	-24.9	-25.1	-25.1	-25.3	-26.6	-30.6	-34.6	-39.2	-44.9	52.2	27.2	6.2	-10.9	-23
R10221	6-Phospho-D-gluconate + NAD+ <=> D-Ribulose 5-phosphate + CO2 + NADH + H+	3.2	54.8	36.4	14.4	-3.2	-16.1	-22.3	-23.8	-24	-24	-24	-24.3	-26.3	-29.8	-35	54.1	35.3	13	-4.7	-17.5	-23.1	-24.3	-24.5	-24.5	-24.6	-25.1	-27.5	-31.5	-37	53.5	34.2	11.6	-6.2	-18.7	-23.9	-24.9	-25.1	-25.1	-25.1	-26	-28.8	-33.3	-38.9	52.9	33.1	10.2	-7.6	-20
R01056	D-Ribulose 5-phosphate <=> D-Ribose 5-phosphate	0.8	-5.6	-6.2	-6.4	-6.4	-6.6	-7.3	-7.8	-7.9	-7.9	-8.5	-11	-14.6	-17.2	-17.8	-5.7	-6.3	-6.5	-6.5	-6.7	-7.5	-7.9	-8	-8.1	-8.9	-11.9	-15.5	-17.5	-17.9	-5.8	-6.4	-6.6	-6.6	-6.9	-7.7	-8	-8.1	-8.2	-9.4	-12.7	-16.2	-17.7	-18	-5.9	-6.6	-6.7	-6.7	-7.1
R01827	Sedoheptulose 7-phosphate + D-Glyceraldehyde 3-phosphate <=> D-Erythrose 4-phosphate + beta-D-Fructose 6-phosphate	2	-6.4	-6.8	-6.9	-7	-7.1	-7.6	-7.9	-8.1	-8.8	-11.8	-16.7	-20.4	-20.8	-20.7	-6.6	-7	-7.1	-7.2	-7.3	-7.8	-8.1	-8.3	-9.3	-12.9	-17.9	-20.9	-20.9	-20.8	-6.8	-7.2	-7.3	-7.4	-7.6	-8.1	-8.3	-8.6	-9.9	-14	-19	-21.2	-21.1	-21	-7	-7.4	-7.5	-7.6	-7.8
R01529	D-Ribulose 5-phosphate <=> D-Xylulose 5-phosphate	1.2	-9.1	-9.1	-9.1	-9.1	-9.1	-9.1	-9.1	-9.1	-9.1	-9.1	-9.1	-9.1	-9.1	-9.1	-9.2	-9.2	-9.2	-9.2	-9.2	-9.2	-9.2	-9.2	-9.2	-9.2	-9.2	-9.2	-9.2	-9.2	-9.3	-9.3	-9.3	-9.3	-9.3	-9.3	-9.3	-9.3	-9.3	-9.3	-9.3	-9.3	-9.3	-9.3	-9.4	-9.4	-9.4	-9.4	-9.4
R02739	alpha-D-Glucose 6-phosphate <=> beta-D-Glucose 6-phosphate	2.9	-7	-7	-7	-7	-7	-7	-7	-7	-7	-7	-7	-7	-7	-7	-7.1	-7.1	-7.1	-7.1	-7.1	-7.1	-7.1	-7.1	-7.1	-7.1	-7.1	-7.1	-7.1	-7.1	-7.2	-7.2	-7.2	-7.2	-7.2	-7.2	-7.2	-7.2	-7.2	-7.2	-7.2	-7.2	-7.2	-7.2	-7.3	-7.3	-7.3	-7.3	-7.3
R01641	D-Ribose 5-phosphate + D-Xylulose 5-phosphate <=> Sedoheptulose 7-phosphate + D-Glyceraldehyde 3-phosphate	1.9	-16.9	-16.5	-16.4	-16.4	-16.2	-15.7	-15.3	-15.2	-15.1	-14.5	-11.8	-8.3	-8	-8.2	-17.1	-16.7	-16.6	-16.5	-16.4	-15.8	-15.5	-15.4	-15.3	-14.4	-11.1	-8.3	-8.3	-8.5	-17.3	-16.8	-16.8	-16.7	-16.5	-15.9	-15.6	-15.6	-15.4	-14.2	-10.5	-8.4	-8.6	-8.7	-17.5	-17	-16.9	-16.9	-16.6
R02740	beta-D-Fructose 6-phosphate <=> alpha-D-Glucose 6-phosphate	1.6	-4.6	-4.6	-4.6	-4.6	-4.6	-4.6	-4.6	-4.5	-3.9	-1.5	0.7	0.5	-0.7	-1	-4.7	-4.7	-4.7	-4.7	-4.7	-4.7	-4.7	-4.6	-3.7	-1	0.7	0.1	-0.9	-1.2	-4.8	-4.8	-4.8	-4.8	-4.8	-4.8	-4.8	-4.6	-3.4	-0.6	0.7	-0.3	-1.1	-1.3	-4.9	-4.9	-4.9	-4.9	-4.9
R05338	D-arabino-Hex-3-ulose 6-phosphate <=> D-Ribulose 5-phosphate + Formaldehyde	1.7	-1.7	-1.7	-1.7	-1.7	-1.7	-1.7	-1.7	-1.7	-1.7	-1.7	-1.2	1.2	3.8	4.5	-2.2	-2.2	-2.2	-2.2	-2.2	-2.2	-2.2	-2.2	-2.2	-2.1	-1.4	1.5	3.6	4	-2.7	-2.7	-2.7	-2.7	-2.7	-2.7	-2.7	-2.7	-2.7	-2.6	-1.5	1.7	3.3	3.5	-3.2	-3.2	-3.2	-3.2	-3.2
R09780	beta-D-Fructose 6-phosphate <=> D-arabino-Hex-3-ulose 6-phosphate	2.2	2.6	3.2	3.4	3.4	3.6	4.2	4.7	4.9	5.6	8.5	13	15.5	18.4	23.5	2.5	3.1	3.3	3.3	3.5	4.2	4.6	4.8	5.8	9.3	13.6	15.9	19.5	24.9	2.4	3	3.2	3.2	3.5	4.2	4.6	4.8	6.1	10.1	14.2	16.4	20.7	26.4	2.3	2.9	3.1	3.1	3.4
R00691	L-Arogenate <=> L-Phenylalanine + H2O + CO2	11	-127	-126	-124	-122	-117	-111	-106	-100	-94	-87	-82	-76	-70	-64	-127	-126	-124	-122	-117	-111	-105	-99	-93	-87	-81	-75	-69	-63	-128	-127	-125	-122	-117	-111	-105	-99	-92	-86	-80	-74	-68	-63	-128	-127	-125	-122	-117
R01373	Prephenate <=> Phenylpyruvate + H2O + CO2	11	-120	-120	-118	-113	-107	-102	-96	-90	-85	-79	-73	-68	-62	-56	-120	-120	-118	-113	-107	-102	-96	-90	-84	-78	-73	-67	-61	-55	-121	-120	-118	-113	-107	-101	-96	-90	-84	-78	-72	-66	-60	-54	-121	-121	-118	-113	-107
R00694	Phenylpyruvate + L-Glutamate <=> L-Phenylalanine + 2-Oxoglutarate	2.1	-6.8	-6.3	-7.2	-9.9	-11.2	-11.3	-11.4	-11.3	-10.9	-10.4	-10.3	-10.3	-10.3	-10.3	-7	-6.5	-7.6	-10.3	-11.4	-11.6	-11.6	-11.5	-11	-10.6	-10.5	-10.5	-10.5	-10.5	-7.2	-6.7	-7.9	-10.7	-11.7	-11.8	-11.8	-11.7	-11.1	-10.7	-10.7	-10.7	-10.7	-10.7	-7.4	-6.9	-8.3	-11	-11.9
R07276	Prephenate + L-Glutamate <=> L-Arogenate + 2-Oxoglutarate	1.9	-0.1	-0.2	-0.7	-1.4	-1.8	-1.8	-1.9	-1.9	-2	-2	-2	-2	-2	-2	-0.3	-0.4	-1	-1.6	-2	-2	-2	-2.1	-2.2	-2.2	-2.2	-2.2	-2.2	-2.2	-0.5	-0.6	-1.2	-1.8	-2.2	-2.2	-2.2	-2.3	-2.4	-2.4	-2.4	-2.4	-2.4	-2.4	-0.7	-0.8	-1.4	-2.1	-2.4
R10089	D-Ribose 5-phosphate + D-Glyceraldehyde 3-phosphate + L-Glutamine <=> Pyridoxal phosphate + L-Glutamate + 3 H2O + Orthophosphate	5	-326	-318	-312	-310	-313	-316	-321	-330	-342	-353	-361	-365	-364	-359	-326	-318	-312	-310	-313	-317	-322	-332	-344	-355	-363	-365	-363	-358	-327	-318	-312	-311	-314	-317	-323	-334	-346	-357	-364	-365	-362	-356	-327	-318	-312	-311	-314
R03314	L-Glutamate 5-semialdehyde <=> (S)-1-Pyrroline-5-carboxylate + H2O	5	-2	-3	-3	-3	-4	-6	-10	-16	-19	-21	-21	-21	-21	-21	-2	-3	-3	-4	-4	-6	-11	-16	-20	-21	-21	-21	-21	-21	-2	-3	-3	-4	-4	-7	-12	-17	-20	-21	-21	-21	-21	-21	-2	-3	-4	-4	-4
R00667	L-Ornithine + 2-Oxoglutarate <=> L-Glutamate 5-semialdehyde + L-Glutamate	5	-12	-14	-17	-17	-16	-16	-16	-16	-19	-23	-25	-25	-25	-25	-12	-14	-17	-17	-16	-16	-16	-16	-20	-24	-25	-25	-25	-25	-13	-15	-17	-17	-16	-16	-16	-17	-21	-24	-25	-25	-25	-25	-13	-15	-18	-17	-16
R01248	(S)-1-Pyrroline-5-carboxylate + NADH + H+ <=> L-Proline + NAD+	3	-172.4	-153.5	-129.4	-107.2	-88.3	-73.9	-61.7	-50.2	-38.8	-27.5	-17.2	-7.1	4.1	15.4	-172.5	-153.1	-128.5	-106.1	-87	-72.7	-60.4	-48.7	-37.1	-25.8	-15.4	-4.8	6.6	18.2	-172.7	-152.7	-127.7	-104.9	-85.8	-71.5	-59.1	-47.2	-35.5	-24.1	-13.6	-2.5	9.2	21	-172.8	-152.3	-126.8	-103.7	-84.6
R03313	L-Glutamyl 5-phosphate + NADPH + H+ <=> L-Glutamate 5-semialdehyde + Orthophosphate + NADP+	1.6	-154.4	-128.2	-104.7	-83.6	-64.5	-52.7	-45	-38.8	-32.5	-25.9	-17.4	-8.4	-1.5	4.3	-154.7	-128	-104.1	-82.6	-63.6	-52.2	-44.7	-38.4	-31.9	-24.9	-16	-7.2	-0.6	5.3	-155.1	-127.9	-103.5	-81.5	-62.7	-51.7	-44.3	-37.9	-31.2	-23.9	-14.5	-6.1	0.4	6.3	-155.4	-127.7	-102.9	-80.5	-61.9
R01251	(S)-1-Pyrroline-5-carboxylate + NADPH + H+ <=> L-Proline + NADP+	2.9	-172.2	-148	-125.6	-104.7	-85.5	-72.7	-61.6	-50.2	-38.7	-26.8	-13.8	-1.3	10.3	21.7	-172.2	-147.5	-124.6	-103.3	-84.2	-71.6	-60.2	-48.7	-37	-24.7	-11.4	1	12.7	24.3	-172.2	-146.9	-123.7	-101.8	-82.8	-70.5	-58.9	-47.1	-35.2	-22.6	-9.1	3.3	15.2	27	-172.1	-146.4	-122.7	-100.4	-81.6
R00239	ATP + L-Glutamate <=> ADP + L-Glutamyl 5-phosphate	2.3	3.5	4.8	2.7	3.7	8.6	14.3	17.1	17.4	16.7	16	15.6	14	10.5	5.3	3.3	4.5	2.5	3.8	8.9	14.5	16.9	17	16.1	15.6	15.1	13.2	9.2	3.7	3.2	4.2	2.3	4	9.3	14.6	16.6	16.6	15.6	15.2	14.5	12.2	7.7	2	3	3.9	2.1	4.2	9.6
R00582	O-Phospho-L-serine + H2O <=> L-Serine + Orthophosphate	0.28	-43.75	-42.2	-41.19	-41.01	-40.85	-40.08	-39.1	-38.72	-38.26	-38.08	-38.35	-40.19	-44.73	-50.28	-44.22	-42.65	-41.66	-41.48	-41.29	-40.41	-39.5	-39.1	-38.61	-38.49	-38.92	-41.36	-46.33	-52.03	-44.69	-43.1	-42.13	-41.95	-41.71	-40.74	-39.9	-39.46	-38.97	-38.91	-39.57	-42.64	-47.96	-53.79	-45.16	-43.54	-42.6	-42.42	-42.13
R04173	3-Phosphonooxypyruvate + L-Glutamate <=> O-Phospho-L-serine + 2-Oxoglutarate	0.4	-23.5	-22.5	-22.7	-24.6	-24.9	-23.2	-22.3	-22.5	-23.8	-24.6	-24.8	-24.8	-24.8	-24.8	-23.7	-22.6	-23	-24.9	-25	-23.2	-22.5	-22.9	-24.2	-24.9	-25	-25	-25	-25	-23.8	-22.8	-23.2	-25.1	-25	-23.2	-22.7	-23.3	-24.6	-25.1	-25.2	-25.2	-25.2	-25.2	-23.9	-22.9	-23.5	-25.4	-25
R01513	3-Phospho-D-glycerate + NAD+ <=> 3-Phosphonooxypyruvate + NADH + H+	0.6	132.2	112.2	86.1	63	43.8	30.5	22.5	16.5	10.8	5.1	-0.9	-8.7	-16.5	-22.7	131.9	111.3	84.8	61.4	42.2	29.2	21.5	15.5	9.7	3.8	-2.4	-10.7	-18.2	-24.3	131.6	110.5	83.4	59.8	40.6	28	20.6	14.5	8.6	2.6	-4.1	-12.7	-19.9	-26	131.3	109.6	82.1	58.2	39
R03083	2-Dehydro-3-deoxy-D-arabino-heptonate 7-phosphate <=> 3-Dehydroquinate + Orthophosphate	6	-187	-185	-183	-182	-181	-180	-179	-179	-179	-179	-179	-181	-187	-197	-187	-186	-183	-182	-182	-181	-179	-179	-179	-179	-179	-182	-190	-200	-188	-186	-184	-183	-182	-181	-180	-180	-180	-180	-180	-184	-192	-204	-188	-186	-184	-183	-182
R01826	Phosphoenolpyruvate + D-Erythrose 4-phosphate + H2O <=> 2-Dehydro-3-deoxy-D-arabino-heptonate 7-phosphate + Orthophosphate	2.4	-92.1	-90.3	-91	-91.4	-90.4	-87.7	-86	-85.7	-85.6	-85.7	-85.9	-87.4	-91.8	-97.3	-92.2	-90.5	-91.3	-91.6	-90.4	-87.6	-86.1	-85.9	-85.8	-85.9	-86.2	-88.3	-93.2	-98.9	-92.4	-90.7	-91.5	-91.8	-90.3	-87.6	-86.3	-86.1	-86	-86.1	-86.6	-89.4	-94.6	-100.4	-92.5	-90.9	-91.8	-91.9	-90.3
R01714	5-O-(1-Carboxyvinyl)-3-phosphoshikimate <=> Chorismate + Orthophosphate	4	-84	-82	-81	-79	-79	-76	-74	-74	-74	-74	-74	-74	-75	-80	-84	-83	-81	-80	-79	-76	-75	-74	-74	-74	-74	-74	-76	-81	-85	-83	-81	-80	-79	-76	-75	-75	-75	-74	-74	-74	-77	-83	-85	-84	-82	-80	-79
R02412	ATP + Shikimate <=> ADP + Shikimate 3-phosphate	2.8	-29.7	-28.1	-30.3	-31.6	-31.5	-31.9	-35.1	-40.4	-46	-51.8	-57.9	-66.1	-76.6	-87.8	-29.9	-28.4	-30.6	-31.8	-31.7	-32.5	-36.1	-41.6	-47.3	-53.2	-59.7	-68.6	-79.5	-91	-30	-28.7	-30.9	-32	-32	-33.1	-37.2	-42.8	-48.7	-54.7	-61.6	-71.1	-82.4	-94.1	-30.2	-29	-31.2	-32.2	-32.3
R03460	Phosphoenolpyruvate + Shikimate 3-phosphate <=> Orthophosphate + 5-O-(1-Carboxyvinyl)-3-phosphoshikimate	2.3	-34.3	-32.1	-32.1	-32.9	-32.3	-29.9	-28.1	-27.8	-27.8	-27.8	-28.3	-30.8	-35.8	-41.5	-34.4	-32.2	-32.4	-33.2	-32.4	-29.9	-28.3	-28	-28	-28.1	-28.8	-32	-37.4	-43.1	-34.6	-32.4	-32.6	-33.4	-32.4	-29.9	-28.5	-28.3	-28.3	-28.4	-29.4	-33.3	-38.9	-44.8	-34.7	-32.6	-32.9	-33.6	-32.4
R03084	3-Dehydroquinate <=> 3-Dehydroshikimate + H2O	2.1	-9.4	-9.6	-10.3	-10.9	-11	-11	-11	-11	-11	-11	-11	-10.7	-8.5	-3.7	-9.5	-9.7	-10.5	-11	-11.1	-11.1	-11.1	-11.1	-11.1	-11.1	-11	-10.5	-7.6	-2.4	-9.6	-9.8	-10.6	-11.1	-11.2	-11.2	-11.2	-11.2	-11.2	-11.2	-11.1	-10.2	-6.6	-1.1	-9.7	-9.9	-10.7	-11.2	-11.3
R02413	3-Dehydroshikimate + NADPH + H+ <=> Shikimate + NADP+	1.3	-128.9	-104.6	-80.8	-57.7	-38.2	-27.3	-20.9	-15.1	-9.3	-2.9	6.1	18.1	31	42.8	-128.8	-104.1	-79.7	-56.2	-36.9	-26.6	-20.2	-14.3	-8.4	-1.6	8.1	20.8	33.6	45.5	-128.8	-103.5	-78.6	-54.7	-35.7	-26	-19.6	-13.6	-7.5	-0.3	10.3	23.4	36.2	48.2	-128.8	-102.9	-77.4	-53.2	-34.6
R04620	7,8-Dihydroneopterin 3'-triphosphate + 3 H2O <=> 7,8-Dihydroneopterin + 3 Orthophosphate	7	-187	-177	-168	-161	-156	-151	-151	-156	-162	-167	-173	-181	-198	-220	-188	-178	-169	-162	-156	-152	-153	-158	-163	-169	-175	-185	-203	-226	-189	-179	-169	-162	-157	-152	-154	-159	-165	-171	-177	-189	-209	-232	-190	-179	-170	-163	-157
R05553	4-Amino-4-deoxychorismate <=> 4-Aminobenzoate + Pyruvate	8	-96	-96	-99	-103	-106	-111	-117	-122	-125	-126	-126	-126	-126	-126	-96	-97	-100	-103	-107	-112	-118	-123	-126	-126	-126	-126	-126	-126	-97	-98	-101	-104	-108	-113	-119	-124	-126	-127	-127	-127	-127	-127	-97	-98	-102	-105	-109
R04638	7,8-Dihydroneopterin 3'-triphosphate + H2O <=> Dihydroneopterin phosphate + Diphosphate	6	-111	-99	-89	-82	-76	-75	-80	-85	-91	-97	-102	-105	-110	-116	-111	-99	-89	-82	-76	-75	-80	-86	-92	-98	-102	-106	-111	-117	-111	-99	-89	-82	-76	-76	-81	-87	-93	-98	-103	-107	-112	-118	-112	-99	-88	-82	-76
R04639	2,5-Diamino-6-(5'-triphosphoryl-3',4'-trihydroxy-2'-oxopentyl)-amino-4-oxopyrimidine <=> 7,8-Dihydroneopterin 3'-triphosphate + H2O	9	17	4	-10	-21	-29	-36	-43	-49	-54	-60	-67	-76	-87	-99	17	3	-11	-22	-30	-37	-44	-50	-55	-61	-69	-79	-90	-102	17	2	-12	-23	-31	-38	-45	-51	-57	-63	-71	-82	-93	-105	16	1	-13	-24	-32
R05046	Formamidopyrimidine nucleoside triphosphate + H2O <=> 2,5-Diaminopyrimidine nucleoside triphosphate + Formate	7	-75	-68	-61	-57	-59	-64	-67	-67	-68	-71	-76	-82	-87	-93	-75	-68	-61	-57	-60	-65	-67	-68	-69	-72	-77	-83	-89	-95	-75	-68	-61	-58	-61	-66	-68	-68	-69	-73	-79	-85	-91	-97	-76	-68	-61	-58	-62
R03503	ATP + 6-(Hydroxymethyl)-7,8-dihydropterin <=> AMP + 6-Hydroxymethyl-7,8-dihydropterin diphosphate	6	30	26	17	8	1	-5	-14	-24	-36	-47	-59	-72	-86	-102	29	25	16	7	0	-6	-15	-27	-38	-50	-62	-75	-89	-106	29	25	16	7	0	-7	-17	-29	-41	-52	-65	-78	-93	-110	29	24	15	6	-1
R03067	6-Hydroxymethyl-7,8-dihydropterin diphosphate + 4-Aminobenzoate <=> Diphosphate + Dihydropteroate	7	-94	-93	-88	-81	-74	-72	-74	-74	-74	-74	-74	-74	-74	-74	-95	-93	-88	-80	-74	-72	-73	-74	-74	-74	-74	-74	-74	-74	-95	-93	-88	-80	-74	-72	-73	-74	-74	-74	-74	-74	-74	-74	-95	-93	-87	-79	-73
R01716	Chorismate + L-Glutamine <=> 4-Amino-4-deoxychorismate + L-Glutamate	3.1	-46.7	-41.4	-35.9	-31.1	-29.5	-29.2	-29.3	-30	-33.3	-39	-44.7	-49.6	-50.7	-46.8	-46.8	-41.4	-35.8	-31	-29.6	-29.4	-29.5	-30.4	-34.3	-40.3	-46	-50.4	-50.2	-45.7	-46.9	-41.4	-35.6	-31	-29.7	-29.6	-29.7	-30.9	-35.5	-41.5	-47.2	-51	-49.5	-44.5	-47	-41.4	-35.5	-31	-29.8
R11072	2,5-Diamino-6-(5-phospho-D-ribosylamino)pyrimidin-4(3H)-one <=> Dihydroneopterin phosphate + H2O	8	-47	-47	-49	-53	-57	-57	-56	-56	-56	-54	-50	-43	-37	-31	-47	-47	-49	-54	-57	-57	-56	-56	-56	-54	-49	-42	-36	-30	-47	-47	-50	-54	-57	-57	-56	-56	-56	-53	-48	-41	-34	-28	-47	-47	-50	-55	-57
R02237	ATP + Dihydropteroate + L-Glutamate <=> ADP + Orthophosphate + Dihydrofolate	3.4	-25.2	-23.1	-25.5	-30.6	-33.9	-33.5	-35.2	-39.9	-44	-45.5	-46.3	-49.7	-57.8	-68.5	-25.4	-23.5	-25.9	-31.3	-34.2	-33.9	-36.2	-41	-44.8	-46	-47	-51.4	-60.4	-71.5	-25.7	-23.8	-26.4	-31.9	-34.5	-34.4	-37.2	-42.1	-45.5	-46.5	-47.9	-53.2	-63.1	-74.6	-26	-24.2	-26.9	-32.4	-34.8
R04621	Dihydroneopterin phosphate + H2O <=> 7,8-Dihydroneopterin + Orthophosphate	2.7	-40.2	-40.1	-39.4	-38.8	-38.7	-38.2	-37.5	-37.3	-37.3	-37.3	-37.4	-38.3	-41.3	-46.4	-40.7	-40.6	-39.8	-39.3	-39.1	-38.5	-37.9	-37.8	-37.7	-37.8	-37.9	-39.1	-42.7	-48.1	-41.2	-41.1	-40.3	-39.8	-39.6	-38.9	-38.3	-38.2	-38.2	-38.2	-38.5	-40	-44.2	-49.8	-41.7	-41.6	-40.7	-40.2	-40
R03504	7,8-Dihydroneopterin <=> Glycolaldehyde + 6-(Hydroxymethyl)-7,8-dihydropterin	2.9	-22.6	-22.5	-22	-21.5	-21.4	-21.4	-21.4	-21.4	-21.4	-21.4	-21.3	-20.7	-17.9	-12.8	-23	-22.9	-22.4	-22	-21.9	-21.9	-21.8	-21.8	-21.8	-21.8	-21.7	-20.8	-17.3	-11.9	-23.5	-23.4	-22.9	-22.4	-22.3	-22.3	-22.3	-22.3	-22.3	-22.3	-22.1	-20.8	-16.6	-11	-24	-23.9	-23.3	-22.9	-22.8
R03066	6-(Hydroxymethyl)-7,8-dihydropterin + 4-Aminobenzoate <=> Dihydropteroate + H2O	3	-9.4	-13.7	-16.4	-16.2	-15.6	-15.4	-15.3	-15.3	-15.3	-15.3	-15.3	-15.3	-15.3	-15.3	-9.3	-13.6	-16.2	-15.9	-15.3	-15.2	-15.1	-15.1	-15.1	-15.1	-15.1	-15.1	-15.1	-15.1	-9.2	-13.6	-16.1	-15.7	-15.1	-15	-14.9	-14.9	-14.9	-14.9	-14.9	-14.9	-14.9	-14.9	-9.1	-13.5	-15.9	-15.4	-14.9
R00936	Dihydrofolate + NADH + H+ <=> Tetrahydrofolate + NAD+	1.2	-158.4	-138.2	-110.8	-84.4	-60.8	-45.1	-36.7	-30.7	-25	-19.5	-15.4	-11.5	-6.1	-0.4	-158.5	-137.8	-109.7	-82.8	-59.2	-44.2	-36.1	-30	-24.2	-18.9	-14.9	-10.5	-4.9	0.9	-158.6	-137.3	-108.7	-81.3	-57.6	-43.3	-35.5	-29.4	-23.5	-18.2	-14.4	-9.5	-3.7	2.2	-158.7	-136.8	-107.6	-79.7	-56.2
R05048	2,5-Diaminopyrimidine nucleoside triphosphate <=> 2,5-Diamino-6-(5'-triphosphoryl-3',4'-trihydroxy-2'-oxopentyl)-amino-4-oxopyrimidine	1.3	-15.9	-15.9	-15.9	-15.7	-15.5	-15.5	-15.5	-15.4	-14.8	-12	-6.9	-1.2	4.5	10.2	-16	-16	-16	-15.8	-15.6	-15.6	-15.6	-15.5	-14.6	-11.1	-5.7	0	5.8	11.6	-16.1	-16.1	-16.1	-15.9	-15.7	-15.7	-15.7	-15.5	-14.2	-10.2	-4.6	1.3	7.2	13.1	-16.2	-16.2	-16.1	-16	-15.8
R00939	Dihydrofolate + NADPH + H+ <=> Tetrahydrofolate + NADP+	1.1	-158.2	-132.7	-107	-81.8	-58	-43.9	-36.6	-30.7	-24.9	-18.9	-12	-5.7	0.1	5.8	-158.1	-132.1	-105.8	-80	-56.3	-43	-35.9	-30	-24.1	-17.8	-10.9	-4.7	1.2	7	-158.1	-131.5	-104.7	-78.2	-54.7	-42.2	-35.3	-29.3	-23.3	-16.8	-9.9	-3.7	2.3	8.2	-158.1	-130.9	-103.5	-76.4	-53.2
R00428	GTP + H2O <=> Formamidopyrimidine nucleoside triphosphate	2.9	4.1	4.1	4.3	4.4	4.7	6	4.7	-0.2	-5.4	-4.5	1.1	6.8	12.5	18.2	4	4	4.2	4.3	4.7	5.7	3.6	-1.5	-6.5	-4	1.7	7.5	13.3	19.1	3.9	3.9	4.1	4.2	4.6	5.4	2.5	-2.9	-7.3	-3.6	2.3	8.2	14.1	20	3.8	3.9	4	4.1	4.5
R00425	GTP + 3 H2O <=> Formate + 2,5-Diamino-6-(5-phospho-D-ribosylamino)pyrimidin-4(3H)-one + Diphosphate	6	-116	-110	-105	-101	-102	-111	-127	-144	-161	-172	-183	-197	-213	-230	-117	-111	-106	-102	-103	-113	-130	-147	-164	-175	-186	-201	-218	-235	-117	-112	-106	-103	-105	-115	-132	-150	-167	-177	-190	-205	-223	-241	-118	-112	-107	-104	-106
R00617	ATP + Thiamin monophosphate <=> ADP + Thiamin diphosphate	4	-36	-36	-40	-46	-51	-55	-58	-64	-69	-75	-81	-88	-99	-111	-36	-36	-40	-46	-52	-56	-59	-65	-70	-76	-83	-91	-102	-114	-36	-37	-41	-47	-52	-56	-60	-66	-72	-78	-84	-93	-105	-117	-36	-37	-41	-47	-53
R04509	ATP + 4-Amino-2-methyl-5-(phosphooxymethyl)pyrimidine <=> ADP + 4-Amino-5-hydroxymethyl-2-methylpyrimidine diphosphate	4	22	21	17	10	4	1	-3	-9	-14	-20	-26	-33	-42	-53	21	21	16	10	4	0	-4	-10	-15	-21	-28	-35	-45	-56	21	20	16	9	3	-1	-5	-11	-17	-23	-29	-37	-48	-59	21	20	15	8	3
R05636	Pyruvate + D-Glyceraldehyde 3-phosphate <=> 1-Deoxy-D-xylulose 5-phosphate + CO2	3.4	-69.1	-68.4	-65.9	-60.9	-55.2	-49.3	-43.5	-37.7	-32	-26.4	-21.1	-16.8	-12	-6.5	-69.3	-68.6	-65.8	-60.7	-54.9	-48.9	-42.9	-37.1	-31.3	-25.6	-20.4	-16.1	-11	-5.3	-69.5	-68.7	-65.7	-60.5	-54.6	-48.4	-42.4	-36.5	-30.6	-24.8	-19.8	-15.4	-9.9	-4.1	-69.6	-68.8	-65.6	-60.2	-54.2
R10712	4-Amino-5-hydroxymethyl-2-methylpyrimidine diphosphate + 2-(2-Carboxy-4-methylthiazol-5-yl)ethyl phosphate <=> Thiamin monophosphate + Diphosphate + CO2	4	-165	-152	-137	-120	-101	-86	-74	-63	-51	-40	-28	-17	-7	1	-165	-152	-137	-119	-100	-85	-73	-61	-50	-38	-27	-15	-5	2	-166	-152	-136	-118	-99	-84	-72	-60	-48	-36	-25	-13	-4	3	-166	-152	-136	-117	-98
R09977	2-[(2R,5Z)-2-Carboxy-4-methylthiazol-5(2H)-ylidene]ethyl phosphate <=> 2-(2-Carboxy-4-methylthiazol-5-ylEthyl phosphate	140000	0	0	0	0	0	0	0	0	0	0	0	0	0	0	0	0	0	0	0	0	0	0	0	0	0	0	0	0	0	0	0	0	0	0	0	0	0	0	0	0	0	0	0	0	0	0	0
R03472	Aminoimidazole ribotide + S-Adenosyl-L-methionine <=> 4-Amino-2-methyl-5-(phosphooxymethyl)pyrimidine + 5'-Deoxyadenosine + L-Methionine + Formate + CO	100000	0	0	0	0	0	0	0	0	0	0	0	0	0	0	0	0	0	0	0	0	0	0	0	0	0	0	0	0	0	0	0	0	0	0	0	0	0	0	0	0	0	0	0	0	0	0	0
R12026	NAD+ + Glycine + Hydrogen sulfide <=> Nicotinamide + ADP-5-ethyl-4-methylthiazole-2-carboxylate + 3 H2O	100000	0	0	0	0	0	0	0	0	0	0	0	0	0	0	0	0	0	0	0	0	0	0	0	0	0	0	0	0	0	0	0	0	0	0	0	0	0	0	0	0	0	0	0	0	0	0	0
R01302	Chorismate <=> 4-Hydroxybenzoate + Pyruvate	7	-144	-144	-145	-143	-142	-141	-141	-142	-143	-147	-152	-158	-162	-163	-144	-145	-145	-143	-142	-142	-142	-142	-144	-148	-154	-159	-162	-163	-145	-145	-145	-144	-142	-142	-142	-143	-145	-150	-155	-160	-163	-164	-145	-146	-146	-144	-143
R11102	5-Phospho-alpha-D-ribose 1-diphosphate + 4-Hydroxybenzoate <=> 4-(beta-D-Ribofuranosyl)phenol 5'-phosphate + CO2 + Diphosphate	4	-142	-140	-139	-137	-132	-127	-127	-126	-123	-119	-114	-111	-110	-109	-142	-141	-139	-138	-132	-127	-127	-126	-123	-119	-114	-111	-110	-109	-143	-141	-140	-138	-132	-128	-127	-126	-123	-118	-113	-111	-111	-109	-143	-142	-140	-138	-132
R10339	6-Hydroxymethyl-7,8-dihydropterin diphosphate + 4-(beta-D-Ribofuranosyl)aniline 5'-phosphate <=> N-[(7,8-Dihydropterin-6-yl)methyl]-4-(beta-D-ribofuranosyl)aniline 5'-phosphate + Diphosphate	7	-96	-90	-84	-79	-74	-72	-74	-74	-74	-74	-74	-73	-73	-72	-96	-90	-84	-79	-74	-72	-73	-74	-74	-74	-74	-73	-72	-72	-96	-90	-84	-78	-73	-72	-73	-74	-74	-73	-73	-72	-72	-72	-96	-90	-83	-78	-73
R03388	7,8-Dihydromethanopterin + H+ + NADPH <=> 5,6,7,8-Tetrahydromethanopterin + NADP+	3.2	-114	-96.3	-79.2	-60.2	-41.8	-32.7	-30.6	-30.3	-30.2	-29.5	-26.5	-21.3	-15.7	-10	-114	-96	-78.4	-58.9	-40.7	-32.4	-30.7	-30.5	-30.4	-29.4	-25.8	-20.4	-14.6	-8.8	-114.1	-95.7	-77.7	-57.5	-39.6	-32.3	-30.9	-30.7	-30.5	-29.2	-25.1	-19.5	-13.6	-7.7	-114.1	-95.4	-76.9	-56.1	-38.6
R01771	ATP + L-Homoserine <=> ADP + O-Phospho-L-homoserine	4	-49	-46	-48	-49	-48	-47	-49	-54	-60	-66	-72	-80	-89	-100	-49	-46	-49	-49	-48	-47	-49	-55	-61	-68	-74	-82	-91	-103	-49	-47	-49	-49	-48	-47	-50	-56	-63	-69	-76	-84	-94	-106	-49	-47	-49	-49	-48
R01466	O-Phospho-L-homoserine + H2O <=> L-Threonine + Orthophosphate	2.8	-59.1	-58.8	-58	-57.8	-57.8	-57.9	-57.9	-57.8	-57.5	-57.4	-57.6	-59.5	-64	-69.6	-59.6	-59.3	-58.5	-58.3	-58.3	-58.3	-58.4	-58.2	-57.9	-57.8	-58.2	-60.6	-65.6	-71.3	-60.1	-59.8	-59	-58.8	-58.8	-58.8	-58.8	-58.6	-58.2	-58.2	-58.8	-61.9	-67.2	-73	-60.6	-60.2	-59.4	-59.3	-59.3
R00986	Chorismate + L-Glutamine <=> Anthranilate + Pyruvate + L-Glutamate	8	-133	-130	-130	-129	-130	-135	-140	-146	-153	-159	-165	-170	-171	-167	-134	-130	-130	-129	-131	-136	-142	-148	-154	-161	-166	-171	-171	-166	-134	-131	-131	-130	-132	-137	-143	-149	-156	-162	-168	-172	-170	-165	-135	-132	-131	-130	-133
R00985	Chorismate + Ammonia <=> Anthranilate + Pyruvate + H2O	8	-80	-82	-87	-90	-93	-98	-103	-109	-113	-114	-114	-114	-112	-108	-80	-82	-87	-90	-93	-98	-104	-110	-113	-114	-114	-114	-111	-106	-81	-83	-88	-90	-94	-99	-105	-110	-113	-114	-114	-113	-110	-105	-81	-83	-88	-91	-94
R01073	Anthranilate + 5-Phospho-alpha-D-ribose 1-diphosphate <=> N-(5-Phospho-D-ribosyl)anthranilate + Diphosphate	4	-59	-61	-62	-63	-64	-66	-72	-76	-78	-79	-81	-88	-99	-110	-59	-62	-62	-63	-64	-66	-72	-77	-78	-79	-82	-91	-102	-112	-59	-62	-62	-63	-64	-67	-73	-77	-79	-79	-84	-93	-104	-114	-60	-62	-62	-64	-64
R03508	1-(2-Carboxyphenylamino)-1-deoxy-D-ribulose 5-phosphate <=> Indoleglycerol phosphate + CO2 + H2O	6	-122	-122	-122	-121	-116	-110	-104	-98	-92	-87	-80	-71	-64	-58	-123	-123	-123	-121	-116	-110	-104	-98	-92	-86	-79	-70	-63	-57	-123	-123	-123	-121	-116	-110	-103	-97	-91	-85	-77	-68	-62	-56	-124	-124	-123	-121	-116
R02722	L-Serine + Indoleglycerol phosphate <=> L-Tryptophan + D-Glyceraldehyde 3-phosphate + H2O	3.1	-45	-44.3	-43	-42.6	-42.6	-42.8	-42.9	-42.7	-41.6	-40.7	-40.6	-41.1	-41.7	-41.9	-45.1	-44.5	-43.1	-42.8	-42.8	-43	-43.1	-42.8	-41.6	-40.8	-40.9	-41.5	-42	-42.1	-45.3	-44.6	-43.3	-42.9	-43	-43.2	-43.3	-42.9	-41.6	-41	-41.1	-41.8	-42.2	-42.3	-45.5	-44.8	-43.5	-43.1	-43.2
R03509	N-(5-Phospho-D-ribosyl)anthranilate <=> 1-(2-Carboxyphenylamino)-1-deoxy-D-ribulose 5-phosphate	1.3	-18.6	-17.7	-17.5	-17.2	-16.7	-15.9	-15.5	-15.5	-15.5	-15.4	-14.5	-11	-5.7	0	-18.7	-17.8	-17.6	-17.3	-16.7	-15.9	-15.6	-15.6	-15.6	-15.4	-14.1	-9.9	-4.4	1.4	-18.8	-17.9	-17.7	-17.3	-16.7	-15.9	-15.7	-15.7	-15.6	-15.4	-13.5	-8.8	-3	2.9	-18.8	-18	-17.8	-17.4	-16.7
R00733	L-Arogenate + NADP+ <=> L-Tyrosine + CO2 + NADPH + H+	11	30	6	-16	-35	-49	-54	-55	-55	-56	-61	-69	-80	-91	-103	29	4	-18	-37	-50	-55	-56	-56	-57	-62	-72	-83	-94	-106	28	3	-19	-38	-52	-56	-56	-56	-58	-65	-74	-86	-98	-110	27	2	-21	-40	-53
R00732	L-Arogenate + NAD+ <=> L-Tyrosine + CO2 + NADH + H+	11	30	11	-12	-32	-46	-53	-55	-55	-56	-60	-66	-74	-85	-96	29	10	-14	-34	-48	-54	-55	-56	-57	-61	-68	-77	-88	-100	28	9	-15	-35	-49	-55	-56	-56	-58	-63	-70	-80	-92	-104	28	8	-17	-37	-50
R01730	Prephenate + NADP+ <=> 3-(4-Hydroxyphenyl)pyruvate + CO2 + NADPH + H+	11	37	13	-8	-26	-39	-44	-45	-45	-47	-52	-61	-71	-83	-94	36	12	-10	-27	-40	-45	-46	-46	-48	-54	-63	-74	-86	-98	35	10	-12	-29	-42	-46	-46	-47	-50	-56	-66	-77	-89	-101	34	9	-13	-31	-43
R01728	Prephenate + NAD+ <=> 3-(4-Hydroxyphenyl)pyruvate + CO2 + NADH + H+	11	37	18	-5	-23	-36	-43	-45	-45	-47	-51	-57	-66	-77	-88	36	17	-6	-25	-38	-44	-45	-46	-48	-53	-59	-69	-80	-91	36	16	-8	-26	-39	-45	-46	-47	-49	-55	-61	-72	-83	-95	35	15	-9	-28	-40
R00734	3-(4-Hydroxyphenyl)pyruvate + L-Glutamate <=> L-Tyrosine + 2-Oxoglutarate	2.1	-7.2	-7.2	-8.3	-10.6	-11.7	-11.8	-11.8	-11.6	-10.9	-10.5	-10.5	-10.5	-10.5	-10.5	-7.4	-7.4	-8.6	-10.9	-11.9	-12.1	-12.1	-11.8	-10.9	-10.7	-10.7	-10.7	-10.7	-10.7	-7.5	-7.6	-8.9	-11.3	-12.2	-12.3	-12.3	-11.9	-11	-10.9	-10.9	-10.9	-10.9	-10.9	-7.7	-7.8	-9.2	-11.6	-12.4
R01715	Chorismate <=> Prephenate	5	-52	-52	-53	-54	-54	-54	-54	-54	-54	-54	-54	-54	-52	-48	-52	-52	-54	-54	-54	-54	-54	-54	-54	-54	-54	-54	-52	-47	-52	-53	-54	-54	-55	-55	-55	-55	-55	-55	-54	-54	-51	-45	-52	-53	-54	-55	-55
R01731	L-Aspartate + Prephenate <=> Oxaloacetate + L-Arogenate	2	9.7	9.6	7.8	5.1	2.1	1.1	1	1	0.9	0.8	0.8	0.8	0.8	0.8	9.5	9.3	7.5	4.6	1.8	0.9	0.8	0.8	0.7	0.6	0.6	0.6	0.6	0.6	9.3	9.1	7.1	4.2	1.5	0.7	0.6	0.6	0.5	0.4	0.4	0.4	0.4	0.4	9.1	8.8	6.8	3.8	1.1
R00575	2 ATP + L-Glutamine + HCO3- + H2O <=> 2 ADP + Orthophosphate + L-Glutamate + Carbamoyl phosphate	2.6	-42.7	-35	-37.5	-40.6	-43.2	-45.7	-53.6	-68.8	-85.9	-101.7	-115.1	-131	-151.2	-173.5	-43.3	-35.8	-38.5	-41.5	-44.2	-47.1	-56.3	-72.3	-89.7	-105.2	-118.9	-135.9	-156.9	-179.8	-43.9	-36.7	-39.5	-42.4	-45.3	-48.7	-59.2	-75.8	-93.4	-108.6	-122.8	-140.9	-162.8	-186.2	-44.6	-37.5	-40.5	-43.3	-46.3
R01867	(S)-Dihydroorotate + Fumarate <=> Orotate + Succinate	2.4	-37.5	-48.3	-58.3	-63	-63.2	-63	-63	-62.9	-63	-63	-63.2	-64.9	-69.3	-74.9	-37.9	-48.8	-58.8	-63.2	-63.3	-63.1	-63.1	-63.1	-63.1	-63.1	-63.5	-65.9	-70.8	-76.5	-38.2	-49.3	-59.3	-63.3	-63.4	-63.2	-63.2	-63.2	-63.2	-63.3	-63.9	-67	-72.2	-78.1	-38.5	-49.8	-59.8	-63.5	-63.5
R01870	Orotate + 5-Phospho-alpha-D-ribose 1-diphosphate <=> Orotidine 5'-phosphate + Diphosphate	1.3	13.3	13.3	10.9	7.5	7.4	6.5	-2.5	-12.5	-20.3	-28.2	-38.3	-47.9	-54.8	-60.2	13.1	13.2	10.7	7.3	7.4	5.7	-3.9	-13.9	-21.7	-30	-40.3	-49.4	-55.9	-60.8	12.9	13	10.4	7.1	7.5	4.8	-5.3	-15.3	-23.1	-31.7	-42.1	-50.8	-57	-61	12.8	12.9	10.1	7	7.5
R01869	(S)-Dihydroorotate + NAD+ <=> Orotate + H+ + NADH	1.2	136.2	106.7	72.3	42.7	19.9	6.1	-1.7	-7.7	-13.5	-19.2	-25.5	-35.7	-51	-67.9	135.8	105.6	70.6	40.8	18.2	4.9	-2.7	-8.7	-14.5	-20.4	-27.2	-39	-55.2	-72.5	135.4	104.5	68.9	38.9	16.5	3.8	-3.6	-9.7	-15.6	-21.7	-29.3	-42.5	-59.4	-77	135	103.5	67.2	37.1	15
R00965	Orotidine 5'-phosphate <=> UMP + CO2	9	-82	-82	-78	-73	-67	-62	-55	-48	-42	-35	-25	-17	-11	-6	-83	-82	-78	-73	-67	-61	-54	-48	-41	-34	-24	-17	-11	-5	-83	-82	-78	-73	-67	-61	-54	-47	-41	-32	-23	-16	-10	-4	-84	-83	-79	-73	-67
R01397	Carbamoyl phosphate + L-Aspartate <=> Orthophosphate + N-Carbamoyl-L-aspartate	2.9	-23.8	-29.5	-31.1	-30.6	-31.5	-32.5	-33.6	-33.8	-32.3	-28	-22.8	-19	-17.8	-17.7	-24.1	-29.8	-31.2	-30.7	-31.7	-32.8	-33.8	-33.9	-31.9	-27.2	-22	-18.7	-17.8	-17.7	-24.4	-30.1	-31.3	-31	-32	-33.1	-34	-33.9	-31.4	-26.4	-21.3	-18.5	-17.9	-17.8	-24.7	-30.4	-31.4	-31.2	-32.3
R01993	N-Carbamoyl-L-aspartate <=> (S)-Dihydroorotate + H2O	1.7	-55.1	-43.7	-32.4	-22.3	-14	-7.2	-1.3	4.4	10.1	15.9	21.6	27.3	33	38.7	-55.1	-43.5	-31.9	-21.8	-13.4	-6.6	-0.6	5.2	11	16.8	22.6	28.4	34.2	40	-55	-43.2	-31.5	-21.3	-12.8	-6	0	5.9	11.8	17.7	23.6	29.5	35.4	41.3	-55	-43	-31	-20.7	-12.2
R00156	ATP + UDP <=> ADP + UTP	1.3	-13.3	-11.2	-13.1	-13.7	-12.8	-11.1	-11.2	-12.7	-15.9	-19.1	-20.3	-22	-25.5	-30.7	-13.5	-11.5	-13.4	-13.9	-13	-11.4	-11.9	-13.3	-16.7	-19.7	-20.9	-22.9	-26.9	-32.4	-13.6	-11.8	-13.8	-14.1	-13.1	-11.8	-12.5	-14	-17.5	-20.3	-21.5	-23.8	-28.3	-34	-13.8	-12.1	-14.1	-14.3	-13.3
R00158	ATP + UMP <=> ADP + UDP	3.2	-29.3	-22.5	-20.9	-20.6	-19.3	-15.8	-12.6	-11.8	-12.1	-14.2	-18.4	-22	-25.9	-31.1	-29.3	-22.6	-21.2	-20.7	-19.2	-15.6	-12.7	-12.2	-12.6	-15	-19.2	-22.7	-27	-32.5	-29.4	-22.7	-21.4	-20.8	-19.2	-15.4	-13	-12.6	-13.2	-15.9	-20	-23.4	-28.1	-33.8	-29.4	-22.8	-21.6	-20.9	-19.1
R04441	(R)-2,3-Dihydroxy-3-methylbutanoate <=> 3-Methyl-2-oxobutanoic acid + H2O	1.4	-40.2	-40.3	-41	-42.2	-42.6	-42.6	-42.6	-42.6	-42.6	-42.6	-42.6	-42	-39.4	-34.4	-40.3	-40.4	-41.2	-42.4	-42.7	-42.7	-42.7	-42.7	-42.7	-42.7	-42.6	-41.8	-38.5	-33.1	-40.4	-40.5	-41.4	-42.5	-42.8	-42.8	-42.8	-42.8	-42.8	-42.8	-42.6	-41.4	-37.4	-31.8	-40.5	-40.6	-41.5	-42.6	-42.9
R00226	2 Pyruvate <=> (S)-2-Acetolactate + CO2	4	-69	-69	-65	-59	-53	-47	-41	-36	-30	-24	-19	-15	-14	-14	-70	-69	-64	-58	-52	-47	-41	-35	-29	-23	-18	-15	-14	-14	-70	-69	-64	-58	-52	-46	-40	-34	-28	-23	-17	-15	-14	-14	-70	-69	-64	-58	-52
R01214_1	3-Methyl-2-oxobutanoic acid + L-Glutamate <=> L-Valine + 2-Oxoglutarate	3.5	-9.8	-9	-9.3	-11.8	-13	-13.2	-13.2	-13	-12.3	-11.4	-11.2	-11.2	-11.2	-11.2	-10	-9.2	-9.6	-12.2	-13.2	-13.4	-13.4	-13.2	-12.4	-11.6	-11.4	-11.4	-11.4	-11.4	-10.2	-9.4	-10	-12.5	-13.5	-13.6	-13.6	-13.4	-12.4	-11.7	-11.6	-11.6	-11.6	-11.6	-10.4	-9.6	-10.3	-12.9	-13.7
R05071	(S)-2-Acetolactate <=> 3-Hydroxy-3-methyl-2-oxobutanoic acid	0	-3.22404	-3.45783	-4.52596	-5.49449	-5.68204	-5.70263	-5.70468	-5.70459	-5.70166	-5.67238	-5.39915	-3.72323	-0.455044	1.09785	-3.32362	-3.58475	-4.69992	-5.61368	-5.78047	-5.79858	-5.80036	-5.80006	-5.79523	-5.74734	-5.31808	-3.13437	0.00400743	1.10755	-3.42358	-3.71375	-4.87051	-5.72986	-5.87851	-5.89449	-5.89602	-5.8954	-5.88758	-5.81068	-5.16009	-2.49727	0.321502	1.07571	-3.52392	-3.8448	-5.03747	-5.84344	-5.97621
R04440	3-Hydroxy-3-methyl-2-oxobutanoic acid + NADPH + H+ <=> (R)-2,3-Dihydroxy-3-methylbutanoate + NADP+	1	-137.4	-113.1	-89.4	-66.6	-47.3	-36.4	-29.9	-24.2	-18.4	-12	-3.3	7.2	17.2	27.6	-137.4	-112.6	-88.3	-65.1	-46	-35.7	-29.3	-23.4	-17.5	-10.8	-1.4	9.3	19.3	30.2	-137.3	-112	-87.2	-63.7	-44.8	-35.1	-28.7	-22.7	-16.6	-9.4	0.5	11.2	21.5	32.8	-137.3	-111.5	-86.1	-62.2	-43.7
R10935	2 D-Glyceraldehyde 3-phosphate <=> (5-Formylfuran-3-yl)methyl phosphate + Orthophosphate + 2 H2O	100000	0	0	0	0	0	0	0	0	0	0	0	0	0	0	0	0	0	0	0	0	0	0	0	0	0	0	0	0	0	0	0	0	0	0	0	0	0	0	0	0	0	0	0	0	0	0	0
R11038	(5-Formylfuran-3-yl)methyl phosphate + L-Alanine <=> [5-(Aminomethyl)furan-3-yl]methyl phosphate + Pyruvate	2	-14.2	-13.1	-12.3	-12.1	-12	-11.5	-11.6	-14.8	-19.1	-21.1	-21.4	-21.4	-21.4	-21.4	-14.4	-13.3	-12.5	-12.3	-12.1	-11.6	-12	-15.7	-19.8	-21.3	-21.6	-21.6	-21.6	-21.6	-14.5	-13.4	-12.7	-12.5	-12.3	-11.8	-12.5	-16.5	-20.4	-21.6	-21.8	-21.8	-21.8	-21.8	-14.7	-13.5	-12.8	-12.6	-12.5
R11039	[5-(Aminomethyl)furan-3-yl]methyl phosphate + ATP <=> [5-(Aminomethyl)furan-3-yl]methyl diphosphate + ADP	1.3	-21.6	-15.8	-13.7	-12.9	-11.8	-9.2	-6.8	-6.6	-6.7	-6.7	-7.1	-8.7	-12.2	-17.4	-21.6	-15.9	-13.9	-13	-11.8	-9.2	-7	-7	-7.1	-7.1	-7.6	-9.5	-13.5	-19	-21.7	-16	-14	-13.1	-11.8	-9.1	-7.3	-7.4	-7.5	-7.5	-8.2	-10.4	-15	-20.6	-21.8	-16	-14.1	-13.2	-11.8
R00736	L-Tyrosine <=> Tyramine + CO2	5	-127	-126	-122	-116	-111	-105	-99	-93	-86	-75	-67	-61	-55	-50	-128	-126	-122	-116	-111	-105	-99	-93	-84	-74	-66	-60	-55	-49	-128	-127	-122	-116	-111	-105	-99	-92	-83	-73	-66	-60	-54	-48	-129	-127	-122	-117	-111
R10902	ATP + Tyramine + L-Glutamate <=> ADP + Orthophosphate + gamma-Glutamyltyramine	2.4	-77.5	-67.6	-61.4	-54.7	-46.8	-40.4	-39.7	-44.3	-50.1	-56.4	-59.2	-62.9	-70.9	-81.7	-77.8	-67.8	-61.5	-54.4	-46.4	-40.3	-40.6	-45.4	-51.5	-57.5	-60	-64.5	-73.5	-84.7	-78	-68	-61.5	-54.1	-46.1	-40.4	-41.4	-46.5	-52.9	-58.5	-61	-66.4	-76.2	-87.8	-78.3	-68.2	-61.6	-53.8	-45.7
R11040	[5-(Aminomethyl)furan-3-yl]methyl diphosphate + gamma-Glutamyltyramine <=> (4-{4-[2-(gamma-L-Glutamylamino)ethyl]phenoxymethyl}furan-2-yl)methanamine + Diphosphate	5	-67	-68	-69	-69	-69	-73	-81	-85	-88	-89	-89	-89	-89	-89	-68	-69	-70	-70	-70	-74	-81	-85	-88	-89	-89	-89	-89	-89	-68	-69	-70	-70	-70	-75	-82	-86	-89	-89	-89	-89	-89	-89	-68	-70	-70	-70	-71
RMAN4	CO2 + H2 <=> Formate + H+	4	7	7	7	5	1	-4	-10	-16	-21	-27	-33	-38	-44	-50	7	7	7	5	1	-5	-10	-16	-22	-28	-34	-39	-45	-51	8	8	7	5	1	-5	-11	-17	-23	-29	-35	-40	-46	-52	8	8	7	5	0
R01195	2 Reduced ferredoxin + NADP+ + H+ <=> 2 Oxidized ferredoxin + NADPH	6	1	-11	-22	-31	-39	-38	-33	-28	-22	-17	-14	-14	-14	-14	1	-12	-23	-32	-40	-38	-33	-27	-22	-17	-15	-14	-14	-14	1	-12	-24	-34	-40	-38	-33	-27	-21	-17	-15	-15	-15	-15	0	-13	-25	-35	-41
R00315	ADP + Acetyl phosphate <=> ATP + Acetate	0.5	-12.8	-14.1	-12.4	-12.9	-17	-22.3	-25	-25.5	-25.6	-25.5	-25.2	-23.6	-20.1	-14.9	-13	-14.3	-12.6	-13.3	-17.7	-22.9	-25.2	-25.6	-25.6	-25.6	-25.1	-23.2	-19.2	-13.7	-13.2	-14.4	-12.7	-13.8	-18.4	-23.3	-25.3	-25.7	-25.7	-25.6	-24.9	-22.7	-18.2	-12.5	-13.4	-14.5	-12.9	-14.3	-19.1
R00230	Acetyl-CoA + Orthophosphate <=> CoA + Acetyl phosphate	0.6	0.5	-1.1	-1.5	-1.1	-0.5	-1.3	-2.5	-2.8	-2.8	-2.8	-2.5	-0.7	3.9	9.4	0.2	-1.3	-1.6	-1.3	-0.7	-1.7	-2.9	-3.1	-3.1	-3.1	-2.6	-0.2	4.8	10.5	0	-1.5	-1.8	-1.5	-1	-2.1	-3.2	-3.3	-3.4	-3.3	-2.6	0.5	5.8	11.6	-0.3	-1.7	-2	-1.6	-1.2
R00019	Hydrogen + 2 Oxidized ferredoxin <=> 2 Reduced ferredoxin + 2 H+	7	55	43	32	20	9	-2	-14	-25	-37	-48	-60	-71	-82	-94	54	43	31	20	8	-4	-15	-27	-38	-50	-62	-73	-85	-96	54	43	31	19	7	-5	-16	-28	-40	-52	-64	-75	-87	-99	54	42	30	18	6
R00333	Nucleoside triphosphate + AMP <=> NDP + ADP	NA	NA	NA	NA	NA	NA	NA	NA	NA	NA	NA	NA	NA	NA	NA	NA	NA	NA	NA	NA	NA	NA	NA	NA	NA	NA	NA	NA	NA	NA	NA	NA	NA	NA	NA	NA	NA	NA	NA	NA	NA	NA	NA	NA	NA	NA	NA	NA
R01626	Malonyl-CoA + Acyl-carrier protein <=> CoA + Malonyl-[acyl-carrier protein]	NA	NA	NA	NA	NA	NA	NA	NA	NA	NA	NA	NA	NA	NA	NA	NA	NA	NA	NA	NA	NA	NA	NA	NA	NA	NA	NA	NA	NA	NA	NA	NA	NA	NA	NA	NA	NA	NA	NA	NA	NA	NA	NA	NA	NA	NA	NA	NA
R09543	S-Adenosyl-L-methionine + Malonyl-[acyl-carrier protein] <=> S-Adenosyl-L-homocysteine + Malonyl-[acp] methyl ester	NA	NA	NA	NA	NA	NA	NA	NA	NA	NA	NA	NA	NA	NA	NA	NA	NA	NA	NA	NA	NA	NA	NA	NA	NA	NA	NA	NA	NA	NA	NA	NA	NA	NA	NA	NA	NA	NA	NA	NA	NA	NA	NA	NA	NA	NA	NA	NA
R10115	Malonyl-[acp] methyl ester + Malonyl-[acyl-carrier protein] <=> 3-Ketoglutaryl-[acp] methyl ester + CO2 + Acyl-carrier protein	NA	NA	NA	NA	NA	NA	NA	NA	NA	NA	NA	NA	NA	NA	NA	NA	NA	NA	NA	NA	NA	NA	NA	NA	NA	NA	NA	NA	NA	NA	NA	NA	NA	NA	NA	NA	NA	NA	NA	NA	NA	NA	NA	NA	NA	NA	NA	NA
R10116	3-Ketoglutaryl-[acp] methyl ester + NADPH + H+ <=> 3-Hydroxyglutaryl-[acp] methyl ester + NADP+	NA	NA	NA	NA	NA	NA	NA	NA	NA	NA	NA	NA	NA	NA	NA	NA	NA	NA	NA	NA	NA	NA	NA	NA	NA	NA	NA	NA	NA	NA	NA	NA	NA	NA	NA	NA	NA	NA	NA	NA	NA	NA	NA	NA	NA	NA	NA	NA
R10117	3-Hydroxyglutaryl-[acp] methyl ester <=> Enoylglutaryl-[acp] methyl ester + H2O	NA	NA	NA	NA	NA	NA	NA	NA	NA	NA	NA	NA	NA	NA	NA	NA	NA	NA	NA	NA	NA	NA	NA	NA	NA	NA	NA	NA	NA	NA	NA	NA	NA	NA	NA	NA	NA	NA	NA	NA	NA	NA	NA	NA	NA	NA	NA	NA
R10118	Enoylglutaryl-[acp] methyl ester + NADPH + H+ <=> Glutaryl-[acp] methyl ester + NADP+	NA	NA	NA	NA	NA	NA	NA	NA	NA	NA	NA	NA	NA	NA	NA	NA	NA	NA	NA	NA	NA	NA	NA	NA	NA	NA	NA	NA	NA	NA	NA	NA	NA	NA	NA	NA	NA	NA	NA	NA	NA	NA	NA	NA	NA	NA	NA	NA
R10119	Glutaryl-[acp] methyl ester + Malonyl-[acyl-carrier protein] <=> 3-Ketopimeloyl-[acp] methyl ester + CO2 + Acyl-carrier protein	NA	NA	NA	NA	NA	NA	NA	NA	NA	NA	NA	NA	NA	NA	NA	NA	NA	NA	NA	NA	NA	NA	NA	NA	NA	NA	NA	NA	NA	NA	NA	NA	NA	NA	NA	NA	NA	NA	NA	NA	NA	NA	NA	NA	NA	NA	NA	NA
R10120	3-Ketopimeloyl-[acp] methyl ester + NADPH + H+ <=> 3-Hydroxypimeloyl-[acp] methyl ester + NADP+	NA	NA	NA	NA	NA	NA	NA	NA	NA	NA	NA	NA	NA	NA	NA	NA	NA	NA	NA	NA	NA	NA	NA	NA	NA	NA	NA	NA	NA	NA	NA	NA	NA	NA	NA	NA	NA	NA	NA	NA	NA	NA	NA	NA	NA	NA	NA	NA
R10121	3-Hydroxypimeloyl-[acp] methyl ester <=> Enoylpimeloyl-[acp] methyl ester + H2O	NA	NA	NA	NA	NA	NA	NA	NA	NA	NA	NA	NA	NA	NA	NA	NA	NA	NA	NA	NA	NA	NA	NA	NA	NA	NA	NA	NA	NA	NA	NA	NA	NA	NA	NA	NA	NA	NA	NA	NA	NA	NA	NA	NA	NA	NA	NA	NA
R10122	Enoylpimeloyl-[acp] methyl ester + NADPH + H+ <=> Pimeloyl-[acyl-carrier protein] methyl ester + NADP+	NA	NA	NA	NA	NA	NA	NA	NA	NA	NA	NA	NA	NA	NA	NA	NA	NA	NA	NA	NA	NA	NA	NA	NA	NA	NA	NA	NA	NA	NA	NA	NA	NA	NA	NA	NA	NA	NA	NA	NA	NA	NA	NA	NA	NA	NA	NA	NA
R09725	Pimeloyl-[acyl-carrier protein] methyl ester + H2O <=> Pimeloyl-[acyl-carrier protein] + Methanol	NA	NA	NA	NA	NA	NA	NA	NA	NA	NA	NA	NA	NA	NA	NA	NA	NA	NA	NA	NA	NA	NA	NA	NA	NA	NA	NA	NA	NA	NA	NA	NA	NA	NA	NA	NA	NA	NA	NA	NA	NA	NA	NA	NA	NA	NA	NA	NA
R10124	Pimeloyl-[acyl-carrier protein] + L-Alanine <=> 8-Amino-7-oxononanoate + Acyl-carrier protein + CO2	NA	NA	NA	NA	NA	NA	NA	NA	NA	NA	NA	NA	NA	NA	NA	NA	NA	NA	NA	NA	NA	NA	NA	NA	NA	NA	NA	NA	NA	NA	NA	NA	NA	NA	NA	NA	NA	NA	NA	NA	NA	NA	NA	NA	NA	NA	NA	NA
R01078	Dethiobiotin + Sulfur donor + 2 S-Adenosyl-L-methionine + 2 e- + 2 H+ <=> Biotin + 2 L-Methionine + 2 5'-Deoxyadenosine	NA	NA	NA	NA	NA	NA	NA	NA	NA	NA	NA	NA	NA	NA	NA	NA	NA	NA	NA	NA	NA	NA	NA	NA	NA	NA	NA	NA	NA	NA	NA	NA	NA	NA	NA	NA	NA	NA	NA	NA	NA	NA	NA	NA	NA	NA	NA	NA
R10866	Acetyl-CoA + CO2 + Reduced flavodoxin <=> Pyruvate + CoA + Oxidized flavodoxin	NA	NA	NA	NA	NA	NA	NA	NA	NA	NA	NA	NA	NA	NA	NA	NA	NA	NA	NA	NA	NA	NA	NA	NA	NA	NA	NA	NA	NA	NA	NA	NA	NA	NA	NA	NA	NA	NA	NA	NA	NA	NA	NA	NA	NA	NA	NA	NA
R10397	7-Oxoheptanoic acid <=> 7-Mercaptoheptanoic acid	NA	NA	NA	NA	NA	NA	NA	NA	NA	NA	NA	NA	NA	NA	NA	NA	NA	NA	NA	NA	NA	NA	NA	NA	NA	NA	NA	NA	NA	NA	NA	NA	NA	NA	NA	NA	NA	NA	NA	NA	NA	NA	NA	NA	NA	NA	NA	NA
R05807	Sirohydrochlorin + Cobalt ion <=> Cobalt-sirohydrochlorin + 2 H+	NA	NA	NA	NA	NA	NA	NA	NA	NA	NA	NA	NA	NA	NA	NA	NA	NA	NA	NA	NA	NA	NA	NA	NA	NA	NA	NA	NA	NA	NA	NA	NA	NA	NA	NA	NA	NA	NA	NA	NA	NA	NA	NA	NA	NA	NA	NA	NA
R11580	S-Adenosyl-L-methionine + Cobalt-factor III + Reduced acceptor <=> S-Adenosyl-L-homocysteine + Cobalt-precorrin 4 + Acceptor	NA	NA	NA	NA	NA	NA	NA	NA	NA	NA	NA	NA	NA	NA	NA	NA	NA	NA	NA	NA	NA	NA	NA	NA	NA	NA	NA	NA	NA	NA	NA	NA	NA	NA	NA	NA	NA	NA	NA	NA	NA	NA	NA	NA	NA	NA	NA	NA
R08716	Cobalt-factor III <=> Cobalt-precorrin 3	NA	NA	NA	NA	NA	NA	NA	NA	NA	NA	NA	NA	NA	NA	NA	NA	NA	NA	NA	NA	NA	NA	NA	NA	NA	NA	NA	NA	NA	NA	NA	NA	NA	NA	NA	NA	NA	NA	NA	NA	NA	NA	NA	NA	NA	NA	NA	NA
R05218	2 Cob(II)yrinate a,c diamide + Reduced FMN <=> 2 Cob(I)yrinate a,c diamide + FMN + 2 H+	NA	NA	NA	NA	NA	NA	NA	NA	NA	NA	NA	NA	NA	NA	NA	NA	NA	NA	NA	NA	NA	NA	NA	NA	NA	NA	NA	NA	NA	NA	NA	NA	NA	NA	NA	NA	NA	NA	NA	NA	NA	NA	NA	NA	NA	NA	NA	NA
R05220	Cob(I)yrinate a,c diamide + ATP <=> Adenosyl cobyrinate a,c diamide + Triphosphate	NA	NA	NA	NA	NA	NA	NA	NA	NA	NA	NA	NA	NA	NA	NA	NA	NA	NA	NA	NA	NA	NA	NA	NA	NA	NA	NA	NA	NA	NA	NA	NA	NA	NA	NA	NA	NA	NA	NA	NA	NA	NA	NA	NA	NA	NA	NA	NA
R09153	Sulfoacetaldehyde <=> Coenzyme M	NA	NA	NA	NA	NA	NA	NA	NA	NA	NA	NA	NA	NA	NA	NA	NA	NA	NA	NA	NA	NA	NA	NA	NA	NA	NA	NA	NA	NA	NA	NA	NA	NA	NA	NA	NA	NA	NA	NA	NA	NA	NA	NA	NA	NA	NA	NA	NA
R12161	5-Amino-6-(1-D-ribitylamino)uracil + L-Tyrosine + S-Adenosyl-L-methionine <=> 5-Amino-5-(4-hydroxybenzyl)-6-(D-ribitylimino)-5,6-dihydrouracil + Iminoglycine + L-Methionine + 5'-Deoxyadenosine	NA	NA	NA	NA	NA	NA	NA	NA	NA	NA	NA	NA	NA	NA	NA	NA	NA	NA	NA	NA	NA	NA	NA	NA	NA	NA	NA	NA	NA	NA	NA	NA	NA	NA	NA	NA	NA	NA	NA	NA	NA	NA	NA	NA	NA	NA	NA	NA
R12162	5-Amino-5-(4-hydroxybenzyl)-6-(D-ribitylimino)-5,6-dihydrouracil + S-Adenosyl-L-methionine <=> 7,8-Didemethyl-8-hydroxy-5-deazariboflavin + Ammonia + L-Methionine + 5'-Deoxyadenosine	NA	NA	NA	NA	NA	NA	NA	NA	NA	NA	NA	NA	NA	NA	NA	NA	NA	NA	NA	NA	NA	NA	NA	NA	NA	NA	NA	NA	NA	NA	NA	NA	NA	NA	NA	NA	NA	NA	NA	NA	NA	NA	NA	NA	NA	NA	NA	NA
R11626	Sirohydrochlorin + Nickel(2+) <=> Nickel-sirohydrochlorin + 2 H+	NA	NA	NA	NA	NA	NA	NA	NA	NA	NA	NA	NA	NA	NA	NA	NA	NA	NA	NA	NA	NA	NA	NA	NA	NA	NA	NA	NA	NA	NA	NA	NA	NA	NA	NA	NA	NA	NA	NA	NA	NA	NA	NA	NA	NA	NA	NA	NA
R11627	Nickel-sirohydrochlorin + 2 ATP + 2 L-Glutamine + 2 H2O <=> Nickel-sirohydrochlorin a,c-diamide + 2 ADP + 2 L-Glutamate + 2 Orthophosphate	NA	NA	NA	NA	NA	NA	NA	NA	NA	NA	NA	NA	NA	NA	NA	NA	NA	NA	NA	NA	NA	NA	NA	NA	NA	NA	NA	NA	NA	NA	NA	NA	NA	NA	NA	NA	NA	NA	NA	NA	NA	NA	NA	NA	NA	NA	NA	NA
R11628	ATP + Nickel-sirohydrochlorin a,c-diamide + 3 Reduced acceptor + H2O <=> ADP + Orthophosphate + 15,17(3)-Seco-F430-17(3)-acid + 3 Acceptor	NA	NA	NA	NA	NA	NA	NA	NA	NA	NA	NA	NA	NA	NA	NA	NA	NA	NA	NA	NA	NA	NA	NA	NA	NA	NA	NA	NA	NA	NA	NA	NA	NA	NA	NA	NA	NA	NA	NA	NA	NA	NA	NA	NA	NA	NA	NA	NA
R11629	15,17(3)-Seco-F430-17(3)-acid + ATP <=> Coenzyme F430 + ADP + Orthophosphate	NA	NA	NA	NA	NA	NA	NA	NA	NA	NA	NA	NA	NA	NA	NA	NA	NA	NA	NA	NA	NA	NA	NA	NA	NA	NA	NA	NA	NA	NA	NA	NA	NA	NA	NA	NA	NA	NA	NA	NA	NA	NA	NA	NA	NA	NA	NA	NA
R05578	tRNA(Glu) + L-Glutamate + ATP <=> L-Glutamyl-tRNA(Glu) + Diphosphate + AMP	NA	NA	NA	NA	NA	NA	NA	NA	NA	NA	NA	NA	NA	NA	NA	NA	NA	NA	NA	NA	NA	NA	NA	NA	NA	NA	NA	NA	NA	NA	NA	NA	NA	NA	NA	NA	NA	NA	NA	NA	NA	NA	NA	NA	NA	NA	NA	NA
R04109	L-Glutamyl-tRNA(Glu) + NADPH + H+ <=> (S)-4-Amino-5-oxopentanoate + tRNA(Glu) + NADP+	NA	NA	NA	NA	NA	NA	NA	NA	NA	NA	NA	NA	NA	NA	NA	NA	NA	NA	NA	NA	NA	NA	NA	NA	NA	NA	NA	NA	NA	NA	NA	NA	NA	NA	NA	NA	NA	NA	NA	NA	NA	NA	NA	NA	NA	NA	NA	NA
R04863	L-2-Aminoadipate adenylate + Holo-Lys2 <=> alpha-Aminoadipoyl-S-acyl enzyme + AMP	NA	NA	NA	NA	NA	NA	NA	NA	NA	NA	NA	NA	NA	NA	NA	NA	NA	NA	NA	NA	NA	NA	NA	NA	NA	NA	NA	NA	NA	NA	NA	NA	NA	NA	NA	NA	NA	NA	NA	NA	NA	NA	NA	NA	NA	NA	NA	NA
R04390	alpha-Aminoadipoyl-S-acyl enzyme + NADPH + H+ <=> L-2-Aminoadipate 6-semialdehyde + Holo-Lys2 + NADP+	NA	NA	NA	NA	NA	NA	NA	NA	NA	NA	NA	NA	NA	NA	NA	NA	NA	NA	NA	NA	NA	NA	NA	NA	NA	NA	NA	NA	NA	NA	NA	NA	NA	NA	NA	NA	NA	NA	NA	NA	NA	NA	NA	NA	NA	NA	NA	NA
R09775	L-2-Aminoadipate + alpha-Aminoadipate carrier protein LysW + ATP <=> LysW-gamma-L-alpha-aminoadipate + ADP + Orthophosphate	NA	NA	NA	NA	NA	NA	NA	NA	NA	NA	NA	NA	NA	NA	NA	NA	NA	NA	NA	NA	NA	NA	NA	NA	NA	NA	NA	NA	NA	NA	NA	NA	NA	NA	NA	NA	NA	NA	NA	NA	NA	NA	NA	NA	NA	NA	NA	NA
R09776	LysW-gamma-L-alpha-aminoadipate + ATP <=> LysW-gamma-L-alpha-aminoadipyl 6-phosphate + ADP	NA	NA	NA	NA	NA	NA	NA	NA	NA	NA	NA	NA	NA	NA	NA	NA	NA	NA	NA	NA	NA	NA	NA	NA	NA	NA	NA	NA	NA	NA	NA	NA	NA	NA	NA	NA	NA	NA	NA	NA	NA	NA	NA	NA	NA	NA	NA	NA
R09777	LysW-gamma-L-alpha-aminoadipyl 6-phosphate + NADPH + H+ <=> LysW-gamma-L-alpha-aminoadipate 6-semialdehyde + NADP+ + Orthophosphate	NA	NA	NA	NA	NA	NA	NA	NA	NA	NA	NA	NA	NA	NA	NA	NA	NA	NA	NA	NA	NA	NA	NA	NA	NA	NA	NA	NA	NA	NA	NA	NA	NA	NA	NA	NA	NA	NA	NA	NA	NA	NA	NA	NA	NA	NA	NA	NA
R09778	LysW-gamma-L-alpha-aminoadipate 6-semialdehyde + L-Glutamate <=> LysW-gamma-L-lysine + 2-Oxoglutarate	NA	NA	NA	NA	NA	NA	NA	NA	NA	NA	NA	NA	NA	NA	NA	NA	NA	NA	NA	NA	NA	NA	NA	NA	NA	NA	NA	NA	NA	NA	NA	NA	NA	NA	NA	NA	NA	NA	NA	NA	NA	NA	NA	NA	NA	NA	NA	NA
R09779	LysW-gamma-L-lysine + H2O <=> L-Lysine + alpha-Aminoadipate carrier protein LysW	NA	NA	NA	NA	NA	NA	NA	NA	NA	NA	NA	NA	NA	NA	NA	NA	NA	NA	NA	NA	NA	NA	NA	NA	NA	NA	NA	NA	NA	NA	NA	NA	NA	NA	NA	NA	NA	NA	NA	NA	NA	NA	NA	NA	NA	NA	NA	NA
R09394	GTP + S-Adenosyl-L-methionine + Reduced acceptor <=> (8S)-3',8-Cyclo-7,8-dihydroguanosine 5'-triphosphate + 5'-Deoxyadenosine + L-Methionine + Acceptor	NA	NA	NA	NA	NA	NA	NA	NA	NA	NA	NA	NA	NA	NA	NA	NA	NA	NA	NA	NA	NA	NA	NA	NA	NA	NA	NA	NA	NA	NA	NA	NA	NA	NA	NA	NA	NA	NA	NA	NA	NA	NA	NA	NA	NA	NA	NA	NA
R11372	(8S)-3',8-Cyclo-7,8-dihydroguanosine 5'-triphosphate + H2O <=> Precursor Z + Diphosphate	NA	NA	NA	NA	NA	NA	NA	NA	NA	NA	NA	NA	NA	NA	NA	NA	NA	NA	NA	NA	NA	NA	NA	NA	NA	NA	NA	NA	NA	NA	NA	NA	NA	NA	NA	NA	NA	NA	NA	NA	NA	NA	NA	NA	NA	NA	NA	NA
R09395	Precursor Z + 2 Thiocarboxy-[sulfur-carrier protein] <=> Molybdopterin + 2 Sulfur-carrier protein	NA	NA	NA	NA	NA	NA	NA	NA	NA	NA	NA	NA	NA	NA	NA	NA	NA	NA	NA	NA	NA	NA	NA	NA	NA	NA	NA	NA	NA	NA	NA	NA	NA	NA	NA	NA	NA	NA	NA	NA	NA	NA	NA	NA	NA	NA	NA	NA
R09735	Adenylated molybdopterin + Molybdate <=> Molybdoenzyme molybdenum cofactor + AMP + H2O	NA	NA	NA	NA	NA	NA	NA	NA	NA	NA	NA	NA	NA	NA	NA	NA	NA	NA	NA	NA	NA	NA	NA	NA	NA	NA	NA	NA	NA	NA	NA	NA	NA	NA	NA	NA	NA	NA	NA	NA	NA	NA	NA	NA	NA	NA	NA	NA
R11719	7,8-Dihydroneopterin 3'-triphosphate <=> 6-(Hydroxymethyl)-7,8-dihydropterin + Glycolaldehyde triphosphate	NA	NA	NA	NA	NA	NA	NA	NA	NA	NA	NA	NA	NA	NA	NA	NA	NA	NA	NA	NA	NA	NA	NA	NA	NA	NA	NA	NA	NA	NA	NA	NA	NA	NA	NA	NA	NA	NA	NA	NA	NA	NA	NA	NA	NA	NA	NA	NA
R07459	Sulfur-carrier protein + ATP <=> Adenylyl-[sulfur-carrier protein] + Diphosphate	NA	NA	NA	NA	NA	NA	NA	NA	NA	NA	NA	NA	NA	NA	NA	NA	NA	NA	NA	NA	NA	NA	NA	NA	NA	NA	NA	NA	NA	NA	NA	NA	NA	NA	NA	NA	NA	NA	NA	NA	NA	NA	NA	NA	NA	NA	NA	NA
R07460	[Enzyme]-cysteine + L-Cysteine <=> [Enzyme]-S-sulfanylcysteine + L-Alanine	NA	NA	NA	NA	NA	NA	NA	NA	NA	NA	NA	NA	NA	NA	NA	NA	NA	NA	NA	NA	NA	NA	NA	NA	NA	NA	NA	NA	NA	NA	NA	NA	NA	NA	NA	NA	NA	NA	NA	NA	NA	NA	NA	NA	NA	NA	NA	NA
R07461	[Enzyme]-S-sulfanylcysteine + Adenylyl-[sulfur-carrier protein] + Reduced acceptor <=> AMP + Thiocarboxy-[sulfur-carrier protein] + [Enzyme]-cysteine + Acceptor	NA	NA	NA	NA	NA	NA	NA	NA	NA	NA	NA	NA	NA	NA	NA	NA	NA	NA	NA	NA	NA	NA	NA	NA	NA	NA	NA	NA	NA	NA	NA	NA	NA	NA	NA	NA	NA	NA	NA	NA	NA	NA	NA	NA	NA	NA	NA	NA
R10246	L-Tyrosine + S-Adenosyl-L-methionine + Reduced acceptor <=> Iminoglycine + 4-Cresol + 5'-Deoxyadenosine + L-Methionine + Acceptor	NA	NA	NA	NA	NA	NA	NA	NA	NA	NA	NA	NA	NA	NA	NA	NA	NA	NA	NA	NA	NA	NA	NA	NA	NA	NA	NA	NA	NA	NA	NA	NA	NA	NA	NA	NA	NA	NA	NA	NA	NA	NA	NA	NA	NA	NA	NA	NA
R10247	1-Deoxy-D-xylulose 5-phosphate + Iminoglycine + Thiocarboxy-[sulfur-carrier protein] <=> 2-[(2R,5Z)-2-Carboxy-4-methylthiazol-5(2H)-ylidene]ethyl phosphate + Sulfur-carrier protein + 2 H2O	NA	NA	NA	NA	NA	NA	NA	NA	NA	NA	NA	NA	NA	NA	NA	NA	NA	NA	NA	NA	NA	NA	NA	NA	NA	NA	NA	NA	NA	NA	NA	NA	NA	NA	NA	NA	NA	NA	NA	NA	NA	NA	NA	NA	NA	NA	NA	NA
RMAN1	4-(beta-D-Ribofuranosyl)phenol 5'-phosphate <=> 4-(beta-D-Ribofuranosyl)aniline 5'-phosphate	NA	NA	NA	NA	NA	NA	NA	NA	NA	NA	NA	NA	NA	NA	NA	NA	NA	NA	NA	NA	NA	NA	NA	NA	NA	NA	NA	NA	NA	NA	NA	NA	NA	NA	NA	NA	NA	NA	NA	NA	NA	NA	NA	NA	NA	NA	NA	NA
RMAN2	N-[(7,8-Dihydropterin-6-yl)methyl]-4-(beta-D-ribofuranosyl)aniline 5'-phosphate <=> 7,8-Dihydromethanopterin	NA	NA	NA	NA	NA	NA	NA	NA	NA	NA	NA	NA	NA	NA	NA	NA	NA	NA	NA	NA	NA	NA	NA	NA	NA	NA	NA	NA	NA	NA	NA	NA	NA	NA	NA	NA	NA	NA	NA	NA	NA	NA	NA	NA	NA	NA	NA	NA
R10802	7,8-Dihydromethanopterin + Reduced acceptor <=> 5,6,7,8-Tetrahydromethanopterin + Acceptor	NA	NA	NA	NA	NA	NA	NA	NA	NA	NA	NA	NA	NA	NA	NA	NA	NA	NA	NA	NA	NA	NA	NA	NA	NA	NA	NA	NA	NA	NA	NA	NA	NA	NA	NA	NA	NA	NA	NA	NA	NA	NA	NA	NA	NA	NA	NA	NA
RMAN3	(4-{4-[2-(gamma-L-Glutamylamino)ethyl]phenoxymethyl}furan-2-yl)methanamine <=> Methanofuran	NA	NA	NA	NA	NA	NA	NA	NA	NA	NA	NA	NA	NA	NA	NA	NA	NA	NA	NA	NA	NA	NA	NA	NA	NA	NA	NA	NA	NA	NA	NA	NA	NA	NA	NA	NA	NA	NA	NA	NA	NA	NA	NA	NA	NA	NA	NA	NA
[truncated: 177 more columns]

## Sheet: C
			25°C (298.15K)														30°C (303.15K)														35°C (308.15K)														40°C (313.15K)
Reaction ID	Equation	Uncertainty	pH 1	pH 2	pH 3	pH 4	pH 5	pH 6	pH 7	pH 8	pH 9	pH 10	pH 11	pH 12	pH 13	pH 14	pH 1	pH 2	pH 3	pH 4	pH 5	pH 6	pH 7	pH 8	pH 9	pH 10	pH 11	pH 12	pH 13	pH 14	pH 1	pH 2	pH 3	pH 4	pH 5	pH 6	pH 7	pH 8	pH 9	pH 10	pH 11	pH 12	pH 13	pH 14	pH 1	pH 2	pH 3	pH 4	pH 5
R10243	5-Methyltetrahydrofolate + CoA + CO <=> Tetrahydrofolate + Acetyl-CoA	5	-51	-51	-51	-52	-53	-53	-53	-53	-53	-53	-51	-51	-51	-51	-51	-51	-51	-52	-53	-53	-53	-53	-53	-53	-51	-51	-51	-51	-51	-51	-52	-52	-53	-53	-53	-53	-53	-52	-51	-51	-51	-51	-51	-51	-52	-52	-53
R00258	Pyruvate + L-Glutamate <=> L-Alanine + 2-Oxoglutarate	0.5	-20.9	-20.1	-19.8	-21.8	-22.8	-23	-23	-22.9	-22.4	-21.8	-21.7	-21.7	-21.7	-21.7	-21.3	-20.4	-20.3	-22.3	-23.3	-23.4	-23.4	-23.3	-22.7	-22.2	-22.1	-22.1	-22.1	-22.1	-21.6	-20.8	-20.8	-22.8	-23.7	-23.8	-23.8	-23.7	-23	-22.5	-22.5	-22.5	-22.5	-22.5	-22	-21.2	-21.3	-23.4	-24.2
R00400	Pyruvate + L-Aspartate <=> L-Alanine + Oxaloacetate	0.7	-11.1	-10.3	-11.3	-15.3	-18.9	-20	-20.2	-20.1	-19.6	-19	-18.8	-18.8	-18.8	-18.8	-11.5	-10.7	-11.9	-16.1	-19.5	-20.5	-20.6	-20.5	-19.9	-19.3	-19.2	-19.2	-19.2	-19.2	-11.9	-11.1	-12.5	-16.8	-20.1	-20.9	-21	-20.8	-20.2	-19.7	-19.7	-19.6	-19.6	-19.6	-12.3	-11.5	-13.1	-17.5	-20.6
R00369	Pyruvate + Glycine <=> L-Alanine + Glyoxylate	1.6	-13.8	-13.9	-14.3	-14.5	-14.5	-14.5	-14.5	-14.3	-13.7	-12.9	-12.8	-12.7	-12.7	-12.7	-14.2	-14.3	-14.7	-14.8	-14.9	-14.9	-14.8	-14.7	-13.9	-13.3	-13.1	-13.1	-13.1	-13.1	-14.6	-14.7	-15.1	-15.2	-15.2	-15.2	-15.2	-15	-14.1	-13.6	-13.5	-13.5	-13.5	-13.5	-14.9	-15.1	-15.5	-15.6	-15.6
R00396	Pyruvate + Ammonia + NADH + H+ <=> L-Alanine + NAD+ + H2O	0.5	-144.6	-126.2	-102.8	-80.9	-62.3	-50	-42.4	-36.2	-29.8	-23.2	-17	-8.5	2.4	13.8	-144.7	-125.7	-101.8	-79.6	-61	-49	-41.6	-35.4	-28.7	-22.2	-15.7	-6.3	5	16.6	-144.7	-125.2	-100.8	-78.3	-59.7	-48.1	-40.9	-34.5	-27.7	-21.2	-14.2	-3.9	7.7	19.5	-144.7	-124.8	-99.8	-77	-58.5
R09107	N-Acetyl-L-citrulline + H2O <=> Acetate + L-Citrulline	4	-47	-51	-54	-58	-62	-66	-67	-67	-69	-73	-79	-85	-90	-96	-48	-51	-55	-59	-63	-67	-68	-68	-70	-75	-81	-86	-92	-98	-49	-52	-56	-60	-64	-68	-68	-69	-72	-77	-82	-88	-94	-100	-49	-53	-57	-61	-65
R00259	Acetyl-CoA + L-Glutamate <=> CoA + N-Acetyl-L-glutamate	3.4	-50	-45.8	-41.3	-38.3	-37.9	-40.6	-45.8	-51.2	-55.3	-56.7	-56.9	-57	-57	-57	-50.3	-46.1	-41.5	-38.6	-38.4	-41.6	-46.9	-52.4	-56.2	-57.2	-57.4	-57.4	-57.4	-57.4	-50.7	-46.3	-41.6	-38.9	-39	-42.6	-48.1	-53.5	-56.9	-57.7	-57.8	-57.8	-57.8	-57.8	-51	-46.5	-41.8	-39.2	-39.6
R07245	Carbamoyl phosphate + N-Acetylornithine <=> Orthophosphate + N-Acetyl-L-citrulline	4	-8	-17	-25	-27	-29	-30	-33	-33	-33	-31	-27	-24	-23	-22	-8	-18	-25	-28	-29	-31	-33	-34	-33	-31	-27	-24	-23	-23	-9	-19	-25	-28	-30	-32	-33	-34	-33	-31	-26	-24	-23	-23	-9	-19	-26	-29	-30
R02283	N-Acetyl-L-glutamate 5-semialdehyde + L-Glutamate <=> N-Acetylornithine + 2-Oxoglutarate	3.4	-27.2	-24.5	-22.3	-22.9	-22.7	-21.3	-19.9	-19.4	-18	-15.4	-14.3	-14.1	-14.1	-14.1	-27.7	-24.9	-22.8	-23.4	-23.1	-21.5	-20.2	-19.7	-18	-15.4	-14.6	-14.5	-14.5	-14.5	-28.1	-25.2	-23.3	-23.9	-23.5	-21.8	-20.6	-20	-18	-15.6	-14.9	-14.9	-14.9	-14.9	-28.5	-25.6	-23.8	-24.4	-23.8
R03443	N-Acetyl-L-glutamate 5-phosphate + NADPH + H+ <=> N-Acetyl-L-glutamate 5-semialdehyde + Orthophosphate + NADP+	1.6	-172.9	-147.3	-124.1	-101.8	-81.5	-67.7	-59	-52.8	-47	-40.7	-32.2	-23.2	-16.4	-10.5	-173.6	-147.5	-123.7	-101	-80.7	-67.2	-58.9	-52.7	-46.7	-40	-31.1	-22.3	-15.7	-9.8	-174.2	-147.7	-123.4	-100.2	-79.9	-66.8	-58.7	-52.5	-46.4	-39.3	-29.9	-21.5	-15	-9.1	-174.9	-147.8	-123.1	-99.3	-79.2
R02649	ATP + N-Acetyl-L-glutamate <=> ADP + N-Acetyl-L-glutamate 5-phosphate	3.1	-10.6	-8.8	-10.8	-10.2	-5.5	-0.8	1.5	2	2	2	1.6	0.1	-3.5	-8.7	-10.9	-9.2	-11.2	-10.3	-5.4	-0.9	1.1	1.4	1.4	1.4	0.9	-1	-5	-10.5	-11.2	-9.6	-11.6	-10.4	-5.3	-1.1	0.6	0.8	0.9	0.8	0.1	-2.1	-6.6	-12.3	-11.5	-10	-12	-10.4	-5.3
R00149	2 ATP + Ammonia + CO2 + H2O <=> 2 ADP + Orthophosphate + Carbamoyl phosphate	4	4	6	-2	-13	-23	-31	-45	-65	-86	-104	-122	-145	-173	-206	3	5	-4	-15	-24	-33	-48	-69	-90	-108	-127	-151	-181	-215	3	4	-5	-16	-26	-35	-51	-73	-94	-113	-132	-158	-190	-225	2	3	-7	-17	-27
R00551	L-Arginine + H2O <=> L-Ornithine + Urea	6	-76	-75	-74	-74	-74	-74	-74	-74	-73	-74	-78	-82	-84	-84	-77	-76	-75	-75	-75	-75	-75	-74	-74	-75	-79	-83	-84	-85	-77	-77	-76	-75	-75	-75	-75	-75	-75	-76	-81	-84	-85	-85	-78	-77	-76	-76	-76
R01954	ATP + L-Citrulline + L-Aspartate <=> AMP + Diphosphate + N-(L-Arginino)succinate	1.5	-24.4	-20.7	-17.3	-17.2	-18.4	-22.5	-32.9	-44.3	-55.1	-63	-69.8	-79.5	-92.8	-108.8	-25	-21.2	-17.8	-17.8	-19.1	-24	-34.8	-46.4	-57.1	-64.7	-71.9	-82.4	-96.6	-113.2	-25.5	-21.7	-18.4	-18.5	-19.8	-25.6	-36.7	-48.5	-59	-66.3	-74.1	-85.4	-100.5	-117.7	-26.1	-22.2	-19	-19.1	-20.5
R01398	Carbamoyl phosphate + L-Ornithine <=> Orthophosphate + L-Citrulline	2.9	-33.1	-41.1	-48.4	-50.8	-51.2	-51.7	-52.8	-53.4	-54.3	-54.4	-50.6	-46.9	-45.8	-45.6	-33.6	-41.8	-48.9	-51.1	-51.5	-52.1	-53.1	-53.7	-54.8	-54.2	-50	-46.8	-46	-45.9	-34.1	-42.4	-49.4	-51.5	-51.8	-52.5	-53.5	-54	-55.2	-53.8	-49.5	-46.8	-46.2	-46.1	-34.6	-43.1	-49.9	-51.8	-52.1
R01086	N-(L-Arginino)succinate <=> Fumarate + L-Arginine	2.9	-22.9	-22.8	-22.6	-24.7	-27.5	-28.4	-28.5	-28.1	-26.6	-25.5	-24.9	-23.5	-22.5	-22.3	-23.6	-23.4	-23.4	-25.7	-28.4	-29.2	-29.2	-28.7	-27.1	-26.1	-25.4	-23.8	-23	-22.9	-24.2	-24.1	-24.2	-26.7	-29.3	-29.9	-29.9	-29.3	-27.5	-26.7	-25.7	-24.1	-23.5	-23.4	-24.9	-24.8	-25	-27.7	-30.2
R00669	N-Acetylornithine + H2O <=> Acetate + L-Ornithine	3.5	-22	-26.8	-30.3	-34.8	-39.9	-44.6	-46.8	-47.2	-47.7	-50.5	-55.7	-61.4	-67.1	-72.8	-22.7	-27.6	-31.2	-35.8	-41	-45.6	-47.6	-48	-48.7	-52	-57.4	-63.2	-69	-74.8	-23.4	-28.3	-32	-36.8	-42.2	-46.6	-48.4	-48.7	-49.7	-53.5	-59.2	-65.1	-71	-76.9	-24	-29.1	-32.9	-37.8	-43.3
R00578	ATP + L-Aspartate + L-Glutamine + H2O <=> AMP + Diphosphate + L-Asparagine + L-Glutamate	4	-77	-75	-75	-78	-82	-87	-97	-108	-120	-131	-143	-156	-170	-186	-78	-76	-77	-80	-83	-89	-100	-111	-123	-134	-147	-160	-175	-191	-79	-77	-78	-81	-84	-91	-102	-114	-126	-138	-150	-163	-179	-196	-80	-78	-79	-82	-86
R00483	ATP + L-Aspartate + Ammonia <=> AMP + Diphosphate + L-Asparagine	4	-18	-21	-27	-34	-39	-44	-54	-65	-74	-81	-87	-94	-106	-121	-19	-22	-28	-35	-40	-45	-56	-67	-76	-82	-88	-97	-109	-126	-19	-23	-29	-36	-40	-47	-58	-69	-77	-84	-90	-99	-113	-130	-20	-24	-30	-37	-41
R00482	ATP + L-Aspartate + Ammonia <=> ADP + Orthophosphate + L-Asparagine	3.5	-25.9	-27.7	-34.1	-39.7	-42.6	-42.5	-44.2	-48.8	-52	-52.6	-53.3	-57.5	-68.8	-84.7	-26.5	-28.5	-35	-40.5	-43.2	-43.1	-45.4	-50	-52.9	-53.4	-54.4	-59.9	-72.8	-89.4	-27.1	-29.3	-35.9	-41.3	-43.8	-43.8	-46.6	-51.2	-53.7	-54.1	-55.7	-62.6	-76.9	-94.1	-27.7	-30.1	-36.7	-42	-44.3
R00355	Oxaloacetate + L-Glutamate <=> L-Aspartate + 2-Oxoglutarate	0.5	-32.6	-32.6	-31.4	-29.2	-26.7	-25.8	-25.7	-25.7	-25.7	-25.7	-25.7	-25.7	-25.7	-25.7	-33	-32.9	-31.6	-29.4	-27	-26.1	-26	-26	-26	-26	-26.1	-26.1	-26.1	-26.1	-33.3	-33.3	-31.9	-29.6	-27.2	-26.5	-26.4	-26.4	-26.4	-26.4	-26.4	-26.4	-26.4	-26.4	-33.7	-33.6	-32.2	-29.8	-27.5
R01135	GTP + IMP + L-Aspartate <=> GDP + Orthophosphate + N6-(1,2-Dicarboxyethyl)-AMP	2.1	-18.7	-10.6	-3.7	-2.4	-11.4	-20.5	-29.5	-40.2	-49.9	-52.4	-53.5	-55.7	-58.6	-59.7	-19.1	-10.9	-3.9	-3.4	-12.8	-21.9	-31.3	-42.2	-51.3	-52.7	-54.2	-56.6	-59.1	-59.8	-19.5	-11.1	-4.2	-4.3	-14.2	-23.3	-33.1	-44.1	-52.5	-53.1	-54.9	-57.5	-59.4	-59.8	-19.8	-11.3	-4.5	-5.4	-15.6
R00127	ATP + AMP <=> 2 ADP	0.16	-40.65	-34.61	-34.71	-33.35	-30.44	-26.41	-23.01	-22.3	-22.22	-22.26	-22.64	-24.56	-29.05	-34.79	-40.9	-34.96	-35.09	-33.49	-30.54	-26.37	-23.32	-22.74	-22.69	-22.75	-23.36	-25.84	-30.88	-36.73	-41.14	-35.32	-35.45	-33.62	-30.62	-26.36	-23.66	-23.19	-23.16	-23.28	-24.18	-27.24	-32.74	-38.67	-41.39	-35.69	-35.79	-33.75	-30.7
R01083	N6-(1,2-Dicarboxyethyl)-AMP <=> Fumarate + AMP	1.4	-33.5	-31.9	-28.9	-29.7	-27.7	-24.6	-23.8	-23.7	-23.6	-23.3	-21.5	-19.5	-20.7	-25.1	-34.2	-32.4	-29.5	-30.5	-28.1	-25.3	-24.6	-24.5	-24.5	-23.9	-21.8	-20.3	-22.5	-27.5	-34.8	-32.9	-30.2	-31.2	-28.6	-26	-25.4	-25.4	-25.3	-24.5	-22.2	-21.4	-24.4	-29.8	-35.5	-33.5	-30.8	-31.8	-29
R00200	ADP + Phosphoenolpyruvate <=> ATP + Pyruvate	0.4	-57.3	-58	-56.6	-56.2	-55.9	-54.1	-50.4	-45.1	-39.4	-33.7	-27.7	-20.4	-11.2	-0.3	-57.6	-58.3	-56.9	-56.6	-56.1	-54	-50	-44.5	-38.7	-32.9	-26.6	-18.9	-9.1	2.2	-58	-58.6	-57.2	-57	-56.3	-53.9	-49.5	-43.9	-38	-32	-25.5	-17.4	-6.9	4.6	-58.4	-58.9	-57.5	-57.3	-56.4
R03182	ATP + 7,8-Diaminononanoate + CO2 <=> ADP + Orthophosphate + Dethiobiotin	7	49	40	27	14	1	-10	-22	-35	-47	-56	-63	-72	-86	-103	48	39	26	13	0	-12	-25	-38	-49	-58	-65	-76	-90	-107	47	38	25	12	-2	-14	-27	-40	-51	-60	-68	-79	-95	-112	47	37	24	10	-3
R03231	S-Adenosyl-L-methionine + 8-Amino-7-oxononanoate <=> S-Adenosyl-4-methylthio-2-oxobutanoate + 7,8-Diaminononanoate	5e-12	-28.6815	-27.9434	-25.8401	-24.7982	-23.8028	-23.0393	-23.4039	-24.7023	-25.0223	-24.3049	-23.9581	-23.9085	-23.9018	-23.903	-29.0163	-28.2443	-26.1405	-25.1533	-24.0958	-23.4207	-23.9116	-25.177	-25.2909	-24.5805	-24.3237	-24.2888	-24.2845	-24.2859	-29.3502	-28.5451	-26.4465	-25.5047	-24.3955	-23.8109	-24.4283	-25.6173	-25.545	-24.882	-24.695	-24.6698	-24.6674	-24.6688	-29.6832	-28.846	-26.7576	-25.8521	-24.7022
R10699	L-Lysine + 8-Amino-7-oxononanoate <=> L-2-Aminoadipate 6-semialdehyde + 7,8-Diaminononanoate	1.8	-15.1	-15.9	-18	-18.7	-17.3	-16.4	-16.8	-18.2	-19.6	-21.3	-21.9	-22	-22	-22	-15.5	-16.3	-18.4	-19	-17.6	-16.8	-17.3	-18.8	-20.2	-21.9	-22.3	-22.4	-22.4	-22.4	-15.9	-16.8	-18.9	-19.4	-17.9	-17.2	-17.8	-19.3	-20.9	-22.4	-22.7	-22.8	-22.8	-22.8	-16.3	-17.2	-19.4	-19.7	-18.2
R10092	CO2 + H2O <=> HCO3- + H+	3.1	5	4.8	3.8	0.1	-5.2	-10.9	-16.6	-22.3	-28.4	-36.2	-46.7	-58	-69.4	-80.8	4.8	4.6	3.5	-0.4	-5.9	-11.7	-17.5	-23.4	-29.7	-38.2	-49	-60.6	-72.2	-83.8	4.6	4.4	3.1	-1	-6.6	-12.5	-18.4	-24.4	-31	-40.2	-51.4	-63.2	-75	-86.8	4.4	4.2	2.7	-1.6	-7.3
R00742	ATP + Acetyl-CoA + HCO3- <=> ADP + Orthophosphate + Malonyl-CoA	1.5	-34.9	-28.7	-28.3	-34	-39.1	-39.3	-41	-46	-51.2	-54.9	-56.5	-60	-68.1	-78.8	-35.4	-29.2	-29	-35.2	-39.9	-39.9	-42.3	-47.4	-52.6	-55.9	-57.5	-61.9	-70.9	-82.1	-35.9	-29.8	-29.7	-36.3	-40.6	-40.7	-43.5	-48.9	-54	-56.8	-58.7	-64	-73.9	-85.4	-36.4	-30.3	-30.5	-37.4	-41.3
R00199	ATP + Pyruvate + H2O <=> AMP + Phosphoenolpyruvate + Orthophosphate	0.5	-28.1	-30.4	-33.2	-35.3	-37.7	-42.3	-50.9	-61.9	-73.2	-84.7	-96.7	-111.2	-129.7	-151.3	-29	-31.4	-34.2	-36.3	-38.9	-44.1	-53.3	-64.6	-76.1	-87.8	-100.2	-115.6	-135.1	-157.5	-30	-32.4	-35.2	-37.4	-40.1	-45.9	-55.8	-67.3	-79	-91	-103.8	-120.1	-140.7	-163.8	-30.9	-33.5	-36.2	-38.4	-41.4
R00345	H2O + Phosphoenolpyruvate + CO2 <=> Orthophosphate + Oxaloacetate	3.1	-43.5	-42.2	-45	-49.9	-54.3	-56.8	-60.5	-65.8	-71.5	-77.2	-83.2	-90.8	-101	-112.3	-43.9	-42.6	-45.6	-50.6	-54.9	-57.5	-61.5	-67	-72.8	-78.6	-84.9	-93.1	-103.9	-115.4	-44.2	-43.1	-46.3	-51.3	-55.5	-58.2	-62.5	-68.2	-74	-80	-86.6	-95.5	-106.8	-118.5	-44.5	-43.6	-46.9	-52.1	-56.1
R00206	ATP + Pyruvate + Orthophosphate <=> AMP + Phosphoenolpyruvate + Diphosphate	0.5	7.9	7.5	6.7	5.1	2.7	-4.4	-16.8	-28.5	-39.9	-51.4	-62.8	-73.6	-83	-93.5	7.3	6.9	6	4.3	1.7	-6.3	-18.9	-30.7	-42.3	-53.9	-65.5	-75.9	-85.5	-96.5	6.6	6.2	5.3	3.5	0.7	-8.2	-20.9	-32.9	-44.7	-56.5	-68	-78.2	-88.2	-99.6	6	5.6	4.6	2.8	-0.4
R00402	Fumarate + NADH + H+ <=> Succinate + NAD+	2.1	-196.5	-177.9	-153.4	-128.5	-105.9	-91.9	-84	-78	-72.3	-66.6	-60.6	-52.1	-41.1	-29.8	-196.9	-177.7	-152.6	-127.1	-104.7	-91.2	-83.6	-77.6	-71.7	-65.9	-59.5	-50.1	-38.8	-27.2	-197.2	-177.5	-151.8	-125.8	-103.5	-90.6	-83.2	-77.1	-71.2	-65.2	-58.3	-48	-36.4	-24.6	-197.5	-177.3	-151	-124.5	-102.4
R00344	ATP + Pyruvate + HCO3- <=> ADP + Orthophosphate + Oxaloacetate	0.7	-36.9	-34.6	-37.9	-39.4	-38.8	-37.5	-39.2	-44	-49.3	-53	-54.5	-58.1	-66.2	-76.9	-37.4	-35.3	-38.6	-40	-39.3	-38.2	-40.4	-45.5	-50.8	-54	-55.6	-60.1	-69	-80.2	-37.9	-36	-39.4	-40.5	-39.8	-38.9	-41.7	-47	-52.2	-55	-56.8	-62.2	-72	-83.5	-38.5	-36.7	-40.1	-41.1	-40.3
R00352	ATP + Citrate + CoA <=> ADP + Orthophosphate + Acetyl-CoA + Oxaloacetate	0.4	-59.8	-57.8	-62.5	-66.5	-64.2	-58.2	-54.2	-53.4	-53.4	-53.4	-54	-57.3	-64	-70.8	-60.8	-59	-63.9	-67.6	-64.8	-58.7	-55.2	-54.6	-54.5	-54.6	-55.5	-59.6	-66.6	-73.1	-61.8	-60.3	-65.2	-68.6	-65.4	-59.3	-56.2	-55.7	-55.7	-55.9	-57.1	-61.9	-69	-75.3	-62.8	-61.5	-66.6	-69.6	-65.9
R01322	ATP + Citrate + CoA <=> ADP + Orthophosphate + (3S)-Citryl-CoA	2	-25.4	-26.6	-35.1	-45.4	-49	-44.5	-40.7	-40	-39.9	-39.9	-40.5	-43.8	-50.6	-57.3	-26	-27.4	-36.4	-46.7	-49.8	-45	-41.6	-41	-41	-41.1	-42	-46	-53	-59.5	-26.5	-28.2	-37.7	-48.1	-50.6	-45.5	-42.6	-42.1	-42.1	-42.2	-43.5	-48.2	-55.3	-61.6	-27	-29	-39	-49.4	-51.2
R01325	cis-Aconitate + H2O <=> Citrate	1.1	-30.1	-27.9	-24	-20.3	-19.7	-19.9	-19.9	-19.9	-19.9	-19.9	-19.9	-20.1	-21.4	-25.4	-30.3	-28	-23.9	-20.3	-19.8	-19.9	-20	-20	-20	-20	-20	-20.3	-22.3	-27	-30.4	-28	-23.9	-20.3	-19.9	-20	-20	-20	-20	-20	-20.1	-20.7	-23.4	-28.6	-30.6	-28	-23.8	-20.4	-20
R00405	ATP + Succinate + CoA <=> ADP + Orthophosphate + Succinyl-CoA	1.3	-38.5	-32.4	-32.1	-38	-42.8	-39.6	-36	-35.3	-35.2	-35.2	-35.9	-39.3	-47.3	-58.1	-39	-32.9	-32.8	-39.1	-43.3	-39.6	-36.4	-35.8	-35.8	-35.9	-36.8	-41.1	-50.1	-61.3	-39.5	-33.5	-33.6	-40.2	-43.8	-39.7	-36.9	-36.4	-36.4	-36.5	-37.9	-43.2	-53	-64.5	-40	-34	-34.3	-41.3	-44.1
R00354	(3S)-Citryl-CoA <=> Acetyl-CoA + Oxaloacetate	2	-45.8	-42.6	-38.7	-32.6	-26.6	-25.1	-24.9	-24.9	-24.9	-24.9	-24.9	-24.9	-24.9	-24.9	-46.4	-43.2	-39	-32.5	-26.6	-25.3	-25.2	-25.2	-25.2	-25.2	-25.2	-25.2	-25.2	-25.2	-47.1	-43.9	-39.3	-32.3	-26.6	-25.6	-25.5	-25.4	-25.4	-25.4	-25.4	-25.4	-25.4	-25.4	-47.8	-44.5	-39.6	-32.1	-26.7
R01900	Isocitrate <=> cis-Aconitate + H2O	1.1	2.5	0.2	-3.8	-7.8	-9.6	-9.8	-9.8	-9.8	-9.8	-9.8	-9.8	-9.8	-9.8	-9.8	2.2	-0.1	-4.2	-8.2	-9.8	-9.9	-10	-10	-10	-10	-10	-10	-10	-10	2	-0.5	-4.7	-8.6	-10	-10.1	-10.1	-10.1	-10.1	-10.1	-10.1	-10.1	-10.1	-10.1	1.8	-0.8	-5.1	-9	-10.2
R01082	(S)-Malate <=> Fumarate + H2O	0.28	-3.64	-3.58	-3.43	-5.04	-7.32	-7.91	-7.98	-7.99	-7.99	-7.99	-7.99	-7.99	-7.99	-7.99	-3.84	-3.76	-3.65	-5.46	-7.62	-8.12	-8.17	-8.18	-8.18	-8.18	-8.18	-8.18	-8.18	-8.18	-4.03	-3.94	-3.88	-5.87	-7.89	-8.32	-8.37	-8.37	-8.37	-8.37	-8.37	-8.37	-8.37	-8.37	-4.22	-4.12	-4.12	-6.28	-8.16
R00342	Oxaloacetate + NADH + H+ <=> (S)-Malate + NAD+	0.3	-168.66	-149	-121.5	-94.59	-73.02	-60.02	-52.38	-46.4	-40.67	-34.95	-28.93	-20.44	-9.51	1.85	-168.96	-148.7	-120.52	-93.29	-71.93	-59.4	-51.95	-45.93	-40.11	-34.27	-27.87	-18.45	-7.15	4.43	-169.27	-148.39	-119.54	-92	-70.9	-58.83	-51.53	-45.46	-39.54	-33.58	-26.64	-16.38	-4.76	7.01	-169.57	-148.07	-118.56	-90.73	-69.93
R00267	2-Oxoglutarate + CO2 + NADPH + H+ <=> Isocitrate + NADP+	3.2	-107.1	-82.7	-58.7	-35.2	-17.8	-12	-11.2	-11.1	-11	-10.3	-7.3	-2.1	3.5	9.2	-107	-82.1	-57.5	-33.7	-16.9	-11.9	-11.2	-11.2	-11	-10.1	-6.5	-1.1	4.7	10.5	-106.9	-81.4	-56.3	-32.1	-16.1	-11.8	-11.3	-11.2	-11	-9.7	-5.6	0	5.9	11.8	-106.8	-80.7	-55	-30.6	-15.4
R01197	2 Reduced ferredoxin + Succinyl-CoA + CO2 + 2 H+ <=> 2 Oxidized ferredoxin + 2-Oxoglutarate + CoA	7	-86	-78	-72	-60	-47	-40	-34	-28	-22	-16	-11	-5	1	6	-86	-79	-72	-60	-47	-40	-34	-28	-22	-16	-11	-5	1	7	-87	-79	-72	-59	-47	-40	-34	-28	-22	-16	-10	-5	1	7	-88	-80	-73	-59	-47
R01196	2 Reduced ferredoxin + Acetyl-CoA + CO2 + 2 H+ <=> 2 Oxidized ferredoxin + Pyruvate + CoA	7	-73	-62	-53	-46	-40	-33	-28	-22	-16	-10	-5	1	7	12	-74	-63	-54	-47	-40	-34	-28	-22	-16	-10	-5	1	7	13	-74	-63	-54	-47	-40	-34	-28	-22	-16	-10	-4	2	7	13	-75	-64	-55	-47	-40
R07168	5,10-Methylenetetrahydrofolate + NADH + H+ <=> 5-Methyltetrahydrofolate + NAD+	4	-183	-159	-130	-106	-87	-74	-66	-60	-55	-49	-43	-34	-23	-12	-183	-158	-129	-104	-86	-73	-66	-60	-54	-48	-41	-32	-21	-9	-184	-158	-128	-103	-85	-73	-66	-59	-53	-47	-40	-30	-18	-7	-184	-158	-127	-102	-84
R00943	Tetrahydrofolate + Formate + ATP <=> ADP + Orthophosphate + 10-Formyltetrahydrofolate	1.9	-41	-43.8	-50.6	-52.3	-47.6	-40.9	-36.9	-36.1	-36.1	-36.2	-37.2	-40.9	-49	-59.7	-41.6	-44.6	-51.4	-52.6	-47.6	-41	-37.4	-36.8	-36.8	-37	-38.3	-42.8	-51.8	-63	-42.2	-45.4	-52.2	-52.8	-47.5	-41	-38	-37.5	-37.5	-37.8	-39.4	-44.8	-54.7	-66.2	-42.8	-46.2	-52.9	-53.1	-47.5
R01655	10-Formyltetrahydrofolate + H+ <=> 5,10-Methenyltetrahydrofolate + H2O	0.9	-30.1	-24.2	-17.5	-12.9	-11.8	-9.6	-6.7	-5.8	-5.6	-5.2	-2.9	1.9	7.5	13.2	-30.2	-24.2	-17.4	-12.9	-11.8	-9.4	-6.6	-5.9	-5.7	-5.1	-2.3	2.9	8.6	14.4	-30.3	-24.2	-17.3	-13	-11.9	-9.2	-6.6	-6	-5.8	-4.9	-1.5	4	9.8	15.7	-30.5	-24.2	-17.1	-13.1	-11.9
R01220	5,10-Methenyltetrahydrofolate + NADPH <=> 5,10-Methylenetetrahydrofolate + NADP+	1.1	-112.1	-94	-78	-61.2	-43.4	-35.1	-31.6	-26.8	-21.2	-15.6	-10.2	-4.6	1.1	6.8	-112.3	-93.8	-77.5	-60.1	-42.5	-35	-31.4	-26.3	-20.6	-15	-9.5	-3.8	2	7.8	-112.5	-93.7	-77.1	-58.9	-41.6	-34.9	-31.2	-25.9	-20.1	-14.4	-8.7	-2.9	3	8.9	-112.8	-93.5	-76.6	-57.8	-40.9
R00134	CO2 + NADPH + H+ <=> Formate + NADP+	3.3	-94.3	-70.3	-48.4	-29.1	-14.6	-9.3	-8.5	-8.4	-8.3	-7.6	-4.6	0.6	6.2	11.9	-94.4	-70	-47.7	-28.1	-14	-9.4	-8.7	-8.7	-8.5	-7.6	-4	1.4	7.2	13	-94.6	-69.7	-47	-27.2	-13.4	-9.5	-9	-8.9	-8.7	-7.4	-3.3	2.3	8.2	14.1	-94.8	-69.4	-46.3	-26.3	-13
R07157	CO2 + 2 Reduced ferredoxin + 2 H+ <=> CO + H2O + 2 Oxidized ferredoxin	7	-73	-61	-50	-39	-27	-16	-4	7	19	30	41	53	64	76	-73	-62	-50	-38	-27	-15	-4	8	20	31	43	54	66	78	-74	-62	-50	-38	-26	-15	-3	9	21	33	44	56	68	80	-74	-62	-50	-38	-26
R04230	ATP + D-4'-Phosphopantothenate + L-Cysteine <=> AMP + Diphosphate + (R)-4'-Phosphopantothenoyl-L-cysteine	5	-85	-81	-78	-76	-73	-74	-84	-95	-106	-114	-121	-128	-137	-148	-85	-82	-78	-76	-73	-76	-86	-98	-108	-116	-123	-130	-140	-151	-86	-82	-79	-76	-73	-77	-88	-100	-110	-118	-125	-133	-143	-154	-87	-83	-79	-77	-74
R04231	CTP + D-4'-Phosphopantothenate + L-Cysteine <=> CMP + Diphosphate + (R)-4'-Phosphopantothenoyl-L-cysteine	5	-87	-87	-86	-81	-76	-76	-86	-97	-108	-115	-119	-122	-128	-134	-88	-88	-86	-82	-76	-78	-88	-99	-110	-117	-120	-124	-130	-136	-88	-89	-86	-82	-77	-79	-90	-101	-112	-118	-121	-126	-132	-138	-89	-89	-87	-82	-77
R02473	ATP + (R)-Pantoate + beta-Alanine <=> AMP + Diphosphate + Pantothenate	1.3	-80.2	-73.1	-70	-68.1	-65.4	-68.4	-78.7	-90	-101.2	-111.2	-118.7	-125.8	-133.9	-143.9	-80.7	-73.6	-70.5	-68.4	-65.9	-69.9	-80.6	-92.1	-103.4	-113.1	-120.4	-127.7	-136.2	-146.8	-81.2	-74.1	-71.1	-68.7	-66.4	-71.4	-82.5	-94.2	-105.6	-115	-122.2	-129.5	-138.6	-149.8	-81.7	-74.6	-71.6	-69	-67.1
R03269	(R)-4'-Phosphopantothenoyl-L-cysteine <=> Pantetheine 4'-phosphate + CO2	3.1	-71.1	-71	-70.5	-68.4	-65.4	-62.1	-61.2	-61.1	-61	-61	-61	-61	-61	-61	-71.7	-71.7	-71.1	-68.9	-65.7	-62.5	-61.8	-61.7	-61.7	-61.6	-61.6	-61.6	-61.6	-61.6	-72.4	-72.3	-71.7	-69.4	-66	-63	-62.5	-62.4	-62.3	-62.3	-62.3	-62.3	-62.3	-62.3	-73.1	-73	-72.3	-69.8	-66.3
R03018	ATP + Pantothenate <=> ADP + D-4'-Phosphopantothenate	4	-30	-26	-28	-29	-30	-30	-32	-37	-43	-49	-55	-62	-73	-85	-30	-27	-28	-30	-30	-30	-33	-39	-44	-50	-57	-65	-76	-88	-31	-27	-29	-30	-31	-31	-35	-40	-46	-52	-59	-67	-79	-92	-31	-27	-29	-30	-31
R00130	ATP + Dephospho-CoA <=> ADP + CoA	2.9	23.8	18.7	9.4	0	-6.5	-12.6	-17.5	-22.8	-27.6	-29.7	-30.4	-32.1	-35.6	-40.8	23.5	18.2	8.7	-0.9	-7.6	-13.8	-18.8	-24.2	-28.7	-30.5	-31.2	-33.1	-37.1	-42.6	23.2	17.7	8	-1.7	-8.7	-14.9	-20.1	-25.6	-29.8	-31.2	-32	-34.3	-38.8	-44.5	23	17.1	7.3	-2.6	-9.9
R00489	L-Aspartate <=> beta-Alanine + CO2	6	-85	-83	-78	-74	-70	-65	-60	-54	-47	-38	-31	-25	-19	-14	-86	-84	-79	-74	-70	-65	-60	-54	-46	-37	-31	-25	-19	-13	-87	-84	-79	-75	-71	-65	-60	-53	-45	-37	-30	-24	-18	-12	-87	-85	-80	-75	-71
R01214_2	L-Valine + 2-Oxoglutarate <=> 3-Methyl-2-oxobutanoic acid + L-Glutamate	3.5	-24.4	-25.2	-24.9	-22.4	-21.2	-21.1	-21.1	-21.2	-21.9	-22.8	-23	-23	-23	-23	-24.8	-25.6	-25.2	-22.6	-21.6	-21.4	-21.4	-21.6	-22.4	-23.2	-23.4	-23.4	-23.4	-23.4	-25.2	-26	-25.4	-22.9	-21.9	-21.8	-21.8	-22	-23	-23.7	-23.8	-23.8	-23.8	-23.8	-25.6	-26.4	-25.6	-23.1	-22.2
R01226	5,10-Methylenetetrahydrofolate + 3-Methyl-2-oxobutanoic acid + H2O <=> Tetrahydrofolate + 2-Dehydropantoate	5	-30	-24	-19	-17	-17	-17	-17	-17	-16	-16	-14	-14	-14	-14	-30	-24	-19	-18	-17	-17	-17	-17	-17	-16	-15	-14	-14	-14	-30	-25	-20	-18	-18	-17	-17	-17	-17	-16	-15	-15	-15	-15	-31	-25	-20	-18	-18
R03035	ATP + Pantetheine 4'-phosphate <=> Diphosphate + Dephospho-CoA	5	-76	-72	-66	-57	-52	-48	-44	-38	-32	-25	-19	-11	2	18	-77	-72	-66	-57	-52	-48	-43	-37	-31	-24	-18	-9	6	23	-77	-73	-66	-57	-52	-48	-43	-37	-30	-23	-16	-6	10	27	-78	-73	-66	-57	-52
R02472	2-Dehydropantoate + NADPH + H+ <=> (R)-Pantoate + NADP+	2.9	-148.7	-124.6	-101.3	-78.5	-59.1	-48.2	-41.7	-35.9	-30.1	-23.7	-15	-4.3	6	13.7	-148.9	-124.2	-100.4	-77.2	-58	-47.7	-41.3	-35.4	-29.4	-22.7	-13.3	-2.3	7.6	14.8	-149	-123.9	-99.5	-75.9	-56.9	-47.2	-40.8	-34.8	-28.8	-21.6	-11.6	-0.4	9.1	16	-149.2	-123.5	-98.6	-74.6	-56
R04439	(S)-2-Acetolactate + NADPH + H+ <=> (R)-2,3-Dihydroxy-3-methylbutanoate + NADP+	1	-146.3	-122.3	-99.6	-77.8	-58.7	-47.8	-41.4	-35.6	-29.8	-23.4	-14.4	-2.2	11.1	23	-146.5	-122	-98.8	-76.5	-57.6	-47.3	-40.9	-35	-29.1	-22.3	-12.6	0.3	13.5	25.5	-146.7	-121.7	-98	-75.3	-56.6	-46.9	-40.5	-34.5	-28.4	-21.1	-10.6	2.9	15.9	28	-146.8	-121.3	-97.1	-74	-55.6
R08331	2-Oxoadipate + Acetyl-CoA + H2O <=> (R)-(Homo)2-citrate + CoA	2	-43.5	-43.2	-42	-41.5	-43.5	-48.1	-53.7	-59.4	-65.1	-70.8	-76.5	-82.6	-90.3	-100.7	-43.9	-43.5	-42.3	-42	-44.3	-49.2	-54.9	-60.7	-66.5	-72.3	-78.2	-84.5	-93.1	-104.1	-44.3	-43.9	-42.6	-42.5	-45.2	-50.3	-56.1	-62	-67.9	-73.8	-79.8	-86.6	-96.1	-107.4	-44.6	-44.2	-42.9	-43	-46
R08332	2-Oxopimelate + Acetyl-CoA + H2O <=> (R)-(Homo)3-citrate + CoA	1.3	-38.1	-37.9	-36.8	-36.3	-38.1	-42.5	-48.1	-53.8	-59.5	-65.2	-70.9	-77	-84.7	-95.1	-38.5	-38.2	-37.2	-36.7	-38.9	-43.6	-49.3	-55.1	-60.9	-66.7	-72.6	-78.9	-87.5	-98.5	-38.8	-38.6	-37.5	-37.2	-39.7	-44.7	-50.5	-56.4	-62.3	-68.2	-74.2	-81	-90.5	-101.8	-39.2	-38.9	-37.8	-37.7	-40.5
R08217	7-Mercaptoheptanoylthreonine + ATP <=> Coenzyme B + ADP	1.3	-22.4	-21	-23.1	-24.6	-25.3	-27.3	-31.3	-36.7	-43.3	-50.6	-57.2	-64.6	-73.8	-84.7	-22.7	-21.4	-23.6	-25	-25.8	-28.2	-32.5	-38.2	-45.1	-52.5	-59.2	-66.9	-76.7	-88	-23.1	-21.9	-24	-25.4	-26.3	-29.1	-33.8	-39.7	-47	-54.4	-61.2	-69.4	-79.8	-91.4	-23.4	-22.3	-24.5	-25.8	-26.9
R08323	7-Mercaptoheptanoic acid + L-Threonine + ATP <=> 7-Mercaptoheptanoylthreonine + ADP + Orthophosphate	3	-74.4	-68.9	-66.6	-62.7	-58.5	-54.3	-54.9	-59.4	-62.8	-63.7	-64.5	-67.9	-75.9	-86.7	-74.9	-69.5	-67	-63	-58.6	-54.7	-56.1	-60.7	-63.7	-64.5	-65.5	-69.9	-78.8	-90	-75.4	-70	-67.4	-63.2	-58.8	-55.3	-57.3	-61.9	-64.6	-65.3	-66.7	-72	-81.8	-93.3	-75.9	-70.5	-67.8	-63.5	-58.9
R08214	(-)-threo-Iso(homo)2-citrate + NAD+ <=> 2-Oxopimelate + CO2 + NADH + H+	3.1	40.1	21.3	-3.1	-24.7	-40.1	-47.2	-49.1	-49.4	-49.4	-49.4	-49.8	-52.5	-57.8	-63.4	39.2	19.9	-5.1	-26.8	-41.8	-48.4	-50	-50.2	-50.3	-50.3	-50.9	-54.5	-60	-65.8	38.3	18.4	-7	-28.8	-43.5	-49.5	-50.9	-51.1	-51.1	-51.1	-52.2	-56.5	-62.3	-68.1	37.3	17	-8.9	-30.8	-45.1
R08215	(-)-threo-Iso(homo)3-citrate + NAD+ <=> 2-Oxosuberate + CO2 + NADH + H+	3.1	40.5	21.8	-2.6	-24.4	-40	-47.2	-49.1	-49.4	-49.4	-49.4	-49.8	-52.5	-57.8	-63.4	39.6	20.3	-4.6	-26.4	-41.7	-48.4	-50	-50.2	-50.3	-50.3	-50.9	-54.5	-60	-65.8	38.7	18.9	-6.5	-28.5	-43.4	-49.5	-50.9	-51.1	-51.1	-51.1	-52.2	-56.5	-62.3	-68.1	37.8	17.4	-8.4	-30.5	-45
R08328	2-Oxosuberate <=> 7-Oxoheptanoic acid + CO2	3.1	-76.4	-76.1	-74	-68	-61	-55	-49.3	-43.6	-37.9	-32.2	-26.5	-20.8	-15.1	-9.4	-77.1	-76.7	-74.4	-68.1	-61.1	-55	-49.2	-43.4	-37.6	-31.8	-26	-20.2	-14.4	-8.6	-77.7	-77.3	-74.8	-68.2	-61.2	-55	-49.1	-43.2	-37.3	-31.4	-25.5	-19.6	-13.7	-7.8	-78.4	-77.9	-75.2	-68.3	-61.2
R10392	(R)-(Homo)2-citrate <=> cis-(Homo)2-aconitate + H2O	1.9	-7	-8.4	-11.3	-12.2	-11.4	-11.1	-11	-11	-11	-11	-11	-10.6	-8.6	-3.9	-7.2	-8.7	-11.6	-12.3	-11.6	-11.2	-11.2	-11.2	-11.2	-11.2	-11.1	-10.6	-7.8	-2.6	-7.4	-9	-11.9	-12.4	-11.7	-11.4	-11.4	-11.4	-11.4	-11.4	-11.3	-10.4	-6.8	-1.3	-7.6	-9.3	-12.2	-12.6	-11.8
R10395	(R)-(Homo)3-citrate <=> cis-(Homo)3-aconitate + H2O	1.9	-6.9	-8	-11	-12.1	-11.5	-11.1	-11	-11	-11	-11	-11	-10.6	-8.6	-3.9	-7.1	-8.4	-11.3	-12.3	-11.6	-11.3	-11.2	-11.2	-11.2	-11.2	-11.1	-10.6	-7.8	-2.6	-7.3	-8.7	-11.6	-12.4	-11.7	-11.4	-11.4	-11.4	-11.4	-11.4	-11.3	-10.4	-6.8	-1.3	-7.5	-9	-11.9	-12.6	-11.9
R10393	cis-(Homo)2-aconitate + H2O <=> (-)-threo-Iso(homo)2-citrate	1.9	-11.8	-10.3	-7.3	-6.4	-7.2	-7.7	-7.7	-7.7	-7.7	-7.7	-7.7	-7.7	-7.7	-7.7	-11.9	-10.4	-7.4	-6.6	-7.5	-7.9	-7.9	-7.9	-7.9	-7.9	-7.9	-7.9	-7.9	-7.9	-12.1	-10.5	-7.5	-6.9	-7.8	-8.1	-8.1	-8.1	-8.1	-8.1	-8.1	-8.1	-8.1	-8.1	-12.3	-10.5	-7.5	-7.2	-8
R10396	cis-(Homo)3-aconitate + H2O <=> (-)-threo-Iso(homo)3-citrate	1.9	-11.9	-10.7	-7.7	-6.4	-7.2	-7.6	-7.7	-7.7	-7.7	-7.7	-7.7	-7.7	-7.7	-7.7	-12	-10.7	-7.7	-6.7	-7.4	-7.9	-7.9	-7.9	-7.9	-7.9	-7.9	-7.9	-7.9	-7.9	-12.2	-10.8	-7.8	-6.9	-7.7	-8.1	-8.1	-8.1	-8.1	-8.1	-8.1	-8.1	-8.1	-8.1	-12.4	-10.9	-7.8	-7.1	-8
R04148	Nicotinate D-ribonucleotide + Dimethylbenzimidazole <=> Nicotinate + N1-(5-Phospho-alpha-D-ribosyl)-5,6-dimethylbenzimidazole + H+	4	-24	-24	-23	-24	-29	-36	-43	-50	-55	-61	-65	-67	-69	-69	-25	-24	-23	-25	-30	-37	-45	-51	-57	-62	-66	-68	-70	-70	-25	-25	-24	-26	-31	-38	-46	-52	-58	-63	-66	-69	-70	-70	-25	-25	-24	-26	-32
R04594	N1-(5-Phospho-alpha-D-ribosyl)-5,6-dimethylbenzimidazole + H2O <=> alpha-Ribazole + Orthophosphate	1.2	-61.2	-60.4	-60.1	-60	-59.7	-57.6	-55.4	-55	-54.9	-54.9	-54.8	-55.1	-57.3	-61.5	-61.9	-61.1	-60.8	-60.7	-60.3	-58	-56	-55.6	-55.6	-55.5	-55.4	-55.9	-58.6	-63.2	-62.6	-61.8	-61.5	-61.4	-60.9	-58.4	-56.5	-56.2	-56.2	-56.2	-56.1	-56.8	-60	-65	-63.2	-62.4	-62.2	-62.1	-61.5
R05705	FMN + NADH + H+ <=> Reduced FMN + NAD+	3	-157.6	-139.2	-115.4	-93.5	-75.7	-63.3	-50.2	-34.5	-17.6	-1.1	13	27.5	48.6	71.3	-157.9	-139	-114.7	-92.5	-74.7	-62.1	-48.5	-32.4	-15.2	1.4	15.3	32	54.3	77.4	-158.2	-138.8	-114.1	-91.6	-73.8	-60.9	-46.8	-30.2	-12.7	3.9	18	37	60	83.5	-158.6	-138.6	-113.4	-90.6	-72.8
R05706	FMN + NADPH + H+ <=> Reduced FMN + NADP+	3	-157.4	-133.7	-111.6	-90.9	-72.9	-62.1	-50.1	-34.5	-17.6	-0.4	16.4	33.2	54.8	77.5	-157.6	-133.4	-110.9	-89.7	-71.8	-61	-48.4	-32.3	-15.1	2.5	19.3	37.9	60.3	83.5	-157.7	-133	-110.1	-88.5	-70.8	-59.9	-46.6	-30.1	-12.5	5.4	22.6	42.8	66	89.5	-157.9	-132.7	-109.3	-87.3	-69.8
R05808	Cobalt-sirohydrochlorin + S-Adenosyl-L-methionine <=> Cobalt-factor III + S-Adenosyl-L-homocysteine	100000	0	0	0	0	0	0	0	0	0	0	0	0	0	0	0	0	0	0	0	0	0	0	0	0	0	0	0	0	0	0	0	0	0	0	0	0	0	0	0	0	0	0	0	0	0	0	0
R05809	Cobalt-precorrin 3 + S-Adenosyl-L-methionine <=> Cobalt-precorrin 4 + S-Adenosyl-L-homocysteine	100000	0	0	0	0	0	0	0	0	0	0	0	0	0	0	0	0	0	0	0	0	0	0	0	0	0	0	0	0	0	0	0	0	0	0	0	0	0	0	0	0	0	0	0	0	0	0	0
R05810	Cobalt-precorrin 4 + S-Adenosyl-L-methionine <=> Cobalt-precorrin 5A + S-Adenosyl-L-homocysteine	100000	0	0	0	0	0	0	0	0	0	0	0	0	0	0	0	0	0	0	0	0	0	0	0	0	0	0	0	0	0	0	0	0	0	0	0	0	0	0	0	0	0	0	0	0	0	0	0
R07772	Cobalt-precorrin 5A + H2O <=> Cobalt-precorrin 5B + Acetaldehyde	100000	0	0	0	0	0	0	0	0	0	0	0	0	0	0	0	0	0	0	0	0	0	0	0	0	0	0	0	0	0	0	0	0	0	0	0	0	0	0	0	0	0	0	0	0	0	0	0
R07773	Cobalt-precorrin 5B + S-Adenosyl-L-methionine <=> Cobalt-precorrin 6 + S-Adenosyl-L-homocysteine	100000	0	0	0	0	0	0	0	0	0	0	0	0	0	0	0	0	0	0	0	0	0	0	0	0	0	0	0	0	0	0	0	0	0	0	0	0	0	0	0	0	0	0	0	0	0	0	0
R05812	Cobalt-precorrin 6 + NADH + H+ <=> Cobalt-dihydro-precorrin 6 + NAD+	100000	0	0	0	0	0	0	0	0	0	0	0	0	0	0	0	0	0	0	0	0	0	0	0	0	0	0	0	0	0	0	0	0	0	0	0	0	0	0	0	0	0	0	0	0	0	0	0
R07774	Cobalt-dihydro-precorrin 6 + S-Adenosyl-L-methionine <=> Cobalt-precorrin 7 + S-Adenosyl-L-homocysteine + CO2	100000	0	0	0	0	0	0	0	0	0	0	0	0	0	0	0	0	0	0	0	0	0	0	0	0	0	0	0	0	0	0	0	0	0	0	0	0	0	0	0	0	0	0	0	0	0	0	0
R07775	Cobalt-precorrin 7 + S-Adenosyl-L-methionine <=> Cobalt-precorrin 8 + S-Adenosyl-L-homocysteine	100000	0	0	0	0	0	0	0	0	0	0	0	0	0	0	0	0	0	0	0	0	0	0	0	0	0	0	0	0	0	0	0	0	0	0	0	0	0	0	0	0	0	0	0	0	0	0	0
R05814	Cobalt-precorrin 8 <=> Cobyrinate	100000	0	0	0	0	0	0	0	0	0	0	0	0	0	0	0	0	0	0	0	0	0	0	0	0	0	0	0	0	0	0	0	0	0	0	0	0	0	0	0	0	0	0	0	0	0	0	0
R05815	Cobyrinate + 2 L-Glutamine + 2 ATP + 2 H2O <=> Cob(II)yrinate a,c diamide + 2 L-Glutamate + 2 ADP + 2 Orthophosphate	100000	0	0	0	0	0	0	0	0	0	0	0	0	0	0	0	0	0	0	0	0	0	0	0	0	0	0	0	0	0	0	0	0	0	0	0	0	0	0	0	0	0	0	0	0	0	0	0
R05225	Adenosyl cobyrinate a,c diamide + 4 L-Glutamine + 4 ATP + 4 H2O <=> Adenosyl cobyrinate hexaamide + 4 L-Glutamate + 4 Orthophosphate + 4 ADP	100000	0	0	0	0	0	0	0	0	0	0	0	0	0	0	0	0	0	0	0	0	0	0	0	0	0	0	0	0	0	0	0	0	0	0	0	0	0	0	0	0	0	0	0	0	0	0	0
R07302	ATP + Adenosyl cobyrinate hexaamide + (R)-1-Aminopropan-2-ol <=> ADP + Orthophosphate + Adenosyl cobinamide	100000	0	0	0	0	0	0	0	0	0	0	0	0	0	0	0	0	0	0	0	0	0	0	0	0	0	0	0	0	0	0	0	0	0	0	0	0	0	0	0	0	0	0	0	0	0	0	0
R06558	Adenosyl cobinamide + GTP <=> Adenosyl cobinamide phosphate + GDP	100000	0	0	0	0	0	0	0	0	0	0	0	0	0	0	0	0	0	0	0	0	0	0	0	0	0	0	0	0	0	0	0	0	0	0	0	0	0	0	0	0	0	0	0	0	0	0	0
R05221	Adenosyl cobinamide + ATP <=> Adenosyl cobinamide phosphate + ADP	100000	0	0	0	0	0	0	0	0	0	0	0	0	0	0	0	0	0	0	0	0	0	0	0	0	0	0	0	0	0	0	0	0	0	0	0	0	0	0	0	0	0	0	0	0	0	0	0
R05222	Adenosyl cobinamide phosphate + GTP <=> Adenosine-GDP-cobinamide + Diphosphate	100000	0	0	0	0	0	0	0	0	0	0	0	0	0	0	0	0	0	0	0	0	0	0	0	0	0	0	0	0	0	0	0	0	0	0	0	0	0	0	0	0	0	0	0	0	0	0	0
R05223	Adenosine-GDP-cobinamide + alpha-Ribazole <=> Cobamide coenzyme	100000	0	0	0	0	0	0	0	0	0	0	0	0	0	0	0	0	0	0	0	0	0	0	0	0	0	0	0	0	0	0	0	0	0	0	0	0	0	0	0	0	0	0	0	0	0	0	0
R05789	(2R)-O-Phospho-3-sulfolactate + H2O <=> (2R)-3-Sulfolactate + Orthophosphate	1.3	-66.5	-64	-63.4	-63	-61.3	-57.7	-55.6	-55.2	-55.2	-55.2	-55.5	-57.7	-64.1	-74.3	-67.1	-64.6	-63.9	-63.5	-61.5	-57.8	-56	-55.7	-55.6	-55.7	-56.2	-59.1	-66.7	-77.5	-67.7	-65.2	-64.5	-64	-61.7	-58	-56.4	-56.1	-56.1	-56.2	-57	-60.9	-69.5	-80.8	-68.2	-65.7	-65.1	-64.5	-61.9
R07136	(2R)-3-Sulfolactate + NAD+ <=> 3-Sulfopyruvate + NADH + H+	1	102.3	81.9	56.7	34.4	15.8	3.4	-4.2	-10.1	-15.9	-21.6	-27.6	-35.7	-44.8	-51.5	101.9	80.9	55.2	32.6	14	2	-5.3	-11.4	-17.2	-23	-29.4	-38.3	-47	-53.5	101.4	79.8	53.8	30.9	12.3	0.7	-6.5	-12.6	-18.5	-24.5	-31.3	-40.8	-49	-55.4	100.9	78.8	52.3	29.2	10.7
R05774	3-Sulfopyruvate <=> Sulfoacetaldehyde + CO2	3.1	-80	-77.1	-72	-66.4	-60.7	-55	-49.3	-43.6	-37.9	-32.2	-26.5	-20.8	-15.1	-9.4	-80.6	-77.6	-72.3	-66.6	-60.8	-55	-49.2	-43.4	-37.6	-31.8	-26	-20.2	-14.4	-8.6	-81.2	-78	-72.6	-66.8	-60.9	-55	-49.1	-43.2	-37.3	-31.4	-25.5	-19.6	-13.7	-7.8	-81.8	-78.4	-72.9	-67	-61
R07476	Sulfite + Phosphoenolpyruvate <=> (2R)-O-Phospho-3-sulfolactate	70000	0	0	0	0	0	0	0	0	0	0	0	0	0	0	0	0	0	0	0	0	0	0	0	0	0	0	0	0	0	0	0	0	0	0	0	0	0	0	0	0	0	0	0	0	0	0	0
R00573	ATP + UTP + L-Glutamine + H2O <=> ADP + Orthophosphate + CTP + L-Glutamate	2.6	-106.7	-90.4	-79.4	-74.2	-73.3	-76.6	-81.3	-85.9	-88.7	-90.4	-94.1	-102.1	-112.9	-124.3	-107.5	-90.9	-80	-75	-74.4	-78	-82.7	-87.2	-90	-92	-96.4	-105.3	-116.4	-128	-108.2	-91.5	-80.6	-75.8	-75.6	-79.4	-84	-88.6	-91.4	-93.6	-98.9	-108.5	-120	-131.7	-109	-92	-81.1	-76.5	-76.8
R00571	ATP + UTP + Ammonia <=> ADP + Orthophosphate + CTP	2.5	-47.9	-36.8	-30.9	-29.9	-30.3	-33.9	-38.5	-42.7	-43.1	-39.6	-37.7	-40.5	-48.5	-59.3	-48.3	-37.1	-31.3	-30.3	-31	-34.8	-39.4	-43.4	-43.2	-39.6	-38.4	-42.4	-51.3	-62.5	-48.7	-37.3	-31.6	-30.7	-31.6	-35.6	-40.2	-44	-43.2	-39.8	-39.4	-44.4	-54.2	-65.7	-49	-37.5	-31.9	-31.1	-32.4
R10305	O-Acetyl-L-serine + L-Homocysteine <=> L-Cystathionine + Acetate	4	-65	-64	-64	-65	-68	-74	-79	-85	-89	-92	-93	-93	-93	-93	-66	-65	-64	-65	-69	-75	-80	-86	-90	-93	-93	-93	-93	-93	-66	-65	-65	-66	-70	-76	-82	-86	-91	-93	-94	-94	-94	-94	-66	-65	-65	-67	-71
R00897	O-Acetyl-L-serine + Hydrogen sulfide <=> L-Cysteine + Acetate	5	-95	-89	-82	-77	-75	-74	-74	-74	-73	-75	-80	-85	-91	-97	-96	-89	-82	-77	-75	-75	-75	-74	-73	-76	-81	-87	-93	-99	-96	-89	-82	-77	-75	-75	-75	-74	-74	-77	-83	-89	-95	-100	-96	-89	-82	-77	-76
R00194	S-Adenosyl-L-homocysteine + H2O <=> S-Ribosyl-L-homocysteine + Adenine	2.8	-45.7	-47.2	-51	-54.8	-56.1	-56.3	-56.3	-56.4	-57	-60.2	-67.4	-77.3	-88.2	-99.5	-46.4	-48	-51.9	-55.6	-56.8	-56.9	-57	-57.1	-58	-61.9	-69.8	-80.2	-91.5	-103	-47	-48.8	-52.8	-56.4	-57.5	-57.6	-57.6	-57.8	-59	-63.6	-72.4	-83.2	-94.7	-106.5	-47.7	-49.5	-53.7	-57.2	-58.1
R01001	L-Cystathionine + H2O <=> L-Cysteine + Ammonia + 2-Oxobutanoate	6	-69	-69	-67	-66	-66	-66	-66	-66	-67	-70	-75	-80	-86	-92	-70	-70	-68	-67	-67	-67	-67	-67	-68	-71	-77	-83	-88	-94	-72	-71	-69	-68	-68	-68	-68	-68	-70	-73	-79	-85	-91	-97	-73	-72	-70	-69	-69
R12342	ADP + L-Serine <=> AMP + O-Phospho-L-serine	0.4	-18.8	-23.4	-25.7	-27.7	-29.9	-33.4	-39.4	-45.4	-51.6	-57.5	-63.2	-68.6	-73.3	-78.4	-19.2	-23.9	-26.2	-28.2	-30.5	-34.4	-40.6	-46.8	-53.1	-59	-64.7	-69.9	-74.7	-80.1	-19.7	-24.4	-26.7	-28.8	-31.1	-35.5	-41.8	-48.1	-54.5	-60.5	-66.2	-71.2	-76.1	-81.8	-20.2	-24.9	-27.1	-29.3	-31.7
R01291	S-Ribosyl-L-homocysteine <=> (S)-4,5-Dihydroxypentane-2,3-dione + L-Homocysteine	2.7	-59	-57.7	-56	-55.6	-55.5	-55.5	-55.5	-55.6	-55.9	-58.1	-61	-61.7	-61.4	-61.4	-59.7	-58.3	-56.6	-56.2	-56.2	-56.2	-56.2	-56.2	-56.8	-59.4	-61.9	-62.2	-62	-62	-60.3	-58.9	-57.3	-56.9	-56.9	-56.9	-56.9	-56.9	-57.7	-60.7	-62.8	-62.8	-62.6	-62.5	-61	-59.5	-57.9	-57.6	-57.5
R07274	O-Phospho-L-serine + Hydrogen sulfide <=> L-Cysteine + Orthophosphate	4	-100	-92	-84	-78	-72	-66	-59	-53	-47	-43	-43	-45	-49	-55	-100	-92	-84	-78	-72	-65	-59	-52	-46	-43	-43	-46	-51	-56	-100	-92	-84	-78	-72	-65	-58	-52	-46	-44	-44	-47	-52	-58	-100	-92	-84	-78	-72
R00586	L-Serine + Acetyl-CoA <=> O-Acetyl-L-serine + CoA	2.9	-30.2	-30.6	-30.9	-30.6	-29.7	-29.1	-29.1	-29.5	-30.5	-30.9	-30.9	-30.9	-30.9	-30.9	-30.6	-31	-31.3	-30.9	-30	-29.5	-29.6	-30.1	-31	-31.3	-31.3	-31.3	-31.3	-31.3	-31	-31.4	-31.6	-31.2	-30.3	-29.9	-30	-30.6	-31.5	-31.7	-31.8	-31.8	-31.8	-31.8	-31.4	-31.8	-32	-31.6	-30.6
R01290	L-Serine + L-Homocysteine <=> L-Cystathionine + H2O	2.7	-25.5	-25.1	-25	-25.1	-25.1	-25.1	-25	-24.9	-24.4	-22.4	-17.5	-11.9	-6.2	-0.5	-25.4	-25	-24.9	-25	-25	-25	-24.9	-24.7	-24.1	-21.6	-16.4	-10.6	-4.8	1	-25.4	-24.9	-24.8	-24.9	-24.9	-24.9	-24.8	-24.5	-23.9	-20.7	-15.2	-9.3	-3.5	2.4	-25.3	-24.8	-24.7	-24.8	-24.8
R00177	ATP + L-Methionine + H2O <=> Orthophosphate + Diphosphate + S-Adenosyl-L-methionine	100000	0	0	0	0	0	0	0	0	0	0	0	0	0	0	0	0	0	0	0	0	0	0	0	0	0	0	0	0	0	0	0	0	0	0	0	0	0	0	0	0	0	0	0	0	0	0	0
R11634	ATP + Formate <=> dATP + CO2 + H2O	5	-105	-104	-104	-103	-99	-94	-88	-82	-77	-71	-65	-58	-49	-40	-105	-105	-105	-103	-99	-93	-88	-82	-76	-70	-64	-56	-47	-39	-105	-105	-105	-103	-99	-93	-87	-82	-76	-70	-63	-54	-45	-38	-106	-105	-105	-103	-99
R11633	GTP + Formate <=> dGTP + CO2 + H2O	4	-115	-108	-101	-98	-93	-88	-82	-77	-74	-67	-55	-44	-33	-21	-116	-108	-102	-98	-93	-88	-82	-77	-74	-65	-53	-42	-30	-19	-116	-108	-102	-98	-93	-87	-82	-77	-73	-63	-52	-40	-28	-16	-116	-108	-102	-98	-93
R11636	CTP + Formate <=> dCTP + CO2 + H2O	4	-105	-105	-103	-100	-95	-89	-84	-78	-72	-66	-57	-47	-36	-28	-105	-105	-103	-100	-95	-89	-83	-78	-72	-65	-56	-45	-35	-28	-106	-106	-104	-100	-95	-89	-83	-77	-71	-64	-54	-43	-34	-27	-106	-106	-104	-100	-95
R02100	dUTP + H2O <=> dUMP + Diphosphate	2.6	-67.5	-68.5	-69	-69	-68.9	-70.3	-77.2	-87.5	-98.8	-110.2	-121.6	-133.2	-146.1	-159.9	-68.2	-69.2	-69.6	-69.6	-69.6	-71.5	-79	-89.7	-101.2	-112.8	-124.5	-136.4	-149.8	-163.3	-68.9	-69.9	-70.2	-70.2	-70.3	-72.7	-80.9	-92	-103.7	-115.5	-127.4	-139.7	-153.4	-166.5	-69.5	-70.6	-70.8	-70.8	-71
R02325	dCTP + H2O <=> dUTP + Ammonia	2	-50.6	-58.9	-67.5	-70.9	-70.6	-69.8	-69.8	-70.2	-72	-76.5	-82.1	-87.7	-92.7	-96.9	-51.4	-59.9	-68.7	-71.7	-71.2	-70.4	-70.6	-71	-73.3	-78.1	-83.8	-89.4	-94.3	-98.8	-52.2	-61	-69.8	-72.5	-71.8	-71.1	-71.3	-71.8	-74.6	-79.7	-85.5	-91.1	-95.9	-100.8	-53.1	-62.2	-70.9	-73.3	-72.4
R02101	dUMP + 5,10-Methylenetetrahydrofolate <=> Dihydrofolate + dTMP	2.9	-63	-58.8	-57.3	-59.5	-64.2	-67.2	-68	-68.1	-68.1	-67.2	-63.9	-58.7	-53	-47.3	-63.3	-59.1	-57.7	-60.3	-65	-67.7	-68.4	-68.5	-68.4	-67.3	-63.4	-57.9	-52.1	-46.3	-63.7	-59.5	-58.1	-61	-65.7	-68.2	-68.8	-68.9	-68.7	-67.2	-62.8	-57.2	-51.3	-45.4	-64	-59.8	-58.6	-61.8	-66.4
R02094	ATP + dTMP <=> ADP + dTDP	2.9	-38	-31.2	-29.6	-29.3	-27.9	-25	-24.3	-24.6	-24.6	-24.7	-25	-26.4	-29	-33	-38.2	-31.5	-30	-29.6	-28.1	-25.1	-24.7	-24.9	-24.9	-25	-25.5	-27.1	-30.1	-34.8	-38.5	-31.8	-30.4	-29.9	-28.3	-25.3	-25	-25.2	-25.2	-25.3	-26	-27.8	-31.4	-36.6	-38.7	-32.1	-30.8	-30.2	-28.4
R02093	ATP + dTDP <=> ADP + dTTP	2.6	-17.5	-15.4	-17.4	-18.2	-18.3	-21.6	-22.7	-22.7	-22.7	-22.7	-23	-24.5	-27.4	-30.2	-17.8	-15.9	-17.9	-18.6	-18.8	-22.3	-23.2	-23.2	-23.2	-23.2	-23.7	-25.4	-28.3	-31.3	-18.2	-16.4	-18.5	-19	-19.4	-23	-23.6	-23.6	-23.6	-23.7	-24.3	-26.2	-29.1	-32.7	-18.5	-16.9	-19	-19.3	-20
R09399	Coenzyme F420-0 + GTP + L-Glutamate <=> Coenzyme F420-1 + GDP + Orthophosphate	2.8	-41.4	-44.4	-46	-51.1	-55.3	-55.9	-58.3	-62.1	-63	-57.9	-56.7	-68.6	-85	-102	-42	-45	-46.8	-52.1	-56.1	-56.7	-59.5	-63.1	-63.2	-57.6	-59.1	-72.9	-89.9	-107.2	-42.6	-45.6	-47.5	-53.2	-56.8	-57.6	-60.6	-64	-63.3	-57.5	-62.1	-77.4	-94.8	-112.4	-43.2	-46.2	-48.3	-54.2	-57.5
R09400	Coenzyme F420-1 + GTP + L-Glutamate <=> Coenzyme F420 + GDP + Orthophosphate	4	-77	-67	-59	-61	-62	-62	-65	-71	-78	-77	-73	-67	-60	-54	-77	-67	-59	-62	-63	-63	-66	-72	-79	-77	-72	-65	-58	-52	-77	-67	-60	-62	-63	-63	-67	-74	-80	-76	-71	-63	-57	-51	-78	-67	-60	-63	-63
R09397	(2S)-2-Phospholactate + GTP <=> (2S)-Lactyl-2-diphospho-5'-guanosine + Diphosphate	2.1	-55	-43.5	-34.4	-31.7	-30.7	-29.5	-30	-30.1	-29.8	-23.8	-16.5	-14.1	-13.7	-13.7	-55.1	-43.5	-34.4	-32.1	-30.9	-29.8	-30.3	-30.3	-29.7	-22.5	-16.1	-14.4	-14.1	-14.1	-55.3	-43.4	-34.5	-32.4	-31.1	-30.2	-30.6	-30.6	-29.4	-21.3	-15.9	-14.7	-14.6	-14.6	-55.4	-43.3	-34.6	-32.7	-31.3
R09398	7,8-Didemethyl-8-hydroxy-5-deazariboflavin + (2S)-Lactyl-2-diphospho-5'-guanosine <=> Coenzyme F420-0 + GMP	70000	0	0	0	0	0	0	0	0	0	0	0	0	0	0	0	0	0	0	0	0	0	0	0	0	0	0	0	0	0	0	0	0	0	0	0	0	0	0	0	0	0	0	0	0	0	0	0
R00084	4 Porphobilinogen + H2O <=> Hydroxymethylbilane + 4 Ammonia	9	-164	-164	-168	-197	-206	-208	-207	-204	-197	-193	-193	-193	-193	-193	-165	-165	-172	-201	-209	-210	-210	-206	-198	-196	-195	-195	-195	-195	-166	-166	-176	-205	-212	-213	-212	-207	-200	-198	-197	-197	-197	-197	-168	-168	-180	-208	-215
R00036	2 5-Aminolevulinate <=> Porphobilinogen + 2 H2O	4	-62	-67	-73	-79	-86	-92	-97	-98	-97	-97	-97	-97	-97	-97	-62	-67	-73	-80	-86	-92	-97	-98	-97	-97	-97	-97	-97	-97	-62	-67	-73	-80	-87	-93	-97	-98	-97	-97	-97	-97	-97	-97	-62	-68	-74	-81	-87
R02272	(S)-4-Amino-5-oxopentanoate <=> 5-Aminolevulinate	0.7	-20.3	-20.3	-20.2	-20.2	-20.2	-20.2	-20.4	-21.1	-21.6	-21.6	-21.6	-21.6	-21.6	-21.6	-20.4	-20.4	-20.4	-20.4	-20.3	-20.4	-20.7	-21.4	-21.8	-21.8	-21.8	-21.8	-21.8	-21.8	-20.6	-20.6	-20.6	-20.6	-20.5	-20.6	-20.9	-21.7	-22	-22	-22	-22	-22	-22	-20.8	-20.8	-20.8	-20.8	-20.7
R03165	Hydroxymethylbilane <=> Uroporphyrinogen III + H2O	400000	0	0	0	0	0	0	0	0	0	0	0	0	0	0	0	0	0	0	0	0	0	0	0	0	0	0	0	0	0	0	0	0	0	0	0	0	0	0	0	0	0	0	0	0	0	0	0
R03194	2 S-Adenosyl-L-methionine + Uroporphyrinogen III <=> 2 S-Adenosyl-L-homocysteine + Precorrin 2	290000	0	0	0	0	0	0	0	0	0	0	0	0	0	0	0	0	0	0	0	0	0	0	0	0	0	0	0	0	0	0	0	0	0	0	0	0	0	0	0	0	0	0	0	0	0	0	0
R03947	Precorrin 2 + NAD+ <=> Sirohydrochlorin + NADH + H+	100000	0	0	0	0	0	0	0	0	0	0	0	0	0	0	0	0	0	0	0	0	0	0	0	0	0	0	0	0	0	0	0	0	0	0	0	0	0	0	0	0	0	0	0	0	0	0	0
R07281	D-Ribulose 5-phosphate <=> L-3,4-Dihydroxybutan-2-one 4-phosphate + Formate	2.1	-107.3	-107.6	-107.9	-109.4	-113.7	-119.4	-125.3	-131	-136.7	-142.3	-147.6	-151.6	-154	-154.6	-108	-108.3	-108.6	-110.3	-114.9	-120.7	-126.7	-132.5	-138.3	-144	-149.1	-152.9	-154.8	-155.2	-108.7	-109	-109.3	-111.3	-116.1	-122	-128	-134	-139.8	-145.6	-150.6	-154.1	-155.5	-155.8	-109.4	-109.6	-110.1	-112.2	-117.3
R04457	5-Amino-6-(1-D-ribitylamino)uracil + L-3,4-Dihydroxybutan-2-one 4-phosphate <=> 6,7-Dimethyl-8-(D-ribityl)lumazine + 2 H2O + Orthophosphate	8	-104	-105	-105	-106	-110	-114	-119	-124	-130	-136	-141	-147	-152	-157	-104	-105	-106	-107	-111	-115	-120	-126	-131	-137	-143	-149	-153	-159	-104	-106	-106	-107	-111	-116	-121	-127	-133	-138	-144	-150	-155	-160	-105	-106	-106	-108	-112
R00549	ATP + Riboflavin <=> ADP + FMN	2.9	-37.9	-35.9	-37.4	-36.8	-32.7	-29.3	-32.9	-42.2	-53.4	-64.8	-76.9	-93	-114.5	-137.2	-38.3	-36.3	-37.8	-36.9	-32.6	-29.9	-34.3	-44.2	-55.6	-67.3	-80.1	-98.2	-120.6	-143.6	-38.6	-36.8	-38.3	-37	-32.6	-30.6	-35.9	-46.2	-57.8	-69.8	-83.6	-103.6	-126.6	-150.1	-39	-37.2	-38.6	-37.1	-32.6
R00066	2 6,7-Dimethyl-8-(D-ribityl)lumazine <=> Riboflavin + 5-Amino-6-(1-D-ribitylamino)uracil	8	-142	-139	-139	-137	-134	-128	-123	-117	-111	-105	-100	-94	-87	-78	-142	-140	-139	-138	-134	-128	-122	-116	-111	-105	-99	-93	-86	-76	-142	-140	-139	-138	-133	-128	-122	-116	-110	-104	-98	-92	-84	-74	-143	-140	-140	-138	-133
R07280	5-Amino-6-(5'-phospho-D-ribitylamino)uracil + H2O <=> 5-Amino-6-(1-D-ribitylamino)uracil + Orthophosphate	1.2	-58.3	-57.4	-57	-56.9	-56.8	-56	-55.1	-54.9	-54.9	-54.9	-55	-55	-56.1	-60.9	-59	-58	-57.6	-57.6	-57.4	-56.6	-55.7	-55.6	-55.6	-55.6	-55.6	-55.5	-57.5	-62.7	-59.7	-58.7	-58.3	-58.2	-58	-57.1	-56.4	-56.2	-56.2	-56.2	-56.3	-56	-59	-64.5	-60.4	-59.3	-59	-58.9	-58.6
R00161	ATP + FMN <=> Diphosphate + FAD	4	-29	-22	-20	-26	-31	-35	-35	-31	-25	-20	-17	-15	-10	-5	-30	-23	-21	-27	-32	-35	-35	-31	-25	-20	-17	-14	-9	-3	-30	-23	-22	-28	-33	-36	-35	-30	-25	-20	-17	-13	-8	-2	-30	-23	-22	-29	-34
R03458	5-Amino-6-(5'-phosphoribosylamino)uracil + NADPH + H+ <=> 5-Amino-6-(5'-phospho-D-ribitylamino)uracil + NADP+	1.7	-157.1	-132	-109.6	-88.7	-69.7	-58.2	-51.2	-44.9	-36.8	-25.5	-10.7	7.6	25.4	42.6	-157.3	-131.7	-108.8	-87.5	-68.6	-57.6	-50.7	-44.2	-35.4	-23.4	-7.5	11.3	29.1	46.5	-157.4	-131.4	-108.1	-86.3	-67.5	-57.1	-50.2	-43.4	-33.9	-21.1	-4.2	14.9	32.9	50.6	-157.6	-131	-107.3	-85	-66.5
R03459	2,5-Diamino-6-(5-phospho-D-ribosylamino)pyrimidin-4(3H)-one + H2O <=> 5-Amino-6-(5'-phosphoribosylamino)uracil + Ammonia	70000	0	0	0	0	0	0	0	0	0	0	0	0	0	0	0	0	0	0	0	0	0	0	0	0	0	0	0	0	0	0	0	0	0	0	0	0	0	0	0	0	0	0	0	0	0	0	0
R00947	D-Glucose 1-phosphate + H2O <=> alpha-D-Glucose + Orthophosphate	1.4	-60.7	-59	-58.6	-58.5	-58.1	-56.6	-55.1	-54.8	-54.8	-54.9	-55.9	-58.9	-65.6	-76.1	-61.3	-59.7	-59.2	-59.1	-58.7	-57	-55.7	-55.5	-55.5	-55.7	-56.9	-60.4	-68.4	-79.4	-62	-60.3	-59.9	-59.8	-59.3	-57.5	-56.3	-56.1	-56.1	-56.4	-58	-62.2	-71.2	-82.7	-62.6	-61	-60.6	-60.4	-59.8
R01788	alpha-D-Glucose 6-phosphate + H2O <=> alpha-D-Glucose + Orthophosphate	1.9	-61.1	-59.6	-59.1	-59.1	-58.7	-57.3	-55.9	-55.6	-55.5	-55	-53.3	-51.9	-53.6	-58.4	-61.8	-60.2	-59.8	-59.7	-59.3	-57.7	-56.5	-56.2	-56.1	-55.4	-53.5	-52.3	-54.9	-60.1	-62.4	-60.9	-60.5	-60.4	-59.9	-58.2	-57.1	-56.9	-56.7	-55.8	-53.7	-52.9	-56.3	-61.9	-63	-61.5	-61.1	-61	-60.4
R01070	Glycerone phosphate + D-Glyceraldehyde 3-phosphate <=> beta-D-Fructose 1,6-bisphosphate	2.3	-8.8	-10.1	-10.3	-10.5	-11.5	-14.7	-16.1	-16.6	-18.4	-23.1	-29.8	-37.9	-43.3	-44.8	-8.7	-10	-10.3	-10.5	-11.7	-15	-16.3	-16.8	-19.2	-24.4	-31.7	-39.7	-44.2	-45.2	-8.7	-10	-10.2	-10.5	-12	-15.3	-16.4	-17.1	-20.1	-25.8	-33.6	-41.3	-44.9	-45.6	-8.6	-9.9	-10.2	-10.5	-12.3
R04780	beta-D-Fructose 1,6-bisphosphate + H2O <=> beta-D-Fructose 6-phosphate + Orthophosphate	1.2	-60.4	-57.9	-57.2	-57	-55.8	-51.5	-48.9	-48.3	-47.1	-45.5	-44.6	-45.3	-52.1	-62.6	-61	-58.5	-57.8	-57.6	-56.1	-51.6	-49.3	-48.6	-47.2	-45.7	-44.8	-46.6	-54.7	-65.8	-61.5	-59.1	-58.5	-58.2	-56.3	-51.7	-49.7	-48.9	-47.3	-45.9	-45	-48.2	-57.5	-69	-62.1	-59.7	-59.1	-58.7	-56.4
R00341	ATP + Oxaloacetate <=> ADP + Phosphoenolpyruvate + CO2	3.1	-59.6	-58	-56.6	-52.2	-46.9	-43.1	-41	-40.6	-40.6	-40.6	-40.9	-42.5	-46	-51.2	-60.5	-58.9	-57.3	-52.6	-47.4	-43.7	-41.9	-41.6	-41.6	-41.6	-42.1	-44	-48	-53.5	-61.3	-59.7	-58	-53	-47.9	-44.4	-42.9	-42.6	-42.6	-42.7	-43.3	-45.6	-50.1	-55.8	-62.2	-60.6	-58.6	-53.4	-48.4
R01518	2-Phospho-D-glycerate <=> 3-Phospho-D-glycerate	0.4	-19.9	-19	-18.8	-18.7	-17.9	-16.4	-15.9	-15.9	-15.9	-15.9	-16	-16.7	-19.7	-24.9	-20.1	-19.2	-19	-18.9	-17.9	-16.5	-16.1	-16.1	-16.1	-16.1	-16.2	-17.3	-21.1	-26.6	-20.2	-19.4	-19.2	-19	-18	-16.6	-16.3	-16.3	-16.3	-16.3	-16.5	-18.2	-22.6	-28.3	-20.4	-19.6	-19.4	-19.2	-18
R01015	D-Glyceraldehyde 3-phosphate <=> Glycerone phosphate	0.5	-15.3	-15.8	-15.9	-15.9	-16	-16.6	-17	-17	-17	-17	-16.8	-15.6	-13	-11.8	-15.5	-15.9	-16	-16.1	-16.3	-16.9	-17.2	-17.2	-17.2	-17.2	-16.9	-15.2	-12.7	-11.9	-15.7	-16.1	-16.2	-16.3	-16.5	-17.1	-17.4	-17.4	-17.4	-17.4	-16.9	-14.8	-12.6	-12.1	-15.9	-16.3	-16.4	-16.5	-16.8
R00431	GTP + Oxaloacetate <=> GDP + Phosphoenolpyruvate + CO2	3.4	-72.4	-66.1	-56.3	-47.9	-42.7	-39.5	-38.2	-38	-37.9	-33.2	-29.1	-28.4	-28.3	-28.3	-73.1	-66.6	-56.5	-48.3	-43.2	-40.2	-39.1	-38.9	-38.5	-33	-29.6	-29.1	-29.1	-29.1	-73.9	-67	-56.7	-48.6	-43.7	-41	-40	-39.8	-38.9	-32.8	-30.3	-29.9	-29.9	-29.9	-74.6	-67.5	-57	-49	-44.3
R00658	Phosphoenolpyruvate + H2O <=> 2-Phospho-D-glycerate	0.3	-8.34	-8.21	-7.88	-7.64	-7.6	-7.6	-7.6	-7.6	-7.6	-7.6	-7.6	-7.6	-7.6	-7.6	-8.53	-8.39	-8.05	-7.82	-7.79	-7.8	-7.8	-7.8	-7.8	-7.8	-7.8	-7.8	-7.8	-7.8	-8.72	-8.56	-8.22	-8.01	-7.99	-8	-8	-8	-8	-8	-8	-8	-8	-8	-8.91	-8.74	-8.39	-8.2	-8.19
R00959	alpha-D-Glucose 6-phosphate <=> D-Glucose 1-phosphate	2.1	-11.8	-12	-12	-12	-12	-12.1	-12.2	-12.2	-12.1	-11.5	-8.8	-4.5	0.7	6.3	-12	-12.2	-12.2	-12.2	-12.2	-12.3	-12.4	-12.4	-12.3	-11.4	-8.2	-3.5	1.9	7.6	-12.2	-12.3	-12.4	-12.4	-12.4	-12.5	-12.6	-12.6	-12.4	-11.2	-7.5	-2.5	3.1	9	-12.4	-12.5	-12.6	-12.6	-12.6
R01512	ATP + 3-Phospho-D-glycerate <=> ADP + 3-Phospho-D-glyceroyl phosphate	0.4	-17.4	-16.4	-16.8	-13	-7.7	-5	-3.5	-3.2	-3.5	-5.5	-10.4	-16.8	-22.9	-28.7	-17.8	-16.9	-17	-12.9	-7.7	-5.2	-3.9	-3.7	-4.1	-6.6	-11.9	-18.4	-24.4	-30.2	-18.2	-17.4	-17.3	-12.8	-7.8	-5.5	-4.3	-4.1	-4.7	-7.7	-13.4	-19.8	-25.8	-31.7	-18.6	-17.8	-17.5	-12.7	-7.9
R01061	3-Phospho-D-glyceroyl phosphate + NADH + H+ <=> D-Glyceraldehyde 3-phosphate + Orthophosphate + NAD+	0.4	-171.7	-150.6	-126.1	-103.8	-83.8	-66.5	-55.9	-49.4	-43.3	-35.7	-25.5	-14.8	-6.9	-0.9	-172.4	-150.8	-125.8	-103.2	-83	-65.9	-55.9	-49.4	-43.1	-34.9	-24.3	-13.7	-6.3	-0.3	-173.1	-151	-125.6	-102.6	-82.1	-65.3	-55.8	-49.3	-42.8	-34	-23	-12.8	-5.8	0.3	-173.8	-151.2	-125.3	-102	-81.2
R01063	3-Phospho-D-glyceroyl phosphate + NADPH + H+ <=> D-Glyceraldehyde 3-phosphate + Orthophosphate + NADP+	0.5	-171.5	-145	-122.2	-101.2	-81.1	-65.3	-55.8	-49.5	-43.3	-35	-22.1	-9	-0.7	5.3	-172	-145.1	-121.9	-100.4	-80.1	-64.7	-55.7	-49.4	-43	-33.9	-20.3	-7.9	-0.2	5.8	-172.6	-145.2	-121.6	-99.6	-79.1	-64.2	-55.6	-49.3	-42.5	-32.5	-18.5	-6.9	0.2	6.3	-173.2	-145.3	-121.2	-98.7	-78.2
R01602	alpha-D-Glucose <=> beta-D-Glucose	0	-11.4099	-11.4099	-11.4099	-11.4099	-11.4099	-11.4099	-11.4099	-11.4099	-11.4099	-11.4099	-11.4099	-11.4099	-11.4099	-11.4099	-11.6012	-11.6012	-11.6012	-11.6012	-11.6012	-11.6012	-11.6012	-11.6012	-11.6012	-11.6012	-11.6012	-11.6012	-11.6012	-11.6012	-11.7926	-11.7926	-11.7926	-11.7926	-11.7926	-11.7926	-11.7926	-11.7926	-11.7926	-11.7926	-11.7926	-11.7926	-11.7926	-11.7926	-11.9839	-11.9839	-11.9839	-11.9839	-11.9839
R00243	2-Oxoglutarate + Ammonia + NADH + H+ <=> L-Glutamate + NAD+ + H2O	0.28	-146.54	-128.92	-105.74	-81.92	-62.28	-49.78	-42.19	-36.16	-30.16	-24.21	-18.15	-9.66	1.27	12.63	-146.59	-128.48	-104.66	-80.47	-60.9	-48.8	-41.39	-35.31	-29.23	-23.23	-16.8	-7.38	3.93	15.5	-146.63	-128.03	-103.57	-79.01	-59.57	-47.86	-40.6	-34.45	-28.31	-22.24	-15.28	-5.02	6.6	18.37	-146.68	-127.58	-102.46	-77.56	-58.3
R00248	2-Oxoglutarate + Ammonia + NADPH + H+ <=> L-Glutamate + NADP+ + H2O	0.4	-146.3	-123.4	-101.9	-79.3	-59.5	-48.6	-42.1	-36.2	-30.1	-23.5	-14.8	-3.9	7.5	18.9	-146.2	-122.8	-100.8	-77.7	-58	-47.7	-41.2	-35.3	-29.1	-22.2	-12.8	-1.6	10	21.6	-146.1	-122.3	-99.6	-76	-56.6	-46.8	-40.4	-34.4	-28.1	-20.8	-10.7	0.8	12.6	24.4	-146	-121.7	-98.4	-74.3	-55.3
R00253	ATP + L-Glutamate + Ammonia <=> ADP + Orthophosphate + L-Glutamine	0.8	-33	-35.3	-41.7	-46.3	-46.8	-45.7	-47.3	-51.9	-55.1	-55.6	-56.3	-60.3	-71.2	-87.1	-33.6	-36.1	-42.6	-46.9	-47.3	-46.3	-48.5	-53.1	-55.9	-56.3	-57.4	-62.6	-75.1	-91.7	-34.2	-36.9	-43.5	-47.5	-47.7	-47	-49.7	-54.4	-56.7	-57	-58.6	-65.2	-79.3	-96.4	-34.8	-37.7	-44.3	-48	-48.1
R01465	L-Threonine + NAD+ <=> L-2-Amino-3-oxobutanoic acid + NADH + H+	2.7	110.7	91.3	66.7	44.4	25.8	13.2	4.1	-5.8	-14.8	-21.4	-27.5	-36.2	-48.4	-63.8	110.2	90.3	65.2	42.7	24	11.8	2.5	-7.6	-16.3	-22.9	-29.4	-39.1	-52.3	-68.4	109.8	89.4	63.8	40.9	22.3	10.3	0.9	-9.4	-17.9	-24.3	-31.4	-42.1	-56.3	-73.1	109.3	88.4	62.3	39.2	20.6
R00751	L-Threonine <=> Glycine + Acetaldehyde	2.2	-30.5	-30.3	-30.1	-30	-30	-30	-30	-29.9	-29.4	-29.1	-29	-29	-29	-29	-31.2	-31	-30.7	-30.7	-30.7	-30.7	-30.6	-30.5	-30	-29.7	-29.7	-29.7	-29.7	-29.7	-31.8	-31.7	-31.4	-31.3	-31.3	-31.3	-31.3	-31.1	-30.6	-30.3	-30.3	-30.3	-30.3	-30.3	-32.5	-32.3	-32.1	-32	-32
R00372	Glyoxylate + L-Glutamate <=> Glycine + 2-Oxoglutarate	1.6	-29.9	-29	-28.4	-30.1	-31.2	-31.3	-31.4	-31.4	-31.6	-31.7	-31.8	-31.8	-31.8	-31.8	-30.3	-29.3	-28.8	-30.7	-31.6	-31.8	-31.8	-31.8	-32	-32.1	-32.2	-32.2	-32.2	-32.2	-30.7	-29.7	-29.3	-31.2	-32.1	-32.2	-32.2	-32.3	-32.4	-32.5	-32.5	-32.5	-32.5	-32.5	-31	-30	-29.8	-31.7	-32.5
R03758	L-2-Amino-3-oxobutanoic acid <=> Aminoacetone + CO2	3.1	-90.2	-88.4	-83.9	-78.4	-72.6	-66.7	-59.8	-51.7	-45	-39.2	-33.4	-27.6	-20.6	-10.9	-90.9	-88.9	-84.3	-78.6	-72.8	-66.8	-59.5	-51.3	-44.7	-38.8	-33	-26.9	-19.2	-8.8	-91.5	-89.5	-84.7	-78.9	-73	-66.8	-59.1	-51	-44.5	-38.5	-32.5	-26.2	-17.8	-6.8	-92.1	-90	-85.1	-79.2	-73.2
R00945	Tetrahydrofolate + L-Serine <=> 5,10-Methylenetetrahydrofolate + Glycine + H2O	1.2	-17.3	-22.4	-26.7	-28.7	-29.1	-29.4	-29.6	-29.4	-28.8	-28.9	-30.3	-31	-31.1	-31.1	-17.7	-22.9	-27.3	-29.1	-29.5	-29.8	-30	-29.7	-29.1	-29.4	-30.7	-31.2	-31.3	-31.3	-18.1	-23.4	-27.8	-29.5	-29.9	-30.2	-30.3	-30	-29.4	-30	-31.2	-31.5	-31.5	-31.5	-18.5	-23.9	-28.4	-29.9	-30.3
R00371	Acetyl-CoA + Glycine <=> CoA + L-2-Amino-3-oxobutanoic acid	2.1	13.8	12.9	11.9	12.1	12.9	13.2	11.8	7.8	4	2.8	2.6	2.4	1.1	-2.9	13.4	12.5	11.5	11.7	12.6	12.8	10.9	6.7	3.2	2.3	2.1	1.8	0	-4.6	13.1	12.1	11.2	11.4	12.3	12.2	10.1	5.7	2.6	1.8	1.7	1.2	-1.3	-6.4	12.7	11.6	10.8	11.1	11.9
R03759	Aminoacetone + NADH + H+ <=> (R)-1-Aminopropan-2-ol + NAD+	1	-144.5	-125.9	-102.1	-80	-61.4	-49	-41.2	-33.4	-23.6	-14.8	-8.1	0.5	11.4	22.8	-144.8	-125.7	-101.4	-79	-60.4	-48.4	-40.6	-32.4	-22.4	-14	-7	2.5	13.8	25.3	-145.2	-125.5	-100.7	-78	-59.5	-47.8	-40.1	-31.4	-21.3	-13.1	-5.8	4.5	16.2	27.9	-145.5	-125.3	-100	-77.1	-58.6
R01130	IMP + NAD+ + H2O <=> Xanthosine 5'-phosphate + NADH + H+	4	100	81	57	35	17	4	-3	-9	-15	-21	-27	-36	-49	-61	100	80	56	33	15	3	-4	-11	-16	-23	-29	-39	-52	-64	99	79	54	32	13	2	-6	-12	-18	-24	-31	-43	-56	-68	99	78	53	30	11
R00330	ATP + GDP <=> ADP + GTP	1.3	-10.1	-14.8	-23.2	-27.1	-27.1	-26.3	-25.6	-25.4	-25.5	-30.2	-34.6	-37	-40.6	-45.8	-10.6	-15.5	-24	-27.6	-27.4	-26.7	-26	-25.9	-26.3	-31.9	-35.7	-38.1	-42.1	-47.6	-11.1	-16.3	-24.8	-28	-27.8	-27	-26.5	-26.3	-27.3	-33.4	-36.7	-39.2	-43.8	-49.5	-11.6	-17	-25.6	-28.4	-28.1
R00430	GDP + Phosphoenolpyruvate <=> GTP + Pyruvate	1.4	-44.5	-50	-56.9	-60.5	-60.2	-57.6	-53.2	-47.7	-42.2	-41.1	-39.5	-34.5	-28.9	-23.2	-45	-50.6	-57.7	-60.9	-60.3	-57.5	-52.8	-47.2	-41.8	-41.6	-39.1	-33.8	-28	-22.2	-45.5	-51.3	-58.4	-61.4	-60.5	-57.3	-52.4	-46.7	-41.7	-41.9	-38.5	-33	-27.1	-21.2	-46	-52	-59.1	-61.8	-60.6
R00332	ATP + GMP <=> ADP + GDP	1.2	-39.8	-32.7	-30.2	-30.2	-29.3	-26	-23.2	-22.7	-22.8	-24.4	-28.7	-31.7	-33.5	-34.1	-40.1	-32.9	-30.6	-30.6	-29.5	-26	-23.5	-23	-23.3	-25.4	-29.8	-32.3	-33.7	-34.1	-40.3	-33.1	-30.9	-30.9	-29.6	-26	-23.8	-23.4	-23.8	-26.5	-30.6	-32.8	-33.8	-34	-40.5	-33.4	-31.3	-31.2	-29.7
R01230	ATP + Xanthosine 5'-phosphate + Ammonia <=> AMP + Diphosphate + GMP	70000	0	0	0	0	0	0	0	0	0	0	0	0	0	0	0	0	0	0	0	0	0	0	0	0	0	0	0	0	0	0	0	0	0	0	0	0	0	0	0	0	0	0	0	0	0	0	0
R01231	ATP + Xanthosine 5'-phosphate + L-Glutamine + H2O <=> AMP + Diphosphate + GMP + L-Glutamate	70000	0	0	0	0	0	0	0	0	0	0	0	0	0	0	0	0	0	0	0	0	0	0	0	0	0	0	0	0	0	0	0	0	0	0	0	0	0	0	0	0	0	0	0	0	0	0	0
R01163	L-Histidinal + H2O + NAD+ <=> L-Histidine + NADH + H+	1.9	79.9	60.1	32.4	4.9	-19.5	-38.4	-53.4	-63.7	-71	-79.8	-90.9	-105.2	-122.1	-139.3	79.5	59.1	30.7	2.8	-21.7	-40.5	-55.3	-65.2	-72.6	-82	-93.8	-109.2	-126.6	-144.1	79	58	29	0.7	-23.9	-42.6	-57.1	-66.6	-74.3	-84.3	-96.9	-113.3	-131.1	-148.9	78.6	57	27.4	-1.4	-26.1
R03013	L-Histidinol phosphate + H2O <=> L-Histidinol + Orthophosphat	2.2	-23.5	-30.3	-36.6	-42.3	-48.1	-53.8	-58.2	-62.7	-68.4	-74.5	-80.5	-87.1	-95.1	-105.4	-24.3	-31.2	-37.6	-43.4	-49.3	-55	-59.4	-64.1	-70.1	-76.2	-82.3	-89.2	-97.9	-108.7	-25.1	-32.1	-38.6	-44.5	-50.5	-56.3	-60.6	-65.6	-71.7	-77.9	-84.2	-91.4	-100.7	-112	-25.8	-33	-39.6	-45.6	-51.7
R03457	D-erythro-1-(Imidazol-4-yl)glycerol 3-phosphate <=> 3-(Imidazol-4-yl)-2-oxopropyl phosphate + H2O	1.9	-50.7	-51.4	-51.6	-51.7	-51.7	-52.1	-52.6	-52.9	-53.9	-57.5	-61.9	-63	-59.7	-54.4	-50.9	-51.6	-51.8	-51.9	-51.9	-52.4	-52.8	-53	-54.4	-58.3	-62.3	-62.4	-58.3	-52.7	-51.1	-51.8	-52	-52.1	-52.1	-52.6	-53	-53.3	-54.9	-59	-62.6	-61.6	-56.9	-51.1	-51.3	-52	-52.2	-52.2	-52.3
R04640	5-(5-Phospho-D-ribosylaminoformimino)-1-(5-phosphoribosyl)-imidazole-4-carboxamide <=> N-(5'-Phospho-D-1'-ribulosylformimino)-5-amino-1-(5''-phospho-D-ribosyl)-4-imidazolecarboxamide	1.3	-29.5	-23.7	-18	-15.6	-18.6	-21	-21.2	-21.2	-21.2	-21.4	-22.5	-23.6	-23.7	-23.8	-29.6	-23.6	-18	-15.9	-19.2	-21.3	-21.4	-21.4	-21.4	-21.7	-23	-23.8	-23.9	-23.9	-29.7	-23.6	-18	-16.3	-19.8	-21.5	-21.6	-21.6	-21.6	-22.1	-23.5	-24.1	-24.1	-24.1	-29.8	-23.5	-17.9	-16.6	-20.4
R03012	L-Histidinol + NAD+ <=> L-Histidinal + NADH + H+	1	67.6	54.7	36.6	20.2	7.3	0.5	-2.3	-5.4	-9.3	-11	-11.6	-14.6	-20.5	-26.6	67.2	53.9	35.4	18.8	6	-0.4	-3.1	-6.4	-10.1	-11.5	-12.3	-16.2	-22.5	-28.5	66.8	53.1	34.2	17.4	4.7	-1.2	-3.9	-7.4	-10.9	-12	-13.3	-18	-24.4	-30.5	66.4	52.3	33	16	3.5
R03243	3-(Imidazol-4-yl)-2-oxopropyl phosphate + L-Glutamate <=> L-Histidinol phosphate + 2-Oxoglutarate	2.9	-21.2	-18.4	-16.8	-18.4	-19.2	-17.6	-14.5	-13.6	-11.9	-7.4	-2	2.4	4.2	4.4	-21.6	-18.7	-17.3	-19	-19.7	-17.6	-14.8	-14	-11.8	-7.1	-1.7	2.3	3.6	3.7	-21.9	-19	-17.8	-19.6	-20.1	-17.7	-15.1	-14.3	-11.7	-6.7	-1.4	2.1	2.9	3	-22.3	-19.4	-18.4	-20.1	-20.4
R01071	ATP + 5-Phospho-alpha-D-ribose 1-diphosphate <=> 1-(5-Phospho-D-ribosyl)-ATP + Diphosphate	100000	0	0	0	0	0	0	0	0	0	0	0	0	0	0	0	0	0	0	0	0	0	0	0	0	0	0	0	0	0	0	0	0	0	0	0	0	0	0	0	0	0	0	0	0	0	0	0
R04035	1-(5-Phospho-D-ribosyl)-ATP + H2O <=> Phosphoribosyl-AMP + Diphosphate	100000	0	0	0	0	0	0	0	0	0	0	0	0	0	0	0	0	0	0	0	0	0	0	0	0	0	0	0	0	0	0	0	0	0	0	0	0	0	0	0	0	0	0	0	0	0	0	0
R04037	Phosphoribosyl-AMP + H2O <=> 5-(5-Phospho-D-ribosylaminoformimino)-1-(5-phosphoribosyl)-imidazole-4-carboxamide	100000	0	0	0	0	0	0	0	0	0	0	0	0	0	0	0	0	0	0	0	0	0	0	0	0	0	0	0	0	0	0	0	0	0	0	0	0	0	0	0	0	0	0	0	0	0	0	0
R04558	N-(5'-Phospho-D-1'-ribulosylformimino)-5-amino-1-(5''-phospho-D-ribosyl)-4-imidazolecarboxamide + L-Glutamine <=> D-erythro-1-(Imidazol-4-yl)glycerol 3-phosphate + 1-(5'-Phosphoribosyl)-5-amino-4-imidazolecarboxamide + L-Glutamate	60000	0	0	0	0	0	0	0	0	0	0	0	0	0	0	0	0	0	0	0	0	0	0	0	0	0	0	0	0	0	0	0	0	0	0	0	0	0	0	0	0	0	0	0	0	0	0	0
R01072	L-Glutamine + 5-Phospho-alpha-D-ribose 1-diphosphate + H2O <=> 5-Phosphoribosylamine + Diphosphate + L-Glutamate	2.7	-127.8	-120.4	-114.1	-109.5	-106.6	-106.2	-111.8	-119.5	-127.1	-133.8	-140	-147.2	-154.8	-160.5	-128.5	-120.9	-114.5	-110	-107.1	-107.2	-113.2	-121.2	-128.9	-135.6	-142	-149.7	-157	-162.1	-129.2	-121.4	-115	-110.6	-107.6	-108.3	-114.6	-122.9	-130.7	-137.4	-144.1	-152.1	-159	-163.1	-129.9	-122	-115.5	-111.1	-108.1
R04591	ATP + 1-(5-Phospho-D-ribosyl)-5-amino-4-imidazolecarboxylate + L-Aspartate <=> ADP + Orthophosphate + 1-(5'-Phosphoribosyl)-5-amino-4-(N-succinocarboxamide)-imidazole	5	-79	-78	-78	-78	-85	-96	-106	-117	-127	-134	-139	-145	-154	-165	-80	-79	-78	-79	-86	-98	-108	-119	-129	-135	-141	-147	-157	-169	-80	-79	-79	-80	-88	-100	-110	-121	-130	-137	-142	-149	-161	-173	-81	-80	-79	-80	-90
R07404	ATP + Aminoimidazole ribotide + HCO3- <=> ADP + Orthophosphate + 5-Carboxyamino-1-(5-phospho-D-ribosyl)imidazole	6	-75	-74	-79	-81	-81	-85	-92	-99	-105	-108	-110	-115	-124	-135	-76	-74	-79	-81	-82	-86	-93	-101	-106	-110	-112	-117	-127	-139	-76	-75	-80	-82	-83	-87	-95	-102	-108	-111	-113	-120	-131	-142	-77	-76	-81	-83	-84
R04144	ATP + 5-Phosphoribosylamine + Glycine <=> ADP + Orthophosphate + 5'-Phosphoribosylglycinamide	2.3	-70.1	-65.6	-64.1	-62.4	-61.1	-59.6	-60.3	-62.2	-63	-63.4	-64	-67.4	-75.5	-86.2	-70.6	-66.1	-64.6	-62.9	-61.6	-60.2	-61.3	-63	-63.8	-64.1	-65.1	-69.4	-78.3	-89.5	-71.1	-66.7	-65.1	-63.3	-62	-60.8	-62.3	-63.8	-64.5	-64.9	-66.2	-71.5	-81.3	-92.9	-71.7	-67.2	-65.6	-63.8	-62.4
R01127	1-(5'-Phosphoribosyl)-5-formamido-4-imidazolecarboxamide <=> IMP + H2O	5	-12	-22	-28	-31	-31	-31	-31	-31	-31	-31	-34	-40	-44	-49	-12	-23	-29	-31	-31	-31	-31	-31	-31	-32	-35	-41	-45	-51	-12	-23	-29	-31	-31	-31	-31	-31	-31	-32	-37	-42	-47	-52	-13	-24	-30	-31	-32
R04209	Aminoimidazole ribotide + CO2 <=> 1-(5-Phospho-D-ribosyl)-5-amino-4-imidazolecarboxylate	4	36	34	30	24	18	11	1	-7	-13	-19	-25	-33	-39	-44	36	34	29	24	17	10	0	-8	-14	-20	-27	-34	-40	-46	36	34	29	23	17	9	-1	-9	-15	-21	-28	-35	-41	-47	37	34	29	23	16
R04325	10-Formyltetrahydrofolate + 5'-Phosphoribosylglycinamide <=> Tetrahydrofolate + 5'-Phosphoribosyl-N-formylglycinamide	6	-30	-18	-8	-5	-9	-15	-21	-27	-30	-31	-31	-31	-31	-31	-30	-18	-9	-6	-10	-16	-23	-28	-31	-32	-31	-31	-31	-31	-30	-18	-9	-6	-11	-17	-24	-29	-32	-32	-32	-32	-32	-32	-31	-19	-9	-7	-12
R04559	1-(5'-Phosphoribosyl)-5-amino-4-(N-succinocarboxamide)-imidazole <=> Fumarate + 1-(5'-Phosphoribosyl)-5-amino-4-imidazolecarboxamide	2.9	-58	-51.4	-44.9	-40.3	-32.8	-21.2	-16.7	-15.8	-15.8	-15.8	-16.6	-19.8	-24.8	-30.4	-58.6	-51.9	-45.3	-40.7	-32.4	-21.2	-17.4	-16.7	-16.7	-16.8	-17.9	-21.5	-26.6	-32.3	-59.2	-52.3	-45.7	-41.1	-32	-21.4	-18.1	-17.6	-17.6	-17.8	-19.3	-23.2	-28.4	-34.2	-59.8	-52.8	-46.1	-41.5	-31.5
R06975	Formate + ATP + 1-(5'-Phosphoribosyl)-5-amino-4-imidazolecarboxamide <=> ADP + Orthophosphate + 1-(5'-Phosphoribosyl)-5-formamido-4-imidazolecarboxamide	3.5	-22	-20.8	-27.5	-35.2	-38.5	-35.8	-29.9	-24.1	-18.4	-12.7	-7.3	-4.7	-7.9	-13.3	-22.6	-21.6	-28.5	-36.1	-39.1	-35.9	-29.8	-23.9	-18.1	-12.3	-7.1	-5.5	-9.4	-14.9	-23.1	-22.3	-29.5	-37	-39.5	-35.9	-29.7	-23.7	-17.8	-12	-6.9	-6.3	-10.8	-16.6	-23.6	-23.1	-30.5	-37.8	-40
R07405	5-Carboxyamino-1-(5-phospho-D-ribosyl)imidazole <=> 1-(5-Phospho-D-ribosyl)-5-amino-4-imidazolecarboxylate	6	15	14	14	14	15	17	19	19	19	19	19	18	19	20	15	14	14	14	15	18	19	19	19	19	19	18	19	20	14	14	14	14	15	18	19	19	19	19	18	19	19	19	14	14	14	14	15
R04560	10-Formyltetrahydrofolate + 1-(5'-Phosphoribosyl)-5-amino-4-imidazolecarboxamide <=> Tetrahydrofolate + 1-(5'-Phosphoribosyl)-5-formamido-4-imidazolecarboxamide	2.9	-3.8	0.2	0.2	-5.8	-13.7	-17.7	-15.8	-10.8	-5.1	0.7	7.1	13.3	18.2	23.6	-4.2	-0.2	-0.4	-6.8	-14.7	-18.1	-15.6	-10.3	-4.5	1.4	8	14.1	19.2	24.8	-4.5	-0.5	-1	-7.8	-15.6	-18.4	-15.3	-9.8	-3.9	2.2	9	14.9	20.3	26	-4.8	-0.9	-1.6	-8.7	-16.5
R04463	ATP + 5'-Phosphoribosyl-N-formylglycinamide + L-Glutamine + H2O <=> ADP + Orthophosphate + 2-(Formamido)-N1-(5'-phosphoribosyl)acetamidine + L-Glutamate	50000	0	0	0	0	0	0	0	0	0	0	0	0	0	0	0	0	0	0	0	0	0	0	0	0	0	0	0	0	0	0	0	0	0	0	0	0	0	0	0	0	0	0	0	0	0	0	0
R04208	ATP + 2-(Formamido)-N1-(5'-phosphoribosyl)acetamidine <=> ADP + Orthophosphate + Aminoimidazole ribotide	50000	0	0	0	0	0	0	0	0	0	0	0	0	0	0	0	0	0	0	0	0	0	0	0	0	0	0	0	0	0	0	0	0	0	0	0	0	0	0	0	0	0	0	0	0	0	0	0
R07399	Acetyl-CoA + Pyruvate + H2O <=> (R)-2-Methylmalate + CoA	2.6	-57.7	-57.4	-56.2	-55.2	-56.4	-60.6	-66.1	-71.8	-77.5	-83.2	-88.9	-94.6	-100.3	-106.1	-58.1	-57.8	-56.5	-55.7	-57.1	-61.7	-67.3	-73.1	-78.9	-84.7	-90.5	-96.3	-102.1	-107.9	-58.5	-58.1	-56.8	-56.1	-57.9	-62.7	-68.5	-74.4	-80.3	-86.2	-92.1	-98	-103.9	-109.8	-58.9	-58.5	-57.1	-56.6	-58.7
R00996	L-Threonine <=> 2-Oxobutanoate + Ammonia	4	-68	-67	-65	-64	-64	-64	-64	-64	-64	-63	-63	-63	-63	-63	-69	-68	-66	-65	-65	-65	-65	-65	-64	-64	-64	-64	-64	-64	-69	-68	-66	-66	-65	-65	-65	-65	-65	-65	-65	-65	-65	-65	-70	-69	-67	-66	-66
R05070	(R)-2,3-Dihydroxy-3-methylpentanoate <=> (S)-3-Methyl-2-oxopentanoic acid + H2O	1.4	-46	-46.1	-46.6	-47.8	-48.3	-48.3	-48.3	-48.3	-48.3	-48.3	-48.3	-47.7	-45	-39.9	-46.2	-46.3	-46.9	-48.1	-48.5	-48.5	-48.5	-48.5	-48.5	-48.5	-48.4	-47.5	-44.1	-38.7	-46.4	-46.5	-47.2	-48.3	-48.7	-48.7	-48.7	-48.7	-48.7	-48.7	-48.5	-47.2	-43.1	-37.5	-46.6	-46.7	-47.4	-48.5	-48.9
R00994	D-erythro-3-Methylmalate + NAD+ <=> 2-Oxobutanoate + CO2 + NADH + H+	5	37	18	-6	-28	-44	-52	-54	-54	-54	-54	-55	-57	-63	-68	36	17	-8	-30	-46	-53	-55	-55	-55	-55	-56	-59	-65	-71	35	16	-10	-32	-48	-54	-56	-56	-56	-56	-57	-61	-67	-73	34	14	-12	-34	-50
R05069	(S)-2-Aceto-2-hydroxybutanoate <=> (R)-3-Hydroxy-3-methyl-2-oxopentanoate	0	-8.92052	-9.09225	-10.0193	-11.1232	-11.3777	-11.4066	-11.4095	-11.4094	-11.4049	-11.3602	-10.9582	-8.88658	-5.90866	-4.88666	-9.11478	-9.30842	-10.2925	-11.3469	-11.573	-11.5984	-11.6009	-11.6004	-11.593	-11.5207	-10.9064	-8.36813	-5.71031	-5.01903	-9.30935	-9.52658	-10.5637	-11.5665	-11.7678	-11.7901	-11.7922	-11.7912	-11.7794	-11.6646	-10.7643	-7.85782	-5.63127	-5.17493	-9.50423	-9.74674	-10.8326	-11.7825	-11.9621
R08648	Pyruvate + 2-Oxobutanoate <=> (S)-2-Aceto-2-hydroxybutanoate + CO2	5	-71	-71	-67	-61	-55	-50	-44	-38	-33	-27	-22	-18	-17	-17	-72	-71	-67	-61	-55	-49	-44	-38	-32	-26	-21	-18	-18	-18	-72	-71	-67	-61	-55	-49	-43	-37	-32	-26	-21	-19	-18	-18	-72	-71	-67	-61	-55
R02199	(S)-3-Methyl-2-oxopentanoic acid + L-Glutamate <=> L-Isoleucine + 2-Oxoglutarate	3.5	-13.1	-12.3	-12.7	-15.5	-16.7	-16.9	-16.9	-16.8	-16.2	-15.3	-15.2	-15.1	-15.1	-15.1	-13.5	-12.7	-13.2	-16	-17.2	-17.3	-17.3	-17.2	-16.4	-15.7	-15.5	-15.5	-15.5	-15.5	-13.9	-13.1	-13.8	-16.6	-17.6	-17.8	-17.8	-17.5	-16.6	-16	-15.9	-15.9	-15.9	-15.9	-14.2	-13.5	-14.4	-17.1	-18.1
R03898	2-Methylmaleate + H2O <=> D-erythro-3-Methylmalate	2.8	-6.6	-5.4	-2.5	-1.2	-1.8	-2.5	-2.6	-2.6	-2.6	-2.6	-2.6	-2.6	-2.6	-2.6	-6.8	-5.5	-2.5	-1.4	-2.1	-2.7	-2.8	-2.8	-2.8	-2.8	-2.8	-2.8	-2.8	-2.8	-7	-5.5	-2.6	-1.6	-2.4	-2.9	-3	-3	-3	-3	-3	-3	-3	-3	-7.2	-5.6	-2.7	-1.8	-2.7
R03896	(R)-2-Methylmalate <=> 2-Methylmaleate + H2O	2.4	2	0.7	-2.1	-3.3	-2.8	-2.2	-2	-2	-2	-2	-2	-2	-2	-2	1.8	0.4	-2.4	-3.5	-2.9	-2.3	-2.2	-2.2	-2.2	-2.2	-2.2	-2.2	-2.2	-2.2	1.6	0.1	-2.7	-3.7	-3	-2.5	-2.4	-2.4	-2.4	-2.4	-2.4	-2.4	-2.4	-2.4	1.3	-0.2	-3	-3.8	-3.1
R05068	(R)-3-Hydroxy-3-methyl-2-oxopentanoate + NADPH + H+ <=> (R)-2,3-Dihydroxy-3-methylpentanoate + NADP+	1	-148.7	-124.5	-101.1	-78.1	-58.7	-47.8	-41.4	-35.6	-29.8	-23.4	-14.7	-4.1	6.5	17.4	-148.9	-124.2	-100.2	-76.9	-57.6	-47.3	-40.9	-35	-29.1	-22.4	-13	-2.2	8.5	19.8	-149	-123.8	-99.3	-75.6	-56.6	-46.9	-40.5	-34.5	-28.4	-21.2	-11.3	-0.3	10.7	22.3	-149.2	-123.5	-98.4	-74.3	-55.7
R01213	Acetyl-CoA + 3-Methyl-2-oxobutanoic acid + H2O <=> alpha-Isopropylmalate + CoA	1.3	-38.5	-38.5	-37.9	-37	-37.4	-41.1	-46.5	-52.1	-57.9	-63.6	-69.3	-75.3	-82.8	-93	-38.9	-38.8	-38.2	-37.4	-38	-42.1	-47.6	-53.4	-59.2	-65	-70.9	-77.1	-85.4	-96.2	-39.3	-39.2	-38.5	-37.7	-38.7	-43.1	-48.8	-54.7	-60.6	-66.5	-72.5	-79.1	-88.2	-99.5	-39.7	-39.6	-38.9	-38.1	-39.4
R04426	(2R,3S)-3-Isopropylmalate + NAD+ <=> (2S)-2-Isopropyl-3-oxosuccinate + NADH + H+	1	111.6	92.6	66.6	39.9	17.3	3.6	-4.1	-10.1	-15.9	-21.6	-27.6	-36.1	-47	-58.4	111.2	91.6	64.9	37.8	15.3	2.2	-5.3	-11.4	-17.2	-23	-29.4	-38.8	-50.1	-61.7	110.7	90.6	63.2	35.7	13.4	0.9	-6.5	-12.6	-18.5	-24.5	-31.4	-41.7	-53.3	-65.1	110.3	89.6	61.5	33.5	11.6
R01652	(2S)-2-Isopropyl-3-oxosuccinate <=> 4-Methyl-2-oxopentanoate + CO2	4	-80	-80	-78	-74	-68	-62	-57	-51	-45	-40	-34	-28	-23	-17	-81	-81	-78	-74	-68	-62	-57	-51	-45	-39	-33	-28	-22	-16	-82	-81	-79	-74	-68	-62	-57	-51	-45	-39	-33	-27	-21	-15	-82	-82	-79	-74	-68
R03968	alpha-Isopropylmalate <=> 2-Isopropylmaleate + H2O	1.9	-6.9	-7.7	-10.3	-12.2	-12	-11.2	-11	-11	-11	-11	-11	-10.7	-8.9	-4.4	-7.1	-8	-10.6	-12.4	-12.1	-11.4	-11.2	-11.2	-11.2	-11.2	-11.1	-10.7	-8.2	-3.2	-7.3	-8.2	-11	-12.6	-12.2	-11.5	-11.4	-11.4	-11.4	-11.4	-11.3	-10.6	-7.4	-2	-7.5	-8.5	-11.3	-12.8	-12.3
R01090	4-Methyl-2-oxopentanoate + L-Glutamate <=> L-Leucine + 2-Oxoglutarate	1.6	-19.3	-18.5	-18.9	-21.7	-23	-23.2	-23.2	-23.1	-22.5	-21.8	-21.7	-21.6	-21.6	-21.6	-19.7	-18.9	-19.4	-22.3	-23.4	-23.6	-23.6	-23.4	-22.8	-22.2	-22	-22	-22	-22	-20	-19.3	-20	-22.8	-23.9	-24	-24	-23.8	-23	-22.5	-22.4	-22.4	-22.4	-22.4	-20.4	-19.7	-20.6	-23.4	-24.3
R04001	2-Isopropylmaleate + H2O <=> (2R,3S)-3-Isopropylmalate	1.9	-11.8	-11	-8.4	-6.3	-6.6	-7.5	-7.7	-7.7	-7.7	-7.7	-7.7	-7.7	-7.7	-7.7	-12	-11.1	-8.4	-6.5	-6.9	-7.7	-7.9	-7.9	-7.9	-7.9	-7.9	-7.9	-7.9	-7.9	-12.2	-11.2	-8.4	-6.7	-7.2	-7.9	-8.1	-8.1	-8.1	-8.1	-8.1	-8.1	-8.1	-8.1	-12.4	-11.3	-8.5	-6.9	-7.5
R01088	4-Methyl-2-oxopentanoate + Ammonia + NADH + H+ <=> L-Leucine + H2O + NAD+	1.6	-143	-124.6	-101.8	-80.8	-62.4	-50.1	-42.5	-36.4	-29.8	-23.2	-17	-8.5	2.5	13.8	-143.1	-124.2	-100.9	-79.5	-61.1	-49.2	-41.8	-35.5	-28.8	-22.2	-15.6	-6.2	5.1	16.7	-143.1	-123.7	-100	-78.3	-59.9	-48.3	-41	-34.7	-27.7	-21.2	-14.1	-3.8	7.8	19.6	-143.1	-123.3	-99.1	-77	-58.6
R10147	L-Aspartate 4-semialdehyde + Pyruvate <=> (2S,4S)-4-Hydroxy-2,3,4,5-tetrahydrodipicolinate + H2O	5	-68	-72	-73	-77	-82	-88	-93	-99	-102	-103	-103	-103	-103	-103	-68	-72	-73	-77	-82	-88	-94	-99	-102	-103	-103	-103	-103	-103	-68	-72	-73	-77	-83	-89	-95	-100	-102	-103	-103	-103	-103	-103	-68	-72	-73	-78	-83
R00271	Acetyl-CoA + H2O + 2-Oxoglutarate <=> (R)-2-Hydroxybutane-1,2,4-tricarboxylate + CoA	2.8	-40.6	-40.1	-38.6	-38.1	-40.4	-45.1	-50.7	-56.4	-62.1	-67.8	-73.5	-79.6	-87.3	-97.7	-41	-40.5	-38.9	-38.6	-41.2	-46.2	-51.9	-57.7	-63.5	-69.3	-75.2	-81.5	-90.1	-101	-41.4	-40.8	-39.2	-39.2	-42.1	-47.3	-53.1	-59	-64.9	-70.8	-76.8	-83.6	-93	-104.4	-41.7	-41.1	-39.5	-39.7	-43
R02733	N6-Acetyl-LL-2,6-diaminoheptanedioate + H2O <=> Acetate + LL-2,6-Diaminoheptanedioate	2.3	-24.7	-29.3	-33.4	-38	-42.6	-46.1	-47.1	-47.2	-47.9	-51.8	-57.4	-63	-68.7	-74.5	-25.4	-30.1	-34.3	-39	-43.7	-46.9	-47.8	-47.9	-49	-53.4	-59.1	-64.9	-70.7	-76.5	-26	-30.8	-35.2	-40	-44.7	-47.8	-48.5	-48.6	-50.1	-55.1	-60.9	-66.8	-72.7	-78.5	-26.7	-31.6	-36.1	-41	-45.7
R02734	N-Succinyl-LL-2,6-diaminoheptanedioate + H2O <=> Succinate + LL-2,6-Diaminoheptanedioate	4	-17	-21	-25	-30	-32	-32	-32	-32	-31	-35	-40	-46	-51	-57	-18	-22	-26	-31	-32	-33	-33	-32	-32	-36	-42	-48	-53	-59	-19	-23	-27	-32	-33	-33	-33	-33	-33	-38	-44	-49	-55	-61	-19	-23	-28	-32	-34
R04198	(2S,4S)-4-Hydroxy-2,3,4,5-tetrahydrodipicolinate + NADH + H+ <=> 2,3,4,5-Tetrahydrodipicolinate + NAD+ + H2O	1.5	-178.2	-159.5	-135.1	-112.1	-93.3	-81	-73.4	-67.5	-61.7	-56	-50	-41.5	-30.6	-19.2	-178.5	-159.3	-134.3	-111.1	-92.4	-80.4	-73	-67	-61.2	-55.3	-48.9	-39.5	-28.2	-16.6	-178.9	-159.1	-133.6	-110.1	-91.4	-79.8	-72.6	-66.5	-60.6	-54.6	-47.7	-37.4	-25.8	-14	-179.2	-158.9	-132.8	-109.1	-90.5
R01934	Homoisocitrate + NAD+ <=> 2-Oxoadipate + CO2 + NADH + H+	4	48	29	4	-17	-32	-39	-41	-41	-41	-41	-42	-44	-50	-55	47	28	2	-19	-34	-40	-42	-42	-42	-42	-43	-46	-52	-58	46	26	0	-21	-35	-41	-43	-43	-43	-43	-44	-48	-54	-60	45	25	-1	-23	-37
R00715	N6-(L-1,3-Dicarboxypropyl)-L-lysine + NAD+ + H2O <=> L-Lysine + 2-Oxoglutarate + NADH + H+	2.9	86.3	69.4	48.4	25.4	5.4	-7.1	-14.7	-20.5	-25.1	-28.9	-34.3	-42.7	-53.6	-65	85.4	68.1	46.4	22.9	3.1	-9.1	-16.5	-22.2	-26.6	-30.6	-36.6	-46	-57.3	-68.8	84.5	66.7	44.4	20.5	0.8	-11	-18.2	-23.9	-28.1	-32.4	-39.1	-49.3	-60.9	-72.7	83.6	65.3	42.4	18.1	-1.4
R04199	(2S,4S)-4-Hydroxy-2,3,4,5-tetrahydrodipicolinate + NADPH + H+ <=> 2,3,4,5-Tetrahydrodipicolinate + NADP+ + H2O	1.5	-178	-154	-131.2	-109.5	-90.6	-79.8	-73.3	-67.5	-61.7	-55.3	-46.6	-35.7	-24.4	-13	-178.2	-153.7	-130.4	-108.3	-89.5	-79.3	-72.8	-67	-61	-54.3	-44.9	-33.7	-22.1	-10.5	-178.4	-153.3	-129.6	-107.1	-88.5	-78.8	-72.4	-66.4	-60.4	-53.1	-43.1	-31.6	-19.8	-8.1	-178.5	-153	-128.8	-105.8	-87.5
R00451	meso-2,6-Diaminoheptanedioate <=> L-Lysine + CO2	4	-88	-87	-82	-76	-70	-64	-58	-52	-45	-36	-29	-23	-17	-11	-89	-88	-82	-76	-70	-64	-58	-52	-44	-35	-28	-22	-16	-11	-90	-88	-83	-76	-70	-64	-58	-52	-44	-34	-28	-22	-16	-10	-90	-89	-83	-76	-70
R02735	LL-2,6-Diaminoheptanedioate <=> meso-2,6-Diaminoheptanedioate	2.9	-13.1	-13.1	-13.1	-13.1	-13.1	-13.1	-13.1	-13.1	-13.1	-13	-13	-13	-13	-13	-13.3	-13.3	-13.3	-13.3	-13.3	-13.3	-13.3	-13.3	-13.2	-13.2	-13.2	-13.2	-13.2	-13.2	-13.4	-13.4	-13.4	-13.4	-13.4	-13.4	-13.4	-13.4	-13.4	-13.4	-13.4	-13.4	-13.4	-13.4	-13.6	-13.6	-13.6	-13.6	-13.6
R04475	N-Succinyl-2-L-amino-6-oxoheptanedioate + L-Glutamate <=> N-Succinyl-LL-2,6-diaminoheptanedioate + 2-Oxoglutarate	2.9	-26.4	-24.7	-25.1	-25	-23.3	-22.1	-21.8	-22.1	-23.1	-23.7	-23.9	-23.9	-23.9	-23.9	-26.9	-25.2	-25.6	-25.3	-23.6	-22.4	-22.3	-22.6	-23.7	-24.2	-24.3	-24.3	-24.3	-24.3	-27.3	-25.6	-26.1	-25.6	-23.8	-22.8	-22.7	-23.2	-24.3	-24.7	-24.7	-24.7	-24.8	-24.8	-27.7	-26	-26.5	-25.9	-24.1
R01939	2-Oxoadipate + L-Glutamate <=> L-2-Aminoadipate + 2-Oxoglutarate	2.9	-21.7	-21.6	-22	-22.4	-22.2	-22.1	-22.1	-22.1	-22.1	-22.2	-22.2	-22.2	-22.2	-22.2	-22	-22	-22.5	-22.7	-22.5	-22.5	-22.5	-22.5	-22.5	-22.5	-22.5	-22.5	-22.5	-22.5	-22.4	-22.4	-22.9	-23.1	-22.9	-22.9	-22.9	-22.9	-22.9	-22.9	-22.9	-22.9	-22.9	-22.9	-22.8	-22.8	-23.3	-23.5	-23.3
R03444	(R)-2-Hydroxybutane-1,2,4-tricarboxylate <=> (Z)-But-1-ene-1,2,4-tricarboxylate + H2O	1.9	-6.8	-8.4	-11.4	-12	-11.3	-11.1	-11	-11	-11	-11	-11	-10.6	-8.6	-3.9	-7	-8.8	-11.7	-12.2	-11.5	-11.2	-11.2	-11.2	-11.2	-11.2	-11.1	-10.6	-7.8	-2.7	-7.2	-9.1	-11.9	-12.3	-11.6	-11.4	-11.4	-11.4	-11.4	-11.4	-11.3	-10.4	-6.9	-1.4	-7.4	-9.4	-12.2	-12.4	-11.8
R04371	(Z)-But-1-ene-1,2,4-tricarboxylate + H2O <=> Homoisocitrate	2.9	-14.3	-12.6	-9.6	-9	-9.8	-10.2	-10.2	-10.2	-10.2	-10.2	-10.2	-10.2	-10.2	-10.2	-14.5	-12.7	-9.7	-9.2	-10.1	-10.4	-10.4	-10.4	-10.4	-10.4	-10.4	-10.4	-10.4	-10.4	-14.7	-12.7	-9.8	-9.5	-10.3	-10.6	-10.6	-10.6	-10.6	-10.6	-10.6	-10.6	-10.6	-10.6	-14.8	-12.8	-9.9	-9.8	-10.6
R04467	N-Acetyl-L-2-amino-6-oxopimelate + L-Glutamate <=> N6-Acetyl-LL-2,6-diaminoheptanedioate + 2-Oxoglutarate	1.9	-16.6	-14.6	-14.8	-15.9	-15.6	-14.1	-13.5	-13.4	-13.4	-13.4	-13.4	-13.4	-13.4	-13.4	-17.1	-15	-15.4	-16.3	-15.9	-14.4	-13.8	-13.8	-13.8	-13.8	-13.8	-13.8	-13.8	-13.8	-17.5	-15.4	-15.9	-16.8	-16.1	-14.7	-14.2	-14.1	-14.1	-14.2	-14.2	-14.2	-14.2	-14.2	-17.9	-15.8	-16.4	-17.2	-16.4
R02315	L-Glutamate + L-2-Aminoadipate 6-semialdehyde + NADPH + H+ <=> N6-(L-1,3-Dicarboxypropyl)-L-lysine + NADP+ + H2O	3.2	-146.6	-122.6	-100.5	-79.3	-60	-49.1	-42.6	-36.7	-30.2	-22.1	-12.7	-1.8	9.6	21	-146.5	-122	-99.4	-77.7	-58.6	-48.3	-41.9	-35.8	-28.9	-20.6	-10.7	0.6	12.2	23.8	-146.4	-121.4	-98.4	-76.2	-57.3	-47.5	-41.1	-34.9	-27.7	-19	-8.6	3	14.7	26.5	-146.3	-120.8	-97.3	-74.6	-56.1
R04364	2,3,4,5-Tetrahydrodipicolinate + Acetyl-CoA + H2O <=> N-Acetyl-L-2-amino-6-oxopimelate + CoA	4	-25	-17	-11	-5	0	3	3	3	3	3	3	3	3	3	-26	-17	-11	-5	0	3	3	3	3	3	3	3	3	3	-26	-18	-11	-5	0	2	3	3	3	3	3	3	3	3	-26	-18	-12	-5	0
R04365	Succinyl-CoA + 2,3,4,5-Tetrahydrodipicolinate + H2O <=> CoA + N-Succinyl-2-L-amino-6-oxoheptanedioate	5	-29	-25	-21	-10	0	3	3	3	3	3	3	3	3	3	-29	-25	-21	-9	0	3	3	3	3	3	3	3	3	3	-30	-25	-21	-8	0	2	2	2	2	2	2	2	2	2	-30	-26	-20	-8	0
R02755	L-2-Amino-6-oxoheptanedioate + Ammonia + NADPH + H+ <=> meso-2,6-Diaminoheptanedioate + NADP+ + H2O	2.4	-137.8	-113.1	-91.2	-71	-52.3	-41.5	-35	-28.9	-21.9	-14.8	-6	4.9	16.2	27.6	-137.7	-112.5	-90.2	-69.5	-50.9	-40.7	-34.2	-28	-20.7	-13.5	-4	7.2	18.7	30.3	-137.6	-111.9	-89.2	-68	-49.6	-39.9	-33.4	-26.9	-19.5	-12	-2	9.5	21.3	33.1	-137.5	-111.3	-88.1	-66.4	-48.3
R04336	2,3,4,5-Tetrahydrodipicolinate + H2O <=> L-2-Amino-6-oxoheptanedioate	4	16	19	21	24	29	35	40	46	50	51	51	51	51	51	16	19	21	24	29	35	41	46	50	51	51	51	51	51	16	19	21	24	30	36	42	47	50	51	51	51	51	51	15	19	21	24	30
R07613	2,3,4,5-Tetrahydrodipicolinate + L-Glutamate + H2O <=> LL-2,6-Diaminoheptanedioate + 2-Oxoglutarate	5	15	20	22	22	27	32	38	43	48	50	50	50	50	50	14	20	21	22	27	32	38	44	49	50	50	50	50	50	14	19	21	22	27	33	38	44	49	50	50	50	50	50	14	19	20	22	27
R03098	L-2-Aminoadipate + ATP <=> L-2-Aminoadipate adenylate + Diphosphate	100000	0	0	0	0	0	0	0	0	0	0	0	0	0	0	0	0	0	0	0	0	0	0	0	0	0	0	0	0	0	0	0	0	0	0	0	0	0	0	0	0	0	0	0	0	0	0	0
R00480	ATP + L-Aspartate <=> ADP + 4-Phospho-L-aspartate	2.9	-9.2	-7.9	-9.9	-10.2	-7.6	-2.9	-0.5	-2.3	-5.6	-6.9	-7.4	-9	-12.5	-17.7	-9.6	-8.3	-10.4	-10.4	-7.6	-2.9	-1.1	-3.3	-6.5	-7.5	-8.1	-10.1	-14.1	-19.5	-9.9	-8.8	-10.8	-10.6	-7.5	-3	-1.8	-4.4	-7.3	-8.1	-8.9	-11.1	-15.6	-21.3	-10.3	-9.3	-11.2	-10.8	-7.5
R02291	4-Phospho-L-aspartate + NADPH + H+ <=> L-Aspartate 4-semialdehyde + Orthophosphate + NADP+	1.7	-140.6	-114.4	-91	-70	-51	-39.1	-31	-22.9	-14.4	-7.3	1.3	10.3	17.1	23	-141.2	-114.5	-90.8	-69.3	-50.3	-38.8	-30.8	-22.3	-14	-6.6	2.4	11.1	17.7	23.6	-141.8	-114.6	-90.5	-68.5	-49.7	-38.6	-30.6	-21.8	-13.5	-5.9	3.5	11.9	18.4	24.3	-142.4	-114.7	-90.2	-67.8	-49.2
R03260	O-Succinyl-L-homoserine + L-Cysteine <=> L-Cystathionine + Succinate	6	-73	-72	-72	-73	-75	-79	-85	-90	-95	-98	-99	-99	-99	-99	-74	-72	-72	-74	-76	-80	-86	-91	-96	-98	-99	-99	-99	-99	-74	-73	-72	-74	-76	-81	-87	-92	-97	-99	-99	-99	-99	-99	-75	-73	-73	-75	-77
R01286	L-Cystathionine + H2O <=> L-Homocysteine + Ammonia + Pyruvate	2.7	-70.6	-70.1	-68.6	-68	-67.9	-67.9	-67.9	-67.9	-67.8	-69.4	-74.3	-79.9	-85.6	-91.3	-71.8	-71.3	-69.8	-69.2	-69.1	-69.1	-69.1	-69.1	-69	-71.3	-76.5	-82.2	-88	-93.8	-72.9	-72.4	-70.9	-70.4	-70.3	-70.3	-70.3	-70.3	-70.3	-73.2	-78.7	-84.5	-90.4	-96.3	-74	-73.5	-72.1	-71.6	-71.5
R01777	Succinyl-CoA + L-Homoserine <=> CoA + O-Succinyl-L-homoserine	5	-63	-67	-70	-63	-55	-53	-53	-53	-53	-53	-53	-53	-53	-53	-64	-68	-70	-62	-55	-53	-53	-53	-53	-53	-53	-53	-53	-53	-64	-69	-70	-62	-55	-54	-54	-54	-54	-54	-54	-54	-54	-54	-64	-69	-70	-62	-55
R00946	5-Methyltetrahydrofolate + L-Homocysteine <=> Tetrahydrofolate + L-Methionine	5	-27	-26	-26	-26	-26	-26	-26	-26	-26	-23	-16	-10	-4	1	-27	-27	-27	-27	-27	-27	-26	-26	-26	-22	-16	-9	-4	2	-27	-27	-27	-27	-27	-27	-27	-27	-26	-21	-15	-9	-3	3	-28	-28	-28	-28	-27
R01773	L-Aspartate 4-semialdehyde + NADH + H+ <=> L-Homoserine + NAD+	1.7	-149.8	-130.6	-106.1	-83.9	-65.3	-52.9	-45.3	-39.2	-33	-27	-20.9	-12.4	-1.5	9.9	-150.1	-130.4	-105.4	-82.9	-64.3	-52.3	-44.9	-38.7	-32.4	-26.3	-19.8	-10.4	0.9	12.5	-150.4	-130.2	-104.7	-81.9	-63.3	-51.7	-44.5	-38.2	-31.7	-25.6	-18.6	-8.3	3.3	15.1	-150.8	-130	-104	-80.9	-62.5
R01775	L-Aspartate 4-semialdehyde + NADPH + H+ <=> L-Homoserine + NADP+	1.7	-149.6	-125.1	-102.3	-81.3	-62.5	-51.7	-45.2	-39.3	-33	-26.3	-17.5	-6.6	4.7	16.1	-149.8	-124.8	-101.5	-80.1	-61.4	-51.2	-44.8	-38.7	-32.3	-25.2	-15.8	-4.6	7	18.6	-149.9	-124.4	-100.8	-78.9	-60.4	-50.7	-44.3	-38.1	-31.5	-24.1	-14	-2.5	9.3	21	-150.1	-124.1	-100	-77.6	-59.5
R09726	ATP + Molybdopterin <=> Diphosphate + Adenylated molybdopterin	100000	0	0	0	0	0	0	0	0	0	0	0	0	0	0	0	0	0	0	0	0	0	0	0	0	0	0	0	0	0	0	0	0	0	0	0	0	0	0	0	0	0	0	0	0	0	0	0
R04292	Iminoaspartate + Glycerone phosphate <=> Quinolinate + 2 H2O + Orthophosphate	4	-219	-228	-236	-238	-238	-238	-240	-245	-251	-257	-263	-270	-279	-286	-219	-228	-237	-239	-238	-238	-241	-246	-252	-258	-264	-272	-281	-287	-220	-229	-237	-239	-239	-239	-242	-248	-254	-259	-266	-274	-283	-289	-220	-230	-238	-239	-239
R00257	ATP + Deamino-NAD+ + L-Glutamine + H2O <=> AMP + Diphosphate + NAD+ + L-Glutamate	2.9	-153.5	-138.2	-119.7	-102.5	-89.6	-86.7	-95.2	-106.4	-118.4	-130.3	-140.9	-149.2	-155	-160.3	-154.5	-138.9	-120	-102.6	-89.9	-88.4	-97.6	-109	-121.3	-133.3	-143.6	-151.2	-156.6	-162.2	-155.6	-139.6	-120.3	-102.7	-90.3	-90.1	-99.9	-111.7	-124.2	-136.1	-146	-152.9	-158.3	-164	-156.6	-140.3	-120.6	-102.8	-90.7
R00189	ATP + Deamino-NAD+ + Ammonia <=> AMP + Diphosphate + NAD+	2.8	-94.7	-84.6	-71.2	-58.2	-46.7	-44	-52.5	-63.2	-72.8	-79.5	-84.5	-87.7	-90.6	-95.3	-95.4	-85	-71.3	-57.9	-46.4	-45.1	-54.2	-65.2	-74.5	-81	-85.5	-88.3	-91.5	-96.6	-96	-85.4	-71.3	-57.6	-46.3	-46.3	-56	-67	-76	-82.3	-86.4	-88.9	-92.5	-98	-96.7	-85.8	-71.4	-57.3	-46.3
R00104	ATP + NAD+ <=> ADP + NADP+	2.9	-18.9	-16.1	-18.7	-20.7	-23.1	-27.9	-32.9	-38.4	-44	-49.7	-54.6	-58.2	-62	-67.3	-19.1	-16.5	-19.1	-21	-23.9	-29	-34.1	-39.8	-45.5	-51.2	-56	-59.4	-63.6	-69.1	-19.4	-16.8	-19.4	-21.4	-24.7	-30.1	-35.4	-41.2	-47	-52.7	-57.2	-60.6	-65.2	-70.9	-19.7	-17.1	-19.8	-21.7	-25.5
R03005	ATP + Nicotinate D-ribonucleotide <=> Diphosphate + Deamino-NAD+	5	-60	-53	-51	-50	-48	-47	-48	-48	-48	-48	-48	-48	-47	-42	-61	-54	-51	-50	-48	-48	-48	-48	-48	-48	-48	-48	-46	-41	-61	-54	-52	-50	-49	-48	-48	-48	-48	-48	-48	-48	-45	-39	-61	-54	-52	-51	-49
R03348	Quinolinate + 5-Phospho-alpha-D-ribose 1-diphosphate <=> Nicotinate D-ribonucleotide + Diphosphate + CO2	4	-110	-104	-99	-97	-91	-84	-80	-74	-64	-53	-44	-38	-34	-33	-111	-104	-100	-97	-91	-85	-80	-73	-63	-52	-44	-38	-35	-33	-112	-105	-101	-97	-91	-85	-80	-72	-62	-51	-43	-38	-35	-33	-113	-105	-101	-98	-91
R07407	L-Aspartate + NADP+ <=> Iminoaspartate + NADPH + H+	2.5	129	112.6	98.2	78.2	56.6	44.9	38.3	32.7	28.5	26.4	23.2	18	12.4	6.7	128.5	111.8	96.8	76	54.6	43.6	37.1	31.5	27.6	25.6	21.8	16.4	10.6	4.9	127.9	111	95.5	73.8	52.7	42.3	35.9	30.4	26.8	24.6	20.4	14.8	8.9	3	127.4	110.2	94.1	71.6	50.9
R07410	L-Aspartate + NAD+ <=> Iminoaspartate + NADH + H+	2.5	129.2	118.2	102	80.8	59.4	46.1	38.4	32.6	28.5	27.1	26.6	23.8	18.6	12.9	128.8	117.5	100.7	78.8	57.5	44.7	37.2	31.5	27.7	26.6	25.9	22.2	16.7	11	128.4	116.8	99.5	76.9	55.7	43.3	36	30.4	27	26.1	25	20.6	14.9	9	128.1	116.1	98.2	74.9	53.9
R02035	D-Glucono-1,5-lactone 6-phosphate + H2O <=> 6-Phospho-D-gluconate	1.7	-10.9	-10.7	-12.4	-16.9	-22.5	-28.2	-33.9	-39.6	-45.3	-50.7	-55	-58.8	-64.1	-69.7	-11.1	-10.9	-12.8	-17.5	-23.2	-29.1	-34.9	-40.7	-46.5	-51.9	-55.9	-60.1	-65.7	-71.5	-11.3	-11.2	-13.3	-18.2	-24	-30	-35.9	-41.8	-47.6	-52.9	-56.8	-61.5	-67.3	-73.2	-11.4	-11.4	-13.7	-18.8	-24.8
R02736	beta-D-Glucose 6-phosphate + NADP+ <=> D-Glucono-1,5-lactone 6-phosphate + NADPH + H+	2.4	68.8	45	22.9	2.1	-16.7	-27.2	-33.6	-39.3	-45.1	-51.1	-58.6	-67	-73.7	-79.6	68.2	43.9	21.4	0.1	-18.5	-28.5	-34.8	-40.6	-46.5	-52.8	-60.7	-68.9	-75.4	-81.3	67.6	42.8	19.8	-1.9	-20.3	-29.7	-36	-41.9	-47.9	-54.5	-62.8	-70.7	-77	-83	67	41.8	18.3	-3.9	-21.9
R10907	beta-D-Glucose 6-phosphate + NAD+ <=> D-Glucono-1,5-lactone 6-phosphate + NADH + H+	2.4	68.9	50.5	26.7	4.6	-13.9	-26	-33.4	-39.4	-45.1	-50.5	-55.2	-61.2	-67.5	-73.4	68.5	49.6	25.3	2.9	-15.6	-27.4	-34.6	-40.6	-46.4	-51.7	-56.7	-63.1	-69.3	-75.2	68.1	48.6	23.8	1.2	-17.3	-28.7	-35.8	-41.9	-47.7	-53	-58.2	-64.8	-71	-77	67.6	47.7	22.4	-0.6	-18.9
R01049	ATP + D-Ribose 5-phosphate <=> AMP + 5-Phospho-alpha-D-ribose 1-diphosphate	1.5	-8.7	-8.3	-10.1	-12.3	-14.8	-18.2	-23.1	-29.9	-39.4	-49.9	-58.2	-63.6	-67.2	-72.4	-9.1	-8.9	-10.7	-13	-15.5	-19.3	-24.5	-31.7	-41.6	-52	-59.8	-64.5	-68.2	-74.4	-9.5	-9.4	-11.4	-13.6	-16.3	-20.4	-26	-33.5	-43.7	-54	-61.2	-65.2	-69.5	-76.9	-9.9	-10	-12	-14.2	-17.1
R01830	D-Erythrose 4-phosphate + D-Xylulose 5-phosphate <=> beta-D-Fructose 6-phosphate + D-Glyceraldehyde 3-phosphate	2.4	-25.8	-26.6	-26.8	-26.9	-27.1	-28	-28.7	-28.9	-29.5	-32.5	-37.2	-41.1	-45.8	-51.4	-26.2	-27	-27.2	-27.3	-27.5	-28.5	-29.1	-29.3	-30.3	-33.8	-38.4	-42.4	-47.6	-53.3	-26.6	-27.4	-27.6	-27.7	-28	-29	-29.5	-29.7	-31.1	-35.1	-39.7	-43.9	-49.4	-55.2	-27	-27.8	-28	-28.1	-28.5
R01528	6-Phospho-D-gluconate + NADP+ <=> D-Ribulose 5-phosphate + CO2 + NADPH + H+	3.2	37.5	13.8	-6.6	-22.9	-36	-40.6	-41	-41	-41.1	-41.8	-44.8	-49.2	-53.2	-58.4	36.4	12.2	-8.3	-24.9	-37.7	-41.6	-41.9	-41.9	-42	-43	-46.5	-50.7	-55	-60.5	35.3	10.7	-10.1	-26.9	-39.4	-42.6	-42.8	-42.8	-43	-44.3	-48.2	-52.3	-56.9	-62.6	34.2	9.2	-11.8	-28.9	-40.9
R10221	6-Phospho-D-gluconate + NAD+ <=> D-Ribulose 5-phosphate + CO2 + NADH + H+	3.2	37.7	19.3	-2.8	-20.3	-33.2	-39.4	-40.9	-41.1	-41.1	-41.1	-41.4	-43.4	-47	-52.1	36.7	17.9	-4.4	-22.1	-34.9	-40.5	-41.8	-41.9	-41.9	-42	-42.5	-44.9	-48.9	-54.4	35.8	16.5	-6.1	-23.8	-36.4	-41.6	-42.6	-42.7	-42.8	-42.8	-43.7	-46.4	-51	-56.6	34.9	15.1	-7.7	-25.6	-37.9
R01056	D-Ribulose 5-phosphate <=> D-Ribose 5-phosphate	0.8	-11.3	-11.9	-12.1	-12.1	-12.3	-13	-13.5	-13.6	-13.7	-14.2	-16.7	-20.4	-22.9	-23.5	-11.5	-12.1	-12.3	-12.3	-12.5	-13.3	-13.7	-13.8	-13.9	-14.7	-17.7	-21.3	-23.3	-23.7	-11.7	-12.3	-12.5	-12.5	-12.8	-13.5	-13.9	-14	-14.1	-15.3	-18.6	-22.1	-23.6	-23.9	-11.9	-12.5	-12.7	-12.7	-13
R01827	Sedoheptulose 7-phosphate + D-Glyceraldehyde 3-phosphate <=> D-Erythrose 4-phosphate + beta-D-Fructose 6-phosphate	2	-17.8	-18.3	-18.4	-18.4	-18.5	-19	-19.3	-19.5	-20.2	-23.2	-28.1	-31.8	-32.2	-32.1	-18.2	-18.6	-18.7	-18.8	-18.9	-19.4	-19.7	-19.9	-20.9	-24.5	-29.5	-32.5	-32.5	-32.4	-18.6	-19	-19.1	-19.2	-19.4	-19.9	-20.1	-20.4	-21.7	-25.8	-30.8	-33	-32.9	-32.8	-19	-19.4	-19.5	-19.5	-19.8
R01529	D-Ribulose 5-phosphate <=> D-Xylulose 5-phosphate	1.2	-14.8	-14.8	-14.8	-14.8	-14.8	-14.8	-14.8	-14.8	-14.8	-14.8	-14.8	-14.8	-14.8	-14.8	-15	-15	-15	-15	-15	-15	-15	-15	-15	-15	-15	-15	-15	-15	-15.2	-15.2	-15.2	-15.2	-15.2	-15.2	-15.2	-15.2	-15.2	-15.2	-15.2	-15.2	-15.2	-15.2	-15.4	-15.4	-15.4	-15.4	-15.4
R02739	alpha-D-Glucose 6-phosphate <=> beta-D-Glucose 6-phosphate	2.9	-12.7	-12.7	-12.7	-12.7	-12.7	-12.7	-12.7	-12.7	-12.7	-12.7	-12.7	-12.7	-12.7	-12.7	-12.9	-12.9	-12.9	-12.9	-12.9	-12.9	-12.9	-12.9	-12.9	-12.9	-12.9	-12.9	-12.9	-12.9	-13.1	-13.1	-13.1	-13.1	-13.1	-13.1	-13.1	-13.1	-13.1	-13.1	-13.1	-13.1	-13.1	-13.1	-13.3	-13.3	-13.3	-13.3	-13.3
R01641	D-Ribose 5-phosphate + D-Xylulose 5-phosphate <=> Sedoheptulose 7-phosphate + D-Glyceraldehyde 3-phosphate	1.9	-28.3	-27.9	-27.8	-27.8	-27.6	-27.1	-26.7	-26.6	-26.6	-25.9	-23.2	-19.7	-19.4	-19.6	-28.7	-28.3	-28.2	-28.1	-28	-27.4	-27.1	-27	-26.9	-26	-22.7	-19.9	-19.9	-20.1	-29.1	-28.6	-28.6	-28.5	-28.3	-27.7	-27.4	-27.4	-27.2	-26	-22.3	-20.2	-20.4	-20.5	-29.4	-29	-28.9	-28.9	-28.6
R02740	beta-D-Fructose 6-phosphate <=> alpha-D-Glucose 6-phosphate	1.6	-10.3	-10.3	-10.3	-10.3	-10.3	-10.3	-10.3	-10.2	-9.6	-7.2	-5	-5.2	-6.4	-6.7	-10.5	-10.5	-10.5	-10.5	-10.5	-10.5	-10.5	-10.4	-9.5	-6.8	-5.1	-5.7	-6.7	-7	-10.7	-10.7	-10.7	-10.7	-10.7	-10.7	-10.6	-10.5	-9.3	-6.5	-5.2	-6.2	-7	-7.2	-10.9	-10.9	-10.9	-10.9	-10.9
R05338	D-arabino-Hex-3-ulose 6-phosphate <=> D-Ribulose 5-phosphate + Formaldehyde	1.7	-13.2	-13.2	-13.2	-13.2	-13.2	-13.2	-13.2	-13.2	-13.2	-13.1	-12.7	-10.2	-7.6	-6.9	-13.8	-13.8	-13.8	-13.8	-13.8	-13.8	-13.8	-13.8	-13.8	-13.7	-13	-10.1	-8	-7.6	-14.5	-14.5	-14.5	-14.5	-14.5	-14.5	-14.5	-14.5	-14.5	-14.4	-13.3	-10.1	-8.5	-8.3	-15.2	-15.2	-15.2	-15.2	-15.2
R09780	beta-D-Fructose 6-phosphate <=> D-arabino-Hex-3-ulose 6-phosphate	2.2	-3.1	-2.5	-2.4	-2.3	-2.1	-1.5	-1	-0.8	-0.1	2.8	7.3	9.8	12.7	17.8	-3.3	-2.7	-2.5	-2.5	-2.3	-1.6	-1.2	-1	0	3.5	7.8	10.1	13.7	19.1	-3.5	-2.9	-2.7	-2.7	-2.4	-1.7	-1.3	-1.1	0.2	4.2	8.3	10.5	14.8	20.5	-3.6	-3	-2.9	-2.9	-2.6
R00691	L-Arogenate <=> L-Phenylalanine + H2O + CO2	11	-138	-137	-135	-133	-128	-123	-117	-111	-105	-99	-93	-87	-82	-76	-139	-138	-136	-133	-128	-123	-117	-111	-105	-98	-92	-87	-81	-75	-139	-138	-137	-134	-129	-123	-117	-111	-104	-98	-92	-86	-80	-74	-140	-139	-137	-134	-129
R01373	Prephenate <=> Phenylpyruvate + H2O + CO2	11	-131	-131	-129	-124	-119	-113	-108	-102	-96	-90	-85	-79	-73	-68	-132	-132	-129	-125	-119	-113	-107	-102	-96	-90	-84	-78	-73	-67	-133	-132	-130	-125	-119	-113	-107	-101	-96	-90	-84	-78	-72	-66	-133	-133	-130	-125	-119
R00694	Phenylpyruvate + L-Glutamate <=> L-Phenylalanine + 2-Oxoglutarate	2.1	-18.2	-17.7	-18.6	-21.4	-22.6	-22.8	-22.8	-22.7	-22.3	-21.8	-21.7	-21.7	-21.7	-21.7	-18.6	-18.1	-19.2	-21.9	-23	-23.2	-23.2	-23.1	-22.6	-22.2	-22.1	-22.1	-22.1	-22.1	-19	-18.5	-19.7	-22.5	-23.5	-23.6	-23.6	-23.4	-22.9	-22.5	-22.5	-22.5	-22.5	-22.5	-19.4	-18.9	-20.3	-23	-23.9
R07276	Prephenate + L-Glutamate <=> L-Arogenate + 2-Oxoglutarate	1.9	-11.5	-11.6	-12.1	-12.8	-13.2	-13.3	-13.3	-13.3	-13.4	-13.4	-13.4	-13.5	-13.5	-13.5	-11.9	-12	-12.6	-13.2	-13.6	-13.6	-13.6	-13.7	-13.8	-13.8	-13.8	-13.8	-13.8	-13.8	-12.3	-12.4	-13	-13.6	-14	-14	-14	-14.1	-14.2	-14.2	-14.2	-14.2	-14.2	-14.2	-12.7	-12.8	-13.4	-14.1	-14.4
R10089	D-Ribose 5-phosphate + D-Glyceraldehyde 3-phosphate + L-Glutamine <=> Pyridoxal phosphate + L-Glutamate + 3 H2O + Orthophosphate	5	-343	-335	-329	-327	-330	-333	-338	-347	-359	-370	-378	-382	-381	-376	-344	-335	-330	-328	-331	-334	-339	-349	-361	-372	-380	-383	-380	-375	-344	-336	-330	-328	-331	-335	-341	-352	-364	-375	-382	-383	-379	-374	-345	-336	-330	-329	-332
R03314	L-Glutamate 5-semialdehyde <=> (S)-1-Pyrroline-5-carboxylate + H2O	5	-8	-8	-9	-9	-9	-12	-16	-21	-25	-26	-26	-26	-26	-26	-8	-9	-9	-9	-10	-12	-17	-22	-26	-27	-27	-27	-27	-27	-8	-9	-9	-10	-10	-13	-18	-23	-26	-27	-27	-27	-27	-27	-8	-9	-10	-10	-10
R00667	L-Ornithine + 2-Oxoglutarate <=> L-Glutamate 5-semialdehyde + L-Glutamate	5	-24	-26	-29	-28	-27	-27	-27	-27	-30	-35	-36	-36	-36	-36	-24	-26	-29	-28	-27	-27	-27	-28	-31	-36	-37	-37	-37	-37	-24	-27	-29	-28	-28	-28	-28	-29	-32	-36	-37	-37	-37	-37	-25	-27	-30	-29	-28
R01248	(S)-1-Pyrroline-5-carboxylate + NADH + H+ <=> L-Proline + NAD+	3	-183.8	-164.9	-140.8	-118.7	-99.7	-85.3	-73.1	-61.6	-50.2	-38.9	-28.6	-18.5	-7.3	4	-184.1	-164.7	-140.1	-117.7	-98.6	-84.3	-72	-60.3	-48.7	-37.4	-27	-16.4	-5	6.6	-184.5	-164.5	-139.4	-116.7	-97.6	-83.3	-70.9	-59	-47.3	-35.9	-25.4	-14.3	-2.6	9.2	-184.8	-164.3	-138.8	-115.7	-96.5
R03313	L-Glutamyl 5-phosphate + NADPH + H+ <=> L-Glutamate 5-semialdehyde + Orthophosphate + NADP+	1.6	-171.5	-145.3	-121.8	-100.7	-81.7	-69.8	-62.1	-55.9	-49.6	-43	-34.5	-25.5	-18.7	-12.8	-172.1	-145.5	-121.5	-100	-81	-69.6	-62.1	-55.8	-49.3	-42.3	-33.4	-24.6	-18	-12.1	-172.8	-145.6	-121.2	-99.2	-80.4	-69.4	-62	-55.6	-48.9	-41.6	-32.2	-23.8	-17.3	-11.4	-173.4	-145.7	-120.9	-98.4	-79.8
R01251	(S)-1-Pyrroline-5-carboxylate + NADPH + H+ <=> L-Proline + NADP+	2.9	-183.6	-159.4	-137	-116.1	-96.9	-84.1	-73	-61.6	-50.2	-38.3	-25.2	-12.7	-1.2	10.3	-183.8	-159.1	-136.2	-114.9	-95.8	-83.2	-71.8	-60.3	-48.6	-36.3	-23	-10.6	1.1	12.7	-184	-158.7	-135.5	-113.6	-94.6	-82.3	-70.7	-58.9	-47	-34.4	-20.9	-8.5	3.4	15.2	-184.1	-158.4	-134.7	-112.4	-93.6
R00239	ATP + L-Glutamate <=> ADP + L-Glutamyl 5-phosphate	2.3	-7.9	-6.6	-8.7	-7.7	-2.8	2.9	5.7	6	5.2	4.6	4.2	2.6	-0.9	-6.1	-8.3	-7.1	-9.1	-7.8	-2.7	2.9	5.3	5.4	4.5	4	3.5	1.6	-2.5	-7.9	-8.6	-7.6	-9.5	-7.8	-2.5	2.8	4.9	4.8	3.9	3.4	2.7	0.4	-4.1	-9.8	-9	-8.1	-9.9	-7.8	-2.4
R00582	O-Phospho-L-serine + H2O <=> L-Serine + Orthophosphate	0.28	-55.16	-53.61	-52.6	-52.42	-52.26	-51.49	-50.51	-50.13	-49.67	-49.49	-49.76	-51.6	-56.14	-61.69	-55.82	-54.25	-53.26	-53.08	-52.89	-52.01	-51.1	-50.7	-50.21	-50.09	-50.52	-52.96	-57.93	-63.63	-56.48	-54.89	-53.92	-53.75	-53.51	-52.53	-51.69	-51.26	-50.76	-50.71	-51.36	-54.43	-59.75	-65.58	-57.14	-55.53	-54.58	-54.41	-54.11
R04173	3-Phosphonooxypyruvate + L-Glutamate <=> O-Phospho-L-serine + 2-Oxoglutarate	0.4	-34.9	-33.9	-34.1	-36	-36.3	-34.6	-33.7	-34	-35.2	-36	-36.2	-36.2	-36.2	-36.2	-35.3	-34.2	-34.6	-36.5	-36.6	-34.8	-34.1	-34.5	-35.8	-36.5	-36.6	-36.6	-36.6	-36.6	-35.6	-34.6	-35	-36.9	-36.8	-35	-34.5	-35	-36.4	-36.9	-37	-37	-37	-37	-35.9	-34.9	-35.5	-37.4	-37
R01513	3-Phospho-D-glycerate + NAD+ <=> 3-Phosphonooxypyruvate + NADH + H+	0.6	120.8	100.8	74.7	51.6	32.4	19	11.1	5.1	-0.6	-6.4	-12.3	-20.1	-27.9	-34.1	120.3	99.7	73.2	49.8	30.6	17.6	9.9	3.9	-1.9	-7.8	-14	-22.3	-29.8	-35.9	119.8	98.7	71.7	48	28.8	16.3	8.8	2.7	-3.2	-9.2	-15.9	-24.5	-31.7	-37.7	119.3	97.6	70.1	46.3	27
R03083	2-Dehydro-3-deoxy-D-arabino-heptonate 7-phosphate <=> 3-Dehydroquinate + Orthophosphate	6	-198	-197	-194	-193	-193	-192	-190	-190	-190	-190	-190	-192	-198	-209	-199	-197	-195	-194	-193	-192	-191	-191	-191	-191	-191	-194	-201	-212	-199	-198	-196	-194	-194	-193	-191	-191	-191	-191	-192	-195	-204	-215	-200	-198	-196	-195	-194
R01826	Phosphoenolpyruvate + D-Erythrose 4-phosphate + H2O <=> 2-Dehydro-3-deoxy-D-arabino-heptonate 7-phosphate + Orthophosphate	2.4	-103.5	-101.7	-102.4	-102.9	-101.8	-99.1	-97.4	-97.1	-97.1	-97.1	-97.3	-98.8	-103.2	-108.8	-103.8	-102.1	-102.9	-103.2	-102	-99.2	-97.7	-97.5	-97.4	-97.5	-97.8	-99.9	-104.8	-110.5	-104.2	-102.5	-103.3	-103.5	-102.1	-99.4	-98.1	-97.9	-97.8	-97.9	-98.4	-101.2	-106.4	-112.2	-104.5	-102.9	-103.7	-103.9	-102.3
R01714	5-O-(1-Carboxyvinyl)-3-phosphoshikimate <=> Chorismate + Orthophosphate	4	-95	-94	-92	-91	-90	-88	-86	-85	-85	-85	-85	-85	-87	-91	-96	-94	-93	-91	-90	-88	-86	-86	-86	-86	-86	-86	-88	-93	-97	-95	-93	-92	-91	-88	-87	-86	-86	-86	-86	-86	-89	-95	-97	-96	-94	-92	-91
R02412	ATP + Shikimate <=> ADP + Shikimate 3-phosphate	2.8	-41.1	-39.5	-41.7	-43	-42.9	-43.3	-46.5	-51.8	-57.4	-63.2	-69.4	-77.5	-88	-99.2	-41.5	-40	-42.2	-43.4	-43.3	-44.1	-47.7	-53.2	-58.9	-64.8	-71.3	-80.2	-91.1	-102.6	-41.8	-40.5	-42.7	-43.8	-43.8	-44.9	-49	-54.6	-60.5	-66.5	-73.4	-82.9	-94.2	-105.9	-42.2	-41	-43.2	-44.2	-44.2
R03460	Phosphoenolpyruvate + Shikimate 3-phosphate <=> Orthophosphate + 5-O-(1-Carboxyvinyl)-3-phosphoshikimate	2.3	-45.7	-43.5	-43.5	-44.4	-43.7	-41.3	-39.6	-39.2	-39.2	-39.2	-39.7	-42.2	-47.2	-52.9	-46	-43.8	-44	-44.8	-44	-41.5	-39.9	-39.6	-39.6	-39.7	-40.4	-43.6	-49	-54.7	-46.4	-44.2	-44.4	-45.2	-44.2	-41.6	-40.3	-40.1	-40.1	-40.2	-41.2	-45.1	-50.7	-56.6	-46.7	-44.6	-44.9	-45.6	-44.4
R03084	3-Dehydroquinate <=> 3-Dehydroshikimate + H2O	2.1	-15.1	-15.3	-16	-16.6	-16.7	-16.7	-16.7	-16.7	-16.7	-16.7	-16.7	-16.4	-14.2	-9.4	-15.3	-15.5	-16.3	-16.8	-16.9	-16.9	-16.9	-16.9	-16.9	-16.9	-16.8	-16.3	-13.4	-8.2	-15.5	-15.7	-16.5	-17	-17.1	-17.1	-17.1	-17.1	-17.1	-17.1	-17	-16.1	-12.5	-7	-15.7	-15.9	-16.7	-17.2	-17.3
R02413	3-Dehydroshikimate + NADPH + H+ <=> Shikimate + NADP+	1.3	-140.3	-116	-92.2	-69.1	-49.6	-38.8	-32.3	-26.5	-20.7	-14.3	-5.3	6.7	19.6	31.4	-140.4	-115.7	-91.3	-67.8	-48.5	-38.2	-31.8	-25.9	-20	-13.2	-3.5	9.2	22	33.9	-140.6	-115.3	-90.4	-66.5	-47.5	-37.8	-31.4	-25.4	-19.3	-12.1	-1.5	11.6	24.4	36.4	-140.8	-114.9	-89.4	-65.2	-46.6
R04620	7,8-Dihydroneopterin 3'-triphosphate + 3 H2O <=> 7,8-Dihydroneopterin + 3 Orthophosphate	7	-210	-200	-191	-184	-178	-174	-174	-179	-184	-190	-196	-204	-221	-243	-211	-201	-192	-185	-179	-175	-176	-181	-187	-192	-198	-208	-227	-249	-213	-202	-193	-186	-180	-176	-178	-183	-189	-195	-201	-212	-232	-256	-214	-203	-194	-187	-181
R05553	4-Amino-4-deoxychorismate <=> 4-Aminobenzoate + Pyruvate	8	-107	-108	-111	-114	-117	-123	-128	-133	-136	-137	-137	-137	-137	-137	-108	-109	-112	-115	-119	-124	-130	-135	-137	-138	-138	-138	-138	-138	-108	-109	-113	-116	-120	-125	-131	-136	-138	-138	-138	-138	-138	-138	-109	-110	-114	-117	-121
R04638	7,8-Dihydroneopterin 3'-triphosphate + H2O <=> Dihydroneopterin phosphate + Diphosphate	6	-122	-110	-100	-93	-88	-86	-91	-97	-102	-108	-113	-117	-121	-127	-123	-110	-100	-93	-88	-87	-92	-98	-103	-109	-114	-118	-123	-128	-123	-111	-100	-94	-88	-88	-93	-99	-104	-110	-115	-118	-124	-130	-124	-111	-100	-94	-88
R04639	2,5-Diamino-6-(5'-triphosphoryl-3',4'-trihydroxy-2'-oxopentyl)-amino-4-oxopyrimidine <=> 7,8-Dihydroneopterin 3'-triphosphate + H2O	9	12	-2	-16	-27	-35	-42	-48	-54	-60	-66	-72	-82	-93	-104	11	-3	-17	-28	-36	-43	-49	-55	-61	-67	-75	-85	-96	-108	11	-4	-18	-29	-37	-44	-51	-57	-62	-69	-77	-87	-99	-111	10	-4	-19	-30	-38
R05046	Formamidopyrimidine nucleoside triphosphate + H2O <=> 2,5-Diaminopyrimidine nucleoside triphosphate + Formate	7	-86	-79	-72	-68	-71	-75	-78	-79	-79	-82	-87	-93	-99	-104	-87	-79	-72	-69	-72	-76	-79	-79	-80	-84	-89	-95	-101	-106	-87	-80	-73	-70	-73	-77	-79	-80	-81	-85	-91	-97	-103	-108	-88	-80	-73	-70	-74
R03503	ATP + 6-(Hydroxymethyl)-7,8-dihydropterin <=> AMP + 6-Hydroxymethyl-7,8-dihydropterin diphosphate	6	18	14	6	-3	-10	-16	-25	-36	-47	-59	-70	-83	-97	-113	18	14	5	-4	-11	-18	-27	-38	-50	-61	-73	-86	-101	-118	17	13	4	-5	-12	-19	-29	-41	-52	-64	-76	-90	-105	-122	17	12	3	-6	-13
R03067	6-Hydroxymethyl-7,8-dihydropterin diphosphate + 4-Aminobenzoate <=> Diphosphate + Dihydropteroate	7	-106	-105	-100	-92	-86	-83	-85	-85	-85	-85	-85	-85	-85	-85	-106	-105	-99	-92	-86	-84	-85	-85	-85	-85	-85	-85	-85	-85	-107	-105	-99	-92	-85	-84	-85	-85	-85	-85	-85	-85	-85	-85	-107	-105	-99	-91	-85
R01716	Chorismate + L-Glutamine <=> 4-Amino-4-deoxychorismate + L-Glutamate	3.1	-58.1	-52.8	-47.3	-42.5	-40.9	-40.7	-40.7	-41.4	-44.7	-50.4	-56.1	-61	-62.1	-58.2	-58.4	-53	-47.4	-42.6	-41.2	-41	-41.1	-42	-45.9	-51.9	-57.6	-62	-61.8	-57.3	-58.7	-53.2	-47.4	-42.8	-41.5	-41.3	-41.5	-42.7	-47.3	-53.3	-59	-62.8	-61.3	-56.2	-59	-53.4	-47.5	-43	-41.8
R11072	2,5-Diamino-6-(5-phospho-D-ribosylamino)pyrimidin-4(3H)-one <=> Dihydroneopterin phosphate + H2O	8	-53	-52	-55	-59	-62	-62	-62	-62	-62	-60	-56	-49	-43	-37	-53	-53	-55	-60	-63	-63	-62	-62	-62	-60	-55	-48	-41	-36	-53	-53	-55	-60	-63	-63	-62	-62	-62	-59	-53	-46	-40	-34	-53	-53	-56	-61	-63
R02237	ATP + Dihydropteroate + L-Glutamate <=> ADP + Orthophosphate + Dihydrofolate	3.4	-42.3	-40.2	-42.6	-47.8	-51	-50.6	-52.3	-57	-61.1	-62.6	-63.4	-66.8	-74.9	-85.6	-42.8	-40.9	-43.4	-48.7	-51.6	-51.3	-53.6	-58.4	-62.2	-63.4	-64.4	-68.8	-77.8	-88.9	-43.4	-41.5	-44.1	-49.6	-52.2	-52.1	-54.9	-59.8	-63.2	-64.2	-65.6	-70.9	-80.7	-92.3	-43.9	-42.2	-44.9	-50.4	-52.8
R04621	Dihydroneopterin phosphate + H2O <=> 7,8-Dihydroneopterin + Orthophosphate	2.7	-51.6	-51.5	-50.8	-50.3	-50.1	-49.6	-48.9	-48.7	-48.7	-48.7	-48.8	-49.7	-52.7	-57.8	-52.3	-52.2	-51.4	-50.9	-50.7	-50.1	-49.5	-49.4	-49.3	-49.4	-49.5	-50.7	-54.3	-59.7	-53	-52.9	-52.1	-51.6	-51.4	-50.7	-50.1	-50	-50	-50	-50.3	-51.8	-56	-61.6	-53.7	-53.5	-52.7	-52.2	-52
R03504	7,8-Dihydroneopterin <=> Glycolaldehyde + 6-(Hydroxymethyl)-7,8-dihydropterin	2.9	-34	-33.9	-33.4	-32.9	-32.8	-32.8	-32.8	-32.8	-32.8	-32.8	-32.7	-32.1	-29.3	-24.2	-34.6	-34.5	-34	-33.6	-33.5	-33.5	-33.5	-33.5	-33.4	-33.4	-33.3	-32.4	-28.9	-23.5	-35.3	-35.2	-34.7	-34.2	-34.1	-34.1	-34.1	-34.1	-34.1	-34.1	-33.9	-32.6	-28.4	-22.8	-36	-35.8	-35.3	-34.9	-34.8
R03066	6-(Hydroxymethyl)-7,8-dihydropterin + 4-Aminobenzoate <=> Dihydropteroate + H2O	3	-15.1	-19.4	-22.1	-21.9	-21.3	-21.1	-21	-21	-21	-21	-21	-21	-21	-21	-15.1	-19.4	-22.1	-21.7	-21.1	-21	-20.9	-20.9	-20.9	-20.9	-20.9	-20.9	-20.9	-20.9	-15.1	-19.5	-22	-21.6	-21	-20.9	-20.8	-20.8	-20.8	-20.8	-20.8	-20.8	-20.8	-20.8	-15.1	-19.5	-21.9	-21.4	-20.9
R00936	Dihydrofolate + NADH + H+ <=> Tetrahydrofolate + NAD+	1.2	-169.8	-149.7	-122.2	-95.8	-72.2	-56.5	-48.1	-42.1	-36.4	-30.9	-26.8	-22.9	-17.5	-11.9	-170.1	-149.4	-121.3	-94.4	-70.8	-55.8	-47.7	-41.6	-35.8	-30.5	-26.5	-22.1	-16.5	-10.7	-170.4	-149.1	-120.4	-93.1	-69.4	-55.1	-47.3	-41.1	-35.3	-30	-26.2	-21.3	-15.5	-9.6	-170.7	-148.8	-119.6	-91.7	-68.2
R05048	2,5-Diaminopyrimidine nucleoside triphosphate <=> 2,5-Diamino-6-(5'-triphosphoryl-3',4'-trihydroxy-2'-oxopentyl)-amino-4-oxopyrimidine	1.3	-21.6	-21.6	-21.6	-21.4	-21.2	-21.2	-21.2	-21.1	-20.5	-17.7	-12.6	-6.9	-1.2	4.5	-21.8	-21.8	-21.8	-21.6	-21.4	-21.4	-21.4	-21.3	-20.4	-16.9	-11.5	-5.8	0	5.8	-22	-22	-21.9	-21.8	-21.6	-21.6	-21.6	-21.4	-20.1	-16.1	-10.5	-4.6	1.3	7.2	-22.2	-22.2	-22.1	-22	-21.8
R00939	Dihydrofolate + NADPH + H+ <=> Tetrahydrofolate + NADP+	1.1	-169.6	-144.1	-118.4	-93.2	-69.4	-55.3	-48	-42.1	-36.4	-30.3	-23.4	-17.1	-11.3	-5.6	-169.7	-143.7	-117.4	-91.6	-67.9	-54.6	-47.5	-41.6	-35.7	-29.4	-22.5	-16.3	-10.4	-4.6	-169.9	-143.3	-116.5	-90	-66.5	-54	-47.1	-41.1	-35.1	-28.5	-21.7	-15.5	-9.5	-3.6	-170	-142.9	-115.5	-88.4	-65.2
R00428	GTP + H2O <=> Formamidopyrimidine nucleoside triphosphate	2.9	-1.6	-1.6	-1.4	-1.3	-1	0.3	-1	-5.9	-11.1	-10.2	-4.6	1.1	6.8	12.5	-1.8	-1.8	-1.6	-1.5	-1.1	-0.1	-2.2	-7.3	-12.3	-9.8	-4.1	1.7	7.5	13.3	-2	-1.9	-1.8	-1.7	-1.3	-0.5	-3.4	-8.8	-13.2	-9.5	-3.6	2.3	8.2	14.1	-2.2	-2.1	-2	-1.9	-1.5
R00425	GTP + 3 H2O <=> Formate + 2,5-Diamino-6-(5-phospho-D-ribosylamino)pyrimidin-4(3H)-one + Diphosphate	6	-133	-128	-122	-118	-119	-128	-144	-161	-178	-190	-200	-214	-231	-248	-134	-129	-123	-119	-121	-130	-147	-164	-181	-192	-204	-219	-236	-253	-135	-129	-124	-120	-122	-133	-150	-168	-184	-195	-207	-223	-241	-258	-136	-130	-125	-121	-124
R00617	ATP + Thiamin monophosphate <=> ADP + Thiamin diphosphate	4	-47	-48	-51	-57	-63	-66	-70	-75	-81	-86	-92	-100	-110	-122	-48	-48	-52	-58	-64	-67	-71	-76	-82	-88	-94	-102	-113	-125	-48	-48	-52	-59	-64	-68	-72	-78	-83	-89	-96	-105	-117	-129	-48	-49	-53	-59	-65
R04509	ATP + 4-Amino-2-methyl-5-(phosphooxymethyl)pyrimidine <=> ADP + 4-Amino-5-hydroxymethyl-2-methylpyrimidine diphosphate	4	10	10	5	-1	-7	-11	-15	-20	-26	-31	-37	-45	-54	-65	10	9	5	-2	-8	-12	-16	-21	-27	-33	-39	-47	-57	-68	9	9	4	-3	-9	-12	-17	-23	-28	-34	-41	-49	-60	-71	9	8	3	-4	-9
R05636	Pyruvate + D-Glyceraldehyde 3-phosphate <=> 1-Deoxy-D-xylulose 5-phosphate + CO2	3.4	-80.5	-79.8	-77.3	-72.3	-66.6	-60.7	-54.9	-49.1	-43.4	-37.8	-32.5	-28.2	-23.4	-17.9	-80.9	-80.2	-77.4	-72.3	-66.5	-60.5	-54.5	-48.7	-42.9	-37.2	-32	-27.7	-22.6	-16.9	-81.3	-80.5	-77.5	-72.2	-66.3	-60.2	-54.2	-48.3	-42.4	-36.6	-31.6	-27.2	-21.7	-15.9	-81.6	-80.8	-77.6	-72.2	-66.2
R10712	4-Amino-5-hydroxymethyl-2-methylpyrimidine diphosphate + 2-(2-Carboxy-4-methylthiazol-5-yl)ethyl phosphate <=> Thiamin monophosphate + Diphosphate + CO2	4	-182	-169	-154	-137	-119	-103	-91	-80	-68	-57	-46	-34	-24	-16	-182	-169	-154	-136	-118	-103	-91	-79	-67	-55	-44	-33	-23	-15	-183	-170	-154	-136	-117	-102	-90	-78	-66	-54	-42	-31	-21	-14	-184	-170	-154	-135	-116
R09977	2-[(2R,5Z)-2-Carboxy-4-methylthiazol-5(2H)-ylidene]ethyl phosphate <=> 2-(2-Carboxy-4-methylthiazol-5-ylEthyl phosphate	140000	0	0	0	0	0	0	0	0	0	0	0	0	0	0	0	0	0	0	0	0	0	0	0	0	0	0	0	0	0	0	0	0	0	0	0	0	0	0	0	0	0	0	0	0	0	0	0
R03472	Aminoimidazole ribotide + S-Adenosyl-L-methionine <=> 4-Amino-2-methyl-5-(phosphooxymethyl)pyrimidine + 5'-Deoxyadenosine + L-Methionine + Formate + CO	100000	0	0	0	0	0	0	0	0	0	0	0	0	0	0	0	0	0	0	0	0	0	0	0	0	0	0	0	0	0	0	0	0	0	0	0	0	0	0	0	0	0	0	0	0	0	0	0
R12026	NAD+ + Glycine + Hydrogen sulfide <=> Nicotinamide + ADP-5-ethyl-4-methylthiazole-2-carboxylate + 3 H2O	100000	0	0	0	0	0	0	0	0	0	0	0	0	0	0	0	0	0	0	0	0	0	0	0	0	0	0	0	0	0	0	0	0	0	0	0	0	0	0	0	0	0	0	0	0	0	0	0
R01302	Chorismate <=> 4-Hydroxybenzoate + Pyruvate	7	-155	-156	-156	-154	-153	-153	-153	-153	-154	-158	-164	-169	-173	-174	-156	-156	-157	-155	-154	-153	-153	-154	-155	-160	-165	-171	-174	-175	-157	-157	-157	-155	-154	-154	-154	-154	-157	-161	-167	-172	-175	-176	-157	-158	-158	-156	-155
R11102	5-Phospho-alpha-D-ribose 1-diphosphate + 4-Hydroxybenzoate <=> 4-(beta-D-Ribofuranosyl)phenol 5'-phosphate + CO2 + Diphosphate	4	-159	-157	-156	-154	-149	-144	-144	-143	-141	-136	-131	-128	-127	-127	-160	-158	-157	-155	-149	-145	-145	-144	-141	-136	-131	-128	-128	-127	-161	-159	-158	-155	-149	-145	-145	-144	-141	-136	-131	-129	-128	-126	-161	-160	-158	-156	-150
R10339	6-Hydroxymethyl-7,8-dihydropterin diphosphate + 4-(beta-D-Ribofuranosyl)aniline 5'-phosphate <=> N-[(7,8-Dihydropterin-6-yl)methyl]-4-(beta-D-ribofuranosyl)aniline 5'-phosphate + Diphosphate	7	-107	-101	-95	-90	-85	-83	-85	-85	-85	-85	-85	-85	-84	-84	-107	-101	-95	-90	-85	-84	-85	-85	-85	-85	-85	-84	-84	-84	-108	-101	-95	-90	-85	-84	-85	-85	-85	-85	-85	-84	-84	-84	-108	-102	-95	-90	-85
R03388	7,8-Dihydromethanopterin + H+ + NADPH <=> 5,6,7,8-Tetrahydromethanopterin + NADP+	3.2	-125.4	-107.7	-90.6	-71.6	-53.3	-44.1	-42	-41.7	-41.6	-40.9	-37.9	-32.7	-27.1	-21.4	-125.6	-107.6	-90	-70.5	-52.3	-44	-42.3	-42.1	-42	-41	-37.4	-32	-26.2	-20.4	-125.9	-107.5	-89.5	-69.3	-51.4	-44.1	-42.7	-42.5	-42.3	-41	-36.9	-31.2	-25.4	-19.5	-126.1	-107.3	-88.9	-68.1	-50.6
R01771	ATP + L-Homoserine <=> ADP + O-Phospho-L-homoserine	4	-60	-58	-60	-60	-60	-58	-60	-65	-71	-78	-84	-91	-100	-111	-61	-58	-60	-61	-60	-59	-61	-66	-73	-79	-86	-93	-103	-114	-61	-59	-61	-61	-60	-59	-62	-68	-75	-81	-88	-96	-106	-118	-61	-59	-61	-61	-60
R01466	O-Phospho-L-homoserine + H2O <=> L-Threonine + Orthophosphate	2.8	-70.5	-70.2	-69.4	-69.2	-69.2	-69.3	-69.3	-69.2	-68.9	-68.8	-69.1	-70.9	-75.4	-81	-71.2	-70.9	-70.1	-69.9	-69.9	-69.9	-70	-69.8	-69.5	-69.4	-69.8	-72.2	-77.2	-82.9	-71.9	-71.6	-70.8	-70.6	-70.6	-70.6	-70.6	-70.4	-70	-70	-70.6	-73.7	-79	-84.8	-72.6	-72.2	-71.4	-71.3	-71.2
R00986	Chorismate + L-Glutamine <=> Anthranilate + Pyruvate + L-Glutamate	8	-150	-147	-147	-146	-147	-152	-158	-163	-170	-176	-182	-187	-188	-184	-151	-148	-147	-146	-148	-153	-159	-165	-172	-178	-184	-188	-188	-183	-152	-149	-148	-147	-150	-155	-161	-167	-173	-180	-186	-189	-188	-183	-153	-150	-149	-148	-151
R00985	Chorismate + Ammonia <=> Anthranilate + Pyruvate + H2O	8	-92	-93	-98	-101	-104	-109	-115	-120	-124	-125	-125	-125	-123	-119	-92	-94	-99	-102	-105	-110	-116	-121	-125	-126	-126	-125	-123	-118	-93	-95	-99	-102	-106	-111	-117	-122	-125	-126	-126	-125	-122	-117	-93	-95	-100	-103	-106
R01073	Anthranilate + 5-Phospho-alpha-D-ribose 1-diphosphate <=> N-(5-Phospho-D-ribosyl)anthranilate + Diphosphate	4	-70	-73	-73	-74	-75	-77	-83	-88	-90	-90	-92	-100	-110	-121	-71	-73	-74	-75	-76	-78	-84	-88	-90	-91	-94	-102	-113	-124	-71	-74	-74	-75	-76	-79	-85	-89	-90	-91	-95	-105	-116	-126	-71	-74	-74	-76	-76
R03508	1-(2-Carboxyphenylamino)-1-deoxy-D-ribulose 5-phosphate <=> Indoleglycerol phosphate + CO2 + H2O	6	-134	-134	-134	-132	-128	-122	-115	-109	-104	-98	-91	-83	-75	-69	-134	-134	-134	-133	-128	-121	-115	-109	-103	-97	-90	-81	-74	-68	-135	-135	-135	-133	-128	-121	-115	-109	-103	-97	-89	-80	-73	-67	-136	-136	-135	-133	-128
R02722	L-Serine + Indoleglycerol phosphate <=> L-Tryptophan + D-Glyceraldehyde 3-phosphate + H2O	3.1	-56.4	-55.7	-54.4	-54	-54	-54.2	-54.4	-54.1	-53	-52.1	-52	-52.5	-53.2	-53.3	-56.7	-56.1	-54.7	-54.4	-54.4	-54.6	-54.7	-54.4	-53.2	-52.5	-52.5	-53.1	-53.6	-53.7	-57.1	-56.4	-55.1	-54.7	-54.8	-55	-55.1	-54.6	-53.4	-52.8	-52.9	-53.6	-54	-54.1	-57.5	-56.7	-55.4	-55.1	-55.2
R03509	N-(5-Phospho-D-ribosyl)anthranilate <=> 1-(2-Carboxyphenylamino)-1-deoxy-D-ribulose 5-phosphate	1.3	-24.3	-23.4	-23.2	-22.9	-22.4	-21.6	-21.2	-21.2	-21.2	-21.1	-20.2	-16.7	-11.4	-5.7	-24.5	-23.6	-23.4	-23.1	-22.5	-21.7	-21.4	-21.4	-21.4	-21.2	-19.9	-15.7	-10.2	-4.4	-24.7	-23.8	-23.6	-23.2	-22.6	-21.8	-21.6	-21.6	-21.5	-21.3	-19.4	-14.7	-8.9	-3	-24.8	-24	-23.8	-23.4	-22.7
R00733	L-Arogenate + NADP+ <=> L-Tyrosine + CO2 + NADPH + H+	11	12	-11	-33	-52	-66	-71	-72	-72	-73	-78	-86	-97	-108	-120	11	-13	-35	-54	-68	-72	-73	-73	-74	-80	-89	-100	-112	-123	10	-14	-37	-56	-70	-73	-74	-74	-76	-82	-92	-104	-115	-127	9	-16	-39	-58	-71
R00732	L-Arogenate + NAD+ <=> L-Tyrosine + CO2 + NADH + H+	11	13	-6	-29	-49	-63	-70	-72	-72	-73	-77	-83	-91	-102	-114	12	-7	-31	-51	-65	-71	-73	-73	-74	-79	-85	-94	-106	-117	11	-9	-33	-53	-67	-72	-74	-74	-76	-81	-88	-98	-109	-121	10	-10	-35	-55	-68
R01730	Prephenate + NADP+ <=> 3-(4-Hydroxyphenyl)pyruvate + CO2 + NADPH + H+	11	20	-4	-26	-43	-56	-61	-62	-62	-64	-69	-78	-89	-100	-111	18	-6	-27	-45	-58	-62	-63	-63	-66	-71	-81	-92	-103	-115	17	-7	-29	-47	-60	-63	-64	-64	-67	-74	-84	-95	-107	-119	16	-9	-31	-49	-61
R01728	Prephenate + NAD+ <=> 3-(4-Hydroxyphenyl)pyruvate + CO2 + NADH + H+	11	20	1	-22	-40	-53	-60	-62	-62	-64	-68	-74	-83	-94	-105	19	0	-24	-42	-55	-61	-63	-63	-66	-70	-77	-86	-97	-109	18	-2	-25	-44	-57	-62	-64	-64	-67	-72	-79	-89	-101	-113	17	-3	-27	-45	-58
R00734	3-(4-Hydroxyphenyl)pyruvate + L-Glutamate <=> L-Tyrosine + 2-Oxoglutarate	2.1	-18.6	-18.6	-19.7	-22	-23.1	-23.2	-23.2	-23.1	-22.3	-22	-22	-22	-22	-22	-19	-19	-20.2	-22.5	-23.5	-23.7	-23.7	-23.4	-22.5	-22.3	-22.3	-22.3	-22.3	-22.3	-19.3	-19.4	-20.7	-23	-24	-24.1	-24.1	-23.7	-22.8	-22.7	-22.7	-22.7	-22.7	-22.7	-19.7	-19.8	-21.2	-23.6	-24.4
R01715	Chorismate <=> Prephenate	5	-58	-58	-59	-60	-60	-60	-60	-60	-60	-60	-60	-60	-58	-54	-58	-58	-59	-60	-60	-60	-60	-60	-60	-60	-60	-60	-57	-52	-58	-58	-60	-60	-60	-60	-60	-60	-60	-60	-60	-60	-56	-51	-58	-59	-60	-61	-61
R01731	L-Aspartate + Prephenate <=> Oxaloacetate + L-Arogenate	2	-1.7	-1.8	-3.6	-6.3	-9.3	-10.3	-10.4	-10.4	-10.5	-10.6	-10.6	-10.6	-10.6	-10.6	-2.1	-2.3	-4.1	-7	-9.8	-10.7	-10.8	-10.8	-10.9	-11	-11	-11	-11	-11	-2.5	-2.7	-4.7	-7.6	-10.3	-11.1	-11.2	-11.2	-11.3	-11.4	-11.4	-11.4	-11.4	-11.4	-2.9	-3.1	-5.2	-8.2	-10.8
R00575	2 ATP + L-Glutamine + HCO3- + H2O <=> 2 ADP + Orthophosphate + L-Glutamate + Carbamoyl phosphate	2.6	-71.2	-63.5	-66.1	-69.1	-71.7	-74.2	-82.1	-97.3	-114.4	-130.2	-143.6	-159.6	-179.7	-202	-72.3	-64.8	-67.5	-70.5	-73.2	-76.2	-85.3	-101.3	-118.7	-134.2	-147.9	-164.9	-186	-208.8	-73.4	-66.1	-69	-71.9	-74.7	-78.2	-88.7	-105.3	-122.9	-138.1	-152.3	-170.3	-192.3	-215.6	-74.5	-67.5	-70.5	-73.2	-76.3
R01867	(S)-Dihydroorotate + Fumarate <=> Orotate + Succinate	2.4	-48.9	-59.7	-69.7	-74.4	-74.6	-74.4	-74.4	-74.4	-74.4	-74.4	-74.6	-76.3	-80.7	-86.3	-49.5	-60.4	-70.4	-74.8	-74.9	-74.7	-74.7	-74.7	-74.7	-74.7	-75.1	-77.5	-82.4	-88.1	-50	-61.1	-71.1	-75.1	-75.2	-75	-75	-75	-75	-75.1	-75.7	-78.7	-84	-89.9	-50.5	-61.8	-71.8	-75.5	-75.5
R01870	Orotate + 5-Phospho-alpha-D-ribose 1-diphosphate <=> Orotidine 5'-phosphate + Diphosphate	1.3	1.9	1.9	-0.5	-3.9	-4.1	-4.9	-13.9	-23.9	-31.8	-39.6	-49.7	-59.3	-66.2	-71.6	1.5	1.6	-0.9	-4.3	-4.2	-5.9	-15.5	-25.5	-33.3	-41.6	-51.9	-61	-67.6	-72.4	1.1	1.2	-1.4	-4.7	-4.3	-7	-17.1	-27.1	-34.9	-43.5	-53.9	-62.6	-68.8	-72.8	0.8	0.9	-1.9	-5	-4.5
R01869	(S)-Dihydroorotate + NAD+ <=> Orotate + H+ + NADH	1.2	124.8	95.3	60.9	31.3	8.5	-5.4	-13.1	-19.1	-24.9	-30.6	-36.9	-47.1	-62.4	-79.3	124.2	94	59	29.2	6.6	-6.7	-14.3	-20.3	-26.1	-32	-38.8	-50.6	-66.8	-84.1	123.6	92.8	57.1	27.1	4.7	-8	-15.4	-21.5	-27.4	-33.4	-41	-54.3	-71.2	-88.8	123	91.5	55.3	25.1	3
R00965	Orotidine 5'-phosphate <=> UMP + CO2	9	-94	-93	-89	-84	-78	-73	-66	-60	-53	-46	-37	-29	-23	-17	-95	-94	-90	-84	-79	-73	-66	-59	-53	-45	-36	-28	-22	-17	-95	-94	-90	-85	-79	-73	-65	-59	-53	-44	-35	-28	-22	-16	-96	-95	-91	-85	-79
R01397	Carbamoyl phosphate + L-Aspartate <=> Orthophosphate + N-Carbamoyl-L-aspartate	2.9	-35.2	-40.9	-42.5	-42	-42.9	-43.9	-45	-45.2	-43.7	-39.4	-34.2	-30.4	-29.2	-29.1	-35.7	-41.4	-42.8	-42.3	-43.4	-44.4	-45.4	-45.5	-43.5	-38.8	-33.6	-30.3	-29.4	-29.3	-36.2	-41.9	-43.1	-42.7	-43.8	-44.9	-45.8	-45.6	-43.2	-38.2	-33.1	-30.3	-29.7	-29.6	-36.7	-42.4	-43.4	-43.2	-44.3
R01993	N-Carbamoyl-L-aspartate <=> (S)-Dihydroorotate + H2O	1.7	-60.8	-49.4	-38.1	-28	-19.7	-12.9	-7	-1.3	4.4	10.1	15.9	21.6	27.3	33	-60.9	-49.3	-37.7	-27.6	-19.2	-12.4	-6.4	-0.6	5.2	11	16.8	22.6	28.4	34.2	-60.9	-49.1	-37.4	-27.2	-18.7	-11.9	-5.9	0.1	5.9	11.8	17.7	23.6	29.5	35.4	-60.9	-48.9	-37	-26.7	-18.2
R00156	ATP + UDP <=> ADP + UTP	1.3	-24.7	-22.6	-24.5	-25.2	-24.3	-22.5	-22.6	-24.1	-27.4	-30.5	-31.7	-33.4	-36.9	-42.2	-25.1	-23.1	-25	-25.5	-24.6	-23	-23.5	-24.9	-28.3	-31.3	-32.5	-34.5	-38.5	-44	-25.4	-23.6	-25.6	-25.9	-24.9	-23.6	-24.3	-25.8	-29.3	-32.1	-33.3	-35.6	-40.1	-45.8	-25.8	-24.1	-26.1	-26.3	-25.3
R00158	ATP + UMP <=> ADP + UDP	3.2	-40.7	-33.9	-32.4	-32	-30.7	-27.2	-24	-23.2	-23.5	-25.6	-29.8	-33.4	-37.3	-42.5	-40.9	-34.2	-32.8	-32.3	-30.8	-27.2	-24.3	-23.8	-24.2	-26.7	-30.8	-34.3	-38.6	-44.1	-41.2	-34.5	-33.2	-32.6	-31	-27.2	-24.8	-24.4	-24.9	-27.7	-31.8	-35.2	-39.9	-45.6	-41.4	-34.8	-33.6	-32.9	-31.1
R04441	(R)-2,3-Dihydroxy-3-methylbutanoate <=> 3-Methyl-2-oxobutanoic acid + H2O	1.4	-45.9	-46	-46.7	-47.9	-48.3	-48.3	-48.3	-48.3	-48.3	-48.3	-48.3	-47.8	-45.1	-40.1	-46.1	-46.2	-47	-48.2	-48.5	-48.5	-48.5	-48.5	-48.5	-48.5	-48.4	-47.6	-44.3	-38.9	-46.3	-46.4	-47.3	-48.4	-48.7	-48.7	-48.7	-48.7	-48.7	-48.7	-48.5	-47.3	-43.3	-37.7	-46.5	-46.6	-47.5	-48.6	-48.9
R00226	2 Pyruvate <=> (S)-2-Acetolactate + CO2	4	-81	-80	-76	-70	-64	-58	-53	-47	-41	-36	-30	-26	-25	-25	-81	-80	-76	-70	-64	-58	-52	-47	-41	-35	-30	-26	-26	-25	-82	-80	-76	-70	-64	-58	-52	-46	-40	-34	-29	-26	-26	-26	-82	-81	-76	-70	-64
R01214_1	3-Methyl-2-oxobutanoic acid + L-Glutamate <=> L-Valine + 2-Oxoglutarate	3.5	-21.2	-20.4	-20.7	-23.2	-24.4	-24.6	-24.6	-24.5	-23.8	-22.8	-22.6	-22.6	-22.6	-22.6	-21.6	-20.8	-21.2	-23.8	-24.8	-25	-25	-24.8	-24	-23.2	-23	-23	-23	-23	-22	-21.2	-21.8	-24.3	-25.3	-25.4	-25.4	-25.2	-24.2	-23.5	-23.4	-23.4	-23.4	-23.4	-22.3	-21.6	-22.3	-24.8	-25.7
R05071	(S)-2-Acetolactate <=> 3-Hydroxy-3-methyl-2-oxobutanoic acid	0	-8.92899	-9.16278	-10.2309	-11.1994	-11.387	-11.4076	-11.4096	-11.4095	-11.4066	-11.3773	-11.1041	-9.42818	-6.15999	-4.60709	-9.12424	-9.38536	-10.5005	-11.4143	-11.5811	-11.5992	-11.601	-11.6007	-11.5958	-11.548	-11.1187	-8.93499	-5.79661	-4.69307	-9.31987	-9.61004	-10.7668	-11.6262	-11.7748	-11.7908	-11.7923	-11.7917	-11.7839	-11.707	-11.0564	-8.39356	-5.57479	-4.82059	-9.51589	-9.83677	-11.0294	-11.8354	-11.9682
R04440	3-Hydroxy-3-methyl-2-oxobutanoic acid + NADPH + H+ <=> (R)-2,3-Dihydroxy-3-methylbutanoate + NADP+	1	-148.8	-124.6	-100.8	-78	-58.7	-47.8	-41.4	-35.6	-29.8	-23.4	-14.7	-4.2	5.8	16.2	-149	-124.2	-99.9	-76.7	-57.6	-47.3	-40.9	-35	-29.1	-22.4	-13	-2.4	7.7	18.6	-149.1	-123.8	-99	-75.5	-56.6	-46.9	-40.5	-34.5	-28.4	-21.2	-11.3	-0.5	9.7	21	-149.3	-123.5	-98.1	-74.2	-55.6
R10935	2 D-Glyceraldehyde 3-phosphate <=> (5-Formylfuran-3-yl)methyl phosphate + Orthophosphate + 2 H2O	100000	0	0	0	0	0	0	0	0	0	0	0	0	0	0	0	0	0	0	0	0	0	0	0	0	0	0	0	0	0	0	0	0	0	0	0	0	0	0	0	0	0	0	0	0	0	0	0
R11038	(5-Formylfuran-3-yl)methyl phosphate + L-Alanine <=> [5-(Aminomethyl)furan-3-yl]methyl phosphate + Pyruvate	2	-25.6	-24.6	-23.7	-23.5	-23.4	-23	-23	-26.3	-30.5	-32.5	-32.8	-32.8	-32.8	-32.8	-26	-24.9	-24.1	-23.9	-23.7	-23.2	-23.6	-27.3	-31.4	-32.9	-33.2	-33.2	-33.2	-33.2	-26.3	-25.2	-24.4	-24.2	-24.1	-23.5	-24.3	-28.3	-32.2	-33.4	-33.6	-33.6	-33.6	-33.6	-26.7	-25.5	-24.8	-24.6	-24.4
R11039	[5-(Aminomethyl)furan-3-yl]methyl phosphate + ATP <=> [5-(Aminomethyl)furan-3-yl]methyl diphosphate + ADP	1.3	-33	-27.2	-25.1	-24.3	-23.2	-20.7	-18.2	-18	-18.1	-18.2	-18.5	-20.1	-23.6	-28.8	-33.2	-27.5	-25.5	-24.6	-23.4	-20.8	-18.6	-18.6	-18.7	-18.7	-19.2	-21.1	-25.1	-30.6	-33.5	-27.7	-25.8	-24.9	-23.6	-20.9	-19.1	-19.2	-19.2	-19.3	-20	-22.2	-26.7	-32.4	-33.8	-28	-26.1	-25.1	-23.8
R00736	L-Tyrosine <=> Tyramine + CO2	5	-139	-137	-133	-128	-122	-116	-111	-105	-97	-86	-79	-73	-67	-61	-139	-138	-134	-128	-122	-116	-111	-104	-96	-85	-78	-72	-66	-60	-140	-138	-134	-128	-122	-116	-110	-104	-95	-84	-77	-71	-66	-60	-141	-139	-134	-129	-123
R10902	ATP + Tyramine + L-Glutamate <=> ADP + Orthophosphate + gamma-Glutamyltyramine	2.4	-94.6	-84.8	-78.5	-71.8	-63.9	-57.5	-56.9	-61.4	-67.2	-73.5	-76.3	-80	-88.1	-98.8	-95.2	-85.2	-78.9	-71.8	-63.8	-57.7	-58	-62.8	-68.9	-74.9	-77.4	-81.9	-90.9	-102.1	-95.7	-85.7	-79.2	-71.8	-63.8	-58.1	-59.1	-64.2	-70.6	-76.1	-78.7	-84.1	-93.9	-105.4	-96.2	-86.2	-79.5	-71.8	-63.7
R11040	[5-(Aminomethyl)furan-3-yl]methyl diphosphate + gamma-Glutamyltyramine <=> (4-{4-[2-(gamma-L-Glutamylamino)ethyl]phenoxymethyl}furan-2-yl)methanamine + Diphosphate	5	-79	-80	-81	-81	-81	-84	-92	-96	-100	-101	-101	-101	-101	-101	-79	-80	-81	-81	-81	-86	-93	-97	-100	-101	-101	-101	-101	-101	-80	-81	-82	-82	-82	-87	-93	-97	-100	-101	-101	-101	-101	-101	-80	-82	-82	-82	-83
RMAN4	CO2 + H2 <=> Formate + H+	4	2	2	1	0	-4	-10	-16	-21	-27	-33	-38	-44	-50	-56	2	2	1	0	-5	-10	-16	-22	-28	-34	-39	-45	-51	-57	2	2	1	-1	-5	-11	-17	-23	-29	-35	-40	-46	-52	-58	2	2	1	-1	-6
R01195	2 Reduced ferredoxin + NADP+ + H+ <=> 2 Oxidized ferredoxin + NADPH	6	-16	-28	-39	-49	-56	-55	-50	-45	-39	-34	-31	-31	-31	-31	-16	-29	-40	-50	-57	-56	-50	-45	-39	-34	-32	-32	-32	-32	-17	-30	-41	-51	-58	-56	-50	-45	-39	-34	-33	-32	-32	-32	-18	-31	-43	-53	-59
R00315	ADP + Acetyl phosphate <=> ATP + Acetate	0.5	-24.2	-25.6	-23.8	-24.3	-28.4	-33.8	-36.4	-36.9	-37	-37	-36.6	-35	-31.5	-26.3	-24.6	-25.9	-24.2	-24.9	-29.3	-34.5	-36.8	-37.2	-37.2	-37.2	-36.7	-34.8	-30.8	-25.3	-24.9	-26.2	-24.5	-25.6	-30.2	-35.1	-37.1	-37.4	-37.5	-37.4	-36.7	-34.5	-30	-24.3	-25.3	-26.4	-24.9	-26.3	-31.1
R00230	Acetyl-CoA + Orthophosphate <=> CoA + Acetyl phosphate	0.6	-11	-12.5	-12.9	-12.5	-12	-12.7	-13.9	-14.2	-14.2	-14.2	-13.9	-12.1	-7.5	-2	-11.4	-12.9	-13.2	-12.9	-12.3	-13.3	-14.5	-14.7	-14.7	-14.7	-14.2	-11.8	-6.8	-1.1	-11.8	-13.3	-13.6	-13.2	-12.7	-13.9	-15	-15.1	-15.1	-15.1	-14.4	-11.3	-6	-0.2	-12.2	-13.7	-14	-13.6	-13.2
R00019	Hydrogen + 2 Oxidized ferredoxin <=> 2 Reduced ferredoxin + 2 H+	7	43	32	20	9	-2	-14	-25	-37	-48	-60	-71	-82	-94	-105	43	31	20	8	-4	-15	-27	-38	-50	-62	-73	-85	-96	-108	43	31	19	7	-5	-16	-28	-40	-52	-64	-75	-87	-99	-111	42	30	18	6	-6
R00333	Nucleoside triphosphate + AMP <=> NDP + ADP	NA	NA	NA	NA	NA	NA	NA	NA	NA	NA	NA	NA	NA	NA	NA	NA	NA	NA	NA	NA	NA	NA	NA	NA	NA	NA	NA	NA	NA	NA	NA	NA	NA	NA	NA	NA	NA	NA	NA	NA	NA	NA	NA	NA	NA	NA	NA	NA
R01626	Malonyl-CoA + Acyl-carrier protein <=> CoA + Malonyl-[acyl-carrier protein]	NA	NA	NA	NA	NA	NA	NA	NA	NA	NA	NA	NA	NA	NA	NA	NA	NA	NA	NA	NA	NA	NA	NA	NA	NA	NA	NA	NA	NA	NA	NA	NA	NA	NA	NA	NA	NA	NA	NA	NA	NA	NA	NA	NA	NA	NA	NA	NA
R09543	S-Adenosyl-L-methionine + Malonyl-[acyl-carrier protein] <=> S-Adenosyl-L-homocysteine + Malonyl-[acp] methyl ester	NA	NA	NA	NA	NA	NA	NA	NA	NA	NA	NA	NA	NA	NA	NA	NA	NA	NA	NA	NA	NA	NA	NA	NA	NA	NA	NA	NA	NA	NA	NA	NA	NA	NA	NA	NA	NA	NA	NA	NA	NA	NA	NA	NA	NA	NA	NA	NA
R10115	Malonyl-[acp] methyl ester + Malonyl-[acyl-carrier protein] <=> 3-Ketoglutaryl-[acp] methyl ester + CO2 + Acyl-carrier protein	NA	NA	NA	NA	NA	NA	NA	NA	NA	NA	NA	NA	NA	NA	NA	NA	NA	NA	NA	NA	NA	NA	NA	NA	NA	NA	NA	NA	NA	NA	NA	NA	NA	NA	NA	NA	NA	NA	NA	NA	NA	NA	NA	NA	NA	NA	NA	NA
R10116	3-Ketoglutaryl-[acp] methyl ester + NADPH + H+ <=> 3-Hydroxyglutaryl-[acp] methyl ester + NADP+	NA	NA	NA	NA	NA	NA	NA	NA	NA	NA	NA	NA	NA	NA	NA	NA	NA	NA	NA	NA	NA	NA	NA	NA	NA	NA	NA	NA	NA	NA	NA	NA	NA	NA	NA	NA	NA	NA	NA	NA	NA	NA	NA	NA	NA	NA	NA	NA
R10117	3-Hydroxyglutaryl-[acp] methyl ester <=> Enoylglutaryl-[acp] methyl ester + H2O	NA	NA	NA	NA	NA	NA	NA	NA	NA	NA	NA	NA	NA	NA	NA	NA	NA	NA	NA	NA	NA	NA	NA	NA	NA	NA	NA	NA	NA	NA	NA	NA	NA	NA	NA	NA	NA	NA	NA	NA	NA	NA	NA	NA	NA	NA	NA	NA
R10118	Enoylglutaryl-[acp] methyl ester + NADPH + H+ <=> Glutaryl-[acp] methyl ester + NADP+	NA	NA	NA	NA	NA	NA	NA	NA	NA	NA	NA	NA	NA	NA	NA	NA	NA	NA	NA	NA	NA	NA	NA	NA	NA	NA	NA	NA	NA	NA	NA	NA	NA	NA	NA	NA	NA	NA	NA	NA	NA	NA	NA	NA	NA	NA	NA	NA
R10119	Glutaryl-[acp] methyl ester + Malonyl-[acyl-carrier protein] <=> 3-Ketopimeloyl-[acp] methyl ester + CO2 + Acyl-carrier protein	NA	NA	NA	NA	NA	NA	NA	NA	NA	NA	NA	NA	NA	NA	NA	NA	NA	NA	NA	NA	NA	NA	NA	NA	NA	NA	NA	NA	NA	NA	NA	NA	NA	NA	NA	NA	NA	NA	NA	NA	NA	NA	NA	NA	NA	NA	NA	NA
R10120	3-Ketopimeloyl-[acp] methyl ester + NADPH + H+ <=> 3-Hydroxypimeloyl-[acp] methyl ester + NADP+	NA	NA	NA	NA	NA	NA	NA	NA	NA	NA	NA	NA	NA	NA	NA	NA	NA	NA	NA	NA	NA	NA	NA	NA	NA	NA	NA	NA	NA	NA	NA	NA	NA	NA	NA	NA	NA	NA	NA	NA	NA	NA	NA	NA	NA	NA	NA	NA
R10121	3-Hydroxypimeloyl-[acp] methyl ester <=> Enoylpimeloyl-[acp] methyl ester + H2O	NA	NA	NA	NA	NA	NA	NA	NA	NA	NA	NA	NA	NA	NA	NA	NA	NA	NA	NA	NA	NA	NA	NA	NA	NA	NA	NA	NA	NA	NA	NA	NA	NA	NA	NA	NA	NA	NA	NA	NA	NA	NA	NA	NA	NA	NA	NA	NA
R10122	Enoylpimeloyl-[acp] methyl ester + NADPH + H+ <=> Pimeloyl-[acyl-carrier protein] methyl ester + NADP+	NA	NA	NA	NA	NA	NA	NA	NA	NA	NA	NA	NA	NA	NA	NA	NA	NA	NA	NA	NA	NA	NA	NA	NA	NA	NA	NA	NA	NA	NA	NA	NA	NA	NA	NA	NA	NA	NA	NA	NA	NA	NA	NA	NA	NA	NA	NA	NA
R09725	Pimeloyl-[acyl-carrier protein] methyl ester + H2O <=> Pimeloyl-[acyl-carrier protein] + Methanol	NA	NA	NA	NA	NA	NA	NA	NA	NA	NA	NA	NA	NA	NA	NA	NA	NA	NA	NA	NA	NA	NA	NA	NA	NA	NA	NA	NA	NA	NA	NA	NA	NA	NA	NA	NA	NA	NA	NA	NA	NA	NA	NA	NA	NA	NA	NA	NA
R10124	Pimeloyl-[acyl-carrier protein] + L-Alanine <=> 8-Amino-7-oxononanoate + Acyl-carrier protein + CO2	NA	NA	NA	NA	NA	NA	NA	NA	NA	NA	NA	NA	NA	NA	NA	NA	NA	NA	NA	NA	NA	NA	NA	NA	NA	NA	NA	NA	NA	NA	NA	NA	NA	NA	NA	NA	NA	NA	NA	NA	NA	NA	NA	NA	NA	NA	NA	NA
R01078	Dethiobiotin + Sulfur donor + 2 S-Adenosyl-L-methionine + 2 e- + 2 H+ <=> Biotin + 2 L-Methionine + 2 5'-Deoxyadenosine	NA	NA	NA	NA	NA	NA	NA	NA	NA	NA	NA	NA	NA	NA	NA	NA	NA	NA	NA	NA	NA	NA	NA	NA	NA	NA	NA	NA	NA	NA	NA	NA	NA	NA	NA	NA	NA	NA	NA	NA	NA	NA	NA	NA	NA	NA	NA	NA
R10866	Acetyl-CoA + CO2 + Reduced flavodoxin <=> Pyruvate + CoA + Oxidized flavodoxin	NA	NA	NA	NA	NA	NA	NA	NA	NA	NA	NA	NA	NA	NA	NA	NA	NA	NA	NA	NA	NA	NA	NA	NA	NA	NA	NA	NA	NA	NA	NA	NA	NA	NA	NA	NA	NA	NA	NA	NA	NA	NA	NA	NA	NA	NA	NA	NA
R10397	7-Oxoheptanoic acid <=> 7-Mercaptoheptanoic acid	NA	NA	NA	NA	NA	NA	NA	NA	NA	NA	NA	NA	NA	NA	NA	NA	NA	NA	NA	NA	NA	NA	NA	NA	NA	NA	NA	NA	NA	NA	NA	NA	NA	NA	NA	NA	NA	NA	NA	NA	NA	NA	NA	NA	NA	NA	NA	NA
R05807	Sirohydrochlorin + Cobalt ion <=> Cobalt-sirohydrochlorin + 2 H+	NA	NA	NA	NA	NA	NA	NA	NA	NA	NA	NA	NA	NA	NA	NA	NA	NA	NA	NA	NA	NA	NA	NA	NA	NA	NA	NA	NA	NA	NA	NA	NA	NA	NA	NA	NA	NA	NA	NA	NA	NA	NA	NA	NA	NA	NA	NA	NA
R11580	S-Adenosyl-L-methionine + Cobalt-factor III + Reduced acceptor <=> S-Adenosyl-L-homocysteine + Cobalt-precorrin 4 + Acceptor	NA	NA	NA	NA	NA	NA	NA	NA	NA	NA	NA	NA	NA	NA	NA	NA	NA	NA	NA	NA	NA	NA	NA	NA	NA	NA	NA	NA	NA	NA	NA	NA	NA	NA	NA	NA	NA	NA	NA	NA	NA	NA	NA	NA	NA	NA	NA	NA
R08716	Cobalt-factor III <=> Cobalt-precorrin 3	NA	NA	NA	NA	NA	NA	NA	NA	NA	NA	NA	NA	NA	NA	NA	NA	NA	NA	NA	NA	NA	NA	NA	NA	NA	NA	NA	NA	NA	NA	NA	NA	NA	NA	NA	NA	NA	NA	NA	NA	NA	NA	NA	NA	NA	NA	NA	NA
R05218	2 Cob(II)yrinate a,c diamide + Reduced FMN <=> 2 Cob(I)yrinate a,c diamide + FMN + 2 H+	NA	NA	NA	NA	NA	NA	NA	NA	NA	NA	NA	NA	NA	NA	NA	NA	NA	NA	NA	NA	NA	NA	NA	NA	NA	NA	NA	NA	NA	NA	NA	NA	NA	NA	NA	NA	NA	NA	NA	NA	NA	NA	NA	NA	NA	NA	NA	NA
R05220	Cob(I)yrinate a,c diamide + ATP <=> Adenosyl cobyrinate a,c diamide + Triphosphate	NA	NA	NA	NA	NA	NA	NA	NA	NA	NA	NA	NA	NA	NA	NA	NA	NA	NA	NA	NA	NA	NA	NA	NA	NA	NA	NA	NA	NA	NA	NA	NA	NA	NA	NA	NA	NA	NA	NA	NA	NA	NA	NA	NA	NA	NA	NA	NA
R09153	Sulfoacetaldehyde <=> Coenzyme M	NA	NA	NA	NA	NA	NA	NA	NA	NA	NA	NA	NA	NA	NA	NA	NA	NA	NA	NA	NA	NA	NA	NA	NA	NA	NA	NA	NA	NA	NA	NA	NA	NA	NA	NA	NA	NA	NA	NA	NA	NA	NA	NA	NA	NA	NA	NA	NA
R12161	5-Amino-6-(1-D-ribitylamino)uracil + L-Tyrosine + S-Adenosyl-L-methionine <=> 5-Amino-5-(4-hydroxybenzyl)-6-(D-ribitylimino)-5,6-dihydrouracil + Iminoglycine + L-Methionine + 5'-Deoxyadenosine	NA	NA	NA	NA	NA	NA	NA	NA	NA	NA	NA	NA	NA	NA	NA	NA	NA	NA	NA	NA	NA	NA	NA	NA	NA	NA	NA	NA	NA	NA	NA	NA	NA	NA	NA	NA	NA	NA	NA	NA	NA	NA	NA	NA	NA	NA	NA	NA
R12162	5-Amino-5-(4-hydroxybenzyl)-6-(D-ribitylimino)-5,6-dihydrouracil + S-Adenosyl-L-methionine <=> 7,8-Didemethyl-8-hydroxy-5-deazariboflavin + Ammonia + L-Methionine + 5'-Deoxyadenosine	NA	NA	NA	NA	NA	NA	NA	NA	NA	NA	NA	NA	NA	NA	NA	NA	NA	NA	NA	NA	NA	NA	NA	NA	NA	NA	NA	NA	NA	NA	NA	NA	NA	NA	NA	NA	NA	NA	NA	NA	NA	NA	NA	NA	NA	NA	NA	NA
R11626	Sirohydrochlorin + Nickel(2+) <=> Nickel-sirohydrochlorin + 2 H+	NA	NA	NA	NA	NA	NA	NA	NA	NA	NA	NA	NA	NA	NA	NA	NA	NA	NA	NA	NA	NA	NA	NA	NA	NA	NA	NA	NA	NA	NA	NA	NA	NA	NA	NA	NA	NA	NA	NA	NA	NA	NA	NA	NA	NA	NA	NA	NA
R11627	Nickel-sirohydrochlorin + 2 ATP + 2 L-Glutamine + 2 H2O <=> Nickel-sirohydrochlorin a,c-diamide + 2 ADP + 2 L-Glutamate + 2 Orthophosphate	NA	NA	NA	NA	NA	NA	NA	NA	NA	NA	NA	NA	NA	NA	NA	NA	NA	NA	NA	NA	NA	NA	NA	NA	NA	NA	NA	NA	NA	NA	NA	NA	NA	NA	NA	NA	NA	NA	NA	NA	NA	NA	NA	NA	NA	NA	NA	NA
R11628	ATP + Nickel-sirohydrochlorin a,c-diamide + 3 Reduced acceptor + H2O <=> ADP + Orthophosphate + 15,17(3)-Seco-F430-17(3)-acid + 3 Acceptor	NA	NA	NA	NA	NA	NA	NA	NA	NA	NA	NA	NA	NA	NA	NA	NA	NA	NA	NA	NA	NA	NA	NA	NA	NA	NA	NA	NA	NA	NA	NA	NA	NA	NA	NA	NA	NA	NA	NA	NA	NA	NA	NA	NA	NA	NA	NA	NA
R11629	15,17(3)-Seco-F430-17(3)-acid + ATP <=> Coenzyme F430 + ADP + Orthophosphate	NA	NA	NA	NA	NA	NA	NA	NA	NA	NA	NA	NA	NA	NA	NA	NA	NA	NA	NA	NA	NA	NA	NA	NA	NA	NA	NA	NA	NA	NA	NA	NA	NA	NA	NA	NA	NA	NA	NA	NA	NA	NA	NA	NA	NA	NA	NA	NA
R05578	tRNA(Glu) + L-Glutamate + ATP <=> L-Glutamyl-tRNA(Glu) + Diphosphate + AMP	NA	NA	NA	NA	NA	NA	NA	NA	NA	NA	NA	NA	NA	NA	NA	NA	NA	NA	NA	NA	NA	NA	NA	NA	NA	NA	NA	NA	NA	NA	NA	NA	NA	NA	NA	NA	NA	NA	NA	NA	NA	NA	NA	NA	NA	NA	NA	NA
R04109	L-Glutamyl-tRNA(Glu) + NADPH + H+ <=> (S)-4-Amino-5-oxopentanoate + tRNA(Glu) + NADP+	NA	NA	NA	NA	NA	NA	NA	NA	NA	NA	NA	NA	NA	NA	NA	NA	NA	NA	NA	NA	NA	NA	NA	NA	NA	NA	NA	NA	NA	NA	NA	NA	NA	NA	NA	NA	NA	NA	NA	NA	NA	NA	NA	NA	NA	NA	NA	NA
R04863	L-2-Aminoadipate adenylate + Holo-Lys2 <=> alpha-Aminoadipoyl-S-acyl enzyme + AMP	NA	NA	NA	NA	NA	NA	NA	NA	NA	NA	NA	NA	NA	NA	NA	NA	NA	NA	NA	NA	NA	NA	NA	NA	NA	NA	NA	NA	NA	NA	NA	NA	NA	NA	NA	NA	NA	NA	NA	NA	NA	NA	NA	NA	NA	NA	NA	NA
R04390	alpha-Aminoadipoyl-S-acyl enzyme + NADPH + H+ <=> L-2-Aminoadipate 6-semialdehyde + Holo-Lys2 + NADP+	NA	NA	NA	NA	NA	NA	NA	NA	NA	NA	NA	NA	NA	NA	NA	NA	NA	NA	NA	NA	NA	NA	NA	NA	NA	NA	NA	NA	NA	NA	NA	NA	NA	NA	NA	NA	NA	NA	NA	NA	NA	NA	NA	NA	NA	NA	NA	NA
R09775	L-2-Aminoadipate + alpha-Aminoadipate carrier protein LysW + ATP <=> LysW-gamma-L-alpha-aminoadipate + ADP + Orthophosphate	NA	NA	NA	NA	NA	NA	NA	NA	NA	NA	NA	NA	NA	NA	NA	NA	NA	NA	NA	NA	NA	NA	NA	NA	NA	NA	NA	NA	NA	NA	NA	NA	NA	NA	NA	NA	NA	NA	NA	NA	NA	NA	NA	NA	NA	NA	NA	NA
R09776	LysW-gamma-L-alpha-aminoadipate + ATP <=> LysW-gamma-L-alpha-aminoadipyl 6-phosphate + ADP	NA	NA	NA	NA	NA	NA	NA	NA	NA	NA	NA	NA	NA	NA	NA	NA	NA	NA	NA	NA	NA	NA	NA	NA	NA	NA	NA	NA	NA	NA	NA	NA	NA	NA	NA	NA	NA	NA	NA	NA	NA	NA	NA	NA	NA	NA	NA	NA
R09777	LysW-gamma-L-alpha-aminoadipyl 6-phosphate + NADPH + H+ <=> LysW-gamma-L-alpha-aminoadipate 6-semialdehyde + NADP+ + Orthophosphate	NA	NA	NA	NA	NA	NA	NA	NA	NA	NA	NA	NA	NA	NA	NA	NA	NA	NA	NA	NA	NA	NA	NA	NA	NA	NA	NA	NA	NA	NA	NA	NA	NA	NA	NA	NA	NA	NA	NA	NA	NA	NA	NA	NA	NA	NA	NA	NA
R09778	LysW-gamma-L-alpha-aminoadipate 6-semialdehyde + L-Glutamate <=> LysW-gamma-L-lysine + 2-Oxoglutarate	NA	NA	NA	NA	NA	NA	NA	NA	NA	NA	NA	NA	NA	NA	NA	NA	NA	NA	NA	NA	NA	NA	NA	NA	NA	NA	NA	NA	NA	NA	NA	NA	NA	NA	NA	NA	NA	NA	NA	NA	NA	NA	NA	NA	NA	NA	NA	NA
R09779	LysW-gamma-L-lysine + H2O <=> L-Lysine + alpha-Aminoadipate carrier protein LysW	NA	NA	NA	NA	NA	NA	NA	NA	NA	NA	NA	NA	NA	NA	NA	NA	NA	NA	NA	NA	NA	NA	NA	NA	NA	NA	NA	NA	NA	NA	NA	NA	NA	NA	NA	NA	NA	NA	NA	NA	NA	NA	NA	NA	NA	NA	NA	NA
R09394	GTP + S-Adenosyl-L-methionine + Reduced acceptor <=> (8S)-3',8-Cyclo-7,8-dihydroguanosine 5'-triphosphate + 5'-Deoxyadenosine + L-Methionine + Acceptor	NA	NA	NA	NA	NA	NA	NA	NA	NA	NA	NA	NA	NA	NA	NA	NA	NA	NA	NA	NA	NA	NA	NA	NA	NA	NA	NA	NA	NA	NA	NA	NA	NA	NA	NA	NA	NA	NA	NA	NA	NA	NA	NA	NA	NA	NA	NA	NA
R11372	(8S)-3',8-Cyclo-7,8-dihydroguanosine 5'-triphosphate + H2O <=> Precursor Z + Diphosphate	NA	NA	NA	NA	NA	NA	NA	NA	NA	NA	NA	NA	NA	NA	NA	NA	NA	NA	NA	NA	NA	NA	NA	NA	NA	NA	NA	NA	NA	NA	NA	NA	NA	NA	NA	NA	NA	NA	NA	NA	NA	NA	NA	NA	NA	NA	NA	NA
R09395	Precursor Z + 2 Thiocarboxy-[sulfur-carrier protein] <=> Molybdopterin + 2 Sulfur-carrier protein	NA	NA	NA	NA	NA	NA	NA	NA	NA	NA	NA	NA	NA	NA	NA	NA	NA	NA	NA	NA	NA	NA	NA	NA	NA	NA	NA	NA	NA	NA	NA	NA	NA	NA	NA	NA	NA	NA	NA	NA	NA	NA	NA	NA	NA	NA	NA	NA
R09735	Adenylated molybdopterin + Molybdate <=> Molybdoenzyme molybdenum cofactor + AMP + H2O	NA	NA	NA	NA	NA	NA	NA	NA	NA	NA	NA	NA	NA	NA	NA	NA	NA	NA	NA	NA	NA	NA	NA	NA	NA	NA	NA	NA	NA	NA	NA	NA	NA	NA	NA	NA	NA	NA	NA	NA	NA	NA	NA	NA	NA	NA	NA	NA
R11719	7,8-Dihydroneopterin 3'-triphosphate <=> 6-(Hydroxymethyl)-7,8-dihydropterin + Glycolaldehyde triphosphate	NA	NA	NA	NA	NA	NA	NA	NA	NA	NA	NA	NA	NA	NA	NA	NA	NA	NA	NA	NA	NA	NA	NA	NA	NA	NA	NA	NA	NA	NA	NA	NA	NA	NA	NA	NA	NA	NA	NA	NA	NA	NA	NA	NA	NA	NA	NA	NA
R07459	Sulfur-carrier protein + ATP <=> Adenylyl-[sulfur-carrier protein] + Diphosphate	NA	NA	NA	NA	NA	NA	NA	NA	NA	NA	NA	NA	NA	NA	NA	NA	NA	NA	NA	NA	NA	NA	NA	NA	NA	NA	NA	NA	NA	NA	NA	NA	NA	NA	NA	NA	NA	NA	NA	NA	NA	NA	NA	NA	NA	NA	NA	NA
R07460	[Enzyme]-cysteine + L-Cysteine <=> [Enzyme]-S-sulfanylcysteine + L-Alanine	NA	NA	NA	NA	NA	NA	NA	NA	NA	NA	NA	NA	NA	NA	NA	NA	NA	NA	NA	NA	NA	NA	NA	NA	NA	NA	NA	NA	NA	NA	NA	NA	NA	NA	NA	NA	NA	NA	NA	NA	NA	NA	NA	NA	NA	NA	NA	NA
R07461	[Enzyme]-S-sulfanylcysteine + Adenylyl-[sulfur-carrier protein] + Reduced acceptor <=> AMP + Thiocarboxy-[sulfur-carrier protein] + [Enzyme]-cysteine + Acceptor	NA	NA	NA	NA	NA	NA	NA	NA	NA	NA	NA	NA	NA	NA	NA	NA	NA	NA	NA	NA	NA	NA	NA	NA	NA	NA	NA	NA	NA	NA	NA	NA	NA	NA	NA	NA	NA	NA	NA	NA	NA	NA	NA	NA	NA	NA	NA	NA
R10246	L-Tyrosine + S-Adenosyl-L-methionine + Reduced acceptor <=> Iminoglycine + 4-Cresol + 5'-Deoxyadenosine + L-Methionine + Acceptor	NA	NA	NA	NA	NA	NA	NA	NA	NA	NA	NA	NA	NA	NA	NA	NA	NA	NA	NA	NA	NA	NA	NA	NA	NA	NA	NA	NA	NA	NA	NA	NA	NA	NA	NA	NA	NA	NA	NA	NA	NA	NA	NA	NA	NA	NA	NA	NA
R10247	1-Deoxy-D-xylulose 5-phosphate + Iminoglycine + Thiocarboxy-[sulfur-carrier protein] <=> 2-[(2R,5Z)-2-Carboxy-4-methylthiazol-5(2H)-ylidene]ethyl phosphate + Sulfur-carrier protein + 2 H2O	NA	NA	NA	NA	NA	NA	NA	NA	NA	NA	NA	NA	NA	NA	NA	NA	NA	NA	NA	NA	NA	NA	NA	NA	NA	NA	NA	NA	NA	NA	NA	NA	NA	NA	NA	NA	NA	NA	NA	NA	NA	NA	NA	NA	NA	NA	NA	NA
RMAN1	4-(beta-D-Ribofuranosyl)phenol 5'-phosphate <=> 4-(beta-D-Ribofuranosyl)aniline 5'-phosphate	NA	NA	NA	NA	NA	NA	NA	NA	NA	NA	NA	NA	NA	NA	NA	NA	NA	NA	NA	NA	NA	NA	NA	NA	NA	NA	NA	NA	NA	NA	NA	NA	NA	NA	NA	NA	NA	NA	NA	NA	NA	NA	NA	NA	NA	NA	NA	NA
RMAN2	N-[(7,8-Dihydropterin-6-yl)methyl]-4-(beta-D-ribofuranosyl)aniline 5'-phosphate <=> 7,8-Dihydromethanopterin	NA	NA	NA	NA	NA	NA	NA	NA	NA	NA	NA	NA	NA	NA	NA	NA	NA	NA	NA	NA	NA	NA	NA	NA	NA	NA	NA	NA	NA	NA	NA	NA	NA	NA	NA	NA	NA	NA	NA	NA	NA	NA	NA	NA	NA	NA	NA	NA
R10802	7,8-Dihydromethanopterin + Reduced acceptor <=> 5,6,7,8-Tetrahydromethanopterin + Acceptor	NA	NA	NA	NA	NA	NA	NA	NA	NA	NA	NA	NA	NA	NA	NA	NA	NA	NA	NA	NA	NA	NA	NA	NA	NA	NA	NA	NA	NA	NA	NA	NA	NA	NA	NA	NA	NA	NA	NA	NA	NA	NA	NA	NA	NA	NA	NA	NA
RMAN3	(4-{4-[2-(gamma-L-Glutamylamino)ethyl]phenoxymethyl}furan-2-yl)methanamine <=> Methanofuran	NA	NA	NA	NA	NA	NA	NA	NA	NA	NA	NA	NA	NA	NA	NA	NA	NA	NA	NA	NA	NA	NA	NA	NA	NA	NA	NA	NA	NA	NA	NA	NA	NA	NA	NA	NA	NA	NA	NA	NA	NA	NA	NA	NA	NA	NA	NA	NA
[truncated: 177 more columns]

## Sheet: D
			25°C (298.15K)														30°C (303.15K)														35°C (308.15K)														40°C (313.15K)
Reaction ID	Equation	Uncertainty	pH 1	pH 2	pH 3	pH 4	pH 5	pH 6	pH 7	pH 8	pH 9	pH 10	pH 11	pH 12	pH 13	pH 14	pH 1	pH 2	pH 3	pH 4	pH 5	pH 6	pH 7	pH 8	pH 9	pH 10	pH 11	pH 12	pH 13	pH 14	pH 1	pH 2	pH 3	pH 4	pH 5	pH 6	pH 7	pH 8	pH 9	pH 10	pH 11	pH 12	pH 13	pH 14	pH 1	pH 2	pH 3	pH 4	pH 5
R10243	5-Methyltetrahydrofolate + CoA + CO <=> Tetrahydrofolate + Acetyl-CoA	5	-63	-63	-63	-63	-64	-64	-64	-64	-64	-64	-63	-62	-62	-62	-63	-63	-63	-64	-64	-65	-65	-65	-65	-64	-63	-63	-62	-62	-63	-63	-63	-64	-65	-65	-65	-65	-65	-64	-63	-63	-63	-63	-63	-63	-64	-64	-65
R00258	Pyruvate + L-Glutamate <=> L-Alanine + 2-Oxoglutarate	0.5	-32.3	-31.5	-31.2	-33.2	-34.2	-34.4	-34.4	-34.3	-33.8	-33.3	-33.1	-33.1	-33.1	-33.1	-32.9	-32	-31.9	-33.9	-34.9	-35	-35	-34.9	-34.3	-33.8	-33.7	-33.7	-33.7	-33.7	-33.4	-32.6	-32.6	-34.6	-35.5	-35.6	-35.6	-35.4	-34.8	-34.3	-34.3	-34.3	-34.3	-34.3	-34	-33.1	-33.3	-35.3	-36.2
R00400	Pyruvate + L-Aspartate <=> L-Alanine + Oxaloacetate	0.7	-22.6	-21.7	-22.7	-26.7	-30.3	-31.4	-31.6	-31.5	-31	-30.4	-30.3	-30.2	-30.2	-30.2	-23.1	-22.3	-23.5	-27.7	-31.1	-32.1	-32.2	-32.1	-31.5	-30.9	-30.8	-30.8	-30.8	-30.8	-23.7	-22.9	-24.3	-28.6	-31.9	-32.7	-32.8	-32.6	-31.9	-31.5	-31.4	-31.4	-31.4	-31.4	-24.2	-23.5	-25.1	-29.5	-32.6
R00369	Pyruvate + Glycine <=> L-Alanine + Glyoxylate	1.6	-25.2	-25.3	-25.7	-25.9	-25.9	-25.9	-25.9	-25.7	-25.1	-24.3	-24.2	-24.1	-24.1	-24.1	-25.8	-25.9	-26.3	-26.4	-26.5	-26.5	-26.4	-26.3	-25.5	-24.9	-24.7	-24.7	-24.7	-24.7	-26.4	-26.5	-26.9	-27	-27	-27	-27	-26.8	-25.9	-25.4	-25.3	-25.3	-25.3	-25.3	-26.9	-27.1	-27.5	-27.6	-27.6
R00396	Pyruvate + Ammonia + NADH + H+ <=> L-Alanine + NAD+ + H2O	0.5	-156	-137.6	-114.2	-92.3	-73.7	-61.4	-53.8	-47.7	-41.2	-34.6	-28.5	-19.9	-9	2.3	-156.3	-137.3	-113.4	-91.2	-72.6	-60.6	-53.2	-47	-40.3	-33.8	-27.3	-17.9	-6.6	5	-156.5	-137	-112.6	-90.1	-71.5	-59.9	-52.6	-46.3	-39.5	-33	-26	-15.7	-4.1	7.7	-156.7	-136.7	-111.8	-88.9	-70.5
R09107	N-Acetyl-L-citrulline + H2O <=> Acetate + L-Citrulline	4	-59	-62	-66	-70	-74	-77	-78	-79	-80	-85	-90	-96	-102	-107	-60	-63	-67	-71	-75	-78	-79	-80	-82	-87	-92	-98	-104	-110	-60	-64	-68	-72	-76	-79	-80	-81	-83	-88	-94	-100	-106	-112	-61	-65	-69	-73	-77
R00259	Acetyl-CoA + L-Glutamate <=> CoA + N-Acetyl-L-glutamate	3.4	-61.4	-57.2	-52.7	-49.7	-49.3	-52	-57.2	-62.6	-66.8	-68.2	-68.4	-68.4	-68.4	-68.4	-61.9	-57.7	-53.1	-50.2	-50	-53.2	-58.5	-64	-67.8	-68.8	-69	-69	-69	-69	-62.5	-58.1	-53.4	-50.7	-50.8	-54.4	-59.9	-65.3	-68.7	-69.5	-69.6	-69.6	-69.6	-69.6	-63	-58.5	-53.8	-51.2	-51.6
R07245	Carbamoyl phosphate + N-Acetylornithine <=> Orthophosphate + N-Acetyl-L-citrulline	4	-19	-29	-36	-39	-40	-42	-44	-45	-45	-43	-39	-35	-34	-34	-20	-30	-37	-39	-41	-43	-45	-45	-45	-43	-38	-35	-34	-34	-21	-30	-37	-40	-41	-43	-45	-46	-45	-43	-38	-35	-35	-35	-21	-31	-38	-41	-42
R02283	N-Acetyl-L-glutamate 5-semialdehyde + L-Glutamate <=> N-Acetylornithine + 2-Oxoglutarate	3.4	-38.6	-35.9	-33.7	-34.3	-34.1	-32.7	-31.3	-30.8	-29.4	-26.8	-25.7	-25.5	-25.5	-25.5	-39.3	-36.5	-34.4	-35	-34.7	-33.1	-31.8	-31.3	-29.6	-27	-26.2	-26.1	-26.1	-26.1	-39.9	-37	-35.1	-35.7	-35.3	-33.5	-32.4	-31.8	-29.8	-27.4	-26.7	-26.7	-26.6	-26.6	-40.5	-37.6	-35.8	-36.4	-35.8
R03443	N-Acetyl-L-glutamate 5-phosphate + NADPH + H+ <=> N-Acetyl-L-glutamate 5-semialdehyde + Orthophosphate + NADP+	1.6	-190	-164.4	-141.2	-118.9	-98.7	-84.8	-76.2	-70	-64.1	-57.8	-49.3	-40.3	-33.5	-27.6	-191	-164.9	-141.2	-118.4	-98.1	-84.6	-76.3	-70.1	-64.1	-57.4	-48.5	-39.7	-33.1	-27.2	-191.9	-165.4	-141.1	-117.9	-97.6	-84.5	-76.4	-70.2	-64.1	-57	-47.6	-39.2	-32.7	-26.8	-192.8	-165.8	-141.1	-117.3	-97.1
R02649	ATP + N-Acetyl-L-glutamate <=> ADP + N-Acetyl-L-glutamate 5-phosphate	3.1	-22	-20.2	-22.2	-21.7	-16.9	-12.2	-9.9	-9.5	-9.4	-9.4	-9.8	-11.4	-14.9	-20.1	-22.5	-20.8	-22.8	-21.9	-17	-12.5	-10.5	-10.2	-10.2	-10.2	-10.7	-12.6	-16.6	-22.1	-23	-21.4	-23.4	-22.2	-17.1	-12.9	-11.2	-10.9	-10.9	-11	-11.7	-13.9	-18.4	-24.1	-23.5	-22	-24	-22.4	-17.3
R00149	2 ATP + Ammonia + CO2 + H2O <=> 2 ADP + Orthophosphate + Carbamoyl phosphate	4	-19	-17	-25	-36	-45	-54	-67	-88	-109	-127	-145	-167	-196	-229	-20	-18	-27	-38	-47	-56	-71	-92	-113	-132	-151	-174	-205	-239	-21	-19	-29	-40	-49	-59	-75	-97	-118	-136	-156	-181	-213	-248	-22	-21	-30	-41	-51
R00551	L-Arginine + H2O <=> L-Ornithine + Urea	6	-88	-87	-86	-85	-85	-85	-85	-85	-85	-85	-89	-93	-95	-95	-88	-88	-87	-86	-86	-86	-86	-86	-85	-87	-91	-95	-96	-96	-89	-88	-88	-87	-87	-87	-87	-87	-86	-88	-93	-96	-97	-97	-90	-89	-88	-88	-88
R01954	ATP + L-Citrulline + L-Aspartate <=> AMP + Diphosphate + N-(L-Arginino)succinate	1.5	-41.6	-37.8	-34.4	-34.3	-35.5	-39.6	-50	-61.4	-72.2	-80.1	-86.9	-96.6	-109.9	-125.9	-42.4	-38.6	-35.2	-35.2	-36.5	-41.4	-52.2	-63.8	-74.5	-82.1	-89.3	-99.8	-114	-130.6	-43.2	-39.4	-36.1	-36.2	-37.5	-43.2	-54.4	-66.2	-76.7	-84	-91.8	-103.1	-118.2	-135.4	-44.1	-40.1	-36.9	-37.1	-38.5
R01398	Carbamoyl phosphate + L-Ornithine <=> Orthophosphate + L-Citrulline	2.9	-44.5	-52.5	-59.8	-62.2	-62.6	-63.1	-64.2	-64.8	-65.7	-65.8	-62	-58.3	-57.2	-57	-45.2	-53.4	-60.5	-62.7	-63.1	-63.7	-64.7	-65.3	-66.4	-65.8	-61.6	-58.4	-57.6	-57.5	-45.9	-54.2	-61.2	-63.3	-63.6	-64.3	-65.3	-65.8	-67	-65.6	-61.3	-58.6	-58	-57.9	-46.6	-55	-61.9	-63.8	-64.1
R01086	N-(L-Arginino)succinate <=> Fumarate + L-Arginine	2.9	-34.3	-34.2	-34	-36.1	-39	-39.8	-39.9	-39.5	-38.1	-36.9	-36.3	-34.9	-33.9	-33.7	-35.2	-35	-35	-37.3	-40	-40.8	-40.8	-40.3	-38.7	-37.7	-37	-35.4	-34.6	-34.5	-36	-35.9	-36	-38.5	-41.1	-41.7	-41.7	-41	-39.3	-38.5	-37.5	-35.9	-35.3	-35.2	-36.9	-36.8	-36.9	-39.6	-42.1
R00669	N-Acetylornithine + H2O <=> Acetate + L-Ornithine	3.5	-33.4	-38.3	-41.8	-46.2	-51.3	-56	-58.2	-58.6	-59.2	-61.9	-67.1	-72.8	-78.5	-84.2	-34.3	-39.2	-42.8	-47.4	-52.6	-57.2	-59.2	-59.6	-60.3	-63.6	-69	-74.8	-80.6	-86.4	-35.1	-40.1	-43.8	-48.6	-54	-58.4	-60.1	-60.5	-61.5	-65.3	-71	-76.9	-82.8	-88.7	-36	-41	-44.9	-49.8	-55.3
R00578	ATP + L-Aspartate + L-Glutamine + H2O <=> AMP + Diphosphate + L-Asparagine + L-Glutamate	4	-100	-98	-98	-101	-105	-109	-120	-131	-143	-154	-166	-179	-193	-209	-101	-99	-100	-103	-106	-112	-123	-134	-146	-158	-170	-183	-198	-214	-103	-100	-101	-104	-108	-114	-126	-137	-149	-161	-173	-187	-202	-220	-104	-102	-103	-106	-110
R00483	ATP + L-Aspartate + Ammonia <=> AMP + Diphosphate + L-Asparagine	4	-35	-38	-44	-51	-56	-61	-71	-82	-91	-98	-104	-112	-123	-139	-36	-39	-45	-52	-57	-63	-74	-85	-93	-100	-106	-114	-127	-143	-37	-40	-46	-53	-58	-65	-76	-87	-95	-101	-108	-117	-131	-148	-38	-41	-48	-55	-59
R00482	ATP + L-Aspartate + Ammonia <=> ADP + Orthophosphate + L-Asparagine	3.5	-43	-44.8	-51.2	-56.8	-59.8	-59.6	-61.3	-65.9	-69.1	-69.7	-70.5	-74.6	-85.9	-101.9	-43.9	-45.9	-52.4	-57.9	-60.6	-60.5	-62.8	-67.4	-70.3	-70.8	-71.9	-77.3	-90.2	-106.8	-44.8	-47	-53.6	-59	-61.5	-61.4	-64.2	-68.9	-71.4	-71.8	-73.4	-80.3	-94.6	-111.8	-45.7	-48.1	-54.7	-60	-62.3
R00355	Oxaloacetate + L-Glutamate <=> L-Aspartate + 2-Oxoglutarate	0.5	-44	-44	-42.8	-40.7	-38.1	-37.2	-37.1	-37.1	-37.1	-37.1	-37.1	-37.1	-37.1	-37.1	-44.6	-44.5	-43.2	-41	-38.6	-37.8	-37.6	-37.6	-37.6	-37.7	-37.7	-37.7	-37.7	-37.7	-45.1	-45.1	-43.7	-41.4	-39	-38.3	-38.2	-38.2	-38.2	-38.2	-38.2	-38.2	-38.2	-38.2	-45.7	-45.6	-44.2	-41.8	-39.5
R01135	GTP + IMP + L-Aspartate <=> GDP + Orthophosphate + N6-(1,2-Dicarboxyethyl)-AMP	2.1	-35.8	-27.7	-20.8	-19.5	-28.5	-37.7	-46.6	-57.3	-67	-69.5	-70.6	-72.8	-75.7	-76.8	-36.5	-28.3	-21.3	-20.8	-30.2	-39.3	-48.7	-59.6	-68.7	-70.1	-71.6	-74	-76.5	-77.2	-37.1	-28.8	-21.9	-22	-31.9	-41	-50.8	-61.8	-70.2	-70.8	-72.6	-75.2	-77.1	-77.5	-37.8	-29.3	-22.4	-23.4	-33.6
R00127	ATP + AMP <=> 2 ADP	0.16	-52.06	-46.02	-46.12	-44.76	-41.85	-37.82	-34.42	-33.71	-33.63	-33.67	-34.05	-35.97	-40.46	-46.2	-52.5	-46.56	-46.69	-45.09	-42.14	-37.97	-34.92	-34.34	-34.29	-34.36	-34.96	-37.45	-42.49	-48.33	-52.94	-47.11	-47.24	-45.41	-42.42	-38.15	-35.45	-34.99	-34.95	-35.07	-35.97	-39.04	-44.53	-50.46	-53.38	-47.67	-47.77	-45.73	-42.68
R01083	N6-(1,2-Dicarboxyethyl)-AMP <=> Fumarate + AMP	1.4	-44.9	-43.3	-40.3	-41.1	-39.1	-36	-35.2	-35.1	-35	-34.7	-32.9	-30.9	-32.1	-36.6	-45.8	-44	-41.1	-42.1	-39.7	-36.9	-36.2	-36.1	-36.1	-35.5	-33.5	-31.9	-34.1	-39.1	-46.6	-44.7	-42	-43	-40.4	-37.8	-37.2	-37.1	-37	-36.3	-34	-33.2	-36.2	-41.6	-47.5	-45.5	-42.8	-43.8	-41
R00200	ADP + Phosphoenolpyruvate <=> ATP + Pyruvate	0.4	-68.7	-69.4	-68	-67.6	-67.3	-65.5	-61.8	-56.5	-50.8	-45.1	-39.1	-31.8	-22.6	-11.7	-69.2	-69.9	-68.5	-68.2	-67.7	-65.6	-61.6	-56.1	-50.3	-44.5	-38.2	-30.5	-20.7	-9.4	-69.8	-70.4	-69	-68.8	-68.1	-65.7	-61.3	-55.7	-49.8	-43.8	-37.3	-29.1	-18.7	-7.1	-70.4	-70.9	-69.5	-69.3	-68.4
R03182	ATP + 7,8-Diaminononanoate + CO2 <=> ADP + Orthophosphate + Dethiobiotin	7	32	23	10	-3	-16	-27	-40	-52	-64	-73	-80	-89	-103	-120	31	22	9	-4	-18	-29	-42	-55	-66	-75	-83	-93	-108	-125	30	21	7	-6	-20	-31	-45	-58	-69	-78	-85	-97	-112	-130	29	19	6	-8	-21
R03231	S-Adenosyl-L-methionine + 8-Amino-7-oxononanoate <=> S-Adenosyl-4-methylthio-2-oxobutanoate + 7,8-Diaminononanoate	5e-12	-40.0913	-39.3533	-37.25	-36.2081	-35.2126	-34.4492	-34.8138	-36.1122	-36.4321	-35.7148	-35.368	-35.3184	-35.3117	-35.3129	-40.6175	-39.8455	-37.7418	-36.7545	-35.6971	-35.022	-35.5129	-36.7782	-36.8921	-36.1817	-35.925	-35.8901	-35.8857	-35.8872	-41.1428	-40.3377	-38.239	-37.2973	-36.188	-35.6034	-36.2209	-37.4099	-37.3376	-36.6746	-36.4876	-36.4623	-36.46	-36.4614	-41.6671	-40.83	-38.7415	-37.836	-36.6861
R10699	L-Lysine + 8-Amino-7-oxononanoate <=> L-2-Aminoadipate 6-semialdehyde + 7,8-Diaminononanoate	1.8	-26.5	-27.3	-29.4	-30.1	-28.7	-27.8	-28.2	-29.6	-31	-32.7	-33.3	-33.4	-33.4	-33.4	-27.1	-27.9	-30	-30.6	-29.2	-28.4	-28.9	-30.4	-31.8	-33.5	-33.9	-34	-34	-34	-27.7	-28.6	-30.7	-31.2	-29.7	-29	-29.6	-31.1	-32.7	-34.2	-34.5	-34.5	-34.5	-34.5	-28.3	-29.2	-31.4	-31.7	-30.1
R10092	CO2 + H2O <=> HCO3- + H+	3.1	-0.7	-0.9	-1.9	-5.6	-10.9	-16.6	-22.3	-28	-34.1	-41.9	-52.4	-63.7	-75.1	-86.5	-1	-1.2	-2.3	-6.2	-11.7	-17.5	-23.3	-29.2	-35.5	-44	-54.8	-66.4	-78	-89.6	-1.3	-1.5	-2.8	-6.9	-12.5	-18.4	-24.3	-30.3	-36.9	-46.1	-57.3	-69.1	-80.9	-92.6	-1.6	-1.8	-3.3	-7.6	-13.3
R00742	ATP + Acetyl-CoA + HCO3- <=> ADP + Orthophosphate + Malonyl-CoA	1.5	-52	-45.8	-45.4	-51.1	-56.3	-56.4	-58.2	-63.1	-68.3	-72	-73.6	-77.1	-85.2	-95.9	-52.8	-46.6	-46.4	-52.6	-57.3	-57.3	-59.7	-64.8	-70	-73.3	-74.9	-79.3	-88.3	-99.5	-53.6	-47.5	-47.4	-54	-58.3	-58.4	-61.2	-66.6	-71.7	-74.5	-76.4	-81.7	-91.6	-103.1	-54.4	-48.3	-48.5	-55.4	-59.3
R00199	ATP + Pyruvate + H2O <=> AMP + Phosphoenolpyruvate + Orthophosphate	0.5	-45.2	-47.5	-50.3	-52.4	-54.8	-59.4	-68	-79	-90.4	-101.8	-113.8	-128.3	-146.8	-168.4	-46.4	-48.8	-51.6	-53.7	-56.3	-61.5	-70.7	-82	-93.5	-105.2	-117.6	-133	-152.5	-174.9	-47.7	-50.1	-52.9	-55	-57.8	-63.6	-73.4	-84.9	-96.7	-108.6	-121.5	-137.8	-158.4	-181.5	-48.9	-51.5	-54.2	-56.3	-59.4
R00345	H2O + Phosphoenolpyruvate + CO2 <=> Orthophosphate + Oxaloacetate	3.1	-54.9	-53.6	-56.4	-61.3	-65.7	-68.2	-71.9	-77.3	-82.9	-88.7	-94.7	-102.2	-112.4	-123.7	-55.5	-54.2	-57.2	-62.2	-66.5	-69.1	-73.1	-78.6	-84.4	-90.2	-96.5	-104.7	-115.5	-127	-56	-54.9	-58.1	-63.1	-67.3	-69.9	-74.3	-79.9	-85.8	-91.8	-98.4	-107.3	-118.5	-130.3	-56.5	-55.5	-58.9	-64.1	-68.1
R00206	ATP + Pyruvate + Orthophosphate <=> AMP + Phosphoenolpyruvate + Diphosphate	0.5	-9.2	-9.6	-10.4	-12.1	-14.4	-21.5	-33.9	-45.6	-57.1	-68.5	-79.9	-90.7	-100.1	-110.6	-10.1	-10.5	-11.4	-13.1	-15.7	-23.7	-36.3	-48.1	-59.7	-71.3	-82.9	-93.3	-102.9	-113.9	-11.1	-11.4	-12.4	-14.2	-17	-25.9	-38.6	-50.6	-62.4	-74.2	-85.7	-95.8	-105.9	-117.3	-12	-12.4	-13.4	-15.2	-18.4
R00402	Fumarate + NADH + H+ <=> Succinate + NAD+	2.1	-208	-189.3	-164.8	-139.9	-117.3	-103.3	-95.4	-89.5	-83.7	-78	-72	-63.5	-52.6	-41.2	-208.5	-189.3	-164.2	-138.7	-116.3	-102.8	-95.2	-89.2	-83.3	-77.5	-71.1	-61.7	-50.4	-38.8	-209	-189.3	-163.6	-137.6	-115.3	-102.4	-95	-88.9	-83	-77	-70.1	-59.8	-48.2	-36.4	-209.5	-189.2	-163	-136.5	-114.4
R00344	ATP + Pyruvate + HCO3- <=> ADP + Orthophosphate + Oxaloacetate	0.7	-54	-51.8	-55	-56.6	-55.9	-54.6	-56.3	-61.2	-66.4	-70.1	-71.7	-75.2	-83.3	-94	-54.8	-52.7	-56	-57.4	-56.7	-55.6	-57.8	-62.9	-68.2	-71.4	-73	-77.5	-86.4	-97.6	-55.6	-53.7	-57.1	-58.2	-57.5	-56.6	-59.4	-64.7	-69.8	-72.7	-74.5	-79.9	-89.7	-101.2	-56.5	-54.7	-58.1	-59	-58.3
R00352	ATP + Citrate + CoA <=> ADP + Orthophosphate + Acetyl-CoA + Oxaloacetate	0.4	-82.6	-80.6	-85.3	-89.4	-87	-81	-77	-76.3	-76.2	-76.2	-76.8	-80.1	-86.9	-93.6	-84	-82.2	-87.1	-90.8	-88	-81.9	-78.4	-77.8	-77.7	-77.8	-78.7	-82.8	-89.8	-96.3	-85.4	-83.8	-88.8	-92.2	-88.9	-82.9	-79.8	-79.3	-79.3	-79.5	-80.7	-85.5	-92.5	-98.9	-86.8	-85.5	-90.6	-93.5	-89.9
R01322	ATP + Citrate + CoA <=> ADP + Orthophosphate + (3S)-Citryl-CoA	2	-42.5	-43.7	-52.3	-62.5	-66.2	-61.6	-57.8	-57.1	-57	-57.1	-57.7	-60.9	-67.7	-74.4	-43.4	-44.8	-53.8	-64.1	-67.2	-62.4	-59	-58.4	-58.4	-58.5	-59.4	-63.4	-70.4	-76.9	-44.2	-45.9	-55.4	-65.8	-68.2	-63.2	-60.3	-59.8	-59.7	-59.9	-61.2	-65.9	-73	-79.3	-45	-47	-57	-67.4	-69.2
R01325	cis-Aconitate + H2O <=> Citrate	1.1	-35.9	-33.6	-29.7	-26	-25.4	-25.6	-25.6	-25.6	-25.6	-25.6	-25.6	-25.8	-27.1	-31.1	-36.1	-33.8	-29.7	-26.1	-25.6	-25.7	-25.8	-25.8	-25.8	-25.8	-25.8	-26.1	-28.1	-32.8	-36.3	-33.9	-29.8	-26.2	-25.8	-25.9	-25.9	-25.9	-25.9	-25.9	-26	-26.6	-29.3	-34.5	-36.6	-34	-29.8	-26.4	-26
R00405	ATP + Succinate + CoA <=> ADP + Orthophosphate + Succinyl-CoA	1.3	-55.7	-49.5	-49.2	-55.1	-59.9	-56.7	-53.1	-52.4	-52.3	-52.4	-53	-56.4	-64.5	-75.2	-56.4	-50.3	-50.2	-56.5	-60.7	-57	-53.8	-53.2	-53.2	-53.3	-54.2	-58.5	-67.5	-78.7	-57.2	-51.2	-51.2	-57.9	-61.4	-57.4	-54.6	-54.1	-54.1	-54.2	-55.6	-60.9	-70.7	-82.2	-58	-52	-52.3	-59.3	-62.1
R00354	(3S)-Citryl-CoA <=> Acetyl-CoA + Oxaloacetate	2	-57.2	-54	-50.2	-44	-38	-36.5	-36.3	-36.3	-36.3	-36.3	-36.3	-36.3	-36.3	-36.3	-58	-54.8	-50.6	-44.1	-38.2	-36.9	-36.8	-36.8	-36.8	-36.8	-36.8	-36.8	-36.8	-36.8	-58.9	-55.7	-51.1	-44.1	-38.4	-37.4	-37.2	-37.2	-37.2	-37.2	-37.2	-37.2	-37.2	-37.2	-59.8	-56.5	-51.5	-44.1	-38.6
R01900	Isocitrate <=> cis-Aconitate + H2O	1.1	-3.2	-5.5	-9.5	-13.5	-15.3	-15.5	-15.5	-15.5	-15.5	-15.5	-15.5	-15.5	-15.5	-15.5	-3.6	-5.9	-10	-14	-15.6	-15.7	-15.8	-15.8	-15.8	-15.8	-15.8	-15.8	-15.8	-15.8	-3.9	-6.4	-10.6	-14.5	-15.9	-16	-16	-16	-16	-16	-16	-16	-16	-16	-4.2	-6.8	-11.1	-15	-16.2
R01082	(S)-Malate <=> Fumarate + H2O	0.28	-9.35	-9.28	-9.13	-10.74	-13.03	-13.62	-13.68	-13.69	-13.69	-13.69	-13.69	-13.69	-13.69	-13.69	-9.64	-9.56	-9.45	-11.26	-13.42	-13.92	-13.97	-13.98	-13.98	-13.98	-13.98	-13.98	-13.98	-13.98	-9.92	-9.84	-9.77	-11.77	-13.79	-14.21	-14.26	-14.27	-14.27	-14.27	-14.27	-14.27	-14.27	-14.27	-10.21	-10.12	-10.11	-12.27	-14.15
R00342	Oxaloacetate + NADH + H+ <=> (S)-Malate + NAD+	0.3	-180.07	-160.41	-132.91	-106	-84.43	-71.43	-63.79	-57.81	-52.08	-46.36	-40.34	-31.85	-20.92	-9.56	-180.56	-160.3	-132.12	-104.89	-83.53	-71	-63.55	-57.53	-51.71	-45.88	-39.47	-30.06	-18.75	-7.17	-181.06	-160.18	-131.33	-103.79	-82.69	-70.62	-63.33	-57.25	-51.34	-45.38	-38.43	-28.17	-16.56	-4.78	-181.56	-160.05	-130.54	-102.72	-81.92
R00267	2-Oxoglutarate + CO2 + NADPH + H+ <=> Isocitrate + NADP+	3.2	-118.5	-94.1	-70.1	-46.6	-29.2	-23.4	-22.6	-22.5	-22.4	-21.7	-18.7	-13.5	-7.9	-2.2	-118.6	-93.7	-69.1	-45.3	-28.5	-23.5	-22.8	-22.8	-22.6	-21.7	-18.1	-12.7	-6.9	-1.1	-118.7	-93.2	-68.1	-43.9	-27.9	-23.6	-23.1	-23	-22.8	-21.5	-17.4	-11.8	-5.9	0	-118.7	-92.7	-67	-42.6	-27.4
R01197	2 Reduced ferredoxin + Succinyl-CoA + CO2 + 2 H+ <=> 2 Oxidized ferredoxin + 2-Oxoglutarate + CoA	7	-109	-101	-95	-83	-70	-62	-56	-51	-45	-39	-34	-28	-22	-16	-110	-102	-95	-83	-70	-63	-57	-51	-45	-40	-34	-28	-22	-16	-111	-103	-96	-83	-71	-64	-58	-52	-46	-40	-34	-28	-22	-16	-112	-104	-97	-83	-71
R01196	2 Reduced ferredoxin + Acetyl-CoA + CO2 + 2 H+ <=> 2 Oxidized ferredoxin + Pyruvate + CoA	7	-96	-85	-76	-69	-62	-56	-50	-45	-39	-33	-28	-22	-16	-10	-97	-86	-77	-70	-63	-57	-51	-45	-39	-34	-28	-22	-16	-10	-98	-87	-78	-71	-64	-57	-52	-46	-40	-34	-28	-22	-16	-10	-99	-88	-78	-71	-64
R07168	5,10-Methylenetetrahydrofolate + NADH + H+ <=> 5-Methyltetrahydrofolate + NAD+	4	-195	-170	-141	-117	-98	-85	-78	-72	-66	-60	-54	-45	-34	-23	-195	-170	-141	-116	-97	-85	-78	-71	-66	-60	-53	-44	-32	-21	-195	-170	-140	-115	-96	-85	-77	-71	-65	-59	-52	-42	-30	-18	-196	-170	-139	-114	-96
R00943	Tetrahydrofolate + Formate + ATP <=> ADP + Orthophosphate + 10-Formyltetrahydrofolate	1.9	-58.2	-60.9	-67.7	-69.4	-64.7	-58	-54	-53.3	-53.2	-53.3	-54.3	-58	-66.1	-76.8	-59	-62	-68.8	-70	-65	-58.4	-54.8	-54.2	-54.2	-54.4	-55.7	-60.2	-69.2	-80.4	-59.9	-63.1	-69.9	-70.5	-65.2	-58.7	-55.7	-55.2	-55.2	-55.5	-57.1	-62.5	-72.4	-83.9	-60.7	-64.2	-70.9	-71	-65.5
R01655	10-Formyltetrahydrofolate + H+ <=> 5,10-Methenyltetrahydrofolate + H2O	0.9	-35.8	-29.9	-23.3	-18.6	-17.5	-15.3	-12.4	-11.5	-11.3	-10.9	-8.7	-3.8	1.8	7.5	-36	-30	-23.2	-18.7	-17.6	-15.2	-12.4	-11.7	-11.5	-10.9	-8.1	-2.9	2.8	8.6	-36.2	-30.1	-23.2	-18.9	-17.8	-15.1	-12.5	-11.9	-11.7	-10.8	-7.4	-1.9	3.9	9.8	-36.5	-30.2	-23.1	-19.1	-17.9
R01220	5,10-Methenyltetrahydrofolate + NADPH <=> 5,10-Methylenetetrahydrofolate + NADP+	1.1	-123.5	-105.4	-89.4	-72.6	-54.8	-46.5	-43	-38.2	-32.6	-27	-21.6	-16	-10.3	-4.6	-123.9	-105.4	-89.1	-71.7	-54.1	-46.6	-43	-37.9	-32.2	-26.6	-21.1	-15.4	-9.6	-3.8	-124.3	-105.5	-88.9	-70.7	-53.4	-46.7	-43	-37.7	-31.9	-26.2	-20.5	-14.7	-8.8	-2.9	-124.8	-105.5	-88.6	-69.8	-52.9
R00134	CO2 + NADPH + H+ <=> Formate + NADP+	3.3	-105.7	-81.7	-59.8	-40.5	-26	-20.7	-19.9	-19.8	-19.7	-19	-16	-10.8	-5.2	0.5	-106	-81.6	-59.3	-39.7	-25.6	-21	-20.3	-20.3	-20.1	-19.2	-15.6	-10.2	-4.4	1.4	-106.4	-81.5	-58.8	-39	-25.2	-21.3	-20.8	-20.7	-20.5	-19.2	-15.1	-9.5	-3.6	2.3	-106.7	-81.4	-58.3	-38.2	-25
R07157	CO2 + 2 Reduced ferredoxin + 2 H+ <=> CO + H2O + 2 Oxidized ferredoxin	7	-90	-78	-67	-56	-44	-33	-21	-10	1	13	24	36	47	58	-91	-79	-67	-56	-44	-33	-21	-9	2	14	25	37	49	60	-91	-79	-68	-56	-44	-32	-20	-9	3	15	27	39	50	62	-92	-80	-68	-56	-44
R04230	ATP + D-4'-Phosphopantothenate + L-Cysteine <=> AMP + Diphosphate + (R)-4'-Phosphopantothenoyl-L-cysteine	5	-102	-98	-95	-93	-90	-91	-101	-113	-123	-132	-138	-145	-154	-165	-103	-99	-95	-93	-90	-93	-104	-115	-125	-134	-140	-148	-157	-169	-104	-100	-96	-94	-91	-95	-106	-117	-128	-136	-142	-150	-161	-172	-105	-101	-97	-95	-92
R04231	CTP + D-4'-Phosphopantothenate + L-Cysteine <=> CMP + Diphosphate + (R)-4'-Phosphopantothenoyl-L-cysteine	5	-104	-104	-103	-98	-93	-93	-103	-114	-125	-133	-136	-139	-145	-151	-105	-105	-103	-99	-94	-95	-105	-117	-127	-134	-138	-141	-148	-154	-106	-106	-104	-100	-94	-97	-107	-119	-129	-136	-139	-144	-150	-156	-107	-107	-105	-100	-95
R02473	ATP + (R)-Pantoate + beta-Alanine <=> AMP + Diphosphate + Pantothenate	1.3	-97.3	-90.2	-87.1	-85.2	-82.5	-85.5	-95.8	-107.1	-118.3	-128.3	-135.8	-142.9	-151	-161	-98.1	-91	-87.9	-85.8	-83.3	-87.3	-98	-109.5	-120.8	-130.5	-137.8	-145.1	-153.6	-164.2	-98.9	-91.8	-88.8	-86.4	-84.1	-89.1	-100.2	-111.9	-123.2	-132.7	-139.9	-147.2	-156.3	-167.5	-99.7	-92.6	-89.6	-87	-85
R03269	(R)-4'-Phosphopantothenoyl-L-cysteine <=> Pantetheine 4'-phosphate + CO2	3.1	-82.5	-82.4	-81.9	-79.8	-76.8	-73.5	-72.6	-72.5	-72.4	-72.4	-72.4	-72.4	-72.4	-72.4	-83.3	-83.3	-82.7	-80.5	-77.3	-74.1	-73.4	-73.3	-73.3	-73.2	-73.2	-73.2	-73.2	-73.2	-84.2	-84.1	-83.5	-81.2	-77.8	-74.8	-74.3	-74.2	-74.1	-74.1	-74.1	-74.1	-74.1	-74.1	-85.1	-85	-84.2	-81.8	-78.3
R03018	ATP + Pantothenate <=> ADP + D-4'-Phosphopantothenate	4	-42	-38	-39	-41	-41	-41	-44	-49	-54	-60	-66	-74	-84	-96	-42	-38	-40	-41	-42	-42	-45	-50	-56	-62	-68	-76	-88	-100	-42	-39	-41	-42	-43	-43	-46	-52	-58	-64	-70	-79	-91	-104	-43	-39	-41	-42	-43
R00130	ATP + Dephospho-CoA <=> ADP + CoA	2.9	12.4	7.3	-2	-11.4	-17.9	-24	-28.9	-34.2	-39	-41.1	-41.8	-43.5	-47	-52.2	11.9	6.6	-2.9	-12.5	-19.2	-25.4	-30.4	-35.8	-40.3	-42.1	-42.8	-44.7	-48.8	-54.2	11.4	5.9	-3.8	-13.5	-20.5	-26.7	-31.9	-37.4	-41.6	-43	-43.8	-46.1	-50.6	-56.3	11	5.2	-4.7	-14.6	-21.9
R00489	L-Aspartate <=> beta-Alanine + CO2	6	-97	-94	-90	-85	-82	-77	-71	-65	-58	-50	-43	-37	-31	-25	-98	-95	-90	-86	-82	-77	-71	-65	-58	-49	-42	-36	-30	-25	-98	-96	-91	-86	-83	-77	-71	-65	-57	-49	-42	-36	-30	-24	-99	-97	-92	-87	-83
R01214_2	L-Valine + 2-Oxoglutarate <=> 3-Methyl-2-oxobutanoic acid + L-Glutamate	3.5	-35.8	-36.6	-36.4	-33.8	-32.7	-32.5	-32.5	-32.6	-33.3	-34.2	-34.4	-34.5	-34.5	-34.5	-36.4	-37.2	-36.8	-34.2	-33.2	-33	-33	-33.2	-34	-34.8	-35	-35	-35	-35	-37	-37.8	-37.2	-34.7	-33.7	-33.5	-33.6	-33.8	-34.8	-35.5	-35.6	-35.6	-35.6	-35.6	-37.6	-38.4	-37.6	-35.1	-34.2
R01226	5,10-Methylenetetrahydrofolate + 3-Methyl-2-oxobutanoic acid + H2O <=> Tetrahydrofolate + 2-Dehydropantoate	5	-41	-35	-31	-29	-28	-28	-28	-28	-28	-27	-26	-25	-25	-25	-42	-36	-31	-29	-29	-29	-29	-28	-28	-28	-26	-26	-26	-26	-42	-36	-32	-30	-30	-29	-29	-29	-29	-28	-27	-27	-27	-27	-43	-37	-32	-30	-30
R03035	ATP + Pantetheine 4'-phosphate <=> Diphosphate + Dephospho-CoA	5	-88	-83	-77	-69	-63	-59	-55	-49	-43	-37	-30	-23	-10	7	-88	-84	-78	-69	-64	-59	-55	-49	-42	-36	-29	-20	-6	11	-89	-84	-78	-69	-64	-59	-54	-48	-42	-35	-28	-18	-2	15	-90	-85	-78	-69	-64
R02472	2-Dehydropantoate + NADPH + H+ <=> (R)-Pantoate + NADP+	2.9	-160.1	-136	-112.7	-89.9	-70.5	-59.6	-53.1	-47.3	-41.5	-35.1	-26.4	-15.7	-5.4	2.3	-160.5	-135.8	-112	-88.8	-69.6	-59.3	-52.9	-47	-41	-34.3	-24.9	-13.9	-4	3.2	-160.8	-135.7	-111.3	-87.7	-68.7	-59	-52.6	-46.6	-40.5	-33.3	-23.4	-12.2	-2.7	4.2	-161.2	-135.5	-110.6	-86.6	-68
R04439	(S)-2-Acetolactate + NADPH + H+ <=> (R)-2,3-Dihydroxy-3-methylbutanoate + NADP+	1	-157.7	-133.7	-111	-89.2	-70.1	-59.2	-52.8	-47	-41.2	-34.8	-25.8	-13.6	-0.4	11.6	-158.1	-133.6	-110.4	-88.1	-69.2	-58.9	-52.5	-46.6	-40.7	-33.9	-24.2	-11.3	1.9	13.9	-158.5	-133.4	-109.8	-87.1	-68.4	-58.6	-52.3	-46.3	-40.2	-32.9	-22.4	-8.9	4.1	16.2	-158.8	-133.3	-109.1	-86	-67.6
R08331	2-Oxoadipate + Acetyl-CoA + H2O <=> (R)-(Homo)2-citrate + CoA	2	-54.9	-54.6	-53.4	-52.9	-54.9	-59.5	-65.1	-70.8	-76.5	-82.2	-87.9	-94	-101.7	-112.1	-55.5	-55.1	-53.9	-53.6	-55.9	-60.8	-66.5	-72.3	-78.1	-83.9	-89.8	-96.1	-104.7	-115.7	-56.1	-55.7	-54.4	-54.3	-57	-62.1	-67.9	-73.8	-79.7	-85.6	-91.6	-98.4	-107.8	-119.2	-56.6	-56.2	-54.9	-55	-58
R08332	2-Oxopimelate + Acetyl-CoA + H2O <=> (R)-(Homo)3-citrate + CoA	1.3	-49.5	-49.3	-48.3	-47.7	-49.5	-53.9	-59.5	-65.2	-70.9	-76.6	-82.3	-88.4	-96.1	-106.5	-50.1	-49.8	-48.8	-48.3	-50.5	-55.2	-60.9	-66.7	-72.5	-78.3	-84.2	-90.5	-99.1	-110.1	-50.6	-50.4	-49.3	-49	-51.5	-56.5	-62.3	-68.2	-74.1	-80	-86	-92.8	-102.3	-113.6	-51.2	-50.9	-49.8	-49.7	-52.5
R08217	7-Mercaptoheptanoylthreonine + ATP <=> Coenzyme B + ADP	1.3	-33.8	-32.4	-34.5	-36.1	-36.7	-38.7	-42.7	-48.2	-54.7	-62	-68.6	-76	-85.2	-96.1	-34.3	-33	-35.2	-36.6	-37.4	-39.8	-44.1	-49.8	-56.7	-64.1	-70.8	-78.5	-88.3	-99.6	-34.9	-33.7	-35.8	-37.2	-38.1	-40.9	-45.6	-51.5	-58.8	-66.2	-73	-81.2	-91.6	-103.2	-35.4	-34.3	-36.4	-37.8	-38.8
R08323	7-Mercaptoheptanoic acid + L-Threonine + ATP <=> 7-Mercaptoheptanoylthreonine + ADP + Orthophosphate	3	-91.5	-86	-83.7	-79.9	-75.6	-71.4	-72.1	-76.5	-79.9	-80.8	-81.6	-85	-93.1	-103.8	-92.3	-86.9	-84.4	-80.4	-76	-72.1	-73.5	-78.1	-81.1	-81.9	-82.9	-87.3	-96.2	-107.4	-93.1	-87.7	-85.1	-80.9	-76.5	-73	-75	-79.6	-82.3	-83	-84.4	-89.7	-99.5	-111	-93.9	-88.5	-85.8	-81.4	-76.9
R08214	(-)-threo-Iso(homo)2-citrate + NAD+ <=> 2-Oxopimelate + CO2 + NADH + H+	3.1	23	4.2	-20.2	-41.8	-57.2	-64.3	-66.2	-66.5	-66.5	-66.6	-66.9	-69.7	-74.9	-80.5	21.8	2.5	-22.5	-44.2	-59.2	-65.8	-67.4	-67.6	-67.7	-67.7	-68.3	-71.9	-77.4	-83.2	20.6	0.7	-24.7	-46.5	-61.2	-67.2	-68.6	-68.7	-68.8	-68.8	-69.9	-74.2	-80	-85.8	19.4	-1	-26.9	-48.7	-63
R08215	(-)-threo-Iso(homo)3-citrate + NAD+ <=> 2-Oxosuberate + CO2 + NADH + H+	3.1	23.4	4.7	-19.7	-41.5	-57.1	-64.3	-66.2	-66.5	-66.5	-66.6	-66.9	-69.7	-74.9	-80.5	22.2	2.9	-22	-43.8	-59.1	-65.8	-67.4	-67.6	-67.7	-67.7	-68.3	-71.9	-77.4	-83.2	21	1.2	-24.2	-46.1	-61.1	-67.2	-68.6	-68.7	-68.8	-68.8	-69.9	-74.2	-80	-85.8	19.8	-0.5	-26.4	-48.4	-63
R08328	2-Oxosuberate <=> 7-Oxoheptanoic acid + CO2	3.1	-87.8	-87.5	-85.4	-79.5	-72.4	-66.4	-60.7	-55	-49.3	-43.6	-37.9	-32.2	-26.5	-20.8	-88.7	-88.3	-86	-79.7	-72.7	-66.6	-60.8	-55	-49.2	-43.4	-37.6	-31.8	-26	-20.2	-89.5	-89.1	-86.6	-80	-73	-66.8	-60.9	-55	-49.1	-43.2	-37.3	-31.4	-25.5	-19.6	-90.4	-89.9	-87.2	-80.3	-73.2
R10392	(R)-(Homo)2-citrate <=> cis-(Homo)2-aconitate + H2O	1.9	-12.7	-14.1	-17	-17.9	-17.1	-16.8	-16.7	-16.7	-16.7	-16.7	-16.7	-16.3	-14.3	-9.6	-13	-14.5	-17.4	-18.1	-17.4	-17	-17	-17	-17	-17	-16.9	-16.4	-13.6	-8.4	-13.3	-14.9	-17.8	-18.3	-17.6	-17.3	-17.3	-17.3	-17.3	-17.3	-17.2	-16.3	-12.7	-7.2	-13.6	-15.3	-18.2	-18.6	-17.8
R10395	(R)-(Homo)3-citrate <=> cis-(Homo)3-aconitate + H2O	1.9	-12.6	-13.8	-16.7	-17.8	-17.2	-16.8	-16.7	-16.7	-16.7	-16.7	-16.7	-16.3	-14.3	-9.6	-12.9	-14.2	-17.1	-18.1	-17.4	-17.1	-17	-17	-17	-17	-16.9	-16.4	-13.6	-8.4	-13.2	-14.6	-17.5	-18.3	-17.6	-17.3	-17.3	-17.3	-17.3	-17.3	-17.2	-16.3	-12.7	-7.2	-13.5	-15	-17.9	-18.6	-17.9
R10393	cis-(Homo)2-aconitate + H2O <=> (-)-threo-Iso(homo)2-citrate	1.9	-17.5	-16.1	-13	-12.1	-12.9	-13.4	-13.4	-13.4	-13.4	-13.4	-13.4	-13.4	-13.4	-13.4	-17.7	-16.2	-13.2	-12.4	-13.3	-13.7	-13.7	-13.7	-13.7	-13.7	-13.7	-13.7	-13.7	-13.7	-18	-16.4	-13.4	-12.8	-13.7	-14	-14	-14	-14	-14	-14	-14	-14	-14	-18.3	-16.5	-13.5	-13.1	-14
R10396	cis-(Homo)3-aconitate + H2O <=> (-)-threo-Iso(homo)3-citrate	1.9	-17.6	-16.4	-13.4	-12.1	-12.9	-13.4	-13.4	-13.4	-13.4	-13.4	-13.4	-13.4	-13.4	-13.4	-17.8	-16.6	-13.5	-12.5	-13.3	-13.7	-13.7	-13.7	-13.7	-13.7	-13.7	-13.7	-13.7	-13.7	-18.1	-16.7	-13.7	-12.8	-13.6	-14	-14	-14	-14	-14	-14	-14	-14	-14	-18.4	-16.9	-13.8	-13.1	-14
R04148	Nicotinate D-ribonucleotide + Dimethylbenzimidazole <=> Nicotinate + N1-(5-Phospho-alpha-D-ribosyl)-5,6-dimethylbenzimidazole + H+	4	-36	-35	-35	-36	-40	-47	-55	-61	-67	-72	-76	-79	-81	-81	-36	-36	-35	-37	-41	-49	-56	-62	-68	-74	-77	-80	-81	-81	-37	-36	-36	-37	-43	-50	-58	-64	-70	-75	-78	-81	-82	-82	-37	-37	-36	-38	-44
R04594	N1-(5-Phospho-alpha-D-ribosyl)-5,6-dimethylbenzimidazole + H2O <=> alpha-Ribazole + Orthophosphate	1.2	-72.6	-71.8	-71.5	-71.4	-71.1	-69	-66.8	-66.4	-66.3	-66.3	-66.2	-66.5	-68.8	-72.9	-73.5	-72.7	-72.4	-72.3	-71.9	-69.6	-67.6	-67.2	-67.2	-67.1	-67	-67.5	-70.2	-74.8	-74.3	-73.5	-73.3	-73.2	-72.7	-70.1	-68.3	-68	-68	-68	-67.8	-68.6	-71.8	-76.8	-75.2	-74.4	-74.2	-74.1	-73.5
R05705	FMN + NADH + H+ <=> Reduced FMN + NAD+	3	-169	-150.6	-126.8	-104.9	-87.1	-74.7	-61.6	-45.9	-29	-12.5	1.6	16.1	37.2	59.8	-169.5	-150.6	-126.3	-104.1	-86.3	-73.7	-60.1	-44	-26.8	-10.2	3.7	20.4	42.7	65.8	-170	-150.6	-125.8	-103.3	-85.6	-72.7	-58.6	-42	-24.5	-7.9	6.2	25.2	48.2	71.7	-170.5	-150.6	-125.4	-102.6	-84.8
R05706	FMN + NADPH + H+ <=> Reduced FMN + NADP+	3	-168.8	-145.1	-123	-102.3	-84.3	-73.5	-61.5	-45.9	-29	-11.8	5	21.8	43.4	66.1	-169.2	-145	-122.5	-101.3	-83.4	-72.6	-60	-43.9	-26.7	-9.1	7.7	26.3	48.7	71.9	-169.5	-144.8	-121.9	-100.3	-82.6	-71.6	-58.4	-41.9	-24.3	-6.4	10.8	31	54.2	77.7	-169.9	-144.7	-121.3	-99.3	-81.8
R05808	Cobalt-sirohydrochlorin + S-Adenosyl-L-methionine <=> Cobalt-factor III + S-Adenosyl-L-homocysteine	100000	0	0	0	0	0	0	0	0	0	0	0	0	0	0	0	0	0	0	0	0	0	0	0	0	0	0	0	0	0	0	0	0	0	0	0	0	0	0	0	0	0	0	0	0	0	0	0
R05809	Cobalt-precorrin 3 + S-Adenosyl-L-methionine <=> Cobalt-precorrin 4 + S-Adenosyl-L-homocysteine	100000	0	0	0	0	0	0	0	0	0	0	0	0	0	0	0	0	0	0	0	0	0	0	0	0	0	0	0	0	0	0	0	0	0	0	0	0	0	0	0	0	0	0	0	0	0	0	0
R05810	Cobalt-precorrin 4 + S-Adenosyl-L-methionine <=> Cobalt-precorrin 5A + S-Adenosyl-L-homocysteine	100000	0	0	0	0	0	0	0	0	0	0	0	0	0	0	0	0	0	0	0	0	0	0	0	0	0	0	0	0	0	0	0	0	0	0	0	0	0	0	0	0	0	0	0	0	0	0	0
R07772	Cobalt-precorrin 5A + H2O <=> Cobalt-precorrin 5B + Acetaldehyde	100000	0	0	0	0	0	0	0	0	0	0	0	0	0	0	0	0	0	0	0	0	0	0	0	0	0	0	0	0	0	0	0	0	0	0	0	0	0	0	0	0	0	0	0	0	0	0	0
R07773	Cobalt-precorrin 5B + S-Adenosyl-L-methionine <=> Cobalt-precorrin 6 + S-Adenosyl-L-homocysteine	100000	0	0	0	0	0	0	0	0	0	0	0	0	0	0	0	0	0	0	0	0	0	0	0	0	0	0	0	0	0	0	0	0	0	0	0	0	0	0	0	0	0	0	0	0	0	0	0
R05812	Cobalt-precorrin 6 + NADH + H+ <=> Cobalt-dihydro-precorrin 6 + NAD+	100000	0	0	0	0	0	0	0	0	0	0	0	0	0	0	0	0	0	0	0	0	0	0	0	0	0	0	0	0	0	0	0	0	0	0	0	0	0	0	0	0	0	0	0	0	0	0	0
R07774	Cobalt-dihydro-precorrin 6 + S-Adenosyl-L-methionine <=> Cobalt-precorrin 7 + S-Adenosyl-L-homocysteine + CO2	100000	0	0	0	0	0	0	0	0	0	0	0	0	0	0	0	0	0	0	0	0	0	0	0	0	0	0	0	0	0	0	0	0	0	0	0	0	0	0	0	0	0	0	0	0	0	0	0
R07775	Cobalt-precorrin 7 + S-Adenosyl-L-methionine <=> Cobalt-precorrin 8 + S-Adenosyl-L-homocysteine	100000	0	0	0	0	0	0	0	0	0	0	0	0	0	0	0	0	0	0	0	0	0	0	0	0	0	0	0	0	0	0	0	0	0	0	0	0	0	0	0	0	0	0	0	0	0	0	0
R05814	Cobalt-precorrin 8 <=> Cobyrinate	100000	0	0	0	0	0	0	0	0	0	0	0	0	0	0	0	0	0	0	0	0	0	0	0	0	0	0	0	0	0	0	0	0	0	0	0	0	0	0	0	0	0	0	0	0	0	0	0
R05815	Cobyrinate + 2 L-Glutamine + 2 ATP + 2 H2O <=> Cob(II)yrinate a,c diamide + 2 L-Glutamate + 2 ADP + 2 Orthophosphate	100000	0	0	0	0	0	0	0	0	0	0	0	0	0	0	0	0	0	0	0	0	0	0	0	0	0	0	0	0	0	0	0	0	0	0	0	0	0	0	0	0	0	0	0	0	0	0	0
R05225	Adenosyl cobyrinate a,c diamide + 4 L-Glutamine + 4 ATP + 4 H2O <=> Adenosyl cobyrinate hexaamide + 4 L-Glutamate + 4 Orthophosphate + 4 ADP	100000	0	0	0	0	0	0	0	0	0	0	0	0	0	0	0	0	0	0	0	0	0	0	0	0	0	0	0	0	0	0	0	0	0	0	0	0	0	0	0	0	0	0	0	0	0	0	0
R07302	ATP + Adenosyl cobyrinate hexaamide + (R)-1-Aminopropan-2-ol <=> ADP + Orthophosphate + Adenosyl cobinamide	100000	0	0	0	0	0	0	0	0	0	0	0	0	0	0	0	0	0	0	0	0	0	0	0	0	0	0	0	0	0	0	0	0	0	0	0	0	0	0	0	0	0	0	0	0	0	0	0
R06558	Adenosyl cobinamide + GTP <=> Adenosyl cobinamide phosphate + GDP	100000	0	0	0	0	0	0	0	0	0	0	0	0	0	0	0	0	0	0	0	0	0	0	0	0	0	0	0	0	0	0	0	0	0	0	0	0	0	0	0	0	0	0	0	0	0	0	0
R05221	Adenosyl cobinamide + ATP <=> Adenosyl cobinamide phosphate + ADP	100000	0	0	0	0	0	0	0	0	0	0	0	0	0	0	0	0	0	0	0	0	0	0	0	0	0	0	0	0	0	0	0	0	0	0	0	0	0	0	0	0	0	0	0	0	0	0	0
R05222	Adenosyl cobinamide phosphate + GTP <=> Adenosine-GDP-cobinamide + Diphosphate	100000	0	0	0	0	0	0	0	0	0	0	0	0	0	0	0	0	0	0	0	0	0	0	0	0	0	0	0	0	0	0	0	0	0	0	0	0	0	0	0	0	0	0	0	0	0	0	0
R05223	Adenosine-GDP-cobinamide + alpha-Ribazole <=> Cobamide coenzyme	100000	0	0	0	0	0	0	0	0	0	0	0	0	0	0	0	0	0	0	0	0	0	0	0	0	0	0	0	0	0	0	0	0	0	0	0	0	0	0	0	0	0	0	0	0	0	0	0
R05789	(2R)-O-Phospho-3-sulfolactate + H2O <=> (2R)-3-Sulfolactate + Orthophosphate	1.3	-78	-75.4	-74.8	-74.4	-72.7	-69.1	-67	-66.6	-66.6	-66.6	-66.9	-69.1	-75.5	-85.7	-78.7	-76.2	-75.5	-75.1	-73.1	-69.4	-67.6	-67.3	-67.2	-67.3	-67.8	-70.7	-78.3	-89.1	-79.5	-77	-76.3	-75.8	-73.5	-69.8	-68.2	-67.9	-67.9	-68	-68.8	-72.7	-81.3	-92.6	-80.2	-77.7	-77.1	-76.4	-73.8
R07136	(2R)-3-Sulfolactate + NAD+ <=> 3-Sulfopyruvate + NADH + H+	1	90.9	70.5	45.3	23	4.3	-8	-15.6	-21.5	-27.3	-33	-39	-47.1	-56.2	-62.9	90.2	69.3	43.6	21	2.4	-9.6	-16.9	-23	-28.8	-34.6	-41	-49.9	-58.6	-65.1	89.6	68.1	42	19.1	0.5	-11.1	-18.3	-24.4	-30.3	-36.3	-43.1	-52.6	-60.8	-67.2	88.9	66.8	40.3	17.2	-1.3
R05774	3-Sulfopyruvate <=> Sulfoacetaldehyde + CO2	3.1	-91.4	-88.6	-83.4	-77.8	-72.1	-66.4	-60.7	-55	-49.3	-43.6	-37.9	-32.2	-26.5	-20.8	-92.2	-89.2	-83.9	-78.2	-72.4	-66.6	-60.8	-55	-49.2	-43.4	-37.6	-31.8	-26	-20.2	-93	-89.8	-84.4	-78.6	-72.7	-66.8	-60.9	-55	-49.1	-43.2	-37.3	-31.4	-25.5	-19.6	-93.8	-90.4	-84.9	-79	-73
R07476	Sulfite + Phosphoenolpyruvate <=> (2R)-O-Phospho-3-sulfolactate	70000	0	0	0	0	0	0	0	0	0	0	0	0	0	0	0	0	0	0	0	0	0	0	0	0	0	0	0	0	0	0	0	0	0	0	0	0	0	0	0	0	0	0	0	0	0	0	0
R00573	ATP + UTP + L-Glutamine + H2O <=> ADP + Orthophosphate + CTP + L-Glutamate	2.6	-129.5	-113.2	-102.2	-97.1	-96.1	-99.5	-104.1	-108.7	-111.5	-113.3	-116.9	-124.9	-135.8	-147.1	-130.7	-114.1	-103.2	-98.2	-97.6	-101.2	-105.9	-110.4	-113.2	-115.2	-119.6	-128.5	-139.6	-151.2	-131.8	-115	-104.1	-99.3	-99.2	-103	-107.6	-112.2	-115	-117.2	-122.5	-132.1	-143.6	-155.3	-132.9	-116	-105.1	-100.5	-100.8
R00571	ATP + UTP + Ammonia <=> ADP + Orthophosphate + CTP	2.5	-65	-54	-48.1	-47	-47.4	-51	-55.7	-59.8	-60.2	-56.7	-54.8	-57.6	-65.6	-76.4	-65.7	-54.5	-48.7	-47.7	-48.4	-52.2	-56.8	-60.8	-60.6	-57	-55.8	-59.8	-68.7	-79.9	-66.3	-55	-49.3	-48.3	-49.3	-53.3	-57.9	-61.7	-60.9	-57.4	-57.1	-62.1	-71.9	-83.4	-67	-55.5	-49.9	-49	-50.3
R10305	O-Acetyl-L-serine + L-Homocysteine <=> L-Cystathionine + Acetate	4	-77	-76	-75	-76	-80	-85	-91	-96	-100	-104	-104	-104	-104	-104	-77	-76	-76	-77	-81	-86	-92	-97	-101	-104	-105	-105	-105	-105	-78	-77	-77	-78	-82	-88	-93	-98	-103	-105	-105	-106	-106	-106	-78	-77	-77	-79	-83
R00897	O-Acetyl-L-serine + Hydrogen sulfide <=> L-Cysteine + Acetate	5	-107	-100	-93	-88	-86	-86	-86	-85	-84	-86	-91	-97	-103	-108	-107	-100	-94	-89	-87	-86	-86	-86	-85	-88	-93	-99	-104	-110	-108	-101	-94	-89	-87	-87	-87	-86	-86	-89	-95	-100	-106	-112	-108	-101	-94	-89	-88
[truncated: 299 more rows]
[truncated: 177 more columns]

## Sheet: E
			25°C (298.15K)														30°C (303.15K)														35°C (308.15K)														40°C (313.15K)
[truncated: 403 more rows]
[truncated: 177 more columns]

## Sheet: F
			25°C (298.15K)														30°C (303.15K)														35°C (308.15K)														40°C (313.15K)
[truncated: 403 more rows]
[truncated: 177 more columns]
