# Supplementary material for: Energy at Origins: Favorable Thermodynamics of Biosynthetic Reactions in the Last Universal Common Ancestor (LUCA)
Source: Front Microbiol. 2021 Dec 13;12:793664. doi: 10.3389/fmicb.2021.793664 (PMC8710812; doi:10.3389/fmicb.2021.793664)
Supplement: Supplementary file 4 [file Table_4.XLSX]

## Sheet: Summary
Supplementary Table 4. Gibbs energy ΔG for 73 biosynthetic core reactions at different hydrogen concentrations after replacing natural reductants with H2.
The temperature was altered from 25-100 °C and pH from 1-14 at constant ionic strength 250 mM. Concentration ratios are at nonequilibrium 1:0.01 mM (reactant excess).
Sheet
A	Gibbs energies ΔG for fixed H2 0.001 mM
B	Gibbs energies ΔG for fixed H2 0.01 mM
C	Gibbs energies ΔG for fixed H2 0.1 mM
D	Gibbs energies ΔG for fixed H2 1 mM
E	Gibbs energies ΔG for fixed H2 10 mM
F	Gibbs energies ΔG for fixed H2 100 mM

## Sheet: A
			25°C (298.15K)														30°C (303.15K)														35°C (308.15K)														40°C (313.15K)
Reaction ID	Equation	Uncertainty	pH 1	pH 2	pH 3	pH 4	pH 5	pH 6	pH 7	pH 8	pH 9	pH 10	pH 11	pH 12	pH 13	pH 14	pH 1	pH 2	pH 3	pH 4	pH 5	pH 6	pH 7	pH 8	pH 9	pH 10	pH 11	pH 12	pH 13	pH 14	pH 1	pH 2	pH 3	pH 4	pH 5	pH 6	pH 7	pH 8	pH 9	pH 10	pH 11	pH 12	pH 13	pH 14	pH 1	pH 2	pH 3	pH 4	pH 5
R00396	Pyruvate + Ammonia + H2 <=> L-Alanine + H2O	3	-31.5	-31.7	-32.1	-32.3	-32.3	-32.3	-32.3	-32.2	-31.4	-30.6	-30.4	-30.4	-30.4	-30.4	-30.9	-31	-31.4	-31.6	-31.6	-31.6	-31.6	-31.4	-30.5	-29.9	-29.7	-29.7	-29.7	-29.7	-30.2	-30.4	-30.7	-30.9	-30.9	-30.9	-30.9	-30.6	-29.7	-29.2	-29.1	-29.1	-29.1	-29.1	-29.5	-29.7	-30	-30.2	-30.2
R03443	N-Acetyl-L-glutamate 5-phosphate + H2 <=> N-Acetyl-L-glutamate 5-semialdehyde + Orthophosphate	3.3	-60	-58.4	-57.2	-55.8	-54.3	-51.2	-49.1	-48.7	-48.7	-48.7	-49	-50.8	-55.4	-60.9	-60.1	-58.5	-57.3	-55.8	-54.2	-50.9	-49	-48.7	-48.7	-48.7	-49.2	-51.6	-56.6	-62.3	-60.2	-58.6	-57.3	-55.8	-54	-50.6	-48.9	-48.7	-48.6	-48.7	-49.4	-52.5	-57.8	-63.6	-60.3	-58.7	-57.4	-55.8	-53.8
R10866	Acetyl-CoA + CO2 + H2 <=> Pyruvate + CoA	4	33	32	30	25	21	15	10	4	-2	-7	-13	-19	-24	-30	33	32	30	25	20	15	9	3	-2	-8	-14	-20	-26	-31	33	33	30	25	20	15	9	3	-3	-9	-15	-21	-27	-33	33	33	30	25	20
R00402	Fumarate + H2 <=> Succinate	4	-83	-83	-83	-80	-76	-74	-74	-74	-74	-74	-74	-74	-74	-74	-83	-83	-82	-79	-75	-74	-74	-74	-74	-74	-74	-74	-74	-74	-83	-83	-82	-78	-75	-73	-73	-73	-73	-73	-73	-73	-73	-73	-82	-82	-81	-78	-74
R00342	Oxaloacetate + H2 <=> (S)-Malate	3	-55.6	-54.5	-50.9	-46	-43.1	-42.4	-42.3	-42.3	-42.3	-42.3	-42.3	-42.3	-42.3	-42.3	-55.2	-54	-50.2	-45.3	-42.6	-42	-41.9	-41.9	-41.9	-41.9	-41.9	-41.9	-41.9	-41.9	-54.8	-53.5	-49.5	-44.6	-42.1	-41.6	-41.6	-41.5	-41.5	-41.5	-41.5	-41.5	-41.5	-41.5	-54.4	-53	-48.8	-43.9	-41.6
R00267	2-Oxoglutarate + CO2 + H2 <=> Isocitrate	4	6	6	8	11	9	4	-1	-7	-13	-18	-24	-30	-35	-41	6	7	9	11	10	4	-1	-7	-13	-19	-25	-30	-36	-42	7	8	10	12	10	4	-1	-7	-13	-19	-25	-31	-37	-43	8	8	11	13	10
R01197	Succinyl-CoA + CO2 + H2 <=> 2-Oxoglutarate + CoA	5	20	16	11	12	13	9	4	-2	-8	-13	-19	-25	-30	-36	20	16	11	12	13	9	3	-3	-8	-14	-20	-26	-32	-37	20	16	11	13	13	8	3	-3	-9	-15	-21	-27	-33	-39	21	16	11	13	13
R01196	Acetyl-CoA + CO2 + H2 <=> Pyruvate + CoA	4	33	32	30	25	21	15	10	4	-2	-7	-13	-19	-24	-30	33	32	30	25	20	15	9	3	-2	-8	-14	-20	-26	-31	33	33	30	25	20	15	9	3	-3	-9	-15	-21	-27	-33	33	33	30	25	20
R07168	5,10-Methylenetetrahydrofolate + H2 <=> 5-Methyltetrahydrofolate	5	-70	-64	-59	-57	-57	-56	-56	-56	-56	-56	-56	-56	-56	-56	-70	-64	-59	-57	-56	-56	-56	-56	-56	-56	-56	-55	-55	-55	-69	-63	-58	-56	-56	-56	-56	-56	-55	-55	-55	-55	-55	-55	-69	-63	-57	-56	-55
R01220	5,10-Methenyltetrahydrofolate + H2 <=> 5,10-Methylenetetrahydrofolate	3.2	0.8	-5	-11.2	-15.2	-16.2	-18.6	-21.7	-22.6	-22.8	-23.7	-27	-32.3	-37.9	-43.6	1.1	-4.8	-11.1	-14.9	-16	-18.7	-21.5	-22.3	-22.6	-23.7	-27.6	-33.1	-38.8	-44.6	1.5	-4.6	-11	-14.6	-15.8	-18.7	-21.4	-22.1	-22.3	-23.9	-28.2	-33.9	-39.8	-45.7	1.8	-4.3	-10.9	-14.3	-15.6
R00134	CO2 + H2 <=> Formate	4	19	19	18	17	13	7	1	-4	-10	-16	-21	-27	-33	-38	19	19	19	17	13	7	1	-5	-10	-16	-22	-28	-34	-39	19	19	19	17	12	7	1	-5	-11	-17	-23	-29	-35	-40	20	20	19	17	12
R07157	CO2 + H2 <=> CO + H2O	5	33	33	33	33	33	33	33	33	33	33	33	33	33	33	34	34	34	34	34	34	34	34	34	34	34	34	34	34	34	34	34	34	34	34	34	34	34	34	34	34	34	34	34	34	34	34	34
R02472	2-Dehydropantoate + H2 <=> (R)-Pantoate	4	-36	-36	-34	-33	-32	-32	-32	-32	-32	-32	-32	-32	-33	-37	-35	-35	-34	-32	-31	-31	-31	-31	-31	-31	-31	-32	-33	-38	-35	-35	-33	-32	-31	-31	-31	-31	-31	-31	-31	-31	-34	-39	-35	-34	-33	-31	-31
R04439	(S)-2-Acetolactate + H2 <=> (R)-2,3-Dihydroxy-3-methylbutanoate	3	-33.4	-33.3	-32.8	-31.8	-31.5	-31.4	-31.4	-31.4	-31.4	-31.4	-31.2	-29.8	-27.9	-27.4	-33	-32.9	-32.3	-31.4	-31.1	-31	-31	-31	-31	-31	-30.6	-29	-27.3	-27	-32.6	-32.5	-31.9	-30.9	-30.7	-30.7	-30.7	-30.7	-30.7	-30.6	-30	-28.1	-26.8	-26.6	-32.3	-32.1	-31.5	-30.5	-30.3
R08214	(-)-threo-Iso(homo)2-citrate <=> 2-Oxopimelate + CO2 + H2	4	-50	-50	-51	-50	-47	-42	-36	-31	-25	-19	-14	-8	-2	4	-51	-52	-52	-52	-48	-43	-37	-31	-25	-19	-14	-8	-2	4	-53	-53	-53	-53	-49	-43	-37	-31	-25	-20	-14	-8	-2	4	-54	-54	-55	-54	-49
R08215	(-)-threo-Iso(homo)3-citrate <=> 2-Oxosuberate + CO2 + H2	4	-50	-50	-50	-50	-47	-42	-36	-31	-25	-19	-14	-8	-2	4	-51	-51	-52	-51	-48	-43	-37	-31	-25	-19	-14	-8	-2	4	-52	-52	-53	-52	-49	-43	-37	-31	-25	-20	-14	-8	-2	4	-53	-54	-54	-53	-49
R05705	FMN + H2 <=> Reduced FMN	4	-44	-45	-45	-45	-46	-46	-40	-30	-19	-8	0	6	16	27	-44	-44	-44	-45	-45	-45	-39	-28	-17	-6	1	9	19	31	-44	-44	-44	-44	-45	-44	-37	-26	-15	-4	3	12	23	35	-43	-44	-44	-44	-44
R05706	FMN + H2 <=> Reduced FMN	4	-44	-45	-45	-45	-46	-46	-40	-30	-19	-8	0	6	16	27	-44	-44	-44	-45	-45	-45	-39	-28	-17	-6	1	9	19	31	-44	-44	-44	-44	-45	-44	-37	-26	-15	-4	3	12	23	35	-43	-44	-44	-44	-44
R05812	Cobalt-precorrin 6 + H2 <=> Cobalt-dihydro-precorrin 6	100000	0	0	0	0	0	0	0	0	0	0	0	0	0	0	0	0	0	0	0	0	0	0	0	0	0	0	0	0	0	0	0	0	0	0	0	0	0	0	0	0	0	0	0	0	0	0	0
R07136	(2R)-3-Sulfolactate <=> 3-Sulfopyruvate + H2	3	12.1	10.3	8.9	8.6	8.6	8.6	8.6	8.6	8.6	8.6	8.6	8.9	10.9	15.5	11.2	9.4	8.1	7.9	7.8	7.8	7.8	7.8	7.8	7.8	7.9	8.4	11	16.1	10.4	8.5	7.3	7.1	7.1	7.1	7.1	7.1	7.1	7.1	7.2	8	11.3	16.7	9.6	7.7	6.5	6.3	6.3
R03947	Precorrin 2 <=> Sirohydrochlorin + H2	100000	0	0	0	0	0	0	0	0	0	0	0	0	0	0	0	0	0	0	0	0	0	0	0	0	0	0	0	0	0	0	0	0	0	0	0	0	0	0	0	0	0	0	0	0	0	0	0
R03458	5-Amino-6-(5'-phosphoribosylamino)uracil + H2 <=> 5-Amino-6-(5'-phospho-D-ribitylamino)uracil	3.3	-44.2	-43.1	-42.8	-42.7	-42.5	-41.8	-41.3	-40.8	-38.4	-33.5	-27.4	-20	-13.6	-7.8	-43.8	-42.7	-42.4	-42.3	-42.1	-41.3	-40.8	-40.2	-37.3	-32.1	-25.6	-18	-11.7	-5.9	-43.4	-42.3	-42	-41.9	-41.7	-40.9	-40.4	-39.5	-36.1	-30.6	-23.6	-16.1	-9.9	-4	-43	-41.9	-41.6	-41.6	-41.2
R01061	3-Phospho-D-glyceroyl phosphate + H2 <=> D-Glyceraldehyde 3-phosphate + Orthophosphate	3	-58.6	-56.1	-55.4	-55.2	-53.9	-48.9	-45.9	-45.3	-45	-43	-38.9	-36.7	-39.7	-45.1	-58.6	-56.1	-55.5	-55.2	-53.6	-48.5	-45.8	-45.4	-44.9	-42.5	-38.4	-37.2	-41.1	-46.7	-58.6	-56.1	-55.5	-55.2	-53.2	-48.1	-45.8	-45.4	-44.8	-42	-37.9	-37.9	-42.5	-48.3	-58.6	-56.1	-55.5	-55.2	-52.8
R01063	3-Phospho-D-glyceroyl phosphate + H2 <=> D-Glyceraldehyde 3-phosphate + Orthophosphate	3	-58.6	-56.1	-55.4	-55.2	-53.9	-48.9	-45.9	-45.3	-45	-43	-38.9	-36.7	-39.7	-45.1	-58.6	-56.1	-55.5	-55.2	-53.6	-48.5	-45.8	-45.4	-44.9	-42.5	-38.4	-37.2	-41.1	-46.7	-58.6	-56.1	-55.5	-55.2	-53.2	-48.1	-45.8	-45.4	-44.8	-42	-37.9	-37.9	-42.5	-48.3	-58.6	-56.1	-55.5	-55.2	-52.8
R00243	2-Oxoglutarate + Ammonia + H2 <=> L-Glutamate + H2O	3	-33.4	-34.4	-35.1	-33.4	-32.3	-32.1	-32.1	-32.1	-31.8	-31.6	-31.5	-31.5	-31.5	-31.5	-32.8	-33.8	-34.3	-32.5	-31.5	-31.4	-31.4	-31.3	-31	-30.9	-30.9	-30.9	-30.9	-30.9	-32.1	-33.1	-33.5	-31.6	-30.8	-30.6	-30.6	-30.5	-30.3	-30.2	-30.2	-30.2	-30.2	-30.2	-31.5	-32.5	-32.7	-30.8	-30
R00248	2-Oxoglutarate + Ammonia + H2 <=> L-Glutamate + H2O	3	-33.4	-34.4	-35.1	-33.4	-32.3	-32.1	-32.1	-32.1	-31.8	-31.6	-31.5	-31.5	-31.5	-31.5	-32.8	-33.8	-34.3	-32.5	-31.5	-31.4	-31.4	-31.3	-31	-30.9	-30.9	-30.9	-30.9	-30.9	-32.1	-33.1	-33.5	-31.6	-30.8	-30.6	-30.6	-30.5	-30.3	-30.2	-30.2	-30.2	-30.2	-30.2	-31.5	-32.5	-32.7	-30.8	-30
R01465	L-Threonine <=> L-2-Amino-3-oxobutanoic acid + H2	4	20	20	19	19	19	18	17	13	10	9	9	8	7	3	20	19	18	18	18	18	16	12	9	8	8	8	6	1	19	18	17	17	17	17	15	10	8	7	7	7	4	-1	18	17	17	16	16
R03759	Aminoacetone + H2 <=> (R)-1-Aminopropan-2-ol	3	-31.4	-31.4	-31.4	-31.4	-31.4	-31.4	-31.1	-29.3	-25.2	-22.2	-21.5	-21.4	-21.4	-21.4	-31	-31	-31	-31	-31	-31	-30.6	-28.4	-24.2	-21.6	-21.1	-21	-21	-21	-30.7	-30.7	-30.7	-30.7	-30.7	-30.6	-30.1	-27.5	-23.3	-21.1	-20.7	-20.6	-20.6	-20.6	-30.3	-30.3	-30.3	-30.3	-30.3
R01130	IMP + H2O <=> Xanthosine 5'-phosphate + H2	5	10	9	9	9	9	9	9	9	9	9	9	9	7	6	9	9	9	9	9	9	9	9	9	8	8	7	6	5	8	8	8	8	8	8	8	8	8	7	7	6	5	4	8	7	7	7	7
R01163	L-Histidinal + H2O <=> L-Histidine + H2	3.5	-10.4	-11.5	-15.4	-20.9	-26.7	-33.3	-40.7	-45	-46.5	-49.6	-54.7	-60.5	-66.5	-72.3	-11.1	-12.4	-16.4	-22	-27.9	-34.7	-42.1	-46	-47.6	-51.1	-56.6	-62.5	-68.6	-74.5	-11.9	-13.3	-17.4	-23.1	-29.2	-36.2	-43.5	-46.9	-48.7	-52.8	-58.4	-64.5	-70.7	-76.7	-12.7	-14.1	-18.4	-24.2	-30.4
R03012	L-Histidinol <=> L-Histidinal + H2	3.1	-22.7	-17	-11.3	-5.6	0.1	5.7	10.4	13.3	15.2	19.2	24.6	30.1	35.1	40.4	-23.4	-17.6	-11.8	-6	-0.2	5.4	10.1	12.8	14.9	19.3	24.9	30.4	35.5	41	-24.1	-18.2	-12.3	-6.4	-0.5	5.1	9.7	12.3	14.7	19.5	25.2	30.7	36	41.7	-24.8	-18.8	-12.8	-6.8	-0.9
R00994	D-erythro-3-Methylmalate <=> 2-Oxobutanoate + CO2 + H2	6	-53	-53	-54	-54	-52	-47	-41	-35	-30	-24	-18	-13	-7	-1	-54	-55	-55	-55	-52	-47	-42	-36	-30	-24	-18	-13	-7	-1	-56	-56	-56	-56	-53	-48	-42	-36	-30	-24	-19	-13	-7	-1	-57	-57	-58	-57	-54
R05068	(R)-3-Hydroxy-3-methyl-2-oxopentanoate + H2 <=> (R)-2,3-Dihydroxy-3-methylpentanoate	3	-35.8	-35.6	-34.2	-32.2	-31.5	-31.4	-31.4	-31.4	-31.4	-31.4	-31.5	-31.7	-32.5	-33	-35.4	-35.1	-33.7	-31.7	-31.1	-31.1	-31	-31	-31	-31	-31.1	-31.5	-32.3	-32.6	-35	-34.7	-33.2	-31.2	-30.7	-30.7	-30.7	-30.7	-30.7	-30.7	-30.7	-31.3	-32.1	-32.3	-34.6	-34.3	-32.7	-30.8	-30.3
R04426	(2R,3S)-3-Isopropylmalate <=> (2S)-2-Isopropyl-3-oxosuccinate + H2	3	21.3	21	18.8	14.1	10.1	8.8	8.6	8.6	8.6	8.6	8.6	8.6	8.6	8.6	20.6	20.1	17.8	13	9.2	8	7.9	7.8	7.8	7.8	7.8	7.8	7.8	7.8	19.8	19.3	16.7	11.9	8.2	7.2	7.1	7.1	7.1	7.1	7.1	7.1	7.1	7.1	19	18.5	15.7	10.7	7.3
R01088	4-Methyl-2-oxopentanoate + Ammonia + H2 <=> L-Leucine + H2O	3.4	-29.9	-30.1	-31.2	-32.2	-32.5	-32.5	-32.5	-32.3	-31.5	-30.6	-30.4	-30.3	-30.3	-30.3	-29.2	-29.5	-30.6	-31.6	-31.8	-31.8	-31.8	-31.5	-30.6	-29.8	-29.7	-29.7	-29.7	-29.7	-28.6	-28.8	-29.9	-30.9	-31	-31.1	-31	-30.7	-29.7	-29.1	-29	-29	-29	-29	-27.9	-28.2	-29.3	-30.2	-30.3
R04198	(2S,4S)-4-Hydroxy-2,3,4,5-tetrahydrodipicolinate + H2 <=> 2,3,4,5-Tetrahydrodipicolinate + H2O	3.3	-65.1	-65	-64.4	-63.6	-63.4	-63.4	-63.4	-63.4	-63.4	-63.4	-63.4	-63.4	-63.4	-63.4	-64.7	-64.6	-64	-63.2	-63	-63	-63	-63	-63	-63	-63	-63	-63	-63	-64.3	-64.2	-63.5	-62.7	-62.6	-62.6	-62.6	-62.6	-62.6	-62.6	-62.6	-62.6	-62.6	-62.6	-64	-63.8	-63.1	-62.3	-62.2
R01934	Homoisocitrate <=> 2-Oxoadipate + CO2 + H2	5	-42	-43	-43	-43	-39	-34	-28	-23	-17	-11	-5	0	6	12	-44	-44	-45	-44	-40	-35	-29	-23	-17	-11	-6	0	6	12	-45	-45	-46	-45	-41	-35	-29	-23	-17	-12	-6	0	6	12	-46	-47	-47	-46	-41
R00715	N6-(L-1,3-Dicarboxypropyl)-L-lysine + H2O <=> L-Lysine + 2-Oxoglutarate + H2	4	-4	-2	1	0	-2	-2	-2	-2	-1	1	2	2	2	2	-5	-3	-1	-2	-3	-3	-3	-3	-2	0	1	1	1	1	-6	-5	-2	-3	-4	-5	-5	-4	-3	-1	-1	-1	-1	-1	-8	-6	-3	-5	-6
R04199	(2S,4S)-4-Hydroxy-2,3,4,5-tetrahydrodipicolinate + H2 <=> 2,3,4,5-Tetrahydrodipicolinate + H2O	3.3	-65.1	-65	-64.4	-63.6	-63.4	-63.4	-63.4	-63.4	-63.4	-63.4	-63.4	-63.4	-63.4	-63.4	-64.7	-64.6	-64	-63.2	-63	-63	-63	-63	-63	-63	-63	-63	-63	-63	-64.3	-64.2	-63.5	-62.7	-62.6	-62.6	-62.6	-62.6	-62.6	-62.6	-62.6	-62.6	-62.6	-62.6	-64	-63.8	-63.1	-62.3	-62.2
R02315	L-Glutamate + L-2-Aminoadipate 6-semialdehyde + H2 <=> N6-(L-1,3-Dicarboxypropyl)-L-lysine + H2O	4	-34	-34	-34	-33	-33	-33	-33	-33	-32	-30	-29	-29	-29	-29	-33	-33	-33	-33	-32	-32	-32	-32	-31	-29	-29	-29	-29	-29	-32	-32	-32	-32	-31	-31	-31	-31	-30	-28	-28	-28	-28	-28	-32	-32	-32	-31	-31
R02755	L-2-Amino-6-oxoheptanedioate + Ammonia + H2 <=> meso-2,6-Diaminoheptanedioate + H2O	4	-25	-24	-24	-25	-25	-25	-25	-25	-24	-23	-23	-23	-23	-23	-24	-23	-24	-24	-24	-24	-24	-24	-23	-22	-22	-22	-22	-22	-24	-23	-23	-24	-24	-24	-24	-23	-22	-21	-21	-21	-21	-21	-23	-22	-22	-23	-23
R02291	4-Phospho-L-aspartate + H2 <=> L-Aspartate 4-semialdehyde + Orthophosphate	3.4	-27.7	-25.4	-24.2	-24	-23.8	-22.7	-21.1	-18.7	-16.1	-15.3	-15.5	-17.3	-21.9	-27.4	-27.7	-25.4	-24.3	-24.1	-23.8	-22.6	-20.9	-18.3	-15.9	-15.3	-15.7	-18.1	-23.1	-28.8	-27.8	-25.5	-24.4	-24.2	-23.8	-22.5	-20.8	-18	-15.8	-15.4	-16	-19.1	-24.4	-30.2	-27.9	-25.5	-24.5	-24.3	-23.8
R01773	L-Aspartate 4-semialdehyde + H2 <=> L-Homoserine	3.4	-36.7	-36.1	-35.5	-35.3	-35.3	-35.3	-35.3	-35.1	-34.7	-34.3	-34.3	-34.3	-34.3	-34.3	-36.3	-35.7	-35.1	-34.9	-34.9	-34.9	-34.9	-34.7	-34.2	-33.9	-33.9	-33.9	-33.9	-33.9	-35.9	-35.3	-34.7	-34.5	-34.5	-34.5	-34.5	-34.3	-33.7	-33.5	-33.5	-33.5	-33.5	-33.5	-35.5	-34.9	-34.3	-34.2	-34.1
R01775	L-Aspartate 4-semialdehyde + H2 <=> L-Homoserine	3.4	-36.7	-36.1	-35.5	-35.3	-35.3	-35.3	-35.3	-35.1	-34.7	-34.3	-34.3	-34.3	-34.3	-34.3	-36.3	-35.7	-35.1	-34.9	-34.9	-34.9	-34.9	-34.7	-34.2	-33.9	-33.9	-33.9	-33.9	-33.9	-35.9	-35.3	-34.7	-34.5	-34.5	-34.5	-34.5	-34.3	-33.7	-33.5	-33.5	-33.5	-33.5	-33.5	-35.5	-34.9	-34.3	-34.2	-34.1
R07407	L-Aspartate <=> Iminoaspartate + H2	4	39	46	54	55	52	51	51	51	53	57	63	68	74	80	38	46	54	54	51	50	50	51	53	57	63	69	75	81	38	45	53	53	50	50	50	50	53	58	63	69	75	81	37	45	52	52	50
R07410	L-Aspartate <=> Iminoaspartate + H2	4	39	46	54	55	52	51	51	51	53	57	63	68	74	80	38	46	54	54	51	50	50	51	53	57	63	69	75	81	38	45	53	53	50	50	50	50	53	58	63	69	75	81	37	45	52	52	50
R02736	beta-D-Glucose 6-phosphate <=> D-Glucono-1,5-lactone 6-phosphate + H2	4	-21	-21	-21	-21	-21	-21	-21	-21	-21	-20	-19	-17	-12	-6	-22	-22	-22	-22	-22	-22	-21	-21	-21	-21	-19	-16	-11	-6	-23	-23	-23	-23	-23	-22	-22	-22	-22	-21	-20	-16	-11	-5	-24	-23	-23	-23	-23
R10907	beta-D-Glucose 6-phosphate <=> D-Glucono-1,5-lactone 6-phosphate + H2	4	-21	-21	-21	-21	-21	-21	-21	-21	-21	-20	-19	-17	-12	-6	-22	-22	-22	-22	-22	-22	-21	-21	-21	-21	-19	-16	-11	-6	-23	-23	-23	-23	-23	-22	-22	-22	-22	-21	-20	-16	-11	-5	-24	-23	-23	-23	-23
R01528	6-Phospho-D-gluconate <=> D-Ribulose 5-phosphate + CO2 + H2	4	-53	-52	-51	-46	-40	-34	-28	-22	-17	-11	-5	1	9	15	-54	-54	-52	-47	-41	-35	-29	-23	-17	-11	-5	2	9	15	-55	-55	-53	-48	-42	-35	-29	-23	-17	-11	-5	2	9	16	-56	-56	-54	-48	-42
R10221	6-Phospho-D-gluconate <=> D-Ribulose 5-phosphate + CO2 + H2	4	-53	-52	-51	-46	-40	-34	-28	-22	-17	-11	-5	1	9	15	-54	-54	-52	-47	-41	-35	-29	-23	-17	-11	-5	2	9	15	-55	-55	-53	-48	-42	-35	-29	-23	-17	-11	-5	2	9	16	-56	-56	-54	-48	-42
R01248	(S)-1-Pyrroline-5-carboxylate + H2 <=> L-Proline	4	-71	-70	-70	-70	-70	-68	-63	-57	-52	-46	-42	-40	-40	-40	-70	-70	-70	-70	-69	-67	-62	-56	-51	-45	-41	-40	-40	-40	-70	-70	-69	-69	-69	-66	-61	-55	-49	-44	-40	-39	-39	-39	-70	-69	-69	-69	-68
R03313	L-Glutamyl 5-phosphate + H2 <=> L-Glutamate 5-semialdehyde + Orthophosphate	3.3	-58.6	-56.4	-55	-54.7	-54.5	-53.4	-52.2	-51.8	-51.3	-51	-51.3	-53.1	-57.7	-63.2	-58.7	-56.4	-55	-54.8	-54.5	-53.3	-52.2	-51.8	-51.2	-51	-51.4	-53.9	-58.8	-64.5	-58.7	-56.5	-55.1	-54.9	-54.5	-53.2	-52.2	-51.8	-51.2	-51	-51.7	-54.8	-60.1	-65.9	-58.8	-56.5	-55.2	-54.9	-54.5
R01251	(S)-1-Pyrroline-5-carboxylate + H2 <=> L-Proline	4	-71	-70	-70	-70	-70	-68	-63	-57	-52	-46	-42	-40	-40	-40	-70	-70	-70	-70	-69	-67	-62	-56	-51	-45	-41	-40	-40	-40	-70	-70	-69	-69	-69	-66	-61	-55	-49	-44	-40	-39	-39	-39	-70	-69	-69	-69	-68
R01513	3-Phospho-D-glycerate <=> 3-Phosphonooxypyruvate + H2	3	30.5	29.1	26.9	25.9	25.2	24.2	23.9	23.8	23.8	23.8	23.9	24.6	27.7	32.9	29.7	28.2	26	25.1	24.4	23.4	23.1	23.1	23.1	23.1	23.2	24.3	28.1	33.6	28.9	27.4	25.2	24.2	23.5	22.6	22.4	22.3	22.3	22.4	22.6	24.2	28.7	34.4	28.1	26.5	24.3	23.4	22.7
R02413	3-Dehydroshikimate + H2 <=> Shikimate	3.3	-27.4	-27.1	-25.4	-23.1	-22.4	-22.3	-22.3	-22.3	-22.3	-22.3	-22.1	-20.9	-19.4	-19	-27	-26.6	-24.8	-22.6	-22	-22	-22	-22	-21.9	-21.9	-21.6	-20.1	-18.8	-18.6	-26.6	-26.2	-24.3	-22.2	-21.6	-21.6	-21.6	-21.6	-21.6	-21.5	-21	-19.4	-18.3	-18.2	-26.2	-25.8	-23.7	-21.7	-21.2
R00936	Dihydrofolate + H2 <=> Tetrahydrofolate	3.2	-56.7	-55.2	-51.5	-47.2	-42.2	-38.9	-38.1	-38	-38	-38.3	-40.2	-44.8	-50.3	-56	-56.3	-54.7	-51	-46.5	-41.4	-38.4	-37.7	-37.6	-37.6	-38.1	-40.6	-45.6	-51.3	-57.1	-55.9	-54.2	-50.4	-45.7	-40.6	-37.8	-37.3	-37.2	-37.3	-38	-41.1	-46.5	-52.3	-58.2	-55.5	-53.7	-49.8	-44.9	-39.8
R00939	Dihydrofolate + H2 <=> Tetrahydrofolate	3.2	-56.7	-55.2	-51.5	-47.2	-42.2	-38.9	-38.1	-38	-38	-38.3	-40.2	-44.8	-50.3	-56	-56.3	-54.7	-51	-46.5	-41.4	-38.4	-37.7	-37.6	-37.6	-38.1	-40.6	-45.6	-51.3	-57.1	-55.9	-54.2	-50.4	-45.7	-40.6	-37.8	-37.3	-37.2	-37.3	-38	-41.1	-46.5	-52.3	-58.2	-55.5	-53.7	-49.8	-44.9	-39.8
R03388	7,8-Dihydromethanopterin + H2 <=> 5,6,7,8-Tetrahydromethanopterin	4	-12	-19	-24	-26	-26	-28	-32	-38	-43	-49	-55	-60	-66	-72	-12	-19	-24	-25	-26	-28	-32	-38	-44	-50	-55	-61	-67	-73	-12	-18	-23	-25	-26	-28	-33	-39	-45	-50	-56	-62	-68	-74	-12	-18	-23	-25	-25
R00733	L-Arogenate <=> L-Tyrosine + CO2 + H2	11	-78	-78	-77	-75	-70	-65	-59	-53	-49	-47	-47	-47	-47	-47	-79	-79	-78	-76	-71	-65	-60	-54	-49	-48	-48	-48	-48	-48	-80	-80	-79	-77	-72	-66	-60	-54	-50	-49	-49	-49	-49	-49	-81	-81	-81	-78	-73
R00732	L-Arogenate <=> L-Tyrosine + CO2 + H2	11	-78	-78	-77	-75	-70	-65	-59	-53	-49	-47	-47	-47	-47	-47	-79	-79	-78	-76	-71	-65	-60	-54	-49	-48	-48	-48	-48	-48	-80	-80	-79	-77	-72	-66	-60	-54	-50	-49	-49	-49	-49	-49	-81	-81	-81	-78	-73
R01730	Prephenate <=> 3-(4-Hydroxyphenyl)pyruvate + CO2 + H2	12	-71	-70	-70	-66	-60	-55	-49	-44	-40	-38	-38	-38	-38	-38	-72	-72	-71	-67	-61	-55	-50	-44	-40	-39	-39	-39	-39	-39	-73	-73	-72	-67	-62	-56	-50	-45	-41	-41	-41	-41	-41	-41	-74	-74	-73	-68	-63
R01728	Prephenate <=> 3-(4-Hydroxyphenyl)pyruvate + CO2 + H2	12	-71	-70	-70	-66	-60	-55	-49	-44	-40	-38	-38	-38	-38	-38	-72	-72	-71	-67	-61	-55	-50	-44	-40	-39	-39	-39	-39	-39	-73	-73	-72	-67	-62	-56	-50	-45	-41	-41	-41	-41	-41	-41	-74	-74	-73	-68	-63
R01869	(S)-Dihydroorotate <=> Orotate + H2	3.2	34.5	23.6	13	5.5	1.4	-0.2	-0.4	-0.4	-0.4	-0.4	-0.7	-2.4	-6.8	-12.3	33.6	22.6	11.8	4.4	0.4	-0.9	-1.1	-1.1	-1.1	-1.2	-1.6	-3.9	-8.8	-14.5	32.7	21.5	10.6	3.3	-0.5	-1.6	-1.8	-1.8	-1.8	-1.9	-2.6	-5.6	-10.9	-16.7	31.8	20.4	9.5	2.3	-1.4
R04440	3-Hydroxy-3-methyl-2-oxobutanoic acid + H2 <=> (R)-2,3-Dihydroxy-3-methylbutanoate	3	-35.9	-35.6	-34	-32	-31.5	-31.4	-31.4	-31.4	-31.4	-31.4	-31.5	-31.8	-33.2	-34.2	-35.5	-35.2	-33.4	-31.6	-31.1	-31	-31	-31	-31	-31.1	-31.1	-31.6	-33.1	-33.9	-35.1	-34.7	-32.9	-31.1	-30.7	-30.7	-30.7	-30.7	-30.7	-30.7	-30.8	-31.5	-33	-33.6	-34.7	-34.3	-32.4	-30.7	-30.3
R04109	L-Glutamate + H2 <=> (S)-4-Amino-5-oxopentanoate + H20	4	3	5	9	15	21	27	32	36	39	43	49	54	60	66	4	5	10	16	22	27	33	37	40	44	50	56	62	67	4	6	11	17	23	28	34	37	41	46	52	57	63	69	4	6	11	17	24
RMAN4	CO2 + H2 <=> Formate + H+	4	19	19	18	17	13	7	1	-4	-10	-16	-21	-27	-33	-38	19	19	19	17	13	7	1	-5	-10	-16	-22	-28	-34	-39	19	19	19	17	12	7	1	-5	-11	-17	-23	-29	-35	-40	20	20	19	17	12
R00019	H2 + 2 Oxidized ferredoxin <=> 2 Reduced ferredoxin + 2 H+	7	60	49	37	26	15	3	-8	-20	-31	-42	-54	-65	-77	-88	60	49	37	25	14	2	-9	-21	-33	-44	-56	-67	-79	-91	60	48	37	25	13	1	-10	-22	-34	-46	-58	-69	-81	-93	60	48	36	24	12
R10116	3-Ketoglutaryl-[acp] methyl ester + H2 <=> 3-Hydroxyglutaryl-[acp] methyl ester	NA	NA	NA	NA	NA	NA	NA	NA	NA	NA	NA	NA	NA	NA	NA	NA	NA	NA	NA	NA	NA	NA	NA	NA	NA	NA	NA	NA	NA	NA	NA	NA	NA	NA	NA	NA	NA	NA	NA	NA	NA	NA	NA	NA	NA	NA	NA	NA
R10118	Enoylglutaryl-[acp] methyl ester + H2 <=> Glutaryl-[acp] methyl ester	NA	NA	NA	NA	NA	NA	NA	NA	NA	NA	NA	NA	NA	NA	NA	NA	NA	NA	NA	NA	NA	NA	NA	NA	NA	NA	NA	NA	NA	NA	NA	NA	NA	NA	NA	NA	NA	NA	NA	NA	NA	NA	NA	NA	NA	NA	NA	NA
R10120	3-Ketopimeloyl-[acp] methyl ester + H2 <=> 3-Hydroxypimeloyl-[acp] methyl ester	NA	NA	NA	NA	NA	NA	NA	NA	NA	NA	NA	NA	NA	NA	NA	NA	NA	NA	NA	NA	NA	NA	NA	NA	NA	NA	NA	NA	NA	NA	NA	NA	NA	NA	NA	NA	NA	NA	NA	NA	NA	NA	NA	NA	NA	NA	NA	NA
R10122	Enoylpimeloyl-[acp] methyl ester + H2 <=> Pimeloyl-[acyl-carrier protein] methyl ester	NA	NA	NA	NA	NA	NA	NA	NA	NA	NA	NA	NA	NA	NA	NA	NA	NA	NA	NA	NA	NA	NA	NA	NA	NA	NA	NA	NA	NA	NA	NA	NA	NA	NA	NA	NA	NA	NA	NA	NA	NA	NA	NA	NA	NA	NA	NA	NA
R04390	alpha-Aminoadipoyl-S-acyl enzyme + H2 <=> L-2-Aminoadipate 6-semialdehyde + Holo-Lys2	NA	NA	NA	NA	NA	NA	NA	NA	NA	NA	NA	NA	NA	NA	NA	NA	NA	NA	NA	NA	NA	NA	NA	NA	NA	NA	NA	NA	NA	NA	NA	NA	NA	NA	NA	NA	NA	NA	NA	NA	NA	NA	NA	NA	NA	NA	NA	NA
R09777	LysW-gamma-L-alpha-aminoadipyl 6-phosphate + H2 <=> LysW-gamma-L-alpha-aminoadipate 6-semialdehyde + Orthophosphate	NA	NA	NA	NA	NA	NA	NA	NA	NA	NA	NA	NA	NA	NA	NA	NA	NA	NA	NA	NA	NA	NA	NA	NA	NA	NA	NA	NA	NA	NA	NA	NA	NA	NA	NA	NA	NA	NA	NA	NA	NA	NA	NA	NA	NA	NA	NA	NA
[truncated: 177 more columns]

## Sheet: B
			25°C (298.15K)														30°C (303.15K)														35°C (308.15K)														40°C (313.15K)
Reaction ID	Equation	Uncertainty	pH 1	pH 2	pH 3	pH 4	pH 5	pH 6	pH 7	pH 8	pH 9	pH 10	pH 11	pH 12	pH 13	pH 14	pH 1	pH 2	pH 3	pH 4	pH 5	pH 6	pH 7	pH 8	pH 9	pH 10	pH 11	pH 12	pH 13	pH 14	pH 1	pH 2	pH 3	pH 4	pH 5	pH 6	pH 7	pH 8	pH 9	pH 10	pH 11	pH 12	pH 13	pH 14	pH 1	pH 2	pH 3	pH 4	pH 5
R00396	Pyruvate + Ammonia + H2 <=> L-Alanine + H2O	3	-37.2	-37.4	-37.8	-38	-38	-38	-38	-37.9	-37.1	-36.3	-36.1	-36.1	-36.1	-36.1	-36.7	-36.8	-37.2	-37.4	-37.4	-37.4	-37.4	-37.2	-36.3	-35.7	-35.5	-35.5	-35.5	-35.5	-36.1	-36.3	-36.6	-36.8	-36.8	-36.8	-36.8	-36.5	-35.6	-35.1	-35	-35	-35	-35	-35.5	-35.7	-36	-36.2	-36.2
R03443	N-Acetyl-L-glutamate 5-phosphate + H2 <=> N-Acetyl-L-glutamate 5-semialdehyde + Orthophosphate	3.3	-65.7	-64.1	-62.9	-61.5	-60.1	-56.9	-54.8	-54.4	-54.4	-54.4	-54.7	-56.5	-61.1	-66.6	-65.9	-64.3	-63.1	-61.6	-60	-56.7	-54.8	-54.5	-54.5	-54.5	-55	-57.4	-62.4	-68.1	-66.1	-64.5	-63.2	-61.7	-59.9	-56.5	-54.8	-54.6	-54.5	-54.6	-55.3	-58.4	-63.7	-69.5	-66.3	-64.7	-63.4	-61.8	-59.8
R10866	Acetyl-CoA + CO2 + H2 <=> Pyruvate + CoA	4	27	27	24	20	15	10	4	-2	-7	-13	-19	-24	-30	-36	27	27	24	19	15	9	3	-2	-8	-14	-20	-26	-31	-37	27	27	24	19	14	9	3	-3	-9	-15	-21	-27	-33	-38	27	27	24	19	14
R00402	Fumarate + H2 <=> Succinate	4	-89	-89	-88	-86	-82	-80	-80	-80	-80	-80	-80	-80	-80	-80	-89	-89	-88	-85	-81	-80	-79	-79	-79	-79	-79	-79	-79	-79	-89	-88	-88	-84	-81	-79	-79	-79	-79	-79	-79	-79	-79	-79	-88	-88	-87	-84	-80
R00342	Oxaloacetate + H2 <=> (S)-Malate	3	-61.3	-60.2	-56.6	-51.7	-48.8	-48.1	-48	-48	-48	-48	-48	-48	-48	-48	-61	-59.8	-56	-51.1	-48.4	-47.8	-47.7	-47.7	-47.7	-47.7	-47.7	-47.7	-47.7	-47.7	-60.7	-59.4	-55.4	-50.5	-48	-47.5	-47.4	-47.4	-47.4	-47.4	-47.4	-47.4	-47.4	-47.4	-60.3	-59	-54.8	-49.9	-47.6
R00267	2-Oxoglutarate + CO2 + H2 <=> Isocitrate	4	0	1	2	5	4	-1	-7	-13	-18	-24	-30	-35	-41	-47	1	1	3	6	4	-1	-7	-13	-19	-25	-30	-36	-42	-48	1	2	4	6	4	-2	-7	-13	-19	-25	-31	-37	-43	-49	2	2	5	7	4
R01197	Succinyl-CoA + CO2 + H2 <=> 2-Oxoglutarate + CoA	5	14	10	6	6	7	4	-2	-8	-13	-19	-25	-30	-36	-42	14	10	6	6	7	3	-3	-8	-14	-20	-26	-32	-37	-43	15	10	6	7	7	2	-3	-9	-15	-21	-27	-33	-39	-45	15	10	5	7	7
R01196	Acetyl-CoA + CO2 + H2 <=> Pyruvate + CoA	4	27	27	24	20	15	10	4	-2	-7	-13	-19	-24	-30	-36	27	27	24	19	15	9	3	-2	-8	-14	-20	-26	-31	-37	27	27	24	19	14	9	3	-3	-9	-15	-21	-27	-33	-38	27	27	24	19	14
R07168	5,10-Methylenetetrahydrofolate + H2 <=> 5-Methyltetrahydrofolate	5	-76	-70	-65	-63	-62	-62	-62	-62	-62	-62	-62	-62	-62	-62	-75	-70	-64	-62	-62	-62	-62	-62	-62	-62	-61	-61	-61	-61	-75	-69	-64	-62	-62	-61	-61	-61	-61	-61	-61	-61	-61	-61	-75	-69	-63	-62	-61
R01220	5,10-Methenyltetrahydrofolate + H2 <=> 5,10-Methylenetetrahydrofolate	3.2	-4.9	-10.7	-16.9	-20.9	-21.9	-24.3	-27.4	-28.3	-28.5	-29.4	-32.7	-38	-43.6	-49.3	-4.7	-10.6	-16.9	-20.7	-21.8	-24.5	-27.3	-28.1	-28.4	-29.5	-33.4	-38.9	-44.6	-50.4	-4.4	-10.4	-16.9	-20.5	-21.7	-24.6	-27.3	-27.9	-28.2	-29.8	-34.1	-39.8	-45.7	-51.5	-4.2	-10.3	-16.9	-20.3	-21.6
R00134	CO2 + H2 <=> Formate	4	13	13	13	11	7	1	-4	-10	-16	-21	-27	-33	-38	-44	13	13	13	11	7	1	-5	-10	-16	-22	-28	-34	-39	-45	14	13	13	11	7	1	-5	-11	-17	-23	-29	-35	-40	-46	14	14	13	11	6
R07157	CO2 + H2 <=> CO + H2O	5	27	27	27	27	27	27	27	27	27	27	27	27	27	27	28	28	28	28	28	28	28	28	28	28	28	28	28	28	28	28	28	28	28	28	28	28	28	28	28	28	28	28	28	28	28	28	28
R02472	2-Dehydropantoate + H2 <=> (R)-Pantoate	4	-41	-41	-40	-38	-38	-37	-37	-37	-37	-37	-37	-38	-39	-42	-41	-41	-40	-38	-37	-37	-37	-37	-37	-37	-37	-37	-39	-43	-41	-41	-39	-37	-37	-37	-37	-37	-37	-37	-37	-37	-40	-44	-41	-40	-39	-37	-37
R04439	(S)-2-Acetolactate + H2 <=> (R)-2,3-Dihydroxy-3-methylbutanoate	3	-39.1	-39	-38.5	-37.5	-37.2	-37.1	-37.1	-37.1	-37.1	-37.1	-36.9	-35.5	-33.6	-33.1	-38.8	-38.7	-38.1	-37.2	-36.9	-36.8	-36.8	-36.8	-36.8	-36.8	-36.4	-34.8	-33.1	-32.8	-38.5	-38.4	-37.8	-36.8	-36.6	-36.6	-36.6	-36.6	-36.5	-36.5	-35.9	-34	-32.7	-32.5	-38.3	-38.1	-37.4	-36.5	-36.3
R08214	(-)-threo-Iso(homo)2-citrate <=> 2-Oxopimelate + CO2 + H2	4	-44	-45	-45	-45	-42	-36	-31	-25	-19	-14	-8	-2	4	9	-46	-46	-46	-46	-42	-37	-31	-25	-19	-14	-8	-2	4	10	-47	-47	-48	-47	-43	-37	-31	-25	-20	-14	-8	-2	4	10	-48	-48	-49	-48	-43
R08215	(-)-threo-Iso(homo)3-citrate <=> 2-Oxosuberate + CO2 + H2	4	-44	-44	-45	-44	-41	-36	-31	-25	-19	-14	-8	-2	4	9	-45	-45	-46	-45	-42	-37	-31	-25	-19	-14	-8	-2	4	10	-46	-47	-47	-46	-43	-37	-31	-25	-20	-14	-8	-2	4	10	-48	-48	-48	-47	-43
R05705	FMN + H2 <=> Reduced FMN	4	-50	-50	-50	-51	-51	-51	-46	-36	-25	-14	-6	0	10	21	-50	-50	-50	-50	-51	-51	-44	-34	-23	-12	-5	3	14	25	-50	-50	-50	-50	-51	-50	-43	-32	-21	-10	-3	6	17	29	-49	-50	-50	-50	-50
R05706	FMN + H2 <=> Reduced FMN	4	-50	-50	-50	-51	-51	-51	-46	-36	-25	-14	-6	0	10	21	-50	-50	-50	-50	-51	-51	-44	-34	-23	-12	-5	3	14	25	-50	-50	-50	-50	-51	-50	-43	-32	-21	-10	-3	6	17	29	-49	-50	-50	-50	-50
R05812	Cobalt-precorrin 6 + H2 <=> Cobalt-dihydro-precorrin 6	100000	0	0	0	0	0	0	0	0	0	0	0	0	0	0	0	0	0	0	0	0	0	0	0	0	0	0	0	0	0	0	0	0	0	0	0	0	0	0	0	0	0	0	0	0	0	0	0
R07136	(2R)-3-Sulfolactate <=> 3-Sulfopyruvate + H2	3	17.8	16	14.6	14.3	14.3	14.3	14.3	14.3	14.3	14.3	14.3	14.7	16.6	21.2	17	15.2	13.9	13.7	13.6	13.6	13.6	13.6	13.6	13.6	13.7	14.2	16.8	21.9	16.3	14.4	13.2	13	13	13	13	13	13	13	13.1	13.9	17.2	22.6	15.6	13.7	12.5	12.3	12.3
R03947	Precorrin 2 <=> Sirohydrochlorin + H2	100000	0	0	0	0	0	0	0	0	0	0	0	0	0	0	0	0	0	0	0	0	0	0	0	0	0	0	0	0	0	0	0	0	0	0	0	0	0	0	0	0	0	0	0	0	0	0	0
R03458	5-Amino-6-(5'-phosphoribosylamino)uracil + H2 <=> 5-Amino-6-(5'-phospho-D-ribitylamino)uracil	3.3	-49.9	-48.8	-48.5	-48.4	-48.2	-47.5	-47	-46.5	-44.1	-39.2	-33.1	-25.7	-19.3	-13.5	-49.6	-48.5	-48.2	-48.1	-47.9	-47.1	-46.6	-46	-43.1	-37.9	-31.4	-23.8	-17.5	-11.7	-49.3	-48.2	-47.9	-47.8	-47.6	-46.8	-46.3	-45.4	-42	-36.5	-29.5	-22	-15.8	-9.9	-49	-47.9	-47.6	-47.5	-47.2
R01061	3-Phospho-D-glyceroyl phosphate + H2 <=> D-Glyceraldehyde 3-phosphate + Orthophosphate	3	-64.3	-61.8	-61.1	-60.9	-59.6	-54.6	-51.6	-51	-50.7	-48.7	-44.6	-42.4	-45.4	-50.8	-64.4	-61.9	-61.3	-61	-59.4	-54.3	-51.6	-51.2	-50.7	-48.3	-44.2	-43	-46.9	-52.5	-64.5	-62	-61.4	-61.1	-59.1	-54	-51.7	-51.3	-50.7	-47.9	-43.8	-43.8	-48.4	-54.2	-64.6	-62.1	-61.5	-61.2	-58.8
R01063	3-Phospho-D-glyceroyl phosphate + H2 <=> D-Glyceraldehyde 3-phosphate + Orthophosphate	3	-64.3	-61.8	-61.1	-60.9	-59.6	-54.6	-51.6	-51	-50.7	-48.7	-44.6	-42.4	-45.4	-50.8	-64.4	-61.9	-61.3	-61	-59.4	-54.3	-51.6	-51.2	-50.7	-48.3	-44.2	-43	-46.9	-52.5	-64.5	-62	-61.4	-61.1	-59.1	-54	-51.7	-51.3	-50.7	-47.9	-43.8	-43.8	-48.4	-54.2	-64.6	-62.1	-61.5	-61.2	-58.8
R00243	2-Oxoglutarate + Ammonia + H2 <=> L-Glutamate + H2O	3	-39.1	-40.1	-40.8	-39.1	-38	-37.9	-37.8	-37.8	-37.5	-37.3	-37.2	-37.2	-37.2	-37.2	-38.6	-39.6	-40.1	-38.3	-37.3	-37.2	-37.2	-37.1	-36.8	-36.7	-36.7	-36.7	-36.7	-36.7	-38	-39	-39.4	-37.5	-36.7	-36.5	-36.5	-36.4	-36.2	-36.1	-36.1	-36.1	-36.1	-36.1	-37.5	-38.5	-38.7	-36.8	-36
R00248	2-Oxoglutarate + Ammonia + H2 <=> L-Glutamate + H2O	3	-39.1	-40.1	-40.8	-39.1	-38	-37.9	-37.8	-37.8	-37.5	-37.3	-37.2	-37.2	-37.2	-37.2	-38.6	-39.6	-40.1	-38.3	-37.3	-37.2	-37.2	-37.1	-36.8	-36.7	-36.7	-36.7	-36.7	-36.7	-38	-39	-39.4	-37.5	-36.7	-36.5	-36.5	-36.4	-36.2	-36.1	-36.1	-36.1	-36.1	-36.1	-37.5	-38.5	-38.7	-36.8	-36
R01465	L-Threonine <=> L-2-Amino-3-oxobutanoic acid + H2	4	26	25	25	24	24	24	23	19	15	14	14	14	13	9	25	25	24	24	24	23	22	17	14	14	14	13	12	7	25	24	23	23	23	23	20	16	14	13	13	13	10	5	24	23	23	22	22
R03759	Aminoacetone + H2 <=> (R)-1-Aminopropan-2-ol	3	-37.1	-37.1	-37.1	-37.1	-37.1	-37.1	-36.8	-35	-30.9	-27.9	-27.2	-27.1	-27.1	-27.1	-36.8	-36.8	-36.8	-36.8	-36.8	-36.8	-36.4	-34.2	-30	-27.4	-26.9	-26.8	-26.8	-26.8	-36.6	-36.6	-36.6	-36.6	-36.5	-36.5	-36	-33.4	-29.2	-27	-26.6	-26.5	-26.5	-26.5	-36.3	-36.3	-36.3	-36.3	-36.3
R01130	IMP + H2O <=> Xanthosine 5'-phosphate + H2	5	16	15	15	15	15	15	15	15	15	15	14	14	13	12	15	14	14	14	14	14	14	14	14	14	14	13	12	11	14	14	14	14	14	14	14	14	14	13	13	12	11	10	14	13	13	13	13
R01163	L-Histidinal + H2O <=> L-Histidine + H2	3.5	-4.6	-5.8	-9.7	-15.2	-21	-27.6	-35	-39.3	-40.8	-43.9	-49	-54.8	-60.8	-66.6	-5.3	-6.6	-10.6	-16.2	-22.1	-28.9	-36.3	-40.2	-41.8	-45.3	-50.8	-56.7	-62.8	-68.7	-6	-7.4	-11.5	-17.2	-23.3	-30.3	-37.6	-41	-42.8	-46.9	-52.5	-58.6	-64.8	-70.8	-6.7	-8.1	-12.4	-18.2	-24.4
R03012	L-Histidinol <=> L-Histidinal + H2	3.1	-17	-11.3	-5.6	0.1	5.8	11.4	16.2	19	20.9	24.9	30.3	35.8	40.8	46.1	-17.6	-11.8	-6	-0.2	5.6	11.2	15.9	18.6	20.7	25.1	30.7	36.2	41.3	46.8	-18.2	-12.3	-6.4	-0.5	5.4	11	15.6	18.2	20.6	25.4	31.1	36.6	41.9	47.6	-18.8	-12.8	-6.8	-0.8	5.1
R00994	D-erythro-3-Methylmalate <=> 2-Oxobutanoate + CO2 + H2	6	-47	-48	-48	-48	-46	-41	-35	-30	-24	-18	-13	-7	-1	5	-49	-49	-49	-49	-47	-42	-36	-30	-24	-18	-13	-7	-1	5	-50	-50	-50	-50	-47	-42	-36	-30	-24	-19	-13	-7	-1	5	-51	-51	-52	-51	-48
R05068	(R)-3-Hydroxy-3-methyl-2-oxopentanoate + H2 <=> (R)-2,3-Dihydroxy-3-methylpentanoate	3	-41.5	-41.3	-39.9	-37.9	-37.2	-37.1	-37.1	-37.1	-37.1	-37.1	-37.2	-37.4	-38.2	-38.7	-41.2	-40.9	-39.5	-37.5	-36.9	-36.9	-36.8	-36.8	-36.8	-36.8	-36.9	-37.3	-38.1	-38.5	-40.9	-40.6	-39.1	-37.1	-36.6	-36.6	-36.6	-36.6	-36.6	-36.6	-36.6	-37.2	-38	-38.2	-40.6	-40.3	-38.7	-36.8	-36.3
R04426	(2R,3S)-3-Isopropylmalate <=> (2S)-2-Isopropyl-3-oxosuccinate + H2	3	27	26.7	24.5	19.9	15.9	14.5	14.3	14.3	14.3	14.3	14.3	14.3	14.3	14.3	26.4	25.9	23.6	18.8	15	13.8	13.7	13.6	13.6	13.6	13.6	13.6	13.6	13.6	25.7	25.2	22.6	17.8	14.1	13.1	13	13	13	13	13	13	13	13	25	24.5	21.7	16.7	13.3
R01088	4-Methyl-2-oxopentanoate + Ammonia + H2 <=> L-Leucine + H2O	3.4	-35.6	-35.8	-36.9	-37.9	-38.2	-38.2	-38.2	-38	-37.2	-36.3	-36.1	-36.1	-36	-36	-35	-35.3	-36.4	-37.4	-37.6	-37.6	-37.6	-37.3	-36.4	-35.6	-35.5	-35.5	-35.5	-35.5	-34.5	-34.7	-35.8	-36.8	-36.9	-37	-36.9	-36.6	-35.6	-35	-34.9	-34.9	-34.9	-34.9	-33.9	-34.2	-35.3	-36.2	-36.3
R04198	(2S,4S)-4-Hydroxy-2,3,4,5-tetrahydrodipicolinate + H2 <=> 2,3,4,5-Tetrahydrodipicolinate + H2O	3.3	-70.8	-70.7	-70.1	-69.3	-69.1	-69.1	-69.1	-69.1	-69.1	-69.1	-69.1	-69.1	-69.1	-69.1	-70.5	-70.4	-69.8	-69	-68.8	-68.8	-68.8	-68.8	-68.8	-68.8	-68.8	-68.8	-68.8	-68.8	-70.2	-70.1	-69.4	-68.6	-68.5	-68.5	-68.5	-68.5	-68.5	-68.5	-68.5	-68.5	-68.5	-68.5	-70	-69.8	-69.1	-68.3	-68.2
R01934	Homoisocitrate <=> 2-Oxoadipate + CO2 + H2	5	-37	-37	-38	-37	-34	-28	-23	-17	-11	-5	0	6	12	17	-38	-38	-39	-38	-34	-29	-23	-17	-11	-6	0	6	12	18	-39	-39	-40	-39	-35	-29	-23	-17	-12	-6	0	6	12	18	-40	-41	-41	-40	-35
R00715	N6-(L-1,3-Dicarboxypropyl)-L-lysine + H2O <=> L-Lysine + 2-Oxoglutarate + H2	4	2	3	6	5	4	4	4	4	5	7	8	8	8	8	1	2	5	4	3	3	3	3	4	6	6	7	7	7	-1	1	4	3	1	1	1	2	3	5	5	5	5	5	-2	0	3	1	0
R04199	(2S,4S)-4-Hydroxy-2,3,4,5-tetrahydrodipicolinate + H2 <=> 2,3,4,5-Tetrahydrodipicolinate + H2O	3.3	-70.8	-70.7	-70.1	-69.3	-69.1	-69.1	-69.1	-69.1	-69.1	-69.1	-69.1	-69.1	-69.1	-69.1	-70.5	-70.4	-69.8	-69	-68.8	-68.8	-68.8	-68.8	-68.8	-68.8	-68.8	-68.8	-68.8	-68.8	-70.2	-70.1	-69.4	-68.6	-68.5	-68.5	-68.5	-68.5	-68.5	-68.5	-68.5	-68.5	-68.5	-68.5	-70	-69.8	-69.1	-68.3	-68.2
R02315	L-Glutamate + L-2-Aminoadipate 6-semialdehyde + H2 <=> N6-(L-1,3-Dicarboxypropyl)-L-lysine + H2O	4	-39	-39	-39	-39	-39	-38	-38	-38	-38	-36	-35	-35	-35	-35	-39	-39	-39	-38	-38	-38	-38	-38	-37	-35	-35	-34	-34	-34	-38	-38	-38	-38	-37	-37	-37	-37	-36	-34	-34	-34	-34	-34	-38	-38	-38	-37	-37
R02755	L-2-Amino-6-oxoheptanedioate + Ammonia + H2 <=> meso-2,6-Diaminoheptanedioate + H2O	4	-31	-30	-30	-31	-31	-31	-31	-31	-29	-29	-28	-28	-28	-28	-30	-29	-30	-30	-30	-30	-30	-30	-28	-28	-28	-28	-28	-28	-30	-29	-29	-30	-30	-30	-30	-29	-28	-27	-27	-27	-27	-27	-29	-28	-28	-29	-29
R02291	4-Phospho-L-aspartate + H2 <=> L-Aspartate 4-semialdehyde + Orthophosphate	3.4	-33.4	-31.1	-29.9	-29.7	-29.5	-28.4	-26.8	-24.4	-21.8	-21	-21.2	-23	-27.6	-33.1	-33.5	-31.2	-30.1	-29.9	-29.6	-28.4	-26.7	-24.1	-21.7	-21.1	-21.5	-23.9	-28.9	-34.6	-33.7	-31.4	-30.3	-30.1	-29.7	-28.3	-26.6	-23.9	-21.7	-21.3	-21.9	-25	-30.3	-36.1	-33.9	-31.5	-30.5	-30.3	-29.8
R01773	L-Aspartate 4-semialdehyde + H2 <=> L-Homoserine	3.4	-42.4	-41.8	-41.2	-41	-41	-41	-41	-40.9	-40.4	-40	-40	-40	-40	-40	-42.1	-41.5	-40.9	-40.7	-40.7	-40.7	-40.7	-40.5	-40	-39.7	-39.7	-39.7	-39.7	-39.7	-41.8	-41.2	-40.6	-40.4	-40.4	-40.4	-40.4	-40.2	-39.6	-39.4	-39.4	-39.4	-39.4	-39.4	-41.5	-40.9	-40.3	-40.2	-40.1
R01775	L-Aspartate 4-semialdehyde + H2 <=> L-Homoserine	3.4	-42.4	-41.8	-41.2	-41	-41	-41	-41	-40.9	-40.4	-40	-40	-40	-40	-40	-42.1	-41.5	-40.9	-40.7	-40.7	-40.7	-40.7	-40.5	-40	-39.7	-39.7	-39.7	-39.7	-39.7	-41.8	-41.2	-40.6	-40.4	-40.4	-40.4	-40.4	-40.2	-39.6	-39.4	-39.4	-39.4	-39.4	-39.4	-41.5	-40.9	-40.3	-40.2	-40.1
R07407	L-Aspartate <=> Iminoaspartate + H2	4	45	52	60	61	58	57	57	57	59	63	68	74	80	86	44	52	59	60	57	56	56	57	59	63	69	75	81	86	43	51	59	59	56	56	56	56	58	64	69	75	81	87	43	51	58	58	56
R07410	L-Aspartate <=> Iminoaspartate + H2	4	45	52	60	61	58	57	57	57	59	63	68	74	80	86	44	52	59	60	57	56	56	57	59	63	69	75	81	86	43	51	59	59	56	56	56	56	58	64	69	75	81	87	43	51	58	58	56
R02736	beta-D-Glucose 6-phosphate <=> D-Glucono-1,5-lactone 6-phosphate + H2	4	-16	-15	-15	-15	-15	-15	-15	-15	-15	-15	-13	-11	-6	-1	-16	-16	-16	-16	-16	-16	-16	-16	-16	-15	-14	-11	-6	0	-17	-17	-17	-17	-17	-16	-16	-16	-16	-16	-14	-10	-5	1	-18	-17	-17	-17	-17
R10907	beta-D-Glucose 6-phosphate <=> D-Glucono-1,5-lactone 6-phosphate + H2	4	-16	-15	-15	-15	-15	-15	-15	-15	-15	-15	-13	-11	-6	-1	-16	-16	-16	-16	-16	-16	-16	-16	-16	-15	-14	-11	-6	0	-17	-17	-17	-17	-17	-16	-16	-16	-16	-16	-14	-10	-5	1	-18	-17	-17	-17	-17
R01528	6-Phospho-D-gluconate <=> D-Ribulose 5-phosphate + CO2 + H2	4	-47	-47	-45	-40	-35	-28	-22	-17	-11	-5	0	7	14	21	-48	-48	-46	-41	-35	-29	-23	-17	-11	-5	1	8	15	21	-49	-49	-47	-42	-36	-29	-23	-17	-11	-5	1	8	15	21	-50	-50	-48	-42	-36
R10221	6-Phospho-D-gluconate <=> D-Ribulose 5-phosphate + CO2 + H2	4	-47	-47	-45	-40	-35	-28	-22	-17	-11	-5	0	7	14	21	-48	-48	-46	-41	-35	-29	-23	-17	-11	-5	1	8	15	21	-49	-49	-47	-42	-36	-29	-23	-17	-11	-5	1	8	15	21	-50	-50	-48	-42	-36
R01248	(S)-1-Pyrroline-5-carboxylate + H2 <=> L-Proline	4	-76	-76	-76	-76	-75	-73	-69	-63	-58	-52	-48	-46	-46	-46	-76	-76	-76	-75	-75	-73	-68	-62	-56	-51	-47	-46	-46	-46	-76	-76	-75	-75	-75	-72	-67	-61	-55	-50	-46	-45	-45	-45	-76	-75	-75	-75	-74
R03313	L-Glutamyl 5-phosphate + H2 <=> L-Glutamate 5-semialdehyde + Orthophosphate	3.3	-64.3	-62.1	-60.7	-60.4	-60.2	-59.1	-57.9	-57.5	-57	-56.7	-57	-58.8	-63.4	-68.9	-64.5	-62.2	-60.8	-60.6	-60.3	-59.1	-58	-57.6	-57	-56.8	-57.2	-59.7	-64.6	-70.3	-64.6	-62.3	-61	-60.8	-60.4	-59.1	-58.1	-57.7	-57.1	-56.9	-57.6	-60.6	-66	-71.8	-64.8	-62.5	-61.2	-60.9	-60.5
R01251	(S)-1-Pyrroline-5-carboxylate + H2 <=> L-Proline	4	-76	-76	-76	-76	-75	-73	-69	-63	-58	-52	-48	-46	-46	-46	-76	-76	-76	-75	-75	-73	-68	-62	-56	-51	-47	-46	-46	-46	-76	-76	-75	-75	-75	-72	-67	-61	-55	-50	-46	-45	-45	-45	-76	-75	-75	-75	-74
R01513	3-Phospho-D-glycerate <=> 3-Phosphonooxypyruvate + H2	3	36.2	34.8	32.6	31.6	31	29.9	29.6	29.5	29.5	29.5	29.6	30.3	33.4	38.6	35.5	34	31.8	30.9	30.2	29.2	28.9	28.9	28.9	28.9	29	30.1	33.9	39.4	34.8	33.3	31.1	30.1	29.4	28.5	28.3	28.2	28.2	28.3	28.5	30.1	34.6	40.3	34.1	32.5	30.3	29.4	28.7
R02413	3-Dehydroshikimate + H2 <=> Shikimate	3.3	-33.1	-32.8	-31.1	-28.8	-28.1	-28	-28	-28	-28	-28	-27.8	-26.6	-25.1	-24.7	-32.8	-32.4	-30.6	-28.4	-27.8	-27.8	-27.8	-27.8	-27.7	-27.7	-27.4	-25.9	-24.6	-24.4	-32.5	-32.1	-30.2	-28.1	-27.5	-27.5	-27.5	-27.5	-27.5	-27.4	-26.9	-25.2	-24.2	-24.1	-32.2	-31.7	-29.7	-27.7	-27.2
R00936	Dihydrofolate + H2 <=> Tetrahydrofolate	3.2	-62.4	-60.9	-57.2	-52.9	-47.9	-44.6	-43.8	-43.7	-43.7	-44	-45.9	-50.5	-56	-61.7	-62.1	-60.5	-56.8	-52.3	-47.2	-44.2	-43.5	-43.4	-43.4	-43.9	-46.4	-51.4	-57.1	-62.9	-61.8	-60.1	-56.3	-51.6	-46.5	-43.7	-43.2	-43.1	-43.2	-43.9	-47	-52.4	-58.2	-64.1	-61.5	-59.7	-55.8	-50.9	-45.8
R00939	Dihydrofolate + H2 <=> Tetrahydrofolate	3.2	-62.4	-60.9	-57.2	-52.9	-47.9	-44.6	-43.8	-43.7	-43.7	-44	-45.9	-50.5	-56	-61.7	-62.1	-60.5	-56.8	-52.3	-47.2	-44.2	-43.5	-43.4	-43.4	-43.9	-46.4	-51.4	-57.1	-62.9	-61.8	-60.1	-56.3	-51.6	-46.5	-43.7	-43.2	-43.1	-43.2	-43.9	-47	-52.4	-58.2	-64.1	-61.5	-59.7	-55.8	-50.9	-45.8
R03388	7,8-Dihydromethanopterin + H2 <=> 5,6,7,8-Tetrahydromethanopterin	4	-18	-24	-29	-31	-32	-33	-38	-43	-49	-55	-60	-66	-72	-77	-18	-24	-29	-31	-32	-34	-38	-44	-50	-55	-61	-67	-73	-79	-18	-24	-29	-31	-31	-34	-39	-45	-50	-56	-62	-68	-74	-80	-18	-24	-29	-31	-31
R00733	L-Arogenate <=> L-Tyrosine + CO2 + H2	11	-72	-72	-71	-69	-65	-59	-53	-48	-43	-41	-41	-41	-41	-41	-73	-73	-72	-70	-65	-60	-54	-48	-43	-42	-42	-42	-42	-42	-74	-74	-74	-71	-66	-60	-54	-48	-44	-43	-43	-43	-43	-43	-75	-75	-75	-72	-67
R00732	L-Arogenate <=> L-Tyrosine + CO2 + H2	11	-72	-72	-71	-69	-65	-59	-53	-48	-43	-41	-41	-41	-41	-41	-73	-73	-72	-70	-65	-60	-54	-48	-43	-42	-42	-42	-42	-42	-74	-74	-74	-71	-66	-60	-54	-48	-44	-43	-43	-43	-43	-43	-75	-75	-75	-72	-67
R01730	Prephenate <=> 3-(4-Hydroxyphenyl)pyruvate + CO2 + H2	12	-65	-65	-64	-60	-55	-49	-43	-38	-34	-33	-32	-32	-32	-32	-66	-66	-65	-61	-55	-50	-44	-38	-35	-34	-34	-34	-34	-34	-67	-67	-66	-62	-56	-50	-44	-39	-36	-35	-35	-35	-35	-35	-68	-68	-67	-62	-57
R01728	Prephenate <=> 3-(4-Hydroxyphenyl)pyruvate + CO2 + H2	12	-65	-65	-64	-60	-55	-49	-43	-38	-34	-33	-32	-32	-32	-32	-66	-66	-65	-61	-55	-50	-44	-38	-35	-34	-34	-34	-34	-34	-67	-67	-66	-62	-56	-50	-44	-39	-36	-35	-35	-35	-35	-35	-68	-68	-67	-62	-57
R01869	(S)-Dihydroorotate <=> Orotate + H2	3.2	40.2	29.4	18.7	11.2	7.1	5.5	5.3	5.3	5.3	5.3	5	3.3	-1.1	-6.6	39.4	28.4	17.6	10.2	6.2	4.9	4.7	4.7	4.7	4.6	4.2	1.9	-3	-8.7	38.6	27.4	16.5	9.2	5.4	4.2	4.1	4.1	4.1	4	3.3	0.3	-5	-10.8	37.7	26.4	15.5	8.3	4.6
R04440	3-Hydroxy-3-methyl-2-oxobutanoic acid + H2 <=> (R)-2,3-Dihydroxy-3-methylbutanoate	3	-41.6	-41.3	-39.7	-37.7	-37.2	-37.1	-37.1	-37.1	-37.1	-37.1	-37.2	-37.5	-38.9	-39.9	-41.3	-41	-39.2	-37.4	-36.9	-36.8	-36.8	-36.8	-36.8	-36.9	-36.9	-37.4	-38.9	-39.7	-41	-40.6	-38.8	-37	-36.6	-36.6	-36.6	-36.6	-36.6	-36.6	-36.7	-37.4	-38.9	-39.4	-40.7	-40.3	-38.4	-36.7	-36.3
R04109	L-Glutamate + H2 <=> (S)-4-Amino-5-oxopentanoate + H20	4	-3	-1	4	9	15	21	26	30	33	37	43	49	54	60	-2	0	4	10	16	22	27	31	34	39	44	50	56	62	-2	0	5	11	17	23	28	32	35	40	46	52	57	63	-2	0	5	11	18
RMAN4	CO2 + H2 <=> Formate + H+	4	13	13	13	11	7	1	-4	-10	-16	-21	-27	-33	-38	-44	13	13	13	11	7	1	-5	-10	-16	-22	-28	-34	-39	-45	14	13	13	11	7	1	-5	-11	-17	-23	-29	-35	-40	-46	14	14	13	11	6
R00019	H2 + 2 Oxidized ferredoxin <=> 2 Reduced ferredoxin + 2 H+	7	55	43	32	20	9	-2	-14	-25	-37	-48	-60	-71	-82	-94	54	43	31	20	8	-4	-15	-27	-38	-50	-62	-73	-85	-96	54	43	31	19	7	-5	-16	-28	-40	-52	-64	-75	-87	-99	54	42	30	18	6
R10116	3-Ketoglutaryl-[acp] methyl ester + H2 <=> 3-Hydroxyglutaryl-[acp] methyl ester	NA	NA	NA	NA	NA	NA	NA	NA	NA	NA	NA	NA	NA	NA	NA	NA	NA	NA	NA	NA	NA	NA	NA	NA	NA	NA	NA	NA	NA	NA	NA	NA	NA	NA	NA	NA	NA	NA	NA	NA	NA	NA	NA	NA	NA	NA	NA	NA
R10118	Enoylglutaryl-[acp] methyl ester + H2 <=> Glutaryl-[acp] methyl ester	NA	NA	NA	NA	NA	NA	NA	NA	NA	NA	NA	NA	NA	NA	NA	NA	NA	NA	NA	NA	NA	NA	NA	NA	NA	NA	NA	NA	NA	NA	NA	NA	NA	NA	NA	NA	NA	NA	NA	NA	NA	NA	NA	NA	NA	NA	NA	NA
R10120	3-Ketopimeloyl-[acp] methyl ester + H2 <=> 3-Hydroxypimeloyl-[acp] methyl ester	NA	NA	NA	NA	NA	NA	NA	NA	NA	NA	NA	NA	NA	NA	NA	NA	NA	NA	NA	NA	NA	NA	NA	NA	NA	NA	NA	NA	NA	NA	NA	NA	NA	NA	NA	NA	NA	NA	NA	NA	NA	NA	NA	NA	NA	NA	NA	NA
R10122	Enoylpimeloyl-[acp] methyl ester + H2 <=> Pimeloyl-[acyl-carrier protein] methyl ester	NA	NA	NA	NA	NA	NA	NA	NA	NA	NA	NA	NA	NA	NA	NA	NA	NA	NA	NA	NA	NA	NA	NA	NA	NA	NA	NA	NA	NA	NA	NA	NA	NA	NA	NA	NA	NA	NA	NA	NA	NA	NA	NA	NA	NA	NA	NA	NA
R04390	alpha-Aminoadipoyl-S-acyl enzyme + H2 <=> L-2-Aminoadipate 6-semialdehyde + Holo-Lys2	NA	NA	NA	NA	NA	NA	NA	NA	NA	NA	NA	NA	NA	NA	NA	NA	NA	NA	NA	NA	NA	NA	NA	NA	NA	NA	NA	NA	NA	NA	NA	NA	NA	NA	NA	NA	NA	NA	NA	NA	NA	NA	NA	NA	NA	NA	NA	NA
R09777	LysW-gamma-L-alpha-aminoadipyl 6-phosphate + H2 <=> LysW-gamma-L-alpha-aminoadipate 6-semialdehyde + Orthophosphate	NA	NA	NA	NA	NA	NA	NA	NA	NA	NA	NA	NA	NA	NA	NA	NA	NA	NA	NA	NA	NA	NA	NA	NA	NA	NA	NA	NA	NA	NA	NA	NA	NA	NA	NA	NA	NA	NA	NA	NA	NA	NA	NA	NA	NA	NA	NA	NA
[truncated: 177 more columns]

## Sheet: C
			25°C (298.15K)														30°C (303.15K)														35°C (308.15K)														40°C (313.15K)
Reaction ID	Equation	Uncertainty	pH 1	pH 2	pH 3	pH 4	pH 5	pH 6	pH 7	pH 8	pH 9	pH 10	pH 11	pH 12	pH 13	pH 14	pH 1	pH 2	pH 3	pH 4	pH 5	pH 6	pH 7	pH 8	pH 9	pH 10	pH 11	pH 12	pH 13	pH 14	pH 1	pH 2	pH 3	pH 4	pH 5	pH 6	pH 7	pH 8	pH 9	pH 10	pH 11	pH 12	pH 13	pH 14	pH 1	pH 2	pH 3	pH 4	pH 5
R00396	Pyruvate + Ammonia + H2 <=> L-Alanine + H2O	3	-42.9	-43.1	-43.5	-43.7	-43.7	-43.7	-43.7	-43.6	-42.8	-42	-41.8	-41.8	-41.8	-41.8	-42.5	-42.6	-43	-43.2	-43.2	-43.2	-43.2	-43	-42.1	-41.5	-41.3	-41.3	-41.3	-41.3	-42	-42.1	-42.5	-42.7	-42.7	-42.7	-42.7	-42.4	-41.5	-41	-40.9	-40.9	-40.9	-40.9	-41.5	-41.7	-42	-42.2	-42.2
R03443	N-Acetyl-L-glutamate 5-phosphate + H2 <=> N-Acetyl-L-glutamate 5-semialdehyde + Orthophosphate	3.3	-71.4	-69.8	-68.6	-67.2	-65.8	-62.7	-60.5	-60.1	-60.1	-60.1	-60.4	-62.2	-66.8	-72.3	-71.7	-70.1	-68.9	-67.4	-65.8	-62.5	-60.6	-60.3	-60.3	-60.3	-60.8	-63.2	-68.2	-73.9	-72	-70.4	-69.1	-67.6	-65.8	-62.4	-60.7	-60.5	-60.4	-60.5	-61.2	-64.3	-69.6	-75.4	-72.3	-70.7	-69.4	-67.8	-65.8
R10866	Acetyl-CoA + CO2 + H2 <=> Pyruvate + CoA	4	21	21	18	14	9	4	-2	-7	-13	-19	-24	-30	-36	-41	21	21	18	14	9	3	-2	-8	-14	-20	-26	-31	-37	-43	21	21	18	13	8	3	-3	-9	-15	-21	-27	-33	-38	-44	21	21	18	13	8
R00402	Fumarate + H2 <=> Succinate	4	-95	-95	-94	-91	-87	-86	-85	-85	-85	-85	-85	-85	-85	-85	-95	-95	-94	-91	-87	-85	-85	-85	-85	-85	-85	-85	-85	-85	-94	-94	-94	-90	-86	-85	-85	-85	-85	-85	-85	-85	-85	-85	-94	-94	-93	-90	-86
R00342	Oxaloacetate + H2 <=> (S)-Malate	3	-67	-65.9	-62.3	-57.4	-54.5	-53.8	-53.7	-53.7	-53.7	-53.7	-53.7	-53.7	-53.7	-53.7	-66.8	-65.6	-61.8	-56.9	-54.2	-53.6	-53.5	-53.5	-53.5	-53.5	-53.5	-53.5	-53.5	-53.5	-66.6	-65.3	-61.3	-56.4	-53.9	-53.4	-53.3	-53.3	-53.3	-53.3	-53.3	-53.3	-53.3	-53.3	-66.3	-65	-60.8	-55.9	-53.6
R00267	2-Oxoglutarate + CO2 + H2 <=> Isocitrate	4	-6	-5	-3	-1	-2	-7	-13	-18	-24	-30	-35	-41	-47	-53	-5	-5	-3	0	-2	-7	-13	-19	-25	-30	-36	-42	-48	-54	-5	-4	-2	0	-2	-7	-13	-19	-25	-31	-37	-43	-49	-55	-4	-4	-1	1	-2
R01197	Succinyl-CoA + CO2 + H2 <=> 2-Oxoglutarate + CoA	5	9	5	0	0	2	-2	-8	-13	-19	-25	-30	-36	-42	-47	9	5	0	1	1	-3	-8	-14	-20	-26	-32	-37	-43	-49	9	4	0	1	1	-3	-9	-15	-21	-27	-33	-39	-45	-50	9	4	-1	1	1
R01196	Acetyl-CoA + CO2 + H2 <=> Pyruvate + CoA	4	21	21	18	14	9	4	-2	-7	-13	-19	-24	-30	-36	-41	21	21	18	14	9	3	-2	-8	-14	-20	-26	-31	-37	-43	21	21	18	13	8	3	-3	-9	-15	-21	-27	-33	-38	-44	21	21	18	13	8
R07168	5,10-Methylenetetrahydrofolate + H2 <=> 5-Methyltetrahydrofolate	5	-81	-76	-71	-68	-68	-68	-68	-68	-68	-68	-67	-67	-67	-67	-81	-75	-70	-68	-68	-68	-68	-67	-67	-67	-67	-67	-67	-67	-81	-75	-70	-68	-68	-67	-67	-67	-67	-67	-67	-67	-67	-67	-81	-75	-69	-68	-67
R01220	5,10-Methenyltetrahydrofolate + H2 <=> 5,10-Methylenetetrahydrofolate	3.2	-10.6	-16.4	-22.6	-26.6	-27.6	-30.1	-33.1	-34	-34.3	-35.1	-38.4	-43.7	-49.3	-55	-10.5	-16.4	-22.7	-26.5	-27.6	-30.3	-33.1	-33.9	-34.2	-35.3	-39.2	-44.7	-50.4	-56.2	-10.3	-16.3	-22.8	-26.4	-27.6	-30.5	-33.2	-33.8	-34.1	-35.7	-40	-45.7	-51.6	-57.4	-10.2	-16.3	-22.9	-26.3	-27.6
R00134	CO2 + H2 <=> Formate	4	7	7	7	5	1	-4	-10	-16	-21	-27	-33	-38	-44	-50	7	7	7	5	1	-5	-10	-16	-22	-28	-34	-39	-45	-51	8	8	7	5	1	-5	-11	-17	-23	-29	-35	-40	-46	-52	8	8	7	5	0
R07157	CO2 + H2 <=> CO + H2O	5	22	22	22	22	22	22	22	22	22	22	22	22	22	22	22	22	22	22	22	22	22	22	22	22	22	22	22	22	22	22	22	22	22	22	22	22	22	22	22	22	22	22	22	22	22	22	22
R02472	2-Dehydropantoate + H2 <=> (R)-Pantoate	4	-47	-47	-46	-44	-43	-43	-43	-43	-43	-43	-43	-43	-44	-48	-47	-47	-46	-44	-43	-43	-43	-43	-43	-43	-43	-43	-45	-49	-47	-47	-45	-43	-43	-43	-43	-43	-43	-43	-43	-43	-45	-50	-47	-46	-45	-43	-43
R04439	(S)-2-Acetolactate + H2 <=> (R)-2,3-Dihydroxy-3-methylbutanoate	3	-44.8	-44.7	-44.2	-43.2	-42.9	-42.8	-42.8	-42.8	-42.8	-42.8	-42.6	-41.2	-39.3	-38.8	-44.6	-44.5	-43.9	-43	-42.7	-42.6	-42.6	-42.6	-42.6	-42.6	-42.2	-40.6	-38.9	-38.6	-44.4	-44.3	-43.7	-42.7	-42.5	-42.5	-42.5	-42.5	-42.4	-42.4	-41.8	-39.9	-38.6	-38.4	-44.2	-44.1	-43.4	-42.5	-42.3
R08214	(-)-threo-Iso(homo)2-citrate <=> 2-Oxopimelate + CO2 + H2	4	-39	-39	-40	-39	-36	-31	-25	-19	-14	-8	-2	4	9	15	-40	-40	-41	-40	-36	-31	-25	-19	-14	-8	-2	4	10	15	-41	-41	-42	-41	-37	-31	-25	-20	-14	-8	-2	4	10	16	-42	-42	-43	-42	-37
R08215	(-)-threo-Iso(homo)3-citrate <=> 2-Oxosuberate + CO2 + H2	4	-38	-38	-39	-39	-36	-31	-25	-19	-14	-8	-2	4	9	15	-39	-40	-40	-40	-36	-31	-25	-19	-14	-8	-2	4	10	15	-40	-41	-41	-40	-37	-31	-25	-20	-14	-8	-2	4	10	16	-42	-42	-42	-41	-37
R05705	FMN + H2 <=> Reduced FMN	4	-56	-56	-56	-56	-57	-57	-52	-42	-31	-20	-12	-6	4	16	-56	-56	-56	-56	-57	-56	-50	-40	-29	-18	-10	-3	8	19	-56	-56	-56	-56	-57	-55	-49	-38	-27	-16	-9	0	11	23	-55	-56	-56	-56	-56
R05706	FMN + H2 <=> Reduced FMN	4	-56	-56	-56	-56	-57	-57	-52	-42	-31	-20	-12	-6	4	16	-56	-56	-56	-56	-57	-56	-50	-40	-29	-18	-10	-3	8	19	-56	-56	-56	-56	-57	-55	-49	-38	-27	-16	-9	0	11	23	-55	-56	-56	-56	-56
R05812	Cobalt-precorrin 6 + H2 <=> Cobalt-dihydro-precorrin 6	100000	0	0	0	0	0	0	0	0	0	0	0	0	0	0	0	0	0	0	0	0	0	0	0	0	0	0	0	0	0	0	0	0	0	0	0	0	0	0	0	0	0	0	0	0	0	0	0
R07136	(2R)-3-Sulfolactate <=> 3-Sulfopyruvate + H2	3	23.5	21.7	20.3	20	20	20	20	20	20	20	20.1	20.4	22.3	26.9	22.9	21	19.7	19.5	19.4	19.4	19.4	19.4	19.4	19.4	19.5	20	22.6	27.7	22.2	20.3	19.1	18.9	18.9	18.9	18.9	18.9	18.9	18.9	19	19.8	23.1	28.5	21.6	19.7	18.5	18.3	18.3
R03947	Precorrin 2 <=> Sirohydrochlorin + H2	100000	0	0	0	0	0	0	0	0	0	0	0	0	0	0	0	0	0	0	0	0	0	0	0	0	0	0	0	0	0	0	0	0	0	0	0	0	0	0	0	0	0	0	0	0	0	0	0
R03458	5-Amino-6-(5'-phosphoribosylamino)uracil + H2 <=> 5-Amino-6-(5'-phospho-D-ribitylamino)uracil	3.3	-55.6	-54.5	-54.2	-54.1	-53.9	-53.2	-52.7	-52.2	-49.8	-45	-38.8	-31.4	-25	-19.2	-55.4	-54.3	-54	-53.9	-53.7	-52.9	-52.4	-51.8	-48.9	-43.7	-37.2	-29.6	-23.3	-17.5	-55.2	-54.1	-53.8	-53.7	-53.5	-52.7	-52.2	-51.3	-47.9	-42.4	-35.4	-27.9	-21.7	-15.8	-55	-53.8	-53.6	-53.5	-53.2
R01061	3-Phospho-D-glyceroyl phosphate + H2 <=> D-Glyceraldehyde 3-phosphate + Orthophosphate	3	-70	-67.5	-66.8	-66.6	-65.3	-60.3	-57.3	-56.7	-56.4	-54.4	-50.3	-48.1	-51.1	-56.5	-70.2	-67.7	-67.1	-66.8	-65.2	-60.1	-57.4	-57	-56.5	-54.1	-50	-48.8	-52.7	-58.3	-70.4	-67.9	-67.3	-67	-65	-59.8	-57.6	-57.2	-56.6	-53.8	-49.7	-49.7	-54.3	-60.1	-70.6	-68.1	-67.5	-67.2	-64.8
R01063	3-Phospho-D-glyceroyl phosphate + H2 <=> D-Glyceraldehyde 3-phosphate + Orthophosphate	3	-70	-67.5	-66.8	-66.6	-65.3	-60.3	-57.3	-56.7	-56.4	-54.4	-50.3	-48.1	-51.1	-56.5	-70.2	-67.7	-67.1	-66.8	-65.2	-60.1	-57.4	-57	-56.5	-54.1	-50	-48.8	-52.7	-58.3	-70.4	-67.9	-67.3	-67	-65	-59.8	-57.6	-57.2	-56.6	-53.8	-49.7	-49.7	-54.3	-60.1	-70.6	-68.1	-67.5	-67.2	-64.8
R00243	2-Oxoglutarate + Ammonia + H2 <=> L-Glutamate + H2O	3	-44.8	-45.8	-46.5	-44.8	-43.7	-43.6	-43.5	-43.5	-43.2	-43	-42.9	-42.9	-42.9	-42.9	-44.4	-45.4	-45.9	-44.1	-43.1	-43	-43	-42.9	-42.6	-42.5	-42.5	-42.5	-42.5	-42.5	-43.9	-44.9	-45.3	-43.4	-42.6	-42.4	-42.4	-42.3	-42.1	-42	-42	-42	-42	-42	-43.5	-44.5	-44.7	-42.8	-42
R00248	2-Oxoglutarate + Ammonia + H2 <=> L-Glutamate + H2O	3	-44.8	-45.8	-46.5	-44.8	-43.7	-43.6	-43.5	-43.5	-43.2	-43	-42.9	-42.9	-42.9	-42.9	-44.4	-45.4	-45.9	-44.1	-43.1	-43	-43	-42.9	-42.6	-42.5	-42.5	-42.5	-42.5	-42.5	-43.9	-44.9	-45.3	-43.4	-42.6	-42.4	-42.4	-42.3	-42.1	-42	-42	-42	-42	-42	-43.5	-44.5	-44.7	-42.8	-42
R01465	L-Threonine <=> L-2-Amino-3-oxobutanoic acid + H2	4	32	31	30	30	30	30	28	24	21	20	20	20	19	15	31	30	30	30	29	29	27	23	20	20	19	19	17	13	31	30	29	29	29	28	26	22	20	19	19	18	16	11	30	29	28	28	28
R03759	Aminoacetone + H2 <=> (R)-1-Aminopropan-2-ol	3	-42.8	-42.8	-42.8	-42.8	-42.8	-42.8	-42.5	-40.7	-36.6	-33.6	-32.9	-32.8	-32.8	-32.8	-42.6	-42.6	-42.6	-42.6	-42.6	-42.6	-42.2	-40	-35.8	-33.2	-32.7	-32.6	-32.6	-32.6	-42.5	-42.5	-42.5	-42.5	-42.4	-42.4	-41.9	-39.3	-35.1	-32.9	-32.5	-32.4	-32.4	-32.4	-42.3	-42.3	-42.3	-42.3	-42.3
R01130	IMP + H2O <=> Xanthosine 5'-phosphate + H2	5	21	21	21	21	21	21	21	21	21	21	20	20	18	17	21	20	20	20	20	20	20	20	20	20	20	19	17	17	20	20	20	20	20	20	20	20	20	19	19	18	17	16	20	19	19	19	19
R01163	L-Histidinal + H2O <=> L-Histidine + H2	3.5	1.1	-0.1	-4	-9.5	-15.3	-21.8	-29.3	-33.6	-35.1	-38.2	-43.3	-49.1	-55.1	-60.9	0.5	-0.8	-4.8	-10.4	-16.3	-23.1	-30.5	-34.4	-36	-39.5	-45	-50.9	-57	-62.9	-0.1	-1.5	-5.6	-11.3	-17.4	-24.4	-31.7	-35.1	-36.9	-41	-46.6	-52.7	-58.9	-64.9	-0.7	-2.1	-6.4	-12.2	-18.4
R03012	L-Histidinol <=> L-Histidinal + H2	3.1	-11.3	-5.6	0.1	5.8	11.5	17.1	21.9	24.7	26.6	30.6	36	41.5	46.5	51.8	-11.8	-6	-0.2	5.6	11.4	17	21.7	24.4	26.5	30.9	36.5	42	47.1	52.6	-12.3	-6.4	-0.5	5.4	11.3	16.9	21.5	24	26.5	31.3	37	42.5	47.8	53.5	-12.8	-6.8	-0.8	5.1	11.1
R00994	D-erythro-3-Methylmalate <=> 2-Oxobutanoate + CO2 + H2	6	-42	-42	-42	-42	-40	-35	-30	-24	-18	-13	-7	-1	5	10	-43	-43	-43	-43	-41	-36	-30	-24	-18	-13	-7	-1	5	11	-44	-44	-44	-44	-41	-36	-30	-24	-19	-13	-7	-1	5	11	-45	-45	-46	-45	-42
R05068	(R)-3-Hydroxy-3-methyl-2-oxopentanoate + H2 <=> (R)-2,3-Dihydroxy-3-methylpentanoate	3	-47.2	-47	-45.6	-43.6	-42.9	-42.8	-42.8	-42.8	-42.8	-42.8	-42.9	-43.1	-43.9	-44.4	-47	-46.7	-45.3	-43.3	-42.7	-42.7	-42.6	-42.6	-42.6	-42.6	-42.7	-43.1	-43.9	-44.3	-46.8	-46.5	-45	-43	-42.5	-42.5	-42.5	-42.5	-42.5	-42.5	-42.5	-43.1	-43.9	-44.1	-46.6	-46.3	-44.7	-42.8	-42.3
R04426	(2R,3S)-3-Isopropylmalate <=> (2S)-2-Isopropyl-3-oxosuccinate + H2	3	32.7	32.4	30.2	25.6	21.6	20.2	20	20	20	20	20	20	20	20	32.2	31.7	29.4	24.6	20.8	19.6	19.5	19.4	19.4	19.4	19.4	19.4	19.4	19.4	31.6	31.1	28.5	23.7	20	19	18.9	18.9	18.9	18.9	18.9	18.9	18.9	18.9	31	30.5	27.7	22.7	19.3
R01088	4-Methyl-2-oxopentanoate + Ammonia + H2 <=> L-Leucine + H2O	3.4	-41.3	-41.5	-42.6	-43.6	-43.9	-43.9	-43.9	-43.7	-42.9	-42	-41.8	-41.8	-41.8	-41.8	-40.9	-41.1	-42.2	-43.2	-43.4	-43.4	-43.4	-43.1	-42.2	-41.4	-41.3	-41.3	-41.3	-41.3	-40.4	-40.6	-41.7	-42.7	-42.8	-42.9	-42.8	-42.5	-41.5	-40.9	-40.8	-40.8	-40.8	-40.8	-39.9	-40.2	-41.3	-42.2	-42.3
R04198	(2S,4S)-4-Hydroxy-2,3,4,5-tetrahydrodipicolinate + H2 <=> 2,3,4,5-Tetrahydrodipicolinate + H2O	3.3	-76.5	-76.4	-75.8	-75	-74.8	-74.8	-74.8	-74.8	-74.8	-74.8	-74.8	-74.8	-74.8	-74.8	-76.3	-76.2	-75.6	-74.8	-74.6	-74.6	-74.6	-74.6	-74.6	-74.6	-74.6	-74.6	-74.6	-74.6	-76.1	-76	-75.3	-74.5	-74.4	-74.4	-74.4	-74.4	-74.4	-74.4	-74.4	-74.4	-74.4	-74.4	-75.9	-75.8	-75.1	-74.3	-74.2
R01934	Homoisocitrate <=> 2-Oxoadipate + CO2 + H2	5	-31	-31	-32	-31	-28	-23	-17	-11	-5	0	6	12	17	23	-32	-32	-33	-32	-28	-23	-17	-11	-6	0	6	12	18	23	-33	-33	-34	-33	-29	-23	-17	-12	-6	0	6	12	18	24	-34	-35	-35	-34	-29
R00715	N6-(L-1,3-Dicarboxypropyl)-L-lysine + H2O <=> L-Lysine + 2-Oxoglutarate + H2	4	7	9	12	11	10	9	9	10	11	13	13	13	13	13	6	8	11	10	9	8	8	9	10	12	12	12	12	12	5	7	10	8	7	7	7	8	9	11	11	11	11	11	4	6	9	7	6
R04199	(2S,4S)-4-Hydroxy-2,3,4,5-tetrahydrodipicolinate + H2 <=> 2,3,4,5-Tetrahydrodipicolinate + H2O	3.3	-76.5	-76.4	-75.8	-75	-74.8	-74.8	-74.8	-74.8	-74.8	-74.8	-74.8	-74.8	-74.8	-74.8	-76.3	-76.2	-75.6	-74.8	-74.6	-74.6	-74.6	-74.6	-74.6	-74.6	-74.6	-74.6	-74.6	-74.6	-76.1	-76	-75.3	-74.5	-74.4	-74.4	-74.4	-74.4	-74.4	-74.4	-74.4	-74.4	-74.4	-74.4	-75.9	-75.8	-75.1	-74.3	-74.2
R02315	L-Glutamate + L-2-Aminoadipate 6-semialdehyde + H2 <=> N6-(L-1,3-Dicarboxypropyl)-L-lysine + H2O	4	-45	-45	-45	-45	-44	-44	-44	-44	-43	-42	-41	-41	-41	-41	-45	-45	-45	-44	-44	-44	-44	-43	-42	-41	-40	-40	-40	-40	-44	-44	-44	-44	-43	-43	-43	-43	-42	-40	-40	-40	-40	-40	-44	-44	-44	-43	-43
R02755	L-2-Amino-6-oxoheptanedioate + Ammonia + H2 <=> meso-2,6-Diaminoheptanedioate + H2O	4	-36	-36	-36	-36	-37	-37	-37	-36	-35	-34	-34	-34	-34	-34	-36	-35	-35	-36	-36	-36	-36	-36	-34	-34	-34	-34	-34	-34	-35	-35	-35	-35	-35	-35	-35	-35	-34	-33	-33	-33	-33	-33	-35	-34	-34	-35	-35
R02291	4-Phospho-L-aspartate + H2 <=> L-Aspartate 4-semialdehyde + Orthophosphate	3.4	-39.1	-36.8	-35.6	-35.4	-35.2	-34.1	-32.5	-30.1	-27.5	-26.7	-26.9	-28.7	-33.3	-38.8	-39.3	-37	-35.9	-35.7	-35.4	-34.2	-32.5	-29.9	-27.5	-26.9	-27.3	-29.7	-34.7	-40.4	-39.6	-37.3	-36.2	-36	-35.6	-34.2	-32.5	-29.8	-27.6	-27.2	-27.8	-30.9	-36.2	-42	-39.9	-37.5	-36.5	-36.3	-35.8
R01773	L-Aspartate 4-semialdehyde + H2 <=> L-Homoserine	3.4	-48.1	-47.5	-46.9	-46.7	-46.7	-46.7	-46.7	-46.6	-46.1	-45.7	-45.7	-45.7	-45.7	-45.7	-47.9	-47.3	-46.7	-46.5	-46.5	-46.5	-46.5	-46.3	-45.8	-45.5	-45.5	-45.5	-45.5	-45.5	-47.7	-47.1	-46.5	-46.3	-46.3	-46.3	-46.3	-46.1	-45.5	-45.3	-45.3	-45.3	-45.3	-45.3	-47.5	-46.9	-46.3	-46.1	-46.1
R01775	L-Aspartate 4-semialdehyde + H2 <=> L-Homoserine	3.4	-48.1	-47.5	-46.9	-46.7	-46.7	-46.7	-46.7	-46.6	-46.1	-45.7	-45.7	-45.7	-45.7	-45.7	-47.9	-47.3	-46.7	-46.5	-46.5	-46.5	-46.5	-46.3	-45.8	-45.5	-45.5	-45.5	-45.5	-45.5	-47.7	-47.1	-46.5	-46.3	-46.3	-46.3	-46.3	-46.1	-45.5	-45.3	-45.3	-45.3	-45.3	-45.3	-47.5	-46.9	-46.3	-46.1	-46.1
R07407	L-Aspartate <=> Iminoaspartate + H2	4	50	58	66	66	64	63	63	63	64	69	74	80	86	91	50	58	65	66	63	62	62	62	64	69	75	81	86	92	49	57	65	65	62	61	61	62	64	69	75	81	87	93	49	57	64	64	62
R07410	L-Aspartate <=> Iminoaspartate + H2	4	50	58	66	66	64	63	63	63	64	69	74	80	86	91	50	58	65	66	63	62	62	62	64	69	75	81	86	92	49	57	65	65	62	61	61	62	64	69	75	81	87	93	49	57	64	64	62
R02736	beta-D-Glucose 6-phosphate <=> D-Glucono-1,5-lactone 6-phosphate + H2	4	-10	-10	-10	-10	-10	-9	-9	-9	-9	-9	-8	-5	-1	5	-10	-10	-10	-10	-10	-10	-10	-10	-10	-9	-8	-5	0	6	-11	-11	-11	-11	-11	-11	-10	-10	-10	-10	-8	-4	1	7	-12	-11	-11	-11	-11
R10907	beta-D-Glucose 6-phosphate <=> D-Glucono-1,5-lactone 6-phosphate + H2	4	-10	-10	-10	-10	-10	-9	-9	-9	-9	-9	-8	-5	-1	5	-10	-10	-10	-10	-10	-10	-10	-10	-10	-9	-8	-5	0	6	-11	-11	-11	-11	-11	-11	-10	-10	-10	-10	-8	-4	1	7	-12	-11	-11	-11	-11
R01528	6-Phospho-D-gluconate <=> D-Ribulose 5-phosphate + CO2 + H2	4	-41	-41	-39	-35	-29	-23	-17	-11	-5	0	6	13	20	26	-42	-42	-40	-35	-29	-23	-17	-11	-5	0	6	13	21	27	-43	-43	-41	-36	-30	-23	-17	-11	-5	1	7	14	21	27	-44	-44	-42	-36	-30
R10221	6-Phospho-D-gluconate <=> D-Ribulose 5-phosphate + CO2 + H2	4	-41	-41	-39	-35	-29	-23	-17	-11	-5	0	6	13	20	26	-42	-42	-40	-35	-29	-23	-17	-11	-5	0	6	13	21	27	-43	-43	-41	-36	-30	-23	-17	-11	-5	1	7	14	21	27	-44	-44	-42	-36	-30
R01248	(S)-1-Pyrroline-5-carboxylate + H2 <=> L-Proline	4	-82	-82	-82	-81	-81	-79	-74	-69	-63	-58	-53	-52	-52	-52	-82	-82	-81	-81	-81	-79	-74	-68	-62	-57	-53	-52	-51	-51	-82	-81	-81	-81	-81	-78	-73	-67	-61	-56	-52	-51	-51	-51	-82	-81	-81	-81	-80
R03313	L-Glutamyl 5-phosphate + H2 <=> L-Glutamate 5-semialdehyde + Orthophosphate	3.3	-70	-67.8	-66.4	-66.1	-65.9	-64.8	-63.6	-63.2	-62.7	-62.4	-62.7	-64.5	-69.1	-74.6	-70.3	-68	-66.6	-66.4	-66.1	-64.9	-63.8	-63.4	-62.8	-62.6	-63	-65.5	-70.4	-76.1	-70.5	-68.2	-66.9	-66.7	-66.3	-65	-64	-63.6	-63	-62.8	-63.5	-66.5	-71.9	-77.7	-70.8	-68.5	-67.2	-66.9	-66.5
R01251	(S)-1-Pyrroline-5-carboxylate + H2 <=> L-Proline	4	-82	-82	-82	-81	-81	-79	-74	-69	-63	-58	-53	-52	-52	-52	-82	-82	-81	-81	-81	-79	-74	-68	-62	-57	-53	-52	-51	-51	-82	-81	-81	-81	-81	-78	-73	-67	-61	-56	-52	-51	-51	-51	-82	-81	-81	-81	-80
R01513	3-Phospho-D-glycerate <=> 3-Phosphonooxypyruvate + H2	3	41.9	40.5	38.3	37.3	36.7	35.6	35.3	35.2	35.2	35.2	35.3	36	39.1	44.3	41.3	39.8	37.6	36.7	36	35	34.7	34.7	34.7	34.7	34.8	35.9	39.8	45.2	40.7	39.2	37	36	35.3	34.4	34.2	34.1	34.1	34.2	34.4	36	40.5	46.2	40.1	38.5	36.3	35.4	34.7
R02413	3-Dehydroshikimate + H2 <=> Shikimate	3.3	-38.8	-38.5	-36.8	-34.5	-33.8	-33.8	-33.7	-33.7	-33.7	-33.7	-33.5	-32.3	-30.8	-30.4	-38.6	-38.2	-36.4	-34.2	-33.6	-33.6	-33.6	-33.6	-33.5	-33.5	-33.2	-31.7	-30.4	-30.2	-38.4	-38	-36.1	-33.9	-33.4	-33.4	-33.4	-33.4	-33.4	-33.3	-32.8	-31.1	-30.1	-30	-38.2	-37.7	-35.7	-33.7	-33.2
R00936	Dihydrofolate + H2 <=> Tetrahydrofolate	3.2	-68.1	-66.6	-63	-58.7	-53.6	-50.3	-49.5	-49.4	-49.4	-49.7	-51.6	-56.2	-61.7	-67.4	-67.9	-66.3	-62.6	-58.1	-53	-50	-49.3	-49.2	-49.2	-49.7	-52.2	-57.2	-62.9	-68.7	-67.7	-66	-62.2	-57.5	-52.4	-49.6	-49.1	-49	-49.1	-49.8	-52.9	-58.2	-64.1	-70	-67.5	-65.7	-61.8	-56.9	-51.8
R00939	Dihydrofolate + H2 <=> Tetrahydrofolate	3.2	-68.1	-66.6	-63	-58.7	-53.6	-50.3	-49.5	-49.4	-49.4	-49.7	-51.6	-56.2	-61.7	-67.4	-67.9	-66.3	-62.6	-58.1	-53	-50	-49.3	-49.2	-49.2	-49.7	-52.2	-57.2	-62.9	-68.7	-67.7	-66	-62.2	-57.5	-52.4	-49.6	-49.1	-49	-49.1	-49.8	-52.9	-58.2	-64.1	-70	-67.5	-65.7	-61.8	-56.9	-51.8
R03388	7,8-Dihydromethanopterin + H2 <=> 5,6,7,8-Tetrahydromethanopterin	4	-24	-30	-35	-37	-37	-39	-43	-49	-55	-60	-66	-72	-77	-83	-24	-30	-35	-37	-37	-39	-44	-50	-55	-61	-67	-73	-79	-85	-24	-30	-35	-37	-37	-40	-45	-50	-56	-62	-68	-74	-80	-86	-24	-30	-35	-37	-37
R00733	L-Arogenate <=> L-Tyrosine + CO2 + H2	11	-66	-66	-66	-64	-59	-53	-48	-42	-37	-35	-35	-35	-35	-35	-67	-67	-67	-64	-59	-54	-48	-42	-38	-36	-36	-36	-36	-36	-68	-68	-68	-65	-60	-54	-48	-43	-38	-37	-37	-37	-37	-37	-69	-69	-69	-66	-61
R00732	L-Arogenate <=> L-Tyrosine + CO2 + H2	11	-66	-66	-66	-64	-59	-53	-48	-42	-37	-35	-35	-35	-35	-35	-67	-67	-67	-64	-59	-54	-48	-42	-38	-36	-36	-36	-36	-36	-68	-68	-68	-65	-60	-54	-48	-43	-38	-37	-37	-37	-37	-37	-69	-69	-69	-66	-61
R01730	Prephenate <=> 3-(4-Hydroxyphenyl)pyruvate + CO2 + H2	12	-59	-59	-58	-54	-49	-43	-38	-32	-28	-27	-27	-27	-27	-27	-60	-60	-59	-55	-50	-44	-38	-33	-29	-28	-28	-28	-28	-28	-61	-61	-60	-56	-50	-44	-38	-33	-30	-29	-29	-29	-29	-29	-62	-62	-61	-56	-51
R01728	Prephenate <=> 3-(4-Hydroxyphenyl)pyruvate + CO2 + H2	12	-59	-59	-58	-54	-49	-43	-38	-32	-28	-27	-27	-27	-27	-27	-60	-60	-59	-55	-50	-44	-38	-33	-29	-28	-28	-28	-28	-28	-61	-61	-60	-56	-50	-44	-38	-33	-30	-29	-29	-29	-29	-29	-62	-62	-61	-56	-51
R01869	(S)-Dihydroorotate <=> Orotate + H2	3.2	45.9	35.1	24.4	16.9	12.8	11.2	11	11	11	11	10.7	9	4.6	-0.9	45.2	34.2	23.4	16	12	10.7	10.5	10.5	10.5	10.4	10	7.7	2.8	-2.9	44.5	33.3	22.4	15.1	11.3	10.1	10	10	10	9.9	9.2	6.2	0.9	-4.9	43.7	32.4	21.4	14.3	10.6
R04440	3-Hydroxy-3-methyl-2-oxobutanoic acid + H2 <=> (R)-2,3-Dihydroxy-3-methylbutanoate	3	-47.3	-47	-45.4	-43.4	-42.9	-42.8	-42.8	-42.8	-42.8	-42.8	-42.9	-43.2	-44.6	-45.6	-47.1	-46.8	-45	-43.2	-42.7	-42.6	-42.6	-42.6	-42.6	-42.7	-42.7	-43.2	-44.7	-45.5	-46.9	-46.5	-44.7	-42.9	-42.5	-42.5	-42.5	-42.5	-42.5	-42.5	-42.6	-43.3	-44.8	-45.3	-46.7	-46.3	-44.4	-42.7	-42.3
R04109	L-Glutamate + H2 <=> (S)-4-Amino-5-oxopentanoate + H20	4	-8	-7	-2	4	9	15	21	25	27	32	37	43	49	54	-8	-6	-2	4	10	16	21	25	28	33	38	44	50	56	-8	-6	-1	5	11	17	22	26	29	34	40	46	52	57	-8	-6	-1	5	12
RMAN4	CO2 + H2 <=> Formate + H+	4	7	7	7	5	1	-4	-10	-16	-21	-27	-33	-38	-44	-50	7	7	7	5	1	-5	-10	-16	-22	-28	-34	-39	-45	-51	8	8	7	5	1	-5	-11	-17	-23	-29	-35	-40	-46	-52	8	8	7	5	0
R00019	H2 + 2 Oxidized ferredoxin <=> 2 Reduced ferredoxin + 2 H+	7	49	37	26	15	3	-8	-20	-31	-42	-54	-65	-77	-88	-99	49	37	25	14	2	-9	-21	-33	-44	-56	-67	-79	-91	-102	48	37	25	13	1	-10	-22	-34	-46	-58	-69	-81	-93	-105	48	36	24	12	0
R10116	3-Ketoglutaryl-[acp] methyl ester + H2 <=> 3-Hydroxyglutaryl-[acp] methyl ester	NA	NA	NA	NA	NA	NA	NA	NA	NA	NA	NA	NA	NA	NA	NA	NA	NA	NA	NA	NA	NA	NA	NA	NA	NA	NA	NA	NA	NA	NA	NA	NA	NA	NA	NA	NA	NA	NA	NA	NA	NA	NA	NA	NA	NA	NA	NA	NA
R10118	Enoylglutaryl-[acp] methyl ester + H2 <=> Glutaryl-[acp] methyl ester	NA	NA	NA	NA	NA	NA	NA	NA	NA	NA	NA	NA	NA	NA	NA	NA	NA	NA	NA	NA	NA	NA	NA	NA	NA	NA	NA	NA	NA	NA	NA	NA	NA	NA	NA	NA	NA	NA	NA	NA	NA	NA	NA	NA	NA	NA	NA	NA
R10120	3-Ketopimeloyl-[acp] methyl ester + H2 <=> 3-Hydroxypimeloyl-[acp] methyl ester	NA	NA	NA	NA	NA	NA	NA	NA	NA	NA	NA	NA	NA	NA	NA	NA	NA	NA	NA	NA	NA	NA	NA	NA	NA	NA	NA	NA	NA	NA	NA	NA	NA	NA	NA	NA	NA	NA	NA	NA	NA	NA	NA	NA	NA	NA	NA	NA
R10122	Enoylpimeloyl-[acp] methyl ester + H2 <=> Pimeloyl-[acyl-carrier protein] methyl ester	NA	NA	NA	NA	NA	NA	NA	NA	NA	NA	NA	NA	NA	NA	NA	NA	NA	NA	NA	NA	NA	NA	NA	NA	NA	NA	NA	NA	NA	NA	NA	NA	NA	NA	NA	NA	NA	NA	NA	NA	NA	NA	NA	NA	NA	NA	NA	NA
R04390	alpha-Aminoadipoyl-S-acyl enzyme + H2 <=> L-2-Aminoadipate 6-semialdehyde + Holo-Lys2	NA	NA	NA	NA	NA	NA	NA	NA	NA	NA	NA	NA	NA	NA	NA	NA	NA	NA	NA	NA	NA	NA	NA	NA	NA	NA	NA	NA	NA	NA	NA	NA	NA	NA	NA	NA	NA	NA	NA	NA	NA	NA	NA	NA	NA	NA	NA	NA
R09777	LysW-gamma-L-alpha-aminoadipyl 6-phosphate + H2 <=> LysW-gamma-L-alpha-aminoadipate 6-semialdehyde + Orthophosphate	NA	NA	NA	NA	NA	NA	NA	NA	NA	NA	NA	NA	NA	NA	NA	NA	NA	NA	NA	NA	NA	NA	NA	NA	NA	NA	NA	NA	NA	NA	NA	NA	NA	NA	NA	NA	NA	NA	NA	NA	NA	NA	NA	NA	NA	NA	NA	NA
[truncated: 177 more columns]

## Sheet: D
			25°C (298.15K)														30°C (303.15K)														35°C (308.15K)														40°C (313.15K)
Reaction ID	Equation	Uncertainty	pH 1	pH 2	pH 3	pH 4	pH 5	pH 6	pH 7	pH 8	pH 9	pH 10	pH 11	pH 12	pH 13	pH 14	pH 1	pH 2	pH 3	pH 4	pH 5	pH 6	pH 7	pH 8	pH 9	pH 10	pH 11	pH 12	pH 13	pH 14	pH 1	pH 2	pH 3	pH 4	pH 5	pH 6	pH 7	pH 8	pH 9	pH 10	pH 11	pH 12	pH 13	pH 14	pH 1	pH 2	pH 3	pH 4	pH 5
R00396	Pyruvate + Ammonia + H2 <=> L-Alanine + H2O	3	-48.6	-48.8	-49.2	-49.4	-49.4	-49.4	-49.4	-49.3	-48.5	-47.7	-47.5	-47.5	-47.5	-47.5	-48.3	-48.4	-48.8	-49	-49	-49	-49	-48.8	-47.9	-47.3	-47.1	-47.1	-47.1	-47.1	-47.9	-48	-48.4	-48.6	-48.6	-48.6	-48.6	-48.3	-47.4	-46.8	-46.8	-46.8	-46.8	-46.8	-47.5	-47.7	-48	-48.1	-48.2
R03443	N-Acetyl-L-glutamate 5-phosphate + H2 <=> N-Acetyl-L-glutamate 5-semialdehyde + Orthophosphate	3.3	-77.1	-75.5	-74.3	-72.9	-71.5	-68.4	-66.2	-65.8	-65.8	-65.8	-66.1	-67.9	-72.5	-78	-77.5	-75.9	-74.7	-73.2	-71.6	-68.3	-66.4	-66.1	-66.1	-66.1	-66.6	-69	-74	-79.7	-77.9	-76.3	-75	-73.5	-71.7	-68.3	-66.6	-66.4	-66.3	-66.4	-67.1	-70.2	-75.5	-81.3	-78.3	-76.6	-75.4	-73.8	-71.8
R10866	Acetyl-CoA + CO2 + H2 <=> Pyruvate + CoA	4	16	15	13	8	3	-2	-7	-13	-19	-24	-30	-36	-41	-47	16	15	12	8	3	-2	-8	-14	-20	-26	-31	-37	-43	-49	15	15	12	7	2	-3	-9	-15	-21	-27	-33	-38	-44	-50	15	15	12	7	2
R00402	Fumarate + H2 <=> Succinate	4	-101	-100	-100	-97	-93	-91	-91	-91	-91	-91	-91	-91	-91	-91	-100	-100	-100	-97	-93	-91	-91	-91	-91	-91	-91	-91	-91	-91	-100	-100	-99	-96	-92	-91	-91	-91	-91	-91	-91	-91	-91	-91	-100	-100	-99	-96	-92
R00342	Oxaloacetate + H2 <=> (S)-Malate	3	-72.7	-71.6	-68	-63.1	-60.2	-59.5	-59.4	-59.4	-59.4	-59.4	-59.4	-59.4	-59.4	-59.4	-72.6	-71.4	-67.6	-62.7	-60	-59.4	-59.3	-59.3	-59.3	-59.3	-59.3	-59.3	-59.3	-59.3	-72.4	-71.2	-67.2	-62.3	-59.8	-59.3	-59.2	-59.2	-59.2	-59.2	-59.2	-59.2	-59.2	-59.2	-72.3	-71	-66.8	-61.9	-59.6
R00267	2-Oxoglutarate + CO2 + H2 <=> Isocitrate	4	-11	-11	-9	-6	-8	-13	-18	-24	-30	-35	-41	-47	-53	-58	-11	-10	-8	-6	-8	-13	-19	-25	-30	-36	-42	-48	-54	-59	-11	-10	-8	-5	-8	-13	-19	-25	-31	-37	-43	-49	-55	-60	-10	-10	-7	-5	-8
R01197	Succinyl-CoA + CO2 + H2 <=> 2-Oxoglutarate + CoA	5	3	-1	-6	-5	-4	-8	-13	-19	-25	-30	-36	-42	-47	-53	3	-1	-6	-5	-4	-9	-14	-20	-26	-32	-37	-43	-49	-55	3	-1	-6	-5	-5	-9	-15	-21	-27	-33	-39	-45	-50	-56	3	-2	-7	-5	-5
R01196	Acetyl-CoA + CO2 + H2 <=> Pyruvate + CoA	4	16	15	13	8	3	-2	-7	-13	-19	-24	-30	-36	-41	-47	16	15	12	8	3	-2	-8	-14	-20	-26	-31	-37	-43	-49	15	15	12	7	2	-3	-9	-15	-21	-27	-33	-38	-44	-50	15	15	12	7	2
R07168	5,10-Methylenetetrahydrofolate + H2 <=> 5-Methyltetrahydrofolate	5	-87	-81	-76	-74	-74	-73	-73	-73	-73	-73	-73	-73	-73	-73	-87	-81	-76	-74	-74	-73	-73	-73	-73	-73	-73	-73	-73	-73	-87	-81	-76	-74	-73	-73	-73	-73	-73	-73	-73	-73	-73	-73	-87	-81	-75	-74	-73
R01220	5,10-Methenyltetrahydrofolate + H2 <=> 5,10-Methylenetetrahydrofolate	3.2	-16.3	-22.1	-28.3	-32.3	-33.3	-35.8	-38.8	-39.7	-40	-40.8	-44.1	-49.4	-55	-60.7	-16.3	-22.2	-28.5	-32.3	-33.4	-36.1	-38.9	-39.7	-40	-41.1	-45	-50.5	-56.2	-62	-16.2	-22.2	-28.7	-32.3	-33.5	-36.4	-39.1	-39.7	-40	-41.6	-45.9	-51.6	-57.4	-63.3	-16.2	-22.3	-28.9	-32.3	-33.6
R00134	CO2 + H2 <=> Formate	4	2	2	1	0	-4	-10	-16	-21	-27	-33	-38	-44	-50	-56	2	2	1	0	-5	-10	-16	-22	-28	-34	-39	-45	-51	-57	2	2	1	-1	-5	-11	-17	-23	-29	-35	-40	-46	-52	-58	2	2	1	-1	-6
R07157	CO2 + H2 <=> CO + H2O	5	16	16	16	16	16	16	16	16	16	16	16	16	16	16	16	16	16	16	16	16	16	16	16	16	16	16	16	16	16	16	16	16	16	16	16	16	16	16	16	16	16	16	16	16	16	16	16
R02472	2-Dehydropantoate + H2 <=> (R)-Pantoate	4	-53	-53	-52	-50	-49	-49	-49	-49	-49	-49	-49	-49	-50	-54	-53	-53	-51	-49	-49	-49	-49	-49	-49	-49	-49	-49	-51	-55	-53	-52	-51	-49	-49	-49	-49	-49	-49	-49	-49	-49	-51	-56	-53	-52	-51	-49	-49
R04439	(S)-2-Acetolactate + H2 <=> (R)-2,3-Dihydroxy-3-methylbutanoate	3	-50.5	-50.4	-49.9	-48.9	-48.6	-48.5	-48.5	-48.5	-48.5	-48.5	-48.3	-47	-45	-44.5	-50.4	-50.3	-49.7	-48.8	-48.5	-48.4	-48.4	-48.4	-48.4	-48.4	-48	-46.4	-44.7	-44.4	-50.3	-50.2	-49.6	-48.6	-48.4	-48.4	-48.3	-48.3	-48.3	-48.3	-47.7	-45.8	-44.5	-44.3	-50.2	-50.1	-49.4	-48.5	-48.3
R08214	(-)-threo-Iso(homo)2-citrate <=> 2-Oxopimelate + CO2 + H2	4	-33	-33	-34	-33	-30	-25	-19	-14	-8	-2	4	9	15	21	-34	-34	-35	-34	-31	-25	-19	-14	-8	-2	4	10	15	21	-35	-35	-36	-35	-31	-25	-20	-14	-8	-2	4	10	16	22	-36	-36	-37	-36	-31
R08215	(-)-threo-Iso(homo)3-citrate <=> 2-Oxosuberate + CO2 + H2	4	-33	-33	-33	-33	-30	-25	-19	-14	-8	-2	4	9	15	21	-34	-34	-34	-34	-30	-25	-19	-14	-8	-2	4	10	15	21	-35	-35	-35	-35	-31	-25	-20	-14	-8	-2	4	10	16	22	-36	-36	-36	-35	-31
R05705	FMN + H2 <=> Reduced FMN	4	-62	-62	-62	-62	-63	-63	-57	-48	-36	-26	-18	-12	-1	10	-62	-62	-62	-62	-63	-62	-56	-46	-34	-24	-16	-9	2	14	-61	-62	-62	-62	-63	-61	-54	-44	-32	-22	-15	-6	6	17	-61	-62	-62	-62	-62
R05706	FMN + H2 <=> Reduced FMN	4	-62	-62	-62	-62	-63	-63	-57	-48	-36	-26	-18	-12	-1	10	-62	-62	-62	-62	-63	-62	-56	-46	-34	-24	-16	-9	2	14	-61	-62	-62	-62	-63	-61	-54	-44	-32	-22	-15	-6	6	17	-61	-62	-62	-62	-62
R05812	Cobalt-precorrin 6 + H2 <=> Cobalt-dihydro-precorrin 6	100000	0	0	0	0	0	0	0	0	0	0	0	0	0	0	0	0	0	0	0	0	0	0	0	0	0	0	0	0	0	0	0	0	0	0	0	0	0	0	0	0	0	0	0	0	0	0	0
R07136	(2R)-3-Sulfolactate <=> 3-Sulfopyruvate + H2	3	29.2	27.4	26	25.8	25.7	25.7	25.7	25.7	25.7	25.7	25.8	26.1	28	32.6	28.7	26.8	25.5	25.3	25.2	25.2	25.2	25.2	25.2	25.2	25.3	25.8	28.4	33.5	28.1	26.2	25	24.8	24.8	24.8	24.8	24.8	24.8	24.8	24.9	25.7	29	34.4	27.6	25.7	24.5	24.3	24.3
R03947	Precorrin 2 <=> Sirohydrochlorin + H2	100000	0	0	0	0	0	0	0	0	0	0	0	0	0	0	0	0	0	0	0	0	0	0	0	0	0	0	0	0	0	0	0	0	0	0	0	0	0	0	0	0	0	0	0	0	0	0	0
R03458	5-Amino-6-(5'-phosphoribosylamino)uracil + H2 <=> 5-Amino-6-(5'-phospho-D-ribitylamino)uracil	3.3	-61.3	-60.2	-59.9	-59.8	-59.7	-58.9	-58.4	-57.9	-55.6	-50.7	-44.5	-37.1	-30.7	-25	-61.2	-60.1	-59.8	-59.7	-59.5	-58.7	-58.2	-57.6	-54.7	-49.5	-43	-35.4	-29.1	-23.3	-61.1	-59.9	-59.7	-59.6	-59.4	-58.6	-58.1	-57.2	-53.8	-48.2	-41.3	-33.8	-27.6	-21.7	-61	-59.8	-59.6	-59.5	-59.2
R01061	3-Phospho-D-glyceroyl phosphate + H2 <=> D-Glyceraldehyde 3-phosphate + Orthophosphate	3	-75.7	-73.2	-72.5	-72.3	-71	-66	-63	-62.5	-62.1	-60.2	-56	-53.8	-56.8	-62.2	-76	-73.5	-72.9	-72.6	-71	-65.9	-63.2	-62.8	-62.3	-59.9	-55.8	-54.6	-58.5	-64.1	-76.3	-73.8	-73.2	-72.9	-70.9	-65.7	-63.5	-63.1	-62.5	-59.7	-55.6	-55.6	-60.2	-66	-76.6	-74.1	-73.5	-73.2	-70.8
R01063	3-Phospho-D-glyceroyl phosphate + H2 <=> D-Glyceraldehyde 3-phosphate + Orthophosphate	3	-75.7	-73.2	-72.5	-72.3	-71	-66	-63	-62.5	-62.1	-60.2	-56	-53.8	-56.8	-62.2	-76	-73.5	-72.9	-72.6	-71	-65.9	-63.2	-62.8	-62.3	-59.9	-55.8	-54.6	-58.5	-64.1	-76.3	-73.8	-73.2	-72.9	-70.9	-65.7	-63.5	-63.1	-62.5	-59.7	-55.6	-55.6	-60.2	-66	-76.6	-74.1	-73.5	-73.2	-70.8
R00243	2-Oxoglutarate + Ammonia + H2 <=> L-Glutamate + H2O	3	-50.6	-51.5	-52.2	-50.5	-49.4	-49.3	-49.2	-49.2	-48.9	-48.7	-48.6	-48.6	-48.6	-48.6	-50.2	-51.2	-51.7	-49.9	-48.9	-48.8	-48.8	-48.7	-48.4	-48.3	-48.3	-48.3	-48.3	-48.3	-49.8	-50.8	-51.2	-49.3	-48.4	-48.3	-48.3	-48.2	-48	-47.9	-47.9	-47.9	-47.9	-47.9	-49.4	-50.5	-50.7	-48.8	-48
R00248	2-Oxoglutarate + Ammonia + H2 <=> L-Glutamate + H2O	3	-50.6	-51.5	-52.2	-50.5	-49.4	-49.3	-49.2	-49.2	-48.9	-48.7	-48.6	-48.6	-48.6	-48.6	-50.2	-51.2	-51.7	-49.9	-48.9	-48.8	-48.8	-48.7	-48.4	-48.3	-48.3	-48.3	-48.3	-48.3	-49.8	-50.8	-51.2	-49.3	-48.4	-48.3	-48.3	-48.2	-48	-47.9	-47.9	-47.9	-47.9	-47.9	-49.4	-50.5	-50.7	-48.8	-48
R01465	L-Threonine <=> L-2-Amino-3-oxobutanoic acid + H2	4	38	37	36	36	36	36	34	30	27	26	26	26	24	20	37	36	35	35	35	35	33	29	26	25	25	25	23	19	37	36	35	35	35	34	32	28	25	25	25	24	22	17	36	35	34	34	34
R03759	Aminoacetone + H2 <=> (R)-1-Aminopropan-2-ol	3	-48.5	-48.5	-48.5	-48.5	-48.5	-48.5	-48.2	-46.4	-42.3	-39.3	-38.6	-38.5	-38.5	-38.5	-48.4	-48.4	-48.4	-48.4	-48.4	-48.4	-48	-45.8	-41.6	-39	-38.5	-38.4	-38.4	-38.4	-48.3	-48.3	-48.3	-48.3	-48.3	-48.3	-47.8	-45.2	-41	-38.8	-38.4	-38.3	-38.3	-38.3	-48.3	-48.3	-48.3	-48.3	-48.2
R01130	IMP + H2O <=> Xanthosine 5'-phosphate + H2	5	27	27	27	27	27	27	27	27	27	26	26	26	24	23	27	26	26	26	26	26	26	26	26	26	25	25	23	23	26	26	26	26	26	26	26	26	26	25	25	24	22	22	26	25	25	25	25
R01163	L-Histidinal + H2O <=> L-Histidine + H2	3.5	6.8	5.6	1.7	-3.8	-9.6	-16.1	-23.6	-27.9	-29.4	-32.5	-37.6	-43.4	-49.4	-55.2	6.3	5	1	-4.6	-10.5	-17.3	-24.7	-28.6	-30.2	-33.7	-39.2	-45.1	-51.2	-57.1	5.8	4.4	0.3	-5.4	-11.5	-18.5	-25.8	-29.2	-31	-35.1	-40.7	-46.8	-53.1	-59	5.3	3.9	-0.5	-6.2	-12.4
R03012	L-Histidinol <=> L-Histidinal + H2	3.1	-5.6	0.1	5.8	11.6	17.2	22.8	27.6	30.4	32.3	36.3	41.7	47.2	52.2	57.5	-6	-0.2	5.6	11.4	17.2	22.8	27.5	30.2	32.3	36.7	42.3	47.8	52.9	58.4	-6.4	-0.5	5.4	11.3	17.1	22.8	27.4	29.9	32.4	37.2	42.9	48.4	53.7	59.3	-6.8	-0.8	5.1	11.1	17.1
R00994	D-erythro-3-Methylmalate <=> 2-Oxobutanoate + CO2 + H2	6	-36	-36	-37	-37	-34	-30	-24	-18	-13	-7	-1	5	10	16	-37	-37	-38	-38	-35	-30	-24	-18	-13	-7	-1	5	11	16	-38	-38	-39	-38	-36	-30	-24	-19	-13	-7	-1	5	11	17	-39	-39	-40	-39	-36
R05068	(R)-3-Hydroxy-3-methyl-2-oxopentanoate + H2 <=> (R)-2,3-Dihydroxy-3-methylpentanoate	3	-52.9	-52.7	-51.3	-49.3	-48.6	-48.5	-48.5	-48.5	-48.5	-48.5	-48.6	-48.8	-49.7	-50.1	-52.8	-52.5	-51.1	-49.1	-48.5	-48.5	-48.4	-48.4	-48.4	-48.5	-48.5	-48.9	-49.7	-50.1	-52.7	-52.4	-50.9	-48.9	-48.4	-48.4	-48.3	-48.3	-48.3	-48.4	-48.4	-48.9	-49.8	-50	-52.6	-52.3	-50.6	-48.8	-48.3
R04426	(2R,3S)-3-Isopropylmalate <=> (2S)-2-Isopropyl-3-oxosuccinate + H2	3	38.5	38.1	35.9	31.3	27.3	25.9	25.7	25.7	25.7	25.7	25.7	25.7	25.7	25.7	38	37.5	35.2	30.4	26.6	25.4	25.3	25.2	25.2	25.2	25.2	25.2	25.2	25.2	37.5	37	34.4	29.5	25.9	24.9	24.8	24.8	24.8	24.8	24.8	24.8	24.8	24.8	37	36.5	33.7	28.7	25.3
R01088	4-Methyl-2-oxopentanoate + Ammonia + H2 <=> L-Leucine + H2O	3.4	-47	-47.2	-48.3	-49.4	-49.6	-49.6	-49.6	-49.4	-48.6	-47.7	-47.5	-47.5	-47.5	-47.5	-46.7	-46.9	-48	-49	-49.2	-49.2	-49.2	-48.9	-48	-47.2	-47.1	-47.1	-47.1	-47.1	-46.3	-46.5	-47.6	-48.6	-48.7	-48.8	-48.7	-48.4	-47.4	-46.8	-46.7	-46.7	-46.7	-46.7	-45.9	-46.2	-47.3	-48.2	-48.3
R04198	(2S,4S)-4-Hydroxy-2,3,4,5-tetrahydrodipicolinate + H2 <=> 2,3,4,5-Tetrahydrodipicolinate + H2O	3.3	-82.2	-82.1	-81.5	-80.7	-80.5	-80.5	-80.5	-80.5	-80.5	-80.5	-80.5	-80.5	-80.5	-80.5	-82.1	-82	-81.4	-80.6	-80.4	-80.4	-80.4	-80.4	-80.4	-80.4	-80.4	-80.4	-80.4	-80.4	-82	-81.9	-81.2	-80.4	-80.3	-80.3	-80.3	-80.3	-80.3	-80.3	-80.3	-80.3	-80.3	-80.3	-81.9	-81.8	-81	-80.3	-80.2
R01934	Homoisocitrate <=> 2-Oxoadipate + CO2 + H2	5	-25	-26	-26	-26	-22	-17	-11	-5	0	6	12	17	23	29	-26	-27	-27	-26	-23	-17	-11	-6	0	6	12	18	23	29	-27	-28	-28	-27	-23	-17	-12	-6	0	6	12	18	24	30	-28	-29	-29	-28	-23
R00715	N6-(L-1,3-Dicarboxypropyl)-L-lysine + H2O <=> L-Lysine + 2-Oxoglutarate + H2	4	13	15	18	17	15	15	15	15	16	18	19	19	19	19	12	14	17	16	14	14	14	14	16	18	18	18	18	18	11	13	16	14	13	13	13	13	15	17	17	17	17	17	10	12	15	13	12
R04199	(2S,4S)-4-Hydroxy-2,3,4,5-tetrahydrodipicolinate + H2 <=> 2,3,4,5-Tetrahydrodipicolinate + H2O	3.3	-82.2	-82.1	-81.5	-80.7	-80.5	-80.5	-80.5	-80.5	-80.5	-80.5	-80.5	-80.5	-80.5	-80.5	-82.1	-82	-81.4	-80.6	-80.4	-80.4	-80.4	-80.4	-80.4	-80.4	-80.4	-80.4	-80.4	-80.4	-82	-81.9	-81.2	-80.4	-80.3	-80.3	-80.3	-80.3	-80.3	-80.3	-80.3	-80.3	-80.3	-80.3	-81.9	-81.8	-81	-80.3	-80.2
R02315	L-Glutamate + L-2-Aminoadipate 6-semialdehyde + H2 <=> N6-(L-1,3-Dicarboxypropyl)-L-lysine + H2O	4	-51	-51	-51	-50	-50	-50	-50	-50	-49	-47	-47	-47	-47	-47	-50	-50	-50	-50	-50	-49	-49	-49	-48	-47	-46	-46	-46	-46	-50	-50	-50	-50	-49	-49	-49	-49	-48	-46	-46	-46	-46	-46	-50	-50	-50	-49	-49
R02755	L-2-Amino-6-oxoheptanedioate + Ammonia + H2 <=> meso-2,6-Diaminoheptanedioate + H2O	4	-42	-41	-41	-42	-42	-42	-42	-42	-41	-40	-40	-40	-40	-40	-42	-41	-41	-42	-42	-42	-42	-41	-40	-40	-40	-40	-40	-40	-41	-40	-41	-41	-41	-41	-41	-41	-39	-39	-39	-39	-39	-39	-41	-40	-40	-41	-41
R02291	4-Phospho-L-aspartate + H2 <=> L-Aspartate 4-semialdehyde + Orthophosphate	3.4	-44.8	-42.5	-41.3	-41.1	-40.9	-39.8	-38.2	-35.9	-33.2	-32.4	-32.6	-34.4	-39	-44.5	-45.1	-42.8	-41.7	-41.5	-41.2	-40	-38.3	-35.7	-33.3	-32.7	-33.1	-35.5	-40.5	-46.2	-45.5	-43.2	-42.1	-41.9	-41.5	-40.1	-38.4	-35.6	-33.5	-33.1	-33.7	-36.8	-42.1	-47.9	-45.9	-43.5	-42.4	-42.2	-41.8
R01773	L-Aspartate 4-semialdehyde + H2 <=> L-Homoserine	3.4	-53.8	-53.3	-52.6	-52.4	-52.4	-52.4	-52.4	-52.3	-51.8	-51.4	-51.4	-51.4	-51.4	-51.4	-53.7	-53.1	-52.5	-52.3	-52.3	-52.3	-52.3	-52.1	-51.6	-51.3	-51.3	-51.3	-51.3	-51.3	-53.6	-53	-52.4	-52.2	-52.2	-52.2	-52.2	-52	-51.4	-51.2	-51.2	-51.2	-51.2	-51.2	-53.5	-52.9	-52.3	-52.1	-52.1
R01775	L-Aspartate 4-semialdehyde + H2 <=> L-Homoserine	3.4	-53.8	-53.3	-52.6	-52.4	-52.4	-52.4	-52.4	-52.3	-51.8	-51.4	-51.4	-51.4	-51.4	-51.4	-53.7	-53.1	-52.5	-52.3	-52.3	-52.3	-52.3	-52.1	-51.6	-51.3	-51.3	-51.3	-51.3	-51.3	-53.6	-53	-52.4	-52.2	-52.2	-52.2	-52.2	-52	-51.4	-51.2	-51.2	-51.2	-51.2	-51.2	-53.5	-52.9	-52.3	-52.1	-52.1
R07407	L-Aspartate <=> Iminoaspartate + H2	4	56	64	71	72	69	68	68	68	70	74	80	86	91	97	56	63	71	71	69	68	68	68	70	75	81	86	92	98	55	63	71	71	68	67	67	68	70	75	81	87	93	99	55	63	70	70	68
R07410	L-Aspartate <=> Iminoaspartate + H2	4	56	64	71	72	69	68	68	68	70	74	80	86	91	97	56	63	71	71	69	68	68	68	70	75	81	86	92	98	55	63	71	71	68	67	67	68	70	75	81	87	93	99	55	63	70	70	68
R02736	beta-D-Glucose 6-phosphate <=> D-Glucono-1,5-lactone 6-phosphate + H2	4	-4	-4	-4	-4	-4	-4	-4	-4	-4	-3	-2	1	5	11	-5	-5	-4	-4	-4	-4	-4	-4	-4	-3	-2	1	6	12	-5	-5	-5	-5	-5	-5	-5	-4	-4	-4	-2	2	7	13	-6	-5	-5	-5	-5
R10907	beta-D-Glucose 6-phosphate <=> D-Glucono-1,5-lactone 6-phosphate + H2	4	-4	-4	-4	-4	-4	-4	-4	-4	-4	-3	-2	1	5	11	-5	-5	-4	-4	-4	-4	-4	-4	-4	-3	-2	1	6	12	-5	-5	-5	-5	-5	-5	-5	-4	-4	-4	-2	2	7	13	-6	-5	-5	-5	-5
R01528	6-Phospho-D-gluconate <=> D-Ribulose 5-phosphate + CO2 + H2	4	-36	-35	-33	-29	-23	-17	-11	-5	0	6	12	18	26	32	-36	-36	-34	-29	-24	-17	-11	-5	0	6	12	19	26	33	-37	-37	-35	-30	-24	-18	-11	-5	1	6	12	20	27	33	-38	-38	-36	-30	-24
R10221	6-Phospho-D-gluconate <=> D-Ribulose 5-phosphate + CO2 + H2	4	-36	-35	-33	-29	-23	-17	-11	-5	0	6	12	18	26	32	-36	-36	-34	-29	-24	-17	-11	-5	0	6	12	19	26	33	-37	-37	-35	-30	-24	-18	-11	-5	1	6	12	20	27	33	-38	-38	-36	-30	-24
R01248	(S)-1-Pyrroline-5-carboxylate + H2 <=> L-Proline	4	-88	-88	-87	-87	-87	-85	-80	-75	-69	-63	-59	-57	-57	-57	-88	-87	-87	-87	-87	-84	-79	-74	-68	-62	-58	-57	-57	-57	-88	-87	-87	-87	-86	-84	-79	-73	-67	-61	-58	-57	-57	-57	-88	-87	-87	-87	-86
R03313	L-Glutamyl 5-phosphate + H2 <=> L-Glutamate 5-semialdehyde + Orthophosphate	3.3	-75.7	-73.5	-72.1	-71.8	-71.6	-70.5	-69.3	-68.9	-68.4	-68.1	-68.4	-70.2	-74.8	-80.3	-76.1	-73.8	-72.4	-72.2	-71.9	-70.7	-69.6	-69.2	-68.6	-68.4	-68.8	-71.3	-76.2	-81.9	-76.4	-74.1	-72.8	-72.6	-72.2	-70.9	-69.9	-69.5	-68.9	-68.7	-69.4	-72.4	-77.8	-83.6	-76.8	-74.5	-73.2	-72.9	-72.5
R01251	(S)-1-Pyrroline-5-carboxylate + H2 <=> L-Proline	4	-88	-88	-87	-87	-87	-85	-80	-75	-69	-63	-59	-57	-57	-57	-88	-87	-87	-87	-87	-84	-79	-74	-68	-62	-58	-57	-57	-57	-88	-87	-87	-87	-86	-84	-79	-73	-67	-61	-58	-57	-57	-57	-88	-87	-87	-87	-86
R01513	3-Phospho-D-glycerate <=> 3-Phosphonooxypyruvate + H2	3	47.6	46.2	44	43	42.4	41.3	41	40.9	40.9	40.9	41	41.7	44.8	50	47.1	45.6	43.4	42.5	41.8	40.8	40.5	40.5	40.5	40.5	40.6	41.7	45.6	51	46.6	45	42.9	41.9	41.2	40.3	40.1	40	40	40.1	40.3	41.9	46.4	52.1	46.1	44.5	42.3	41.4	40.6
R02413	3-Dehydroshikimate + H2 <=> Shikimate	3.3	-44.5	-44.2	-42.5	-40.2	-39.5	-39.5	-39.4	-39.4	-39.4	-39.4	-39.2	-38	-36.5	-36.1	-44.4	-44	-42.2	-40	-39.4	-39.4	-39.4	-39.4	-39.3	-39.3	-39	-37.5	-36.2	-36	-44.3	-43.9	-42	-39.8	-39.3	-39.3	-39.3	-39.3	-39.3	-39.2	-38.7	-37	-36	-35.8	-44.2	-43.7	-41.7	-39.7	-39.2
R00936	Dihydrofolate + H2 <=> Tetrahydrofolate	3.2	-73.8	-72.3	-68.7	-64.4	-59.3	-56	-55.2	-55.1	-55.1	-55.4	-57.3	-61.9	-67.4	-73.1	-73.7	-72.1	-68.4	-63.9	-58.8	-55.8	-55.1	-55	-55.1	-55.5	-58	-63	-68.7	-74.5	-73.6	-71.9	-68.1	-63.4	-58.3	-55.5	-55	-54.9	-55	-55.7	-58.8	-64.1	-70	-75.9	-73.5	-71.7	-67.8	-62.9	-57.8
R00939	Dihydrofolate + H2 <=> Tetrahydrofolate	3.2	-73.8	-72.3	-68.7	-64.4	-59.3	-56	-55.2	-55.1	-55.1	-55.4	-57.3	-61.9	-67.4	-73.1	-73.7	-72.1	-68.4	-63.9	-58.8	-55.8	-55.1	-55	-55.1	-55.5	-58	-63	-68.7	-74.5	-73.6	-71.9	-68.1	-63.4	-58.3	-55.5	-55	-54.9	-55	-55.7	-58.8	-64.1	-70	-75.9	-73.5	-71.7	-67.8	-62.9	-57.8
R03388	7,8-Dihydromethanopterin + H2 <=> 5,6,7,8-Tetrahydromethanopterin	4	-30	-36	-41	-43	-43	-45	-49	-55	-60	-66	-72	-77	-83	-89	-30	-36	-41	-43	-43	-45	-50	-56	-61	-67	-73	-79	-85	-90	-30	-36	-41	-43	-43	-46	-51	-56	-62	-68	-74	-80	-86	-92	-30	-36	-41	-43	-43
R00733	L-Arogenate <=> L-Tyrosine + CO2 + H2	11	-61	-60	-60	-58	-53	-48	-42	-36	-31	-30	-29	-29	-29	-29	-61	-61	-61	-59	-54	-48	-42	-36	-32	-31	-30	-30	-30	-30	-62	-62	-62	-59	-54	-48	-42	-37	-32	-31	-31	-31	-31	-31	-63	-63	-63	-60	-55
R00732	L-Arogenate <=> L-Tyrosine + CO2 + H2	11	-61	-60	-60	-58	-53	-48	-42	-36	-31	-30	-29	-29	-29	-29	-61	-61	-61	-59	-54	-48	-42	-36	-32	-31	-30	-30	-30	-30	-62	-62	-62	-59	-54	-48	-42	-37	-32	-31	-31	-31	-31	-31	-63	-63	-63	-60	-55
R01730	Prephenate <=> 3-(4-Hydroxyphenyl)pyruvate + CO2 + H2	12	-53	-53	-52	-49	-43	-38	-32	-27	-22	-21	-21	-21	-21	-21	-54	-54	-53	-49	-44	-38	-32	-27	-23	-22	-22	-22	-22	-22	-55	-55	-54	-50	-44	-38	-32	-27	-24	-23	-23	-23	-23	-23	-56	-56	-55	-50	-45
R01728	Prephenate <=> 3-(4-Hydroxyphenyl)pyruvate + CO2 + H2	12	-53	-53	-52	-49	-43	-38	-32	-27	-22	-21	-21	-21	-21	-21	-54	-54	-53	-49	-44	-38	-32	-27	-23	-22	-22	-22	-22	-22	-55	-55	-54	-50	-44	-38	-32	-27	-24	-23	-23	-23	-23	-23	-56	-56	-55	-50	-45
R01869	(S)-Dihydroorotate <=> Orotate + H2	3.2	51.6	40.8	30.1	22.6	18.5	17	16.7	16.7	16.7	16.7	16.4	14.7	10.3	4.8	51	40	29.2	21.8	17.8	16.5	16.3	16.3	16.3	16.2	15.8	13.5	8.6	2.9	50.4	39.1	28.3	21	17.2	16	15.9	15.9	15.9	15.8	15.1	12.1	6.8	1	49.7	38.3	27.4	20.2	16.6
R04440	3-Hydroxy-3-methyl-2-oxobutanoic acid + H2 <=> (R)-2,3-Dihydroxy-3-methylbutanoate	3	-53	-52.7	-51.1	-49.1	-48.6	-48.5	-48.5	-48.5	-48.5	-48.5	-48.6	-48.9	-50.3	-51.3	-52.9	-52.6	-50.8	-49	-48.5	-48.5	-48.4	-48.4	-48.4	-48.5	-48.5	-49	-50.5	-51.3	-52.8	-52.4	-50.6	-48.8	-48.4	-48.4	-48.3	-48.3	-48.4	-48.4	-48.5	-49.2	-50.7	-51.2	-52.7	-52.3	-50.4	-48.7	-48.3
R04109	L-Glutamate + H2 <=> (S)-4-Amino-5-oxopentanoate + H20	4	-14	-12	-8	-2	4	9	15	19	21	26	31	37	43	49	-14	-12	-7	-2	4	10	16	19	22	27	33	38	44	50	-14	-12	-7	-1	5	11	16	20	23	28	34	40	46	52	-14	-12	-7	-1	6
RMAN4	CO2 + H2 <=> Formate + H+	4	2	2	1	0	-4	-10	-16	-21	-27	-33	-38	-44	-50	-56	2	2	1	0	-5	-10	-16	-22	-28	-34	-39	-45	-51	-57	2	2	1	-1	-5	-11	-17	-23	-29	-35	-40	-46	-52	-58	2	2	1	-1	-6
R00019	H2 + 2 Oxidized ferredoxin <=> 2 Reduced ferredoxin + 2 H+	7	43	32	20	9	-2	-14	-25	-37	-48	-60	-71	-82	-94	-105	43	31	20	8	-4	-15	-27	-38	-50	-62	-73	-85	-96	-108	43	31	19	7	-5	-16	-28	-40	-52	-64	-75	-87	-99	-111	42	30	18	6	-6
R10116	3-Ketoglutaryl-[acp] methyl ester + H2 <=> 3-Hydroxyglutaryl-[acp] methyl ester	NA	NA	NA	NA	NA	NA	NA	NA	NA	NA	NA	NA	NA	NA	NA	NA	NA	NA	NA	NA	NA	NA	NA	NA	NA	NA	NA	NA	NA	NA	NA	NA	NA	NA	NA	NA	NA	NA	NA	NA	NA	NA	NA	NA	NA	NA	NA	NA
R10118	Enoylglutaryl-[acp] methyl ester + H2 <=> Glutaryl-[acp] methyl ester	NA	NA	NA	NA	NA	NA	NA	NA	NA	NA	NA	NA	NA	NA	NA	NA	NA	NA	NA	NA	NA	NA	NA	NA	NA	NA	NA	NA	NA	NA	NA	NA	NA	NA	NA	NA	NA	NA	NA	NA	NA	NA	NA	NA	NA	NA	NA	NA
R10120	3-Ketopimeloyl-[acp] methyl ester + H2 <=> 3-Hydroxypimeloyl-[acp] methyl ester	NA	NA	NA	NA	NA	NA	NA	NA	NA	NA	NA	NA	NA	NA	NA	NA	NA	NA	NA	NA	NA	NA	NA	NA	NA	NA	NA	NA	NA	NA	NA	NA	NA	NA	NA	NA	NA	NA	NA	NA	NA	NA	NA	NA	NA	NA	NA	NA
R10122	Enoylpimeloyl-[acp] methyl ester + H2 <=> Pimeloyl-[acyl-carrier protein] methyl ester	NA	NA	NA	NA	NA	NA	NA	NA	NA	NA	NA	NA	NA	NA	NA	NA	NA	NA	NA	NA	NA	NA	NA	NA	NA	NA	NA	NA	NA	NA	NA	NA	NA	NA	NA	NA	NA	NA	NA	NA	NA	NA	NA	NA	NA	NA	NA	NA
R04390	alpha-Aminoadipoyl-S-acyl enzyme + H2 <=> L-2-Aminoadipate 6-semialdehyde + Holo-Lys2	NA	NA	NA	NA	NA	NA	NA	NA	NA	NA	NA	NA	NA	NA	NA	NA	NA	NA	NA	NA	NA	NA	NA	NA	NA	NA	NA	NA	NA	NA	NA	NA	NA	NA	NA	NA	NA	NA	NA	NA	NA	NA	NA	NA	NA	NA	NA	NA
R09777	LysW-gamma-L-alpha-aminoadipyl 6-phosphate + H2 <=> LysW-gamma-L-alpha-aminoadipate 6-semialdehyde + Orthophosphate	NA	NA	NA	NA	NA	NA	NA	NA	NA	NA	NA	NA	NA	NA	NA	NA	NA	NA	NA	NA	NA	NA	NA	NA	NA	NA	NA	NA	NA	NA	NA	NA	NA	NA	NA	NA	NA	NA	NA	NA	NA	NA	NA	NA	NA	NA	NA	NA
[truncated: 177 more columns]

## Sheet: E
			25°C (298.15K)														30°C (303.15K)														35°C (308.15K)														40°C (313.15K)
Reaction ID	Equation	Uncertainty	pH 1	pH 2	pH 3	pH 4	pH 5	pH 6	pH 7	pH 8	pH 9	pH 10	pH 11	pH 12	pH 13	pH 14	pH 1	pH 2	pH 3	pH 4	pH 5	pH 6	pH 7	pH 8	pH 9	pH 10	pH 11	pH 12	pH 13	pH 14	pH 1	pH 2	pH 3	pH 4	pH 5	pH 6	pH 7	pH 8	pH 9	pH 10	pH 11	pH 12	pH 13	pH 14	pH 1	pH 2	pH 3	pH 4	pH 5
R00396	Pyruvate + Ammonia + H2 <=> L-Alanine + H2O	3	-54.3	-54.5	-54.9	-55.1	-55.1	-55.1	-55.1	-55	-54.2	-53.4	-53.2	-53.2	-53.2	-53.2	-54.1	-54.2	-54.6	-54.8	-54.8	-54.8	-54.8	-54.6	-53.7	-53.1	-52.9	-52.9	-52.9	-52.9	-53.8	-53.9	-54.3	-54.5	-54.5	-54.5	-54.5	-54.2	-53.3	-52.7	-52.7	-52.7	-52.7	-52.7	-53.5	-53.7	-54	-54.1	-54.2
R03443	N-Acetyl-L-glutamate 5-phosphate + H2 <=> N-Acetyl-L-glutamate 5-semialdehyde + Orthophosphate	3.3	-82.8	-81.2	-80.1	-78.6	-77.2	-74.1	-71.9	-71.5	-71.5	-71.5	-71.8	-73.6	-78.2	-83.7	-83.3	-81.7	-80.5	-79	-77.4	-74.1	-72.2	-71.9	-71.9	-71.9	-72.4	-74.8	-79.8	-85.5	-83.8	-82.1	-80.9	-79.4	-77.6	-74.2	-72.5	-72.3	-72.2	-72.3	-73	-76.1	-81.4	-87.2	-84.3	-82.6	-81.4	-79.8	-77.8
R10866	Acetyl-CoA + CO2 + H2 <=> Pyruvate + CoA	4	10	10	7	3	-2	-7	-13	-19	-24	-30	-36	-41	-47	-53	10	9	7	2	-3	-8	-14	-20	-26	-31	-37	-43	-49	-55	10	9	6	1	-3	-9	-15	-21	-27	-33	-38	-44	-50	-56	9	9	6	1	-4
R00402	Fumarate + H2 <=> Succinate	4	-106	-106	-106	-103	-99	-97	-97	-97	-97	-97	-97	-97	-97	-97	-106	-106	-105	-102	-98	-97	-97	-97	-97	-97	-97	-97	-97	-97	-106	-106	-105	-102	-98	-97	-97	-97	-97	-97	-97	-97	-97	-97	-106	-106	-105	-102	-98
R00342	Oxaloacetate + H2 <=> (S)-Malate	3	-78.4	-77.3	-73.7	-68.8	-65.9	-65.2	-65.1	-65.1	-65.1	-65.1	-65.1	-65.1	-65.1	-65.1	-78.4	-77.2	-73.4	-68.5	-65.8	-65.2	-65.1	-65.1	-65.1	-65.1	-65.1	-65.1	-65.1	-65.1	-78.3	-77.1	-73.1	-68.2	-65.7	-65.2	-65.1	-65.1	-65.1	-65.1	-65.1	-65.1	-65.1	-65.1	-78.3	-77	-72.8	-67.9	-65.6
R00267	2-Oxoglutarate + CO2 + H2 <=> Isocitrate	4	-17	-17	-15	-12	-13	-18	-24	-30	-35	-41	-47	-53	-58	-64	-17	-16	-14	-12	-14	-19	-25	-30	-36	-42	-48	-54	-59	-65	-16	-16	-14	-11	-14	-19	-25	-31	-37	-43	-49	-55	-60	-66	-16	-16	-13	-11	-14
R01197	Succinyl-CoA + CO2 + H2 <=> 2-Oxoglutarate + CoA	5	-3	-7	-11	-11	-10	-14	-19	-25	-30	-36	-42	-47	-53	-59	-3	-7	-12	-11	-10	-14	-20	-26	-32	-37	-43	-49	-55	-61	-3	-7	-12	-11	-11	-15	-21	-27	-33	-39	-45	-50	-56	-62	-3	-8	-12	-11	-11
R01196	Acetyl-CoA + CO2 + H2 <=> Pyruvate + CoA	4	10	10	7	3	-2	-7	-13	-19	-24	-30	-36	-41	-47	-53	10	9	7	2	-3	-8	-14	-20	-26	-31	-37	-43	-49	-55	10	9	6	1	-3	-9	-15	-21	-27	-33	-38	-44	-50	-56	9	9	6	1	-4
R07168	5,10-Methylenetetrahydrofolate + H2 <=> 5-Methyltetrahydrofolate	5	-93	-87	-82	-80	-79	-79	-79	-79	-79	-79	-79	-79	-79	-79	-93	-87	-82	-80	-79	-79	-79	-79	-79	-79	-79	-79	-79	-79	-93	-87	-82	-80	-79	-79	-79	-79	-79	-79	-79	-79	-79	-79	-93	-87	-81	-80	-79
R01220	5,10-Methenyltetrahydrofolate + H2 <=> 5,10-Methylenetetrahydrofolate	3.2	-22	-27.8	-34	-38	-39	-41.5	-44.5	-45.4	-45.7	-46.5	-49.8	-55.1	-60.7	-66.4	-22.1	-28	-34.3	-38.1	-39.2	-41.9	-44.7	-45.5	-45.8	-46.9	-50.8	-56.3	-62	-67.8	-22.1	-28.1	-34.6	-38.2	-39.3	-42.3	-45	-45.6	-45.9	-47.4	-51.8	-57.5	-63.3	-69.2	-22.2	-28.3	-34.8	-38.3	-39.6
R00134	CO2 + H2 <=> Formate	4	-4	-4	-4	-6	-10	-16	-21	-27	-33	-38	-44	-50	-56	-61	-4	-4	-4	-6	-11	-16	-22	-28	-34	-39	-45	-51	-57	-63	-4	-4	-5	-6	-11	-17	-23	-29	-35	-40	-46	-52	-58	-64	-4	-4	-5	-7	-12
R07157	CO2 + H2 <=> CO + H2O	5	10	10	10	10	10	10	10	10	10	10	10	10	10	10	10	10	10	10	10	10	10	10	10	10	10	10	10	10	10	10	10	10	10	10	10	10	10	10	10	10	10	10	10	10	10	10	10
R02472	2-Dehydropantoate + H2 <=> (R)-Pantoate	4	-59	-58	-57	-55	-55	-55	-55	-55	-55	-55	-55	-55	-56	-60	-59	-58	-57	-55	-55	-55	-55	-55	-55	-55	-55	-55	-56	-61	-59	-58	-57	-55	-55	-55	-55	-55	-55	-55	-55	-55	-57	-62	-59	-58	-57	-55	-55
R04439	(S)-2-Acetolactate + H2 <=> (R)-2,3-Dihydroxy-3-methylbutanoate	3	-56.2	-56.2	-55.6	-54.6	-54.3	-54.2	-54.2	-54.2	-54.2	-54.2	-54	-52.7	-50.8	-50.2	-56.2	-56.1	-55.5	-54.6	-54.3	-54.2	-54.2	-54.2	-54.2	-54.2	-53.8	-52.2	-50.5	-50.2	-56.2	-56.1	-55.5	-54.5	-54.3	-54.2	-54.2	-54.2	-54.2	-54.2	-53.6	-51.7	-50.4	-50.2	-56.2	-56.1	-55.4	-54.5	-54.3
R08214	(-)-threo-Iso(homo)2-citrate <=> 2-Oxopimelate + CO2 + H2	4	-27	-28	-28	-28	-24	-19	-14	-8	-2	4	9	15	21	26	-28	-28	-29	-28	-25	-19	-14	-8	-2	4	10	15	21	27	-29	-29	-30	-29	-25	-20	-14	-8	-2	4	10	16	22	28	-30	-30	-31	-30	-25
R08215	(-)-threo-Iso(homo)3-citrate <=> 2-Oxosuberate + CO2 + H2	4	-27	-27	-28	-27	-24	-19	-14	-8	-2	4	9	15	21	26	-28	-28	-29	-28	-25	-19	-14	-8	-2	4	10	15	21	27	-29	-29	-29	-29	-25	-20	-14	-8	-2	4	10	16	22	28	-30	-30	-30	-29	-25
R05705	FMN + H2 <=> Reduced FMN	4	-67	-68	-68	-68	-69	-69	-63	-53	-42	-31	-23	-17	-7	4	-67	-68	-68	-68	-69	-68	-62	-52	-40	-29	-22	-15	-4	8	-67	-68	-68	-68	-69	-67	-60	-50	-38	-28	-20	-12	0	11	-67	-68	-68	-68	-68
R05706	FMN + H2 <=> Reduced FMN	4	-67	-68	-68	-68	-69	-69	-63	-53	-42	-31	-23	-17	-7	4	-67	-68	-68	-68	-69	-68	-62	-52	-40	-29	-22	-15	-4	8	-67	-68	-68	-68	-69	-67	-60	-50	-38	-28	-20	-12	0	11	-67	-68	-68	-68	-68
R05812	Cobalt-precorrin 6 + H2 <=> Cobalt-dihydro-precorrin 6	100000	0	0	0	0	0	0	0	0	0	0	0	0	0	0	0	0	0	0	0	0	0	0	0	0	0	0	0	0	0	0	0	0	0	0	0	0	0	0	0	0	0	0	0	0	0	0	0
R07136	(2R)-3-Sulfolactate <=> 3-Sulfopyruvate + H2	3	34.9	33.1	31.7	31.5	31.4	31.4	31.4	31.4	31.4	31.4	31.5	31.8	33.7	38.3	34.5	32.6	31.3	31.1	31	31	31	31	31	31	31.1	31.6	34.2	39.3	34	32.1	30.9	30.7	30.7	30.7	30.7	30.7	30.7	30.7	30.8	31.6	34.9	40.3	33.6	31.7	30.5	30.3	30.3
R03947	Precorrin 2 <=> Sirohydrochlorin + H2	100000	0	0	0	0	0	0	0	0	0	0	0	0	0	0	0	0	0	0	0	0	0	0	0	0	0	0	0	0	0	0	0	0	0	0	0	0	0	0	0	0	0	0	0	0	0	0	0
R03458	5-Amino-6-(5'-phosphoribosylamino)uracil + H2 <=> 5-Amino-6-(5'-phospho-D-ribitylamino)uracil	3.3	-67.1	-65.9	-65.6	-65.5	-65.4	-64.6	-64.1	-63.6	-61.3	-56.4	-50.3	-42.8	-36.4	-30.7	-67	-65.9	-65.6	-65.5	-65.3	-64.5	-64	-63.4	-60.5	-55.3	-48.8	-41.2	-34.9	-29.1	-67	-65.8	-65.6	-65.5	-65.3	-64.5	-64	-63.1	-59.7	-54.1	-47.2	-39.7	-33.5	-27.6	-67	-65.8	-65.6	-65.5	-65.2
R01061	3-Phospho-D-glyceroyl phosphate + H2 <=> D-Glyceraldehyde 3-phosphate + Orthophosphate	3	-81.4	-78.9	-78.2	-78	-76.7	-71.7	-68.7	-68.2	-67.8	-65.9	-61.7	-59.5	-62.5	-67.9	-81.8	-79.3	-78.7	-78.4	-76.8	-71.7	-69	-68.6	-68.1	-65.7	-61.6	-60.4	-64.3	-69.9	-82.2	-79.7	-79.1	-78.8	-76.8	-71.6	-69.4	-69	-68.4	-65.6	-61.5	-61.5	-66.1	-71.9	-82.6	-80.1	-79.5	-79.2	-76.8
R01063	3-Phospho-D-glyceroyl phosphate + H2 <=> D-Glyceraldehyde 3-phosphate + Orthophosphate	3	-81.4	-78.9	-78.2	-78	-76.7	-71.7	-68.7	-68.2	-67.8	-65.9	-61.7	-59.5	-62.5	-67.9	-81.8	-79.3	-78.7	-78.4	-76.8	-71.7	-69	-68.6	-68.1	-65.7	-61.6	-60.4	-64.3	-69.9	-82.2	-79.7	-79.1	-78.8	-76.8	-71.6	-69.4	-69	-68.4	-65.6	-61.5	-61.5	-66.1	-71.9	-82.6	-80.1	-79.5	-79.2	-76.8
R00243	2-Oxoglutarate + Ammonia + H2 <=> L-Glutamate + H2O	3	-56.3	-57.2	-57.9	-56.2	-55.1	-55	-54.9	-54.9	-54.6	-54.4	-54.3	-54.3	-54.3	-54.3	-56	-57	-57.5	-55.7	-54.7	-54.6	-54.6	-54.5	-54.2	-54.1	-54.1	-54.1	-54.1	-54.1	-55.7	-56.7	-57.1	-55.2	-54.3	-54.2	-54.2	-54.1	-53.9	-53.8	-53.8	-53.8	-53.8	-53.8	-55.4	-56.5	-56.7	-54.7	-54
R00248	2-Oxoglutarate + Ammonia + H2 <=> L-Glutamate + H2O	3	-56.3	-57.2	-57.9	-56.2	-55.1	-55	-54.9	-54.9	-54.6	-54.4	-54.3	-54.3	-54.3	-54.3	-56	-57	-57.5	-55.7	-54.7	-54.6	-54.6	-54.5	-54.2	-54.1	-54.1	-54.1	-54.1	-54.1	-55.7	-56.7	-57.1	-55.2	-54.3	-54.2	-54.2	-54.1	-53.9	-53.8	-53.8	-53.8	-53.8	-53.8	-55.4	-56.5	-56.7	-54.7	-54
R01465	L-Threonine <=> L-2-Amino-3-oxobutanoic acid + H2	4	43	42	42	41	41	41	40	36	33	32	31	31	30	26	43	42	41	41	41	41	39	35	32	31	31	31	29	24	42	42	41	41	41	40	38	34	31	31	31	30	28	23	42	41	40	40	40
R03759	Aminoacetone + H2 <=> (R)-1-Aminopropan-2-ol	3	-54.2	-54.2	-54.2	-54.2	-54.2	-54.2	-53.9	-52.1	-48	-45	-44.3	-44.2	-44.2	-44.2	-54.2	-54.2	-54.2	-54.2	-54.2	-54.2	-53.8	-51.6	-47.4	-44.8	-44.3	-44.2	-44.2	-44.2	-54.2	-54.2	-54.2	-54.2	-54.2	-54.2	-53.7	-51.1	-46.9	-44.6	-44.3	-44.2	-44.2	-44.2	-54.2	-54.2	-54.2	-54.2	-54.2
R01130	IMP + H2O <=> Xanthosine 5'-phosphate + H2	5	33	32	32	32	32	32	32	32	32	32	32	32	30	29	32	32	32	32	32	32	32	32	32	31	31	31	29	28	32	32	31	31	31	32	32	32	31	31	31	30	28	28	32	31	31	31	31
R01163	L-Histidinal + H2O <=> L-Histidine + H2	3.5	12.5	11.3	7.4	1.9	-3.9	-10.4	-17.9	-22.2	-23.7	-26.8	-31.9	-37.7	-43.7	-49.5	12.1	10.8	6.8	1.2	-4.7	-11.5	-18.9	-22.8	-24.4	-27.9	-33.4	-39.3	-45.4	-51.3	11.7	10.3	6.2	0.5	-5.6	-12.6	-19.9	-23.3	-25.1	-29.2	-34.8	-40.9	-47.2	-53.1	11.3	9.8	5.5	-0.2	-6.4
R03012	L-Histidinol <=> L-Histidinal + H2	3.1	0.1	5.8	11.6	17.3	22.9	28.5	33.3	36.1	38	42	47.4	52.9	57.9	63.2	-0.2	5.6	11.4	17.2	23	28.6	33.3	36	38.1	42.5	48.1	53.6	58.7	64.2	-0.5	5.4	11.3	17.2	23	28.7	33.3	35.8	38.3	43.1	48.8	54.3	59.6	65.2	-0.8	5.1	11.1	17.1	23.1
R00994	D-erythro-3-Methylmalate <=> 2-Oxobutanoate + CO2 + H2	6	-30	-30	-31	-31	-29	-24	-18	-13	-7	-1	5	10	16	22	-31	-31	-32	-32	-29	-24	-18	-13	-7	-1	5	11	16	22	-32	-32	-33	-32	-30	-24	-19	-13	-7	-1	5	11	17	23	-33	-33	-34	-33	-30
R05068	(R)-3-Hydroxy-3-methyl-2-oxopentanoate + H2 <=> (R)-2,3-Dihydroxy-3-methylpentanoate	3	-58.6	-58.4	-57	-55	-54.3	-54.3	-54.2	-54.2	-54.2	-54.2	-54.3	-54.5	-55.4	-55.8	-58.6	-58.3	-56.9	-54.9	-54.3	-54.3	-54.2	-54.2	-54.2	-54.3	-54.3	-54.7	-55.5	-55.9	-58.6	-58.3	-56.8	-54.8	-54.3	-54.3	-54.2	-54.2	-54.2	-54.3	-54.3	-54.8	-55.6	-55.9	-58.6	-58.3	-56.6	-54.8	-54.3
R04426	(2R,3S)-3-Isopropylmalate <=> (2S)-2-Isopropyl-3-oxosuccinate + H2	3	44.2	43.8	41.6	37	33	31.6	31.4	31.4	31.4	31.4	31.4	31.4	31.4	31.4	43.8	43.3	41	36.2	32.4	31.2	31.1	31	31	31	31	31	31	31	43.4	42.9	40.3	35.4	31.8	30.8	30.7	30.7	30.7	30.7	30.7	30.7	30.7	30.7	43	42.5	39.7	34.7	31.2
R01088	4-Methyl-2-oxopentanoate + Ammonia + H2 <=> L-Leucine + H2O	3.4	-52.7	-52.9	-54	-55.1	-55.3	-55.3	-55.3	-55.1	-54.3	-53.4	-53.2	-53.2	-53.2	-53.2	-52.5	-52.7	-53.8	-54.8	-55	-55	-55	-54.7	-53.8	-53	-52.9	-52.9	-52.9	-52.9	-52.2	-52.4	-53.5	-54.5	-54.6	-54.6	-54.6	-54.3	-53.3	-52.7	-52.6	-52.6	-52.6	-52.6	-51.9	-52.2	-53.3	-54.1	-54.3
R04198	(2S,4S)-4-Hydroxy-2,3,4,5-tetrahydrodipicolinate + H2 <=> 2,3,4,5-Tetrahydrodipicolinate + H2O	3.3	-87.9	-87.8	-87.2	-86.4	-86.2	-86.2	-86.2	-86.2	-86.2	-86.2	-86.2	-86.2	-86.2	-86.2	-87.9	-87.8	-87.2	-86.4	-86.2	-86.2	-86.2	-86.2	-86.2	-86.2	-86.2	-86.2	-86.2	-86.2	-87.9	-87.8	-87.1	-86.3	-86.2	-86.2	-86.2	-86.2	-86.2	-86.2	-86.2	-86.2	-86.2	-86.2	-87.9	-87.8	-87	-86.3	-86.2
R01934	Homoisocitrate <=> 2-Oxoadipate + CO2 + H2	5	-20	-20	-21	-20	-16	-11	-5	0	6	12	17	23	29	34	-21	-21	-22	-21	-17	-11	-6	0	6	12	18	23	29	35	-21	-22	-22	-21	-17	-11	-6	0	6	12	18	24	30	36	-22	-23	-23	-22	-17
R00715	N6-(L-1,3-Dicarboxypropyl)-L-lysine + H2O <=> L-Lysine + 2-Oxoglutarate + H2	4	19	21	23	22	21	21	21	21	22	24	25	25	25	25	18	20	22	21	20	20	20	20	22	23	24	24	24	24	17	19	22	20	19	19	19	19	21	23	23	23	23	23	16	18	21	19	18
R04199	(2S,4S)-4-Hydroxy-2,3,4,5-tetrahydrodipicolinate + H2 <=> 2,3,4,5-Tetrahydrodipicolinate + H2O	3.3	-87.9	-87.8	-87.2	-86.4	-86.2	-86.2	-86.2	-86.2	-86.2	-86.2	-86.2	-86.2	-86.2	-86.2	-87.9	-87.8	-87.2	-86.4	-86.2	-86.2	-86.2	-86.2	-86.2	-86.2	-86.2	-86.2	-86.2	-86.2	-87.9	-87.8	-87.1	-86.3	-86.2	-86.2	-86.2	-86.2	-86.2	-86.2	-86.2	-86.2	-86.2	-86.2	-87.9	-87.8	-87	-86.3	-86.2
R02315	L-Glutamate + L-2-Aminoadipate 6-semialdehyde + H2 <=> N6-(L-1,3-Dicarboxypropyl)-L-lysine + H2O	4	-56	-56	-56	-56	-56	-56	-55	-55	-55	-53	-52	-52	-52	-52	-56	-56	-56	-56	-55	-55	-55	-55	-54	-52	-52	-52	-52	-52	-56	-56	-56	-55	-55	-55	-55	-55	-54	-52	-52	-52	-52	-52	-56	-56	-56	-55	-55
R02755	L-2-Amino-6-oxoheptanedioate + Ammonia + H2 <=> meso-2,6-Diaminoheptanedioate + H2O	4	-48	-47	-47	-48	-48	-48	-48	-48	-46	-46	-46	-46	-46	-46	-47	-47	-47	-48	-48	-48	-48	-47	-46	-45	-45	-45	-45	-45	-47	-46	-47	-47	-47	-47	-47	-47	-45	-45	-45	-45	-45	-45	-47	-46	-46	-47	-47
R02291	4-Phospho-L-aspartate + H2 <=> L-Aspartate 4-semialdehyde + Orthophosphate	3.4	-50.5	-48.2	-47	-46.8	-46.6	-45.5	-43.9	-41.6	-38.9	-38.1	-38.3	-40.1	-44.7	-50.2	-50.9	-48.6	-47.5	-47.3	-47	-45.8	-44.1	-41.5	-39.1	-38.5	-38.9	-41.3	-46.3	-52	-51.4	-49.1	-48	-47.8	-47.4	-46	-44.3	-41.5	-39.4	-39	-39.6	-42.7	-48	-53.8	-51.8	-49.5	-48.4	-48.2	-47.8
R01773	L-Aspartate 4-semialdehyde + H2 <=> L-Homoserine	3.4	-59.5	-59	-58.3	-58.1	-58.1	-58.1	-58.1	-58	-57.5	-57.1	-57.1	-57.1	-57.1	-57.1	-59.5	-58.9	-58.3	-58.1	-58.1	-58.1	-58.1	-57.9	-57.4	-57.1	-57.1	-57.1	-57.1	-57.1	-59.5	-58.9	-58.3	-58.1	-58.1	-58.1	-58.1	-57.9	-57.3	-57.1	-57.1	-57.1	-57.1	-57.1	-59.5	-58.9	-58.3	-58.1	-58.1
R01775	L-Aspartate 4-semialdehyde + H2 <=> L-Homoserine	3.4	-59.5	-59	-58.3	-58.1	-58.1	-58.1	-58.1	-58	-57.5	-57.1	-57.1	-57.1	-57.1	-57.1	-59.5	-58.9	-58.3	-58.1	-58.1	-58.1	-58.1	-57.9	-57.4	-57.1	-57.1	-57.1	-57.1	-57.1	-59.5	-58.9	-58.3	-58.1	-58.1	-58.1	-58.1	-57.9	-57.3	-57.1	-57.1	-57.1	-57.1	-57.1	-59.5	-58.9	-58.3	-58.1	-58.1
R07407	L-Aspartate <=> Iminoaspartate + H2	4	62	69	77	78	75	74	74	74	76	80	86	91	97	103	61	69	77	77	75	74	74	74	76	81	86	92	98	104	61	69	77	77	74	73	73	74	76	81	87	93	99	105	61	69	76	76	74
R07410	L-Aspartate <=> Iminoaspartate + H2	4	62	69	77	78	75	74	74	74	76	80	86	91	97	103	61	69	77	77	75	74	74	74	76	81	86	92	98	104	61	69	77	77	74	73	73	74	76	81	87	93	99	105	61	69	76	76	74
R02736	beta-D-Glucose 6-phosphate <=> D-Glucono-1,5-lactone 6-phosphate + H2	4	1	2	2	2	2	2	2	2	2	3	4	6	11	16	1	1	1	1	1	2	2	2	2	2	4	7	12	18	1	1	1	1	1	1	1	1	1	2	4	7	13	19	0	1	1	1	1
R10907	beta-D-Glucose 6-phosphate <=> D-Glucono-1,5-lactone 6-phosphate + H2	4	1	2	2	2	2	2	2	2	2	3	4	6	11	16	1	1	1	1	1	2	2	2	2	2	4	7	12	18	1	1	1	1	1	1	1	1	1	2	4	7	13	19	0	1	1	1	1
R01528	6-Phospho-D-gluconate <=> D-Ribulose 5-phosphate + CO2 + H2	4	-30	-30	-28	-23	-18	-11	-5	0	6	12	18	24	31	38	-31	-30	-28	-24	-18	-11	-5	0	6	12	18	25	32	38	-32	-31	-29	-24	-18	-12	-5	1	6	12	18	26	33	39	-32	-32	-30	-24	-18
R10221	6-Phospho-D-gluconate <=> D-Ribulose 5-phosphate + CO2 + H2	4	-30	-30	-28	-23	-18	-11	-5	0	6	12	18	24	31	38	-31	-30	-28	-24	-18	-11	-5	0	6	12	18	25	32	38	-32	-31	-29	-24	-18	-12	-5	1	6	12	18	26	33	39	-32	-32	-30	-24	-18
R01248	(S)-1-Pyrroline-5-carboxylate + H2 <=> L-Proline	4	-94	-93	-93	-93	-93	-91	-86	-80	-75	-69	-65	-63	-63	-63	-94	-93	-93	-93	-92	-90	-85	-79	-74	-68	-64	-63	-63	-63	-94	-93	-93	-93	-92	-90	-84	-79	-73	-67	-64	-63	-63	-63	-94	-93	-93	-93	-92
R03313	L-Glutamyl 5-phosphate + H2 <=> L-Glutamate 5-semialdehyde + Orthophosphate	3.3	-81.4	-79.2	-77.8	-77.5	-77.3	-76.2	-75	-74.6	-74.1	-73.8	-74.1	-75.9	-80.5	-86	-81.9	-79.6	-78.2	-78	-77.7	-76.5	-75.4	-75	-74.4	-74.2	-74.6	-77.1	-82	-87.8	-82.3	-80	-78.7	-78.4	-78.1	-76.8	-75.8	-75.3	-74.8	-74.6	-75.3	-78.3	-83.7	-89.5	-82.8	-80.5	-79.2	-78.9	-78.5
R01251	(S)-1-Pyrroline-5-carboxylate + H2 <=> L-Proline	4	-94	-93	-93	-93	-93	-91	-86	-80	-75	-69	-65	-63	-63	-63	-94	-93	-93	-93	-92	-90	-85	-79	-74	-68	-64	-63	-63	-63	-94	-93	-93	-93	-92	-90	-84	-79	-73	-67	-64	-63	-63	-63	-94	-93	-93	-93	-92
R01513	3-Phospho-D-glycerate <=> 3-Phosphonooxypyruvate + H2	3	53.3	51.9	49.7	48.7	48.1	47.1	46.7	46.6	46.6	46.6	46.7	47.4	50.5	55.7	52.9	51.4	49.2	48.3	47.6	46.6	46.3	46.3	46.3	46.3	46.4	47.5	51.4	56.8	52.5	50.9	48.8	47.8	47.1	46.2	46	45.9	45.9	46	46.2	47.8	52.3	58	52.1	50.5	48.3	47.4	46.6
R02413	3-Dehydroshikimate + H2 <=> Shikimate	3.3	-50.2	-49.9	-48.2	-45.9	-45.2	-45.2	-45.2	-45.2	-45.2	-45.1	-44.9	-43.7	-42.2	-41.8	-50.2	-49.8	-48	-45.8	-45.2	-45.2	-45.2	-45.2	-45.1	-45.1	-44.8	-43.3	-42	-41.8	-50.2	-49.8	-47.9	-45.7	-45.2	-45.2	-45.2	-45.2	-45.1	-45.1	-44.6	-42.9	-41.9	-41.7	-50.2	-49.7	-47.7	-45.7	-45.2
R00936	Dihydrofolate + H2 <=> Tetrahydrofolate	3.2	-79.5	-78	-74.4	-70.1	-65	-61.7	-60.9	-60.8	-60.8	-61.1	-63	-67.6	-73.1	-78.8	-79.5	-77.9	-74.2	-69.7	-64.6	-61.6	-60.9	-60.8	-60.9	-61.3	-63.8	-68.8	-74.5	-80.3	-79.5	-77.8	-74	-69.3	-64.2	-61.4	-60.9	-60.8	-60.9	-61.6	-64.7	-70	-75.9	-81.8	-79.4	-77.7	-73.8	-68.8	-63.8
R00939	Dihydrofolate + H2 <=> Tetrahydrofolate	3.2	-79.5	-78	-74.4	-70.1	-65	-61.7	-60.9	-60.8	-60.8	-61.1	-63	-67.6	-73.1	-78.8	-79.5	-77.9	-74.2	-69.7	-64.6	-61.6	-60.9	-60.8	-60.9	-61.3	-63.8	-68.8	-74.5	-80.3	-79.5	-77.8	-74	-69.3	-64.2	-61.4	-60.9	-60.8	-60.9	-61.6	-64.7	-70	-75.9	-81.8	-79.4	-77.7	-73.8	-68.8	-63.8
R03388	7,8-Dihydromethanopterin + H2 <=> 5,6,7,8-Tetrahydromethanopterin	4	-35	-42	-47	-48	-49	-51	-55	-60	-66	-72	-77	-83	-89	-95	-35	-42	-47	-48	-49	-51	-56	-61	-67	-73	-79	-85	-90	-96	-35	-42	-47	-49	-49	-51	-56	-62	-68	-74	-80	-86	-92	-98	-36	-42	-47	-49	-49
R00733	L-Arogenate <=> L-Tyrosine + CO2 + H2	11	-55	-55	-54	-52	-48	-42	-36	-31	-26	-24	-24	-24	-24	-24	-56	-56	-55	-53	-48	-42	-36	-31	-26	-25	-25	-25	-25	-25	-57	-56	-56	-53	-48	-42	-37	-31	-27	-26	-25	-25	-25	-25	-57	-57	-57	-54	-49
R00732	L-Arogenate <=> L-Tyrosine + CO2 + H2	11	-55	-55	-54	-52	-48	-42	-36	-31	-26	-24	-24	-24	-24	-24	-56	-56	-55	-53	-48	-42	-36	-31	-26	-25	-25	-25	-25	-25	-57	-56	-56	-53	-48	-42	-37	-31	-27	-26	-25	-25	-25	-25	-57	-57	-57	-54	-49
R01730	Prephenate <=> 3-(4-Hydroxyphenyl)pyruvate + CO2 + H2	12	-48	-48	-47	-43	-38	-32	-26	-21	-17	-15	-15	-15	-15	-15	-49	-49	-47	-43	-38	-32	-26	-21	-17	-16	-16	-16	-16	-16	-49	-49	-48	-44	-38	-32	-27	-21	-18	-17	-17	-17	-17	-17	-50	-50	-49	-44	-39
R01728	Prephenate <=> 3-(4-Hydroxyphenyl)pyruvate + CO2 + H2	12	-48	-48	-47	-43	-38	-32	-26	-21	-17	-15	-15	-15	-15	-15	-49	-49	-47	-43	-38	-32	-26	-21	-17	-16	-16	-16	-16	-16	-49	-49	-48	-44	-38	-32	-27	-21	-18	-17	-17	-17	-17	-17	-50	-50	-49	-44	-39
R01869	(S)-Dihydroorotate <=> Orotate + H2	3.2	57.3	46.5	35.9	28.3	24.2	22.7	22.4	22.4	22.4	22.4	22.1	20.4	16	10.5	56.8	45.8	35	27.6	23.6	22.3	22.1	22.1	22.1	22	21.6	19.3	14.4	8.7	56.3	45	34.2	26.9	23.1	21.9	21.8	21.8	21.8	21.7	21	18	12.7	6.9	55.7	44.3	33.4	26.2	22.6
R04440	3-Hydroxy-3-methyl-2-oxobutanoic acid + H2 <=> (R)-2,3-Dihydroxy-3-methylbutanoate	3	-58.7	-58.4	-56.8	-54.8	-54.3	-54.3	-54.2	-54.2	-54.2	-54.2	-54.3	-54.6	-56	-57	-58.7	-58.4	-56.7	-54.8	-54.3	-54.3	-54.2	-54.2	-54.2	-54.3	-54.3	-54.8	-56.3	-57.1	-58.7	-58.3	-56.5	-54.7	-54.3	-54.3	-54.2	-54.2	-54.2	-54.3	-54.4	-55.1	-56.6	-57.1	-58.7	-58.3	-56.4	-54.6	-54.3
R04109	L-Glutamate + H2 <=> (S)-4-Amino-5-oxopentanoate + H20	4	-20	-18	-13	-8	-2	4	9	13	16	20	26	31	37	43	-20	-18	-13	-7	-1	4	10	13	16	21	27	33	38	44	-20	-18	-13	-7	-1	5	10	14	17	22	28	34	40	46	-20	-18	-13	-7	0
RMAN4	CO2 + H2 <=> Formate + H+	4	-4	-4	-4	-6	-10	-16	-21	-27	-33	-38	-44	-50	-56	-61	-4	-4	-4	-6	-11	-16	-22	-28	-34	-39	-45	-51	-57	-63	-4	-4	-5	-6	-11	-17	-23	-29	-35	-40	-46	-52	-58	-64	-4	-4	-5	-7	-12
R00019	H2 + 2 Oxidized ferredoxin <=> 2 Reduced ferredoxin + 2 H+	7	37	26	15	3	-8	-20	-31	-42	-54	-65	-77	-88	-99	-111	37	25	14	2	-9	-21	-33	-44	-56	-67	-79	-91	-102	-114	37	25	13	1	-10	-22	-34	-46	-58	-69	-81	-93	-105	-117	36	24	12	0	-12
R10116	3-Ketoglutaryl-[acp] methyl ester + H2 <=> 3-Hydroxyglutaryl-[acp] methyl ester	NA	NA	NA	NA	NA	NA	NA	NA	NA	NA	NA	NA	NA	NA	NA	NA	NA	NA	NA	NA	NA	NA	NA	NA	NA	NA	NA	NA	NA	NA	NA	NA	NA	NA	NA	NA	NA	NA	NA	NA	NA	NA	NA	NA	NA	NA	NA	NA
R10118	Enoylglutaryl-[acp] methyl ester + H2 <=> Glutaryl-[acp] methyl ester	NA	NA	NA	NA	NA	NA	NA	NA	NA	NA	NA	NA	NA	NA	NA	NA	NA	NA	NA	NA	NA	NA	NA	NA	NA	NA	NA	NA	NA	NA	NA	NA	NA	NA	NA	NA	NA	NA	NA	NA	NA	NA	NA	NA	NA	NA	NA	NA
R10120	3-Ketopimeloyl-[acp] methyl ester + H2 <=> 3-Hydroxypimeloyl-[acp] methyl ester	NA	NA	NA	NA	NA	NA	NA	NA	NA	NA	NA	NA	NA	NA	NA	NA	NA	NA	NA	NA	NA	NA	NA	NA	NA	NA	NA	NA	NA	NA	NA	NA	NA	NA	NA	NA	NA	NA	NA	NA	NA	NA	NA	NA	NA	NA	NA	NA
R10122	Enoylpimeloyl-[acp] methyl ester + H2 <=> Pimeloyl-[acyl-carrier protein] methyl ester	NA	NA	NA	NA	NA	NA	NA	NA	NA	NA	NA	NA	NA	NA	NA	NA	NA	NA	NA	NA	NA	NA	NA	NA	NA	NA	NA	NA	NA	NA	NA	NA	NA	NA	NA	NA	NA	NA	NA	NA	NA	NA	NA	NA	NA	NA	NA	NA
R04390	alpha-Aminoadipoyl-S-acyl enzyme + H2 <=> L-2-Aminoadipate 6-semialdehyde + Holo-Lys2	NA	NA	NA	NA	NA	NA	NA	NA	NA	NA	NA	NA	NA	NA	NA	NA	NA	NA	NA	NA	NA	NA	NA	NA	NA	NA	NA	NA	NA	NA	NA	NA	NA	NA	NA	NA	NA	NA	NA	NA	NA	NA	NA	NA	NA	NA	NA	NA
R09777	LysW-gamma-L-alpha-aminoadipyl 6-phosphate + H2 <=> LysW-gamma-L-alpha-aminoadipate 6-semialdehyde + Orthophosphate	NA	NA	NA	NA	NA	NA	NA	NA	NA	NA	NA	NA	NA	NA	NA	NA	NA	NA	NA	NA	NA	NA	NA	NA	NA	NA	NA	NA	NA	NA	NA	NA	NA	NA	NA	NA	NA	NA	NA	NA	NA	NA	NA	NA	NA	NA	NA	NA
[truncated: 177 more columns]

## Sheet: F
			25°C (298.15K)														30°C (303.15K)														35°C (308.15K)														40°C (313.15K)
Reaction ID	Equation	Uncertainty	pH 1	pH 2	pH 3	pH 4	pH 5	pH 6	pH 7	pH 8	pH 9	pH 10	pH 11	pH 12	pH 13	pH 14	pH 1	pH 2	pH 3	pH 4	pH 5	pH 6	pH 7	pH 8	pH 9	pH 10	pH 11	pH 12	pH 13	pH 14	pH 1	pH 2	pH 3	pH 4	pH 5	pH 6	pH 7	pH 8	pH 9	pH 10	pH 11	pH 12	pH 13	pH 14	pH 1	pH 2	pH 3	pH 4	pH 5
R00396	Pyruvate + Ammonia + H2 <=> L-Alanine + H2O	3	-60	-60.2	-60.6	-60.8	-60.8	-60.8	-60.8	-60.7	-59.9	-59.1	-58.9	-58.9	-58.9	-58.9	-59.9	-60	-60.4	-60.6	-60.6	-60.6	-60.6	-60.4	-59.5	-58.9	-58.8	-58.7	-58.7	-58.7	-59.7	-59.8	-60.2	-60.4	-60.4	-60.4	-60.3	-60.1	-59.2	-58.6	-58.6	-58.5	-58.5	-58.5	-59.5	-59.6	-60	-60.1	-60.1
R03443	N-Acetyl-L-glutamate 5-phosphate + H2 <=> N-Acetyl-L-glutamate 5-semialdehyde + Orthophosphate	3.3	-88.5	-86.9	-85.8	-84.3	-82.9	-79.8	-77.6	-77.2	-77.2	-77.2	-77.5	-79.4	-83.9	-89.4	-89.1	-87.5	-86.3	-84.8	-83.2	-79.9	-78	-77.7	-77.7	-77.7	-78.2	-80.6	-85.6	-91.3	-89.7	-88	-86.8	-85.3	-83.5	-80.1	-78.4	-78.2	-78.1	-78.2	-78.9	-82	-87.3	-93.1	-90.3	-88.6	-87.4	-85.8	-83.8
R10866	Acetyl-CoA + CO2 + H2 <=> Pyruvate + CoA	4	4	4	1	-3	-8	-13	-19	-24	-30	-36	-41	-47	-53	-59	4	3	1	-4	-9	-14	-20	-26	-31	-37	-43	-49	-55	-60	4	3	0	-4	-9	-15	-21	-27	-33	-38	-44	-50	-56	-62	3	3	0	-5	-10
R00402	Fumarate + H2 <=> Succinate	4	-112	-112	-111	-108	-104	-103	-102	-102	-102	-102	-102	-102	-102	-102	-112	-112	-111	-108	-104	-103	-103	-103	-103	-103	-103	-103	-103	-103	-112	-112	-111	-108	-104	-103	-103	-103	-103	-103	-103	-103	-103	-103	-112	-112	-111	-108	-104
R00342	Oxaloacetate + H2 <=> (S)-Malate	3	-84.1	-83	-79.4	-74.5	-71.6	-70.9	-70.8	-70.8	-70.8	-70.8	-70.8	-70.8	-70.8	-70.8	-84.2	-83	-79.2	-74.3	-71.6	-71	-70.9	-70.9	-70.9	-70.9	-70.9	-70.9	-70.9	-70.9	-84.2	-83	-79	-74.1	-71.6	-71.1	-71	-71	-71	-71	-71	-71	-71	-71	-84.3	-83	-78.8	-73.9	-71.6
R00267	2-Oxoglutarate + CO2 + H2 <=> Isocitrate	4	-23	-22	-20	-18	-19	-24	-30	-35	-41	-47	-53	-58	-64	-70	-23	-22	-20	-18	-19	-25	-30	-36	-42	-48	-54	-59	-65	-71	-22	-22	-20	-17	-20	-25	-31	-37	-43	-49	-55	-60	-66	-72	-22	-22	-19	-17	-20
R01197	Succinyl-CoA + CO2 + H2 <=> 2-Oxoglutarate + CoA	5	-8	-12	-17	-17	-16	-19	-25	-30	-36	-42	-47	-53	-59	-65	-9	-13	-18	-17	-16	-20	-26	-32	-37	-43	-49	-55	-61	-66	-9	-13	-18	-17	-17	-21	-27	-33	-39	-45	-50	-56	-62	-68	-9	-14	-18	-17	-17
R01196	Acetyl-CoA + CO2 + H2 <=> Pyruvate + CoA	4	4	4	1	-3	-8	-13	-19	-24	-30	-36	-41	-47	-53	-59	4	3	1	-4	-9	-14	-20	-26	-31	-37	-43	-49	-55	-60	4	3	0	-4	-9	-15	-21	-27	-33	-38	-44	-50	-56	-62	3	3	0	-5	-10
R07168	5,10-Methylenetetrahydrofolate + H2 <=> 5-Methyltetrahydrofolate	5	-99	-93	-88	-85	-85	-85	-85	-85	-85	-85	-84	-84	-84	-84	-99	-93	-88	-86	-85	-85	-85	-85	-85	-85	-85	-84	-84	-84	-99	-93	-88	-86	-85	-85	-85	-85	-85	-85	-85	-85	-85	-85	-99	-93	-87	-86	-85
R01220	5,10-Methenyltetrahydrofolate + H2 <=> 5,10-Methylenetetrahydrofolate	3.2	-27.7	-33.5	-39.7	-43.7	-44.7	-47.2	-50.2	-51.1	-51.4	-52.2	-55.5	-60.8	-66.4	-72.1	-27.9	-33.8	-40.1	-43.9	-45	-47.7	-50.5	-51.3	-51.6	-52.7	-56.6	-62.1	-67.8	-73.6	-28	-34	-40.5	-44.1	-45.2	-48.2	-50.9	-51.5	-51.8	-53.3	-57.7	-63.4	-69.2	-75.1	-28.2	-34.3	-40.8	-44.3	-45.5
R00134	CO2 + H2 <=> Formate	4	-10	-10	-10	-12	-16	-21	-27	-33	-38	-44	-50	-56	-61	-67	-10	-10	-10	-12	-16	-22	-28	-34	-39	-45	-51	-57	-63	-68	-10	-10	-10	-12	-17	-23	-29	-35	-40	-46	-52	-58	-64	-70	-10	-10	-11	-13	-18
R07157	CO2 + H2 <=> CO + H2O	5	5	5	5	5	5	5	5	5	5	5	5	5	5	5	5	5	5	5	5	5	5	5	5	5	5	5	5	5	4	4	4	4	4	4	4	4	4	4	4	4	4	4	4	4	4	4	4
R02472	2-Dehydropantoate + H2 <=> (R)-Pantoate	4	-64	-64	-63	-61	-60	-60	-60	-60	-60	-60	-60	-60	-62	-65	-64	-64	-63	-61	-60	-60	-60	-60	-60	-60	-60	-61	-62	-67	-65	-64	-63	-61	-61	-60	-60	-60	-60	-60	-61	-61	-63	-68	-65	-64	-63	-61	-61
R04439	(S)-2-Acetolactate + H2 <=> (R)-2,3-Dihydroxy-3-methylbutanoate	3	-61.9	-61.9	-61.3	-60.3	-60	-60	-60	-59.9	-59.9	-59.9	-59.7	-58.4	-56.5	-55.9	-62	-61.9	-61.4	-60.4	-60.1	-60	-60	-60	-60	-60	-59.6	-58	-56.3	-56	-62.1	-62	-61.4	-60.4	-60.2	-60.1	-60.1	-60.1	-60.1	-60.1	-59.5	-57.6	-56.3	-56.1	-62.2	-62.1	-61.4	-60.5	-60.3
R08214	(-)-threo-Iso(homo)2-citrate <=> 2-Oxopimelate + CO2 + H2	4	-22	-22	-22	-22	-19	-14	-8	-2	4	9	15	21	26	32	-22	-23	-23	-23	-19	-14	-8	-2	4	10	15	21	27	33	-23	-23	-24	-23	-19	-14	-8	-2	4	10	16	22	28	33	-24	-24	-25	-24	-19
R08215	(-)-threo-Iso(homo)3-citrate <=> 2-Oxosuberate + CO2 + H2	4	-21	-21	-22	-22	-19	-13	-8	-2	4	9	15	21	26	32	-22	-22	-23	-22	-19	-14	-8	-2	4	10	15	21	27	33	-23	-23	-24	-23	-19	-14	-8	-2	4	10	16	22	28	33	-24	-24	-24	-23	-19
R05705	FMN + H2 <=> Reduced FMN	4	-73	-73	-73	-73	-74	-74	-69	-59	-48	-37	-29	-23	-13	-1	-73	-73	-73	-74	-74	-74	-68	-57	-46	-35	-28	-20	-10	2	-73	-73	-73	-74	-74	-73	-66	-56	-44	-34	-26	-18	-6	5	-73	-74	-74	-74	-74
R05706	FMN + H2 <=> Reduced FMN	4	-73	-73	-73	-73	-74	-74	-69	-59	-48	-37	-29	-23	-13	-1	-73	-73	-73	-74	-74	-74	-68	-57	-46	-35	-28	-20	-10	2	-73	-73	-73	-74	-74	-73	-66	-56	-44	-34	-26	-18	-6	5	-73	-74	-74	-74	-74
R05812	Cobalt-precorrin 6 + H2 <=> Cobalt-dihydro-precorrin 6	100000	0	0	0	0	0	0	0	0	0	0	0	0	0	0	0	0	0	0	0	0	0	0	0	0	0	0	0	0	0	0	0	0	0	0	0	0	0	0	0	0	0	0	0	0	0	0	0
R07136	(2R)-3-Sulfolactate <=> 3-Sulfopyruvate + H2	3	40.6	38.8	37.4	37.2	37.1	37.1	37.1	37.1	37.1	37.1	37.2	37.5	39.4	44	40.3	38.4	37.1	36.9	36.8	36.8	36.8	36.8	36.8	36.8	36.9	37.4	40	45.1	39.9	38	36.8	36.6	36.6	36.6	36.6	36.6	36.6	36.6	36.7	37.5	40.8	46.2	39.6	37.7	36.5	36.3	36.3
R03947	Precorrin 2 <=> Sirohydrochlorin + H2	100000	0	0	0	0	0	0	0	0	0	0	0	0	0	0	0	0	0	0	0	0	0	0	0	0	0	0	0	0	0	0	0	0	0	0	0	0	0	0	0	0	0	0	0	0	0	0	0
R03458	5-Amino-6-(5'-phosphoribosylamino)uracil + H2 <=> 5-Amino-6-(5'-phospho-D-ribitylamino)uracil	3.3	-72.8	-71.6	-71.3	-71.2	-71.1	-70.3	-69.8	-69.3	-67	-62.1	-56	-48.5	-42.1	-36.4	-72.8	-71.7	-71.4	-71.3	-71.1	-70.3	-69.8	-69.2	-66.3	-61.1	-54.6	-47	-40.7	-34.9	-72.9	-71.7	-71.5	-71.4	-71.1	-70.4	-69.9	-69	-65.6	-60	-53.1	-45.6	-39.4	-33.5	-73	-71.8	-71.6	-71.5	-71.2
R01061	3-Phospho-D-glyceroyl phosphate + H2 <=> D-Glyceraldehyde 3-phosphate + Orthophosphate	3	-87.1	-84.6	-83.9	-83.7	-82.4	-77.4	-74.4	-73.9	-73.5	-71.6	-67.4	-65.2	-68.2	-73.6	-87.6	-85.1	-84.5	-84.2	-82.6	-77.5	-74.8	-74.4	-73.9	-71.5	-67.4	-66.2	-70.1	-75.7	-88.1	-85.6	-85	-84.7	-82.7	-77.5	-75.3	-74.9	-74.3	-71.5	-67.4	-67.4	-72	-77.8	-88.6	-86.1	-85.5	-85.2	-82.8
R01063	3-Phospho-D-glyceroyl phosphate + H2 <=> D-Glyceraldehyde 3-phosphate + Orthophosphate	3	-87.1	-84.6	-83.9	-83.7	-82.4	-77.4	-74.4	-73.9	-73.5	-71.6	-67.4	-65.2	-68.2	-73.6	-87.6	-85.1	-84.5	-84.2	-82.6	-77.5	-74.8	-74.4	-73.9	-71.5	-67.4	-66.2	-70.1	-75.7	-88.1	-85.6	-85	-84.7	-82.7	-77.5	-75.3	-74.9	-74.3	-71.5	-67.4	-67.4	-72	-77.8	-88.6	-86.1	-85.5	-85.2	-82.8
R00243	2-Oxoglutarate + Ammonia + H2 <=> L-Glutamate + H2O	3	-62	-62.9	-63.6	-61.9	-60.8	-60.7	-60.6	-60.6	-60.3	-60.1	-60.1	-60	-60	-60	-61.8	-62.8	-63.3	-61.5	-60.5	-60.4	-60.4	-60.3	-60	-59.9	-59.9	-59.9	-59.9	-59.9	-61.6	-62.6	-63	-61.1	-60.2	-60.1	-60.1	-60	-59.8	-59.7	-59.7	-59.7	-59.7	-59.7	-61.4	-62.5	-62.7	-60.7	-59.9
R00248	2-Oxoglutarate + Ammonia + H2 <=> L-Glutamate + H2O	3	-62	-62.9	-63.6	-61.9	-60.8	-60.7	-60.6	-60.6	-60.3	-60.1	-60.1	-60	-60	-60	-61.8	-62.8	-63.3	-61.5	-60.5	-60.4	-60.4	-60.3	-60	-59.9	-59.9	-59.9	-59.9	-59.9	-61.6	-62.6	-63	-61.1	-60.2	-60.1	-60.1	-60	-59.8	-59.7	-59.7	-59.7	-59.7	-59.7	-61.4	-62.5	-62.7	-60.7	-59.9
R01465	L-Threonine <=> L-2-Amino-3-oxobutanoic acid + H2	4	49	48	47	47	47	47	45	41	38	37	37	37	36	32	49	48	47	47	47	47	45	41	38	37	37	37	35	30	48	48	47	47	47	46	44	40	37	37	37	36	34	28	48	47	46	46	46
R03759	Aminoacetone + H2 <=> (R)-1-Aminopropan-2-ol	3	-59.9	-59.9	-59.9	-59.9	-59.9	-59.9	-59.6	-57.8	-53.7	-50.7	-50	-49.9	-49.9	-49.9	-60	-60	-60	-60	-60	-60	-59.6	-57.4	-53.2	-50.6	-50.1	-50	-50	-50	-60.1	-60.1	-60.1	-60.1	-60.1	-60.1	-59.6	-57	-52.8	-50.5	-50.1	-50.1	-50.1	-50.1	-60.2	-60.2	-60.2	-60.2	-60.2
R01130	IMP + H2O <=> Xanthosine 5'-phosphate + H2	5	38	38	38	38	38	38	38	38	38	38	37	37	35	35	38	38	38	38	38	38	38	38	38	37	37	36	35	34	38	37	37	37	37	37	37	37	37	37	37	36	34	34	38	37	37	37	37
R01163	L-Histidinal + H2O <=> L-Histidine + H2	3.5	18.2	17	13.1	7.7	1.9	-4.7	-12.2	-16.5	-18	-21.1	-26.2	-32	-38	-43.8	17.9	16.6	12.6	7	1.1	-5.7	-13.1	-17	-18.6	-22.1	-27.6	-33.5	-39.6	-45.5	17.6	16.2	12	6.4	0.3	-6.7	-14	-17.5	-19.2	-23.3	-28.9	-35	-41.3	-47.2	17.3	15.8	11.5	5.8	-0.4
R03012	L-Histidinol <=> L-Histidinal + H2	3.1	5.8	11.6	17.3	23	28.7	34.2	39	41.8	43.7	47.7	53.1	58.6	63.7	68.9	5.6	11.4	17.2	23	28.8	34.4	39.1	41.8	43.9	48.3	53.9	59.4	64.5	70	5.4	11.3	17.2	23.1	28.9	34.6	39.2	41.7	44.2	49	54.7	60.2	65.4	71.1	5.1	11.1	17.1	23.1	29.1
R00994	D-erythro-3-Methylmalate <=> 2-Oxobutanoate + CO2 + H2	6	-25	-25	-25	-25	-23	-18	-13	-7	-1	5	10	16	22	27	-25	-26	-26	-26	-23	-18	-13	-7	-1	5	11	16	22	28	-26	-26	-27	-27	-24	-18	-13	-7	-1	5	11	17	23	29	-27	-27	-28	-27	-24
R05068	(R)-3-Hydroxy-3-methyl-2-oxopentanoate + H2 <=> (R)-2,3-Dihydroxy-3-methylpentanoate	3	-64.3	-64.1	-62.8	-60.7	-60	-60	-60	-60	-60	-60	-60	-60.2	-61.1	-61.5	-64.4	-64.2	-62.7	-60.7	-60.1	-60.1	-60	-60	-60	-60.1	-60.1	-60.5	-61.3	-61.7	-64.5	-64.2	-62.7	-60.7	-60.2	-60.1	-60.1	-60.1	-60.1	-60.2	-60.2	-60.7	-61.5	-61.8	-64.6	-64.3	-62.6	-60.8	-60.3
R04426	(2R,3S)-3-Isopropylmalate <=> (2S)-2-Isopropyl-3-oxosuccinate + H2	3	49.9	49.5	47.3	42.7	38.7	37.3	37.2	37.1	37.1	37.1	37.1	37.1	37.1	37.1	49.6	49.1	46.8	42	38.2	37	36.9	36.8	36.8	36.8	36.8	36.8	36.8	36.8	49.3	48.8	46.2	41.3	37.7	36.7	36.6	36.6	36.6	36.6	36.6	36.6	36.6	36.6	49	48.5	45.7	40.7	37.2
R01088	4-Methyl-2-oxopentanoate + Ammonia + H2 <=> L-Leucine + H2O	3.4	-58.4	-58.7	-59.7	-60.8	-61	-61	-61	-60.8	-60	-59.1	-58.9	-58.9	-58.9	-58.9	-58.3	-58.5	-59.6	-60.6	-60.8	-60.8	-60.8	-60.5	-59.6	-58.8	-58.7	-58.7	-58.7	-58.7	-58.1	-58.3	-59.4	-60.4	-60.5	-60.5	-60.5	-60.2	-59.2	-58.6	-58.5	-58.5	-58.5	-58.5	-57.9	-58.1	-59.3	-60.1	-60.3
R04198	(2S,4S)-4-Hydroxy-2,3,4,5-tetrahydrodipicolinate + H2 <=> 2,3,4,5-Tetrahydrodipicolinate + H2O	3.3	-93.6	-93.6	-92.9	-92.1	-91.9	-91.9	-91.9	-91.9	-91.9	-91.9	-91.9	-91.9	-91.9	-91.9	-93.7	-93.6	-93	-92.2	-92	-92	-92	-92	-92	-92	-92	-92	-92	-92	-93.8	-93.7	-93	-92.2	-92.1	-92.1	-92.1	-92.1	-92.1	-92.1	-92.1	-92.1	-92.1	-92.1	-93.9	-93.8	-93	-92.3	-92.2
R01934	Homoisocitrate <=> 2-Oxoadipate + CO2 + H2	5	-14	-14	-15	-14	-11	-5	0	6	12	17	23	29	34	40	-15	-15	-16	-15	-11	-6	0	6	12	18	23	29	35	41	-15	-16	-17	-15	-11	-6	0	6	12	18	24	30	36	42	-16	-17	-17	-16	-11
R00715	N6-(L-1,3-Dicarboxypropyl)-L-lysine + H2O <=> L-Lysine + 2-Oxoglutarate + H2	4	25	26	29	28	27	27	27	27	28	30	30	31	31	31	24	26	28	27	26	26	26	26	27	29	30	30	30	30	23	25	27	26	25	25	25	25	27	29	29	29	29	29	22	24	27	25	24
R04199	(2S,4S)-4-Hydroxy-2,3,4,5-tetrahydrodipicolinate + H2 <=> 2,3,4,5-Tetrahydrodipicolinate + H2O	3.3	-93.6	-93.6	-92.9	-92.1	-91.9	-91.9	-91.9	-91.9	-91.9	-91.9	-91.9	-91.9	-91.9	-91.9	-93.7	-93.6	-93	-92.2	-92	-92	-92	-92	-92	-92	-92	-92	-92	-92	-93.8	-93.7	-93	-92.2	-92.1	-92.1	-92.1	-92.1	-92.1	-92.1	-92.1	-92.1	-92.1	-92.1	-93.9	-93.8	-93	-92.3	-92.2
R02315	L-Glutamate + L-2-Aminoadipate 6-semialdehyde + H2 <=> N6-(L-1,3-Dicarboxypropyl)-L-lysine + H2O	4	-62	-62	-62	-62	-61	-61	-61	-61	-60	-59	-58	-58	-58	-58	-62	-62	-62	-62	-61	-61	-61	-61	-60	-58	-58	-58	-58	-58	-62	-62	-62	-61	-61	-61	-61	-61	-59	-58	-58	-57	-57	-57	-62	-62	-62	-61	-61
R02755	L-2-Amino-6-oxoheptanedioate + Ammonia + H2 <=> meso-2,6-Diaminoheptanedioate + H2O	4	-53	-53	-53	-54	-54	-54	-54	-53	-52	-51	-51	-51	-51	-51	-53	-52	-53	-53	-53	-53	-53	-53	-52	-51	-51	-51	-51	-51	-53	-52	-53	-53	-53	-53	-53	-53	-51	-51	-51	-51	-51	-51	-53	-52	-52	-53	-53
R02291	4-Phospho-L-aspartate + H2 <=> L-Aspartate 4-semialdehyde + Orthophosphate	3.4	-56.2	-53.9	-52.7	-52.5	-52.3	-51.2	-49.6	-47.3	-44.6	-43.8	-44	-45.9	-50.4	-55.9	-56.7	-54.4	-53.3	-53.1	-52.8	-51.6	-49.9	-47.3	-44.9	-44.3	-44.7	-47.2	-52.1	-57.8	-57.3	-55	-53.9	-53.7	-53.3	-51.9	-50.2	-47.4	-45.3	-44.9	-45.5	-48.6	-53.9	-59.7	-57.8	-55.5	-54.4	-54.2	-53.8
R01773	L-Aspartate 4-semialdehyde + H2 <=> L-Homoserine	3.4	-65.2	-64.7	-64	-63.8	-63.8	-63.8	-63.8	-63.7	-63.2	-62.9	-62.8	-62.8	-62.8	-62.8	-65.3	-64.7	-64.1	-63.9	-63.9	-63.9	-63.9	-63.7	-63.2	-62.9	-62.9	-62.9	-62.9	-62.9	-65.4	-64.8	-64.2	-64	-64	-64	-64	-63.8	-63.2	-63	-63	-63	-63	-63	-65.5	-64.9	-64.2	-64.1	-64.1
R01775	L-Aspartate 4-semialdehyde + H2 <=> L-Homoserine	3.4	-65.2	-64.7	-64	-63.8	-63.8	-63.8	-63.8	-63.7	-63.2	-62.9	-62.8	-62.8	-62.8	-62.8	-65.3	-64.7	-64.1	-63.9	-63.9	-63.9	-63.9	-63.7	-63.2	-62.9	-62.9	-62.9	-62.9	-62.9	-65.4	-64.8	-64.2	-64	-64	-64	-64	-63.8	-63.2	-63	-63	-63	-63	-63	-65.5	-64.9	-64.2	-64.1	-64.1
R07407	L-Aspartate <=> Iminoaspartate + H2	4	67	75	83	84	81	80	80	80	81	86	91	97	103	108	67	75	83	83	80	79	79	80	82	86	92	98	104	110	67	75	82	83	80	79	79	80	82	87	93	99	105	111	67	75	82	82	80
R07410	L-Aspartate <=> Iminoaspartate + H2	4	67	75	83	84	81	80	80	80	81	86	91	97	103	108	67	75	83	83	80	79	79	80	82	86	92	98	104	110	67	75	82	83	80	79	79	80	82	87	93	99	105	111	67	75	82	82	80
R02736	beta-D-Glucose 6-phosphate <=> D-Glucono-1,5-lactone 6-phosphate + H2	4	7	7	7	7	7	8	8	8	8	8	9	12	17	22	7	7	7	7	7	7	8	8	8	8	10	13	18	23	7	7	7	7	7	7	7	7	7	8	10	13	19	25	6	7	7	7	7
R10907	beta-D-Glucose 6-phosphate <=> D-Glucono-1,5-lactone 6-phosphate + H2	4	7	7	7	7	7	8	8	8	8	8	9	12	17	22	7	7	7	7	7	7	8	8	8	8	10	13	18	23	7	7	7	7	7	7	7	7	7	8	10	13	19	25	6	7	7	7	7
R01528	6-Phospho-D-gluconate <=> D-Ribulose 5-phosphate + CO2 + H2	4	-24	-24	-22	-18	-12	-6	0	6	12	18	23	30	37	43	-25	-25	-23	-18	-12	-6	0	6	12	18	24	31	38	44	-26	-25	-23	-18	-12	-6	0	6	12	18	24	32	39	45	-26	-26	-24	-18	-12
R10221	6-Phospho-D-gluconate <=> D-Ribulose 5-phosphate + CO2 + H2	4	-24	-24	-22	-18	-12	-6	0	6	12	18	23	30	37	43	-25	-25	-23	-18	-12	-6	0	6	12	18	24	31	38	44	-26	-25	-23	-18	-12	-6	0	6	12	18	24	32	39	45	-26	-26	-24	-18	-12
R01248	(S)-1-Pyrroline-5-carboxylate + H2 <=> L-Proline	4	-99	-99	-99	-99	-98	-96	-92	-86	-80	-75	-70	-69	-69	-69	-99	-99	-99	-99	-98	-96	-91	-85	-80	-74	-70	-69	-69	-69	-99	-99	-99	-99	-98	-96	-90	-85	-79	-73	-70	-69	-69	-69	-100	-99	-99	-99	-98
R03313	L-Glutamyl 5-phosphate + H2 <=> L-Glutamate 5-semialdehyde + Orthophosphate	3.3	-87.1	-84.9	-83.5	-83.2	-83	-81.9	-80.7	-80.3	-79.8	-79.6	-79.8	-81.6	-86.2	-91.7	-87.7	-85.4	-84	-83.8	-83.5	-82.3	-81.2	-80.8	-80.2	-80	-80.4	-82.9	-87.9	-93.6	-88.2	-85.9	-84.6	-84.3	-84	-82.7	-81.7	-81.2	-80.7	-80.5	-81.2	-84.2	-89.6	-95.4	-88.8	-86.5	-85.2	-84.9	-84.5
R01251	(S)-1-Pyrroline-5-carboxylate + H2 <=> L-Proline	4	-99	-99	-99	-99	-98	-96	-92	-86	-80	-75	-70	-69	-69	-69	-99	-99	-99	-99	-98	-96	-91	-85	-80	-74	-70	-69	-69	-69	-99	-99	-99	-99	-98	-96	-90	-85	-79	-73	-70	-69	-69	-69	-100	-99	-99	-99	-98
R01513	3-Phospho-D-glycerate <=> 3-Phosphonooxypyruvate + H2	3	59	57.6	55.4	54.4	53.8	52.8	52.4	52.3	52.3	52.3	52.4	53.1	56.2	61.4	58.7	57.2	55	54.1	53.4	52.4	52.1	52.1	52.1	52.1	52.2	53.3	57.2	62.6	58.4	56.8	54.7	53.7	53	52.1	51.9	51.8	51.8	51.9	52.1	53.7	58.2	63.9	58	56.5	54.3	53.4	52.6
R02413	3-Dehydroshikimate + H2 <=> Shikimate	3.3	-55.9	-55.6	-53.9	-51.6	-50.9	-50.9	-50.9	-50.9	-50.9	-50.8	-50.6	-49.4	-47.9	-47.5	-56	-55.6	-53.8	-51.6	-51	-51	-51	-51	-50.9	-50.9	-50.6	-49.1	-47.8	-47.6	-56.1	-55.7	-53.8	-51.6	-51.1	-51.1	-51.1	-51	-51	-51	-50.5	-48.8	-47.8	-47.6	-56.2	-55.7	-53.7	-51.7	-51.2
R00936	Dihydrofolate + H2 <=> Tetrahydrofolate	3.2	-85.2	-83.7	-80.1	-75.8	-70.7	-67.4	-66.6	-66.5	-66.5	-66.8	-68.7	-73.3	-78.8	-84.5	-85.3	-83.7	-80	-75.5	-70.4	-67.4	-66.7	-66.6	-66.7	-67.1	-69.6	-74.6	-80.3	-86.1	-85.4	-83.7	-79.9	-75.2	-70.1	-67.3	-66.8	-66.7	-66.8	-67.5	-70.6	-75.9	-81.8	-87.7	-85.4	-83.7	-79.8	-74.8	-69.8
R00939	Dihydrofolate + H2 <=> Tetrahydrofolate	3.2	-85.2	-83.7	-80.1	-75.8	-70.7	-67.4	-66.6	-66.5	-66.5	-66.8	-68.7	-73.3	-78.8	-84.5	-85.3	-83.7	-80	-75.5	-70.4	-67.4	-66.7	-66.6	-66.7	-67.1	-69.6	-74.6	-80.3	-86.1	-85.4	-83.7	-79.9	-75.2	-70.1	-67.3	-66.8	-66.7	-66.8	-67.5	-70.6	-75.9	-81.8	-87.7	-85.4	-83.7	-79.8	-74.8	-69.8
R03388	7,8-Dihydromethanopterin + H2 <=> 5,6,7,8-Tetrahydromethanopterin	4	-41	-47	-52	-54	-55	-56	-61	-66	-72	-77	-83	-89	-95	-100	-41	-48	-53	-54	-55	-57	-61	-67	-73	-79	-85	-90	-96	-102	-41	-48	-53	-54	-55	-57	-62	-68	-74	-80	-86	-92	-98	-104	-42	-48	-53	-55	-55
R00733	L-Arogenate <=> L-Tyrosine + CO2 + H2	11	-49	-49	-49	-47	-42	-36	-31	-25	-20	-18	-18	-18	-18	-18	-50	-50	-49	-47	-42	-36	-31	-25	-20	-19	-19	-19	-19	-19	-51	-51	-50	-47	-42	-37	-31	-25	-21	-20	-20	-20	-20	-20	-51	-51	-51	-48	-43
R00732	L-Arogenate <=> L-Tyrosine + CO2 + H2	11	-49	-49	-49	-47	-42	-36	-31	-25	-20	-18	-18	-18	-18	-18	-50	-50	-49	-47	-42	-36	-31	-25	-20	-19	-19	-19	-19	-19	-51	-51	-50	-47	-42	-37	-31	-25	-21	-20	-20	-20	-20	-20	-51	-51	-51	-48	-43
R01730	Prephenate <=> 3-(4-Hydroxyphenyl)pyruvate + CO2 + H2	12	-42	-42	-41	-37	-32	-26	-21	-15	-11	-10	-10	-10	-10	-10	-43	-43	-42	-38	-32	-26	-21	-15	-11	-10	-10	-10	-10	-10	-44	-43	-42	-38	-32	-26	-21	-15	-12	-11	-11	-11	-11	-11	-44	-44	-43	-38	-33
R01728	Prephenate <=> 3-(4-Hydroxyphenyl)pyruvate + CO2 + H2	12	-42	-42	-41	-37	-32	-26	-21	-15	-11	-10	-10	-10	-10	-10	-43	-43	-42	-38	-32	-26	-21	-15	-11	-10	-10	-10	-10	-10	-44	-43	-42	-38	-32	-26	-21	-15	-12	-11	-11	-11	-11	-11	-44	-44	-43	-38	-33
R01869	(S)-Dihydroorotate <=> Orotate + H2	3.2	63	52.2	41.6	34	29.9	28.4	28.1	28.1	28.1	28.1	27.8	26.1	21.7	16.2	62.6	51.6	40.8	33.4	29.4	28.1	27.9	27.9	27.9	27.8	27.4	25.1	20.2	14.5	62.2	50.9	40.1	32.8	29	27.8	27.7	27.7	27.7	27.6	26.9	23.9	18.6	12.8	61.7	50.3	39.4	32.2	28.6
R04440	3-Hydroxy-3-methyl-2-oxobutanoic acid + H2 <=> (R)-2,3-Dihydroxy-3-methylbutanoate	3	-64.4	-64.1	-62.5	-60.5	-60	-60	-60	-60	-60	-60	-60	-60.3	-61.7	-62.7	-64.5	-64.2	-62.5	-60.6	-60.1	-60.1	-60	-60	-60	-60.1	-60.1	-60.7	-62.1	-62.9	-64.6	-64.2	-62.4	-60.6	-60.2	-60.1	-60.1	-60.1	-60.1	-60.2	-60.3	-61	-62.5	-63	-64.7	-64.2	-62.4	-60.6	-60.3
R04109	L-Glutamate + H2 <=> (S)-4-Amino-5-oxopentanoate + H20	4	-25	-24	-19	-14	-8	-2	3	7	10	14	20	26	31	37	-25	-24	-19	-13	-7	-2	4	8	11	15	21	27	33	38	-26	-24	-19	-13	-7	-1	4	8	11	16	22	28	34	40	-26	-24	-19	-13	-6
RMAN4	CO2 + H2 <=> Formate + H+	4	-10	-10	-10	-12	-16	-21	-27	-33	-38	-44	-50	-56	-61	-67	-10	-10	-10	-12	-16	-22	-28	-34	-39	-45	-51	-57	-63	-68	-10	-10	-10	-12	-17	-23	-29	-35	-40	-46	-52	-58	-64	-70	-10	-10	-11	-13	-18
R00019	H2 + 2 Oxidized ferredoxin <=> 2 Reduced ferredoxin + 2 H+	7	32	20	9	-2	-14	-25	-37	-48	-60	-71	-82	-94	-105	-117	31	20	8	-4	-15	-27	-38	-50	-62	-73	-85	-96	-108	-120	31	19	7	-5	-16	-28	-40	-52	-64	-75	-87	-99	-111	-123	30	18	6	-6	-18
R10116	3-Ketoglutaryl-[acp] methyl ester + H2 <=> 3-Hydroxyglutaryl-[acp] methyl ester	NA	NA	NA	NA	NA	NA	NA	NA	NA	NA	NA	NA	NA	NA	NA	NA	NA	NA	NA	NA	NA	NA	NA	NA	NA	NA	NA	NA	NA	NA	NA	NA	NA	NA	NA	NA	NA	NA	NA	NA	NA	NA	NA	NA	NA	NA	NA	NA
R10118	Enoylglutaryl-[acp] methyl ester + H2 <=> Glutaryl-[acp] methyl ester	NA	NA	NA	NA	NA	NA	NA	NA	NA	NA	NA	NA	NA	NA	NA	NA	NA	NA	NA	NA	NA	NA	NA	NA	NA	NA	NA	NA	NA	NA	NA	NA	NA	NA	NA	NA	NA	NA	NA	NA	NA	NA	NA	NA	NA	NA	NA	NA
R10120	3-Ketopimeloyl-[acp] methyl ester + H2 <=> 3-Hydroxypimeloyl-[acp] methyl ester	NA	NA	NA	NA	NA	NA	NA	NA	NA	NA	NA	NA	NA	NA	NA	NA	NA	NA	NA	NA	NA	NA	NA	NA	NA	NA	NA	NA	NA	NA	NA	NA	NA	NA	NA	NA	NA	NA	NA	NA	NA	NA	NA	NA	NA	NA	NA	NA
R10122	Enoylpimeloyl-[acp] methyl ester + H2 <=> Pimeloyl-[acyl-carrier protein] methyl ester	NA	NA	NA	NA	NA	NA	NA	NA	NA	NA	NA	NA	NA	NA	NA	NA	NA	NA	NA	NA	NA	NA	NA	NA	NA	NA	NA	NA	NA	NA	NA	NA	NA	NA	NA	NA	NA	NA	NA	NA	NA	NA	NA	NA	NA	NA	NA	NA
R04390	alpha-Aminoadipoyl-S-acyl enzyme + H2 <=> L-2-Aminoadipate 6-semialdehyde + Holo-Lys2	NA	NA	NA	NA	NA	NA	NA	NA	NA	NA	NA	NA	NA	NA	NA	NA	NA	NA	NA	NA	NA	NA	NA	NA	NA	NA	NA	NA	NA	NA	NA	NA	NA	NA	NA	NA	NA	NA	NA	NA	NA	NA	NA	NA	NA	NA	NA	NA
R09777	LysW-gamma-L-alpha-aminoadipyl 6-phosphate + H2 <=> LysW-gamma-L-alpha-aminoadipate 6-semialdehyde + Orthophosphate	NA	NA	NA	NA	NA	NA	NA	NA	NA	NA	NA	NA	NA	NA	NA	NA	NA	NA	NA	NA	NA	NA	NA	NA	NA	NA	NA	NA	NA	NA	NA	NA	NA	NA	NA	NA	NA	NA	NA	NA	NA	NA	NA	NA	NA	NA	NA	NA
[truncated: 177 more columns]
