# Supplementary material for: Energy at Origins: Favorable Thermodynamics of Biosynthetic Reactions in the Last Universal Common Ancestor (LUCA)
Source: Front Microbiol. 2021 Dec 13;12:793664. doi: 10.3389/fmicb.2021.793664 (PMC8710812; doi:10.3389/fmicb.2021.793664)
Supplement: Supplementary file 5 [file Table_5.XLSX]

## Sheet: Summary
Supplementary Table 5. Gibbs energy ΔG for 402 biosynthetic core reactions at different ionic strengths.
The temperature was altered from 25-100 °C and pH from 1-14. Reactions where organic reductants were replaced with H2 are included. Hydrogen concentration is fixed to 1 µM with the remaining compounds at nonequilibrium 1:0.01 mM.
Sheet
A	Gibbs energies ΔG for ionic strength 2.5 mM
B	Gibbs energies ΔG for ionic strength 25 mM
C	Gibbs energies ΔG for ionic strength 250 mM
D	Gibbs energies ΔG for ionic strength 2.5 M
E	Gibbs energies ΔG for ionic strength 0 M

## Sheet: A
			25°C (298.15K)														30°C (303.15K)														35°C (308.15K)														40°C (313.15K)
Reaction ID	Equation	Uncertainty	pH 1	pH 2	pH 3	pH 4	pH 5	pH 6	pH 7	pH 8	pH 9	pH 10	pH 11	pH 12	pH 13	pH 14	pH 1	pH 2	pH 3	pH 4	pH 5	pH 6	pH 7	pH 8	pH 9	pH 10	pH 11	pH 12	pH 13	pH 14	pH 1	pH 2	pH 3	pH 4	pH 5	pH 6	pH 7	pH 8	pH 9	pH 10	pH 11	pH 12	pH 13	pH 14	pH 1	pH 2	pH 3	pH 4	pH 5
R10243	5-Methyltetrahydrofolate + CoA + CO <=> Tetrahydrofolate + Acetyl-CoA	5	-51	-51	-51	-52	-53	-56	-56	-56	-56	-54	-51	-48	-48	-47	-51	-51	-51	-52	-54	-56	-56	-56	-56	-54	-50	-48	-48	-48	-51	-51	-52	-52	-54	-56	-56	-56	-56	-54	-50	-48	-48	-48	-51	-51	-52	-52	-54
R00258	Pyruvate + L-Glutamate <=> L-Alanine + 2-Oxoglutarate	0.5	-20.9	-19.9	-19	-20.2	-21.3	-21.6	-21.6	-21.6	-21.5	-21.4	-21.3	-21.3	-21.3	-21.3	-21.3	-20.2	-19.5	-20.7	-21.8	-22	-22	-22	-21.9	-21.8	-21.7	-21.7	-21.7	-21.7	-21.6	-20.6	-19.9	-21.2	-22.2	-22.4	-22.4	-22.4	-22.3	-22.1	-22.1	-22.1	-22.1	-22.1	-22	-20.9	-20.3	-21.6	-22.6
R00400	Pyruvate + L-Aspartate <=> L-Alanine + Oxaloacetate	0.7	-11.1	-9.9	-10	-13.2	-17.1	-18.7	-18.9	-18.8	-18.1	-17.1	-16.8	-16.8	-16.8	-16.8	-11.5	-10.3	-10.5	-13.8	-17.7	-19.1	-19.3	-19.2	-18.4	-17.4	-17.2	-17.2	-17.2	-17.2	-11.8	-10.6	-11	-14.5	-18.3	-19.5	-19.7	-19.5	-18.6	-17.8	-17.7	-17.6	-17.6	-17.6	-12.2	-11	-11.5	-15.2	-18.8
R00369	Pyruvate + Glycine <=> L-Alanine + Glyoxylate	1.6	-13.8	-13.7	-13.9	-14.1	-14.2	-14.2	-14.1	-14	-13.3	-12.1	-11.8	-11.8	-11.8	-11.8	-14.1	-14.1	-14.3	-14.5	-14.5	-14.5	-14.5	-14.3	-13.4	-12.4	-12.2	-12.2	-12.2	-12.2	-14.5	-14.5	-14.7	-14.9	-14.9	-14.9	-14.9	-14.7	-13.6	-12.8	-12.6	-12.6	-12.6	-12.6	-14.9	-14.9	-15.1	-15.3	-15.3
R00396	Pyruvate + Ammonia + H2 <=> L-Alanine + H2O	3	-31.5	-31.9	-32.8	-33.3	-33.3	-33.3	-33.3	-33.1	-32	-30.5	-30.1	-30.1	-30.1	-30.1	-30.9	-31.2	-32.1	-32.6	-32.7	-32.7	-32.6	-32.3	-31	-29.7	-29.4	-29.4	-29.4	-29.4	-30.2	-30.6	-31.5	-31.9	-32	-32	-31.9	-31.6	-30.1	-29	-28.8	-28.7	-28.7	-28.7	-29.5	-29.9	-30.9	-31.3	-31.3
R09107	N-Acetyl-L-citrulline + H2O <=> Acetate + L-Citrulline	4	-48	-51	-54	-58	-61	-65	-67	-67	-68	-72	-78	-83	-89	-95	-49	-52	-55	-59	-62	-66	-68	-68	-70	-74	-79	-85	-91	-97	-49	-52	-56	-60	-63	-67	-68	-69	-71	-75	-81	-87	-93	-99	-50	-53	-57	-60	-64
R00259	Acetyl-CoA + L-Glutamate <=> CoA + N-Acetyl-L-glutamate	3.4	-49.1	-45.6	-41.4	-38.4	-36.8	-35.7	-39.7	-45.2	-50.1	-52.6	-53.1	-53.2	-53.2	-53.2	-49.5	-45.9	-41.5	-38.7	-37	-36.4	-40.8	-46.3	-51.1	-53.2	-53.6	-53.6	-53.6	-53.6	-49.8	-46.1	-41.7	-39	-37.2	-37.2	-41.9	-47.5	-52	-53.7	-54	-54	-54	-54	-50.1	-46.4	-41.9	-39.3	-37.4
R07245	Carbamoyl phosphate + N-Acetylornithine <=> Orthophosphate + N-Acetyl-L-citrulline	4	-10	-19	-27	-30	-31	-32	-35	-38	-38	-37	-33	-30	-29	-29	-11	-20	-27	-31	-32	-33	-36	-38	-38	-37	-33	-30	-29	-29	-11	-21	-28	-31	-32	-34	-37	-38	-38	-37	-33	-30	-29	-29	-12	-21	-29	-32	-33
R02283	N-Acetyl-L-glutamate 5-semialdehyde + L-Glutamate <=> N-Acetylornithine + 2-Oxoglutarate	3.4	-24.4	-21.8	-19.4	-19.6	-20.3	-19.6	-18.7	-18.4	-17.8	-15.7	-14.3	-14.1	-14.1	-14.1	-24.7	-22.1	-19.8	-20.1	-20.7	-19.9	-19.1	-18.8	-17.9	-15.8	-14.6	-14.5	-14.4	-14.4	-25.1	-22.4	-20.2	-20.5	-21	-20.2	-19.4	-19.1	-18.1	-15.9	-15	-14.8	-14.8	-14.8	-25.4	-22.7	-20.5	-21	-21.4
R03443	N-Acetyl-L-glutamate 5-phosphate + H2 <=> N-Acetyl-L-glutamate 5-semialdehyde + Orthophosphate	3.3	-59.3	-57.2	-56.3	-55.6	-55.1	-54.4	-53.7	-53.5	-53.5	-53.5	-53.8	-55.8	-60.3	-65.9	-59.4	-57.3	-56.3	-55.7	-55.2	-54.3	-53.7	-53.5	-53.5	-53.6	-54	-56.5	-61.5	-67.2	-59.5	-57.4	-56.4	-55.7	-55.2	-54.3	-53.7	-53.6	-53.6	-53.6	-54.3	-57.4	-62.7	-68.5	-59.5	-57.4	-56.5	-55.8	-55.3
R02649	ATP + N-Acetyl-L-glutamate <=> ADP + N-Acetyl-L-glutamate 5-phosphate	3.1	-10.9	-8.7	-10.2	-10.3	-5.9	1.4	5	5.6	5.7	5.7	5.7	5.7	5.1	0.7	-11.2	-9.1	-10.7	-10.6	-5.8	1.6	4.7	5.2	5.3	5.3	5.3	5.2	4.2	-1.9	-11.6	-9.5	-11.2	-10.8	-5.6	1.6	4.4	4.8	4.9	4.9	4.9	4.7	2.9	-4.5	-11.9	-10	-11.7	-11	-5.4
R00149	2 ATP + Ammonia + CO2 + H2O <=> 2 ADP + Orthophosphate + Carbamoyl phosphate	4	4	8	1	-10	-19	-25	-37	-56	-77	-95	-113	-132	-155	-186	4	7	0	-11	-21	-27	-40	-60	-80	-99	-117	-137	-161	-196	3	6	-1	-13	-22	-29	-43	-64	-84	-102	-121	-142	-169	-207	2	5	-3	-15	-24
R00551	L-Arginine + H2O <=> L-Ornithine + Urea	6	-76	-75	-74	-74	-74	-74	-74	-74	-73	-73	-77	-81	-83	-83	-77	-76	-75	-75	-75	-75	-75	-74	-74	-74	-78	-82	-84	-84	-77	-76	-76	-75	-75	-75	-75	-75	-74	-75	-80	-83	-85	-85	-78	-77	-76	-76	-76
R01954	ATP + L-Citrulline + L-Aspartate <=> AMP + Diphosphate + N-(L-Arginino)succinate	1.5	-23	-18.7	-15	-15.1	-16.9	-20.8	-30.5	-41.6	-51.8	-59.4	-65.8	-73.8	-87.3	-104.7	-23.6	-19.1	-15.6	-15.9	-17.7	-22.2	-32.4	-43.6	-53.7	-61.1	-67.6	-76.7	-91.5	-109.8	-24.1	-19.6	-16.1	-16.6	-18.4	-23.7	-34.3	-45.6	-55.6	-62.8	-69.6	-79.9	-95.9	-115	-24.6	-20	-16.7	-17.4	-19.2
R01398	Carbamoyl phosphate + L-Ornithine <=> Orthophosphate + L-Citrulline	2.9	-34.1	-41.8	-49.8	-53.1	-53.7	-54.4	-56.8	-59	-59.9	-60	-56.8	-53.3	-52.2	-52.1	-34.6	-42.5	-50.4	-53.5	-54.1	-54.9	-57.5	-59.5	-60.4	-59.9	-56.3	-53.2	-52.5	-52.4	-35.1	-43.2	-51	-53.9	-54.5	-55.5	-58.1	-59.9	-60.8	-59.8	-55.9	-53.2	-52.7	-52.6	-35.6	-43.9	-51.6	-54.4	-54.9
R01086	N-(L-Arginino)succinate <=> Fumarate + L-Arginine	2.9	-22.9	-22.5	-21.7	-22.1	-24.6	-25.7	-25.9	-25.9	-25.7	-25.5	-25.4	-25.5	-25.5	-25.5	-23.5	-23.1	-22.4	-23	-25.4	-26.4	-26.6	-26.5	-26.3	-26.1	-26.1	-26.1	-26.2	-26.2	-24.2	-23.8	-23	-23.8	-26.2	-27.1	-27.3	-27.2	-27	-26.8	-26.8	-26.8	-26.8	-26.8	-24.9	-24.4	-23.7	-24.6	-27
R00669	N-Acetylornithine + H2O <=> Acetate + L-Ornithine	3.5	-24.4	-28.3	-31.2	-35	-38.9	-43.3	-45.4	-45.9	-46.5	-49.3	-54.4	-60	-65.7	-71.4	-25.2	-29	-32	-35.9	-40	-44.3	-46.2	-46.6	-47.4	-50.7	-56.1	-61.9	-67.7	-73.5	-25.9	-29.8	-32.9	-36.8	-41	-45.3	-47	-47.3	-48.4	-52.2	-57.8	-63.7	-69.6	-75.5	-26.6	-30.5	-33.8	-37.7	-42.1
R00578	ATP + L-Aspartate + L-Glutamine + H2O <=> AMP + Diphosphate + L-Asparagine + L-Glutamate	4	-77	-74	-73	-76	-80	-85	-95	-106	-117	-127	-139	-152	-168	-185	-78	-75	-74	-77	-81	-87	-97	-108	-119	-130	-142	-156	-172	-191	-79	-76	-75	-79	-83	-89	-99	-111	-122	-133	-146	-160	-177	-197	-80	-77	-77	-80	-84
R00483	ATP + L-Aspartate + Ammonia <=> AMP + Diphosphate + L-Asparagine	4	-18	-20	-25	-32	-38	-43	-53	-64	-73	-79	-85	-92	-104	-120	-19	-21	-26	-33	-39	-45	-55	-66	-75	-80	-87	-95	-108	-125	-19	-22	-27	-34	-40	-46	-57	-68	-76	-82	-88	-97	-112	-131	-20	-22	-28	-35	-41
R00482	ATP + L-Aspartate + Ammonia <=> ADP + Orthophosphate + L-Asparagine	3.5	-25.6	-26.5	-32.6	-39.2	-43	-42.2	-44	-48.6	-51.7	-51.9	-52.1	-54.3	-61.3	-75.7	-26.2	-27.3	-33.6	-40.2	-43.7	-42.8	-45.1	-49.7	-52.4	-52.4	-52.9	-55.9	-64.3	-81	-26.8	-28.1	-34.5	-41.2	-44.3	-43.5	-46.1	-50.8	-53	-53	-53.7	-57.7	-67.9	-86.5	-27.4	-28.8	-35.5	-42.1	-44.9
R00355	Oxaloacetate + L-Glutamate <=> L-Aspartate + 2-Oxoglutarate	0.5	-32.6	-32.8	-31.9	-29.8	-27.1	-25.7	-25.5	-25.6	-26.2	-27.1	-27.4	-27.4	-27.4	-27.4	-33	-33.1	-32.2	-30	-27.3	-26.1	-25.9	-26	-26.7	-27.5	-27.7	-27.7	-27.7	-27.7	-33.4	-33.5	-32.5	-30.2	-27.5	-26.4	-26.3	-26.5	-27.2	-27.9	-28	-28.1	-28.1	-28.1	-33.8	-33.9	-32.8	-30.4	-27.7
R01135	GTP + IMP + L-Aspartate <=> GDP + Orthophosphate + N6-(1,2-Dicarboxyethyl)-AMP	2.1	-19.8	-12.6	-5.8	-1.5	-10	-21.1	-31.4	-42.4	-52.5	-60	-60.7	-59.5	-63.3	-68.7	-20.3	-13	-6.1	-2.3	-11.5	-22.6	-33.1	-44.3	-54.3	-61.2	-60.8	-60.5	-65	-70.5	-20.7	-13.4	-6.4	-3.1	-13	-24.1	-34.9	-46.1	-56	-62	-60.9	-61.7	-66.7	-72.3	-21.1	-13.7	-6.7	-4	-14.5
R00127	ATP + AMP <=> 2 ADP	0.16	-40.65	-33.91	-33.42	-33.11	-30.15	-26.13	-24.33	-24.05	-24.02	-24	-23.82	-22.57	-19.52	-21.99	-40.91	-34.23	-33.89	-33.39	-30.26	-26.24	-24.6	-24.36	-24.33	-24.3	-24.03	-22.35	-19.62	-24.72	-41.17	-34.56	-34.35	-33.66	-30.36	-26.37	-24.88	-24.67	-24.64	-24.59	-24.18	-22.08	-20.25	-27.62	-41.43	-34.9	-34.8	-33.92	-30.45
R01083	N6-(1,2-Dicarboxyethyl)-AMP <=> Fumarate + AMP	1.4	-33.6	-32.4	-29.4	-29	-25.7	-21.3	-19.7	-19.5	-19.5	-19.4	-18.8	-16.9	-15.9	-16.8	-34.2	-33	-30	-29.8	-26.1	-21.8	-20.4	-20.3	-20.2	-20.1	-19.3	-17.3	-16.7	-18.2	-34.9	-33.6	-30.5	-30.5	-26.4	-22.4	-21.2	-21	-21	-20.8	-19.7	-17.8	-17.6	-19.8	-35.5	-34.1	-31.1	-31.2	-26.8
R00200	ADP + Phosphoenolpyruvate <=> ATP + Pyruvate	0.4	-58.2	-59.6	-58.7	-58.3	-57.8	-56.8	-52.9	-47.5	-41.8	-36.1	-30.4	-24.6	-18.3	-8.2	-58.6	-60	-59.1	-58.6	-58.1	-56.9	-52.7	-47.2	-41.4	-35.6	-29.8	-23.9	-17	-5.2	-59	-60.3	-59.4	-58.9	-58.4	-57	-52.5	-46.8	-40.9	-35	-29.1	-23.1	-15.4	-2.1	-59.4	-60.6	-59.7	-59.2	-58.7
R03182	ATP + 7,8-Diaminononanoate + CO2 <=> ADP + Orthophosphate + Dethiobiotin	7	48	40	27	14	2	-7	-20	-33	-44	-54	-61	-69	-80	-96	47	39	26	13	1	-9	-22	-35	-46	-56	-63	-72	-83	-101	46	38	25	11	-1	-11	-24	-37	-48	-58	-65	-74	-87	-106	45	37	24	10	-2
R03231	S-Adenosyl-L-methionine + 8-Amino-7-oxononanoate <=> S-Adenosyl-4-methylthio-2-oxobutanoate + 7,8-Diaminononanoate	5e-12	-29.8099	-28.1401	-25.4675	-24.3306	-23.365	-22.9777	-23.5455	-25.4257	-26.087	-24.8192	-24.0367	-23.9139	-23.8957	-23.8985	-30.1622	-28.4205	-25.7703	-24.6559	-23.6878	-23.377	-24.105	-26.0129	-26.338	-24.9918	-24.3789	-24.2907	-24.2774	-24.2824	-30.5136	-28.7017	-26.0776	-24.9795	-24.0179	-23.7857	-24.685	-26.5564	-26.5495	-25.2035	-24.7335	-24.6686	-24.66	-24.6662	-30.8642	-28.9839	-26.389	-25.3014	-24.3551
R10699	L-Lysine + 8-Amino-7-oxononanoate <=> L-2-Aminoadipate 6-semialdehyde + 7,8-Diaminononanoate	1.8	-15.1	-15.7	-17.2	-17.6	-16.7	-16.3	-16.9	-18.9	-20.2	-21.2	-21.8	-22	-22	-22	-15.5	-16.1	-17.7	-17.9	-17	-16.7	-17.5	-19.5	-20.7	-21.7	-22.3	-22.3	-22.4	-22.4	-15.9	-16.6	-18.1	-18.3	-17.4	-17.1	-18.1	-20.1	-21.3	-22.3	-22.7	-22.7	-22.7	-22.7	-16.3	-17	-18.5	-18.6	-17.7
R10866	Acetyl-CoA + CO2 + H2 <=> Pyruvate + CoA	4	33	32	31	26	22	20	14	9	3	-3	-8	-14	-20	-25	33	33	31	26	22	19	14	8	2	-3	-9	-15	-21	-27	33	33	31	26	22	19	13	8	2	-4	-10	-16	-22	-28	33	33	31	26	22
R10092	CO2 + H2O <=> HCO3- + H+	3.1	5	4.9	4.2	1.3	-3.9	-9.5	-15.2	-21	-26.8	-33.5	-42.9	-53.9	-65.3	-76.7	4.8	4.7	3.9	0.7	-4.6	-10.3	-16.1	-21.9	-27.9	-35.1	-45.1	-56.4	-68	-79.6	4.6	4.5	3.6	0.2	-5.2	-11.1	-17	-22.9	-29.1	-36.8	-47.3	-58.9	-70.7	-82.5	4.4	4.3	3.3	-0.3	-5.9
R00742	ATP + Acetyl-CoA + HCO3- <=> ADP + Orthophosphate + Malonyl-CoA	1.5	-34	-26.9	-26.7	-30.2	-37.7	-37.5	-39.3	-44.2	-49.7	-54.5	-56.8	-59.2	-64.4	-74.3	-34.5	-27.4	-27.4	-31.3	-38.5	-38.1	-40.4	-45.5	-51.1	-55.6	-57.7	-60.5	-66.6	-78.3	-34.9	-27.9	-28.1	-32.4	-39.2	-38.7	-41.5	-46.8	-52.4	-56.6	-58.5	-62	-69.1	-82.4	-35.4	-28.5	-28.8	-33.6	-39.9
R00199	ATP + Pyruvate + H2O <=> AMP + Phosphoenolpyruvate + Orthophosphate	0.5	-26.9	-28.3	-30.8	-32.8	-35.7	-38.3	-45.6	-56.3	-67.6	-79.1	-91	-105.7	-125.9	-149.2	-27.8	-29.3	-31.8	-33.9	-36.8	-39.7	-47.7	-58.7	-70.2	-81.9	-94.2	-110.2	-131.6	-155.9	-28.7	-30.3	-32.8	-35.1	-37.9	-41.2	-49.7	-61	-72.8	-84.7	-97.6	-115	-137.4	-162.6	-29.6	-31.3	-33.8	-36.2	-39
R00345	H2O + Phosphoenolpyruvate + CO2 <=> Orthophosphate + Oxaloacetate	3.1	-44.2	-42.2	-44.3	-49	-53.3	-55.6	-59	-64.2	-69.8	-75.6	-81.6	-89.2	-99.5	-110.8	-44.5	-42.6	-45	-49.7	-54	-56.3	-60	-65.4	-71.1	-77	-83.2	-91.5	-102.3	-113.8	-44.9	-43.1	-45.6	-50.5	-54.6	-57	-61	-66.6	-72.4	-78.4	-85	-93.9	-105.2	-116.9	-45.2	-43.5	-46.2	-51.2	-55.3
R00206	ATP + Pyruvate + Orthophosphate <=> AMP + Phosphoenolpyruvate + Diphosphate	0.5	8.9	9.1	9.5	8.6	5.6	-1.4	-13.5	-25.2	-36.6	-48	-59.3	-70.2	-81.2	-93.4	8.3	8.5	8.9	7.8	4.7	-3.1	-15.4	-27.2	-38.9	-50.5	-61.9	-72.9	-84.3	-97.1	7.7	7.9	8.3	6.9	3.7	-4.9	-17.4	-29.3	-41.1	-52.9	-64.5	-75.6	-87.5	-101	7.1	7.3	7.6	6.1	2.8
R00402	Fumarate + H2 <=> Succinate	4	-83	-83	-83	-81	-78	-75	-74	-74	-74	-74	-74	-74	-74	-74	-83	-83	-83	-81	-77	-74	-74	-74	-74	-74	-74	-74	-74	-74	-83	-83	-82	-80	-76	-74	-73	-73	-73	-73	-73	-73	-73	-73	-82	-82	-82	-80	-76
R00344	ATP + Pyruvate + HCO3- <=> ADP + Orthophosphate + Oxaloacetate	0.7	-36.6	-33.1	-35.5	-37.6	-37.2	-34.9	-36.4	-41.4	-46.9	-51.6	-54	-56.3	-61.5	-71.5	-37.1	-33.8	-36.3	-38.3	-37.7	-35.4	-37.5	-42.7	-48.2	-52.7	-54.8	-57.7	-63.7	-75.4	-37.6	-34.4	-37	-38.9	-38.1	-36.1	-38.6	-44	-49.6	-53.7	-55.7	-59.1	-66.2	-79.5	-38.2	-35.1	-37.8	-39.6	-38.6
R00352	ATP + Citrate + CoA <=> ADP + Orthophosphate + Acetyl-CoA + Oxaloacetate	0.4	-59.5	-56.2	-59.8	-64.4	-62.7	-57.9	-54.3	-53.6	-53.5	-53.6	-53.9	-55.8	-61	-70.8	-60.5	-57.4	-61.2	-65.7	-63.5	-58.5	-55.2	-54.7	-54.6	-54.7	-55.1	-57.7	-63.7	-75.2	-61.5	-58.5	-62.6	-66.9	-64.4	-59.2	-56.2	-55.7	-55.7	-55.8	-56.5	-59.7	-66.8	-79.6	-62.5	-59.7	-63.9	-68	-65.2
R01322	ATP + Citrate + CoA <=> ADP + Orthophosphate + (3S)-Citryl-CoA	2	-26.8	-25.6	-31.3	-37.8	-35.4	-27.4	-22.9	-22.1	-22	-22	-22.4	-24.3	-29.5	-39.3	-27.3	-26.3	-32.3	-38.6	-35.6	-27.5	-23.5	-22.9	-22.8	-22.9	-23.3	-25.9	-31.9	-43.4	-27.9	-27	-33.3	-39.4	-35.8	-27.7	-24.2	-23.7	-23.6	-23.7	-24.4	-27.6	-34.7	-47.5	-28.4	-27.8	-34.3	-40.1	-35.9
R01325	cis-Aconitate + H2O <=> Citrate	1.1	-30.3	-28.7	-25.2	-22.2	-22.5	-23.1	-23.2	-23.2	-23.2	-23.2	-23.2	-23.2	-23.2	-23.3	-30.5	-28.8	-25.3	-22.2	-22.8	-23.3	-23.3	-23.3	-23.3	-23.3	-23.3	-23.3	-23.4	-23.6	-30.7	-28.9	-25.3	-22.3	-23	-23.4	-23.5	-23.5	-23.5	-23.5	-23.5	-23.5	-23.5	-24	-30.8	-28.9	-25.3	-22.4	-23.2
R00405	ATP + Succinate + CoA <=> ADP + Orthophosphate + Succinyl-CoA	1.3	-37.7	-30.5	-30.5	-34.2	-42.7	-43	-40.3	-39.7	-39.7	-39.7	-40	-42	-47.2	-57.1	-38.1	-31.1	-31.2	-35.3	-43.7	-43.2	-40.7	-40.2	-40.2	-40.2	-40.7	-43.3	-49.3	-61	-38.6	-31.6	-31.9	-36.4	-44.5	-43.4	-41.1	-40.7	-40.7	-40.7	-41.4	-44.7	-51.8	-65.1	-39.1	-32.2	-32.6	-37.6	-45.3
R00354	(3S)-Citryl-CoA <=> Acetyl-CoA + Oxaloacetate	2	-44.2	-42.1	-39.9	-38	-38.7	-41.9	-42.8	-42.9	-42.9	-42.9	-42.9	-42.9	-42.9	-42.9	-44.8	-42.7	-40.4	-38.6	-39.5	-42.6	-43.3	-43.4	-43.4	-43.4	-43.4	-43.4	-43.4	-43.4	-45.4	-43.3	-41	-39.3	-40.4	-43.2	-43.8	-43.9	-43.9	-43.9	-43.9	-43.9	-43.9	-43.9	-46.1	-43.9	-41.6	-39.9	-41.3
R01900	Isocitrate <=> cis-Aconitate + H2O	1.1	2.7	1	-2.5	-6.4	-10.5	-12.2	-12.4	-12.4	-12.4	-12.4	-12.4	-12.4	-12.4	-12.4	2.4	0.7	-2.9	-6.8	-10.9	-12.3	-12.5	-12.5	-12.5	-12.5	-12.5	-12.5	-12.5	-12.5	2.2	0.4	-3.3	-7.3	-11.3	-12.5	-12.6	-12.7	-12.7	-12.7	-12.7	-12.7	-12.7	-12.7	2	0.1	-3.7	-7.8	-11.6
R01082	(S)-Malate <=> Fumarate + H2O	0.28	-3.65	-3.61	-3.39	-3.96	-6.5	-7.76	-7.95	-7.97	-7.98	-7.98	-7.98	-7.98	-7.98	-7.98	-3.84	-3.79	-3.57	-4.3	-6.86	-7.99	-8.15	-8.17	-8.17	-8.17	-8.17	-8.17	-8.17	-8.17	-4.03	-3.98	-3.75	-4.65	-7.21	-8.21	-8.34	-8.36	-8.36	-8.36	-8.36	-8.36	-8.36	-8.36	-4.22	-4.16	-3.94	-5.01	-7.54
R00342	Oxaloacetate + H2 <=> (S)-Malate	3	-55.6	-55	-52.2	-47.7	-43.7	-42.2	-42	-41.9	-41.9	-41.9	-41.9	-41.9	-41.9	-41.9	-55.2	-54.5	-51.6	-47	-43.1	-41.8	-41.6	-41.6	-41.6	-41.6	-41.6	-41.6	-41.6	-41.6	-54.8	-54	-51	-46.3	-42.5	-41.4	-41.2	-41.2	-41.2	-41.2	-41.2	-41.2	-41.2	-41.2	-54.4	-53.6	-50.4	-45.6	-42
R00267	2-Oxoglutarate + CO2 + H2 <=> Isocitrate	4	6	6	7	10	11	8	2	-3	-9	-15	-20	-26	-32	-37	6	7	8	11	12	8	2	-3	-9	-15	-21	-27	-32	-38	7	7	9	12	12	8	2	-3	-9	-15	-21	-27	-33	-39	8	8	10	12	13
R01197	Succinyl-CoA + CO2 + H2 <=> 2-Oxoglutarate + CoA	5	20	16	12	11	15	15	10	4	-2	-7	-13	-19	-24	-30	20	16	12	11	15	14	9	3	-2	-8	-14	-20	-26	-31	20	16	12	11	16	14	9	3	-3	-9	-15	-21	-27	-33	20	16	12	12	16
R01196	Acetyl-CoA + CO2 + H2 <=> Pyruvate + CoA	4	33	32	31	26	22	20	14	9	3	-3	-8	-14	-20	-25	33	33	31	26	22	19	14	8	2	-3	-9	-15	-21	-27	33	33	31	26	22	19	13	8	2	-4	-10	-16	-22	-28	33	33	31	26	22
R07168	5,10-Methylenetetrahydrofolate + H2 <=> 5-Methyltetrahydrofolate	5	-69	-63	-59	-57	-57	-56	-56	-56	-56	-56	-56	-56	-56	-56	-68	-63	-58	-57	-56	-56	-56	-56	-56	-56	-56	-56	-56	-56	-68	-62	-58	-56	-56	-56	-55	-55	-55	-55	-55	-55	-55	-55	-67	-62	-57	-56	-55
R00943	Tetrahydrofolate + Formate + ATP <=> ADP + Orthophosphate + 10-Formyltetrahydrofolate	1.9	-42.1	-43.8	-49.3	-52	-48.4	-41	-37.2	-36.5	-36.5	-37	-39.4	-43.7	-49.5	-59.5	-42.7	-44.6	-50.2	-52.5	-48.5	-41	-37.6	-37.1	-37.1	-37.8	-40.6	-45.1	-51.6	-63.3	-43.3	-45.3	-51	-53	-48.5	-41.1	-38.1	-37.6	-37.7	-38.6	-41.8	-46.6	-54	-67.3	-43.9	-46.1	-51.9	-53.5	-48.5
R01655	10-Formyltetrahydrofolate + H+ <=> 5,10-Methenyltetrahydrofolate + H2O	0.9	-28.7	-23	-17.2	-13.3	-12.3	-11.2	-9.4	-8.7	-8.6	-8.1	-5.4	-0.4	5.2	10.9	-28.8	-23	-17.1	-13.4	-12.5	-11.2	-9.4	-8.8	-8.7	-7.9	-4.8	0.5	6.3	12.1	-28.9	-23	-17	-13.5	-12.6	-11.2	-9.4	-8.9	-8.8	-7.8	-4.1	1.5	7.3	13.2	-29	-23	-16.9	-13.6	-12.7
R01220	5,10-Methenyltetrahydrofolate + H2 <=> 5,10-Methylenetetrahydrofolate	3.2	-0.5	-6.2	-11.6	-14.8	-15.6	-17.1	-19.3	-20	-20.2	-21.6	-25.7	-31.2	-36.8	-42.5	-0.2	-6	-11.5	-14.5	-15.3	-16.9	-19.1	-19.7	-20	-21.8	-26.3	-31.9	-37.7	-43.5	0.1	-5.8	-11.3	-14.2	-15	-16.8	-18.9	-19.4	-19.8	-22	-26.9	-32.6	-38.5	-44.4	0.4	-5.6	-11.2	-13.9	-14.7
R00134	CO2 + H2 <=> Formate	4	19	19	19	17	14	8	3	-3	-9	-14	-20	-26	-31	-37	19	19	19	18	14	8	2	-3	-9	-15	-21	-27	-32	-38	19	19	19	18	14	8	2	-4	-10	-15	-21	-27	-33	-39	20	20	20	18	14
R07157	CO2 + H2 <=> CO + H2O	5	33	33	33	33	33	33	33	33	33	33	33	33	33	33	34	34	34	34	34	34	34	34	34	34	34	34	34	34	34	34	34	34	34	34	34	34	34	34	34	34	34	34	34	34	34	34	34
R04230	ATP + D-4'-Phosphopantothenate + L-Cysteine <=> AMP + Diphosphate + (R)-4'-Phosphopantothenoyl-L-cysteine	5	-82	-78	-75	-74	-73	-73	-82	-93	-103	-111	-117	-124	-134	-146	-82	-79	-76	-75	-73	-74	-84	-95	-105	-112	-119	-127	-137	-150	-83	-79	-76	-75	-74	-76	-86	-97	-107	-114	-121	-129	-140	-154	-84	-80	-77	-76	-74
R04231	CTP + D-4'-Phosphopantothenate + L-Cysteine <=> CMP + Diphosphate + (R)-4'-Phosphopantothenoyl-L-cysteine	5	-84	-84	-84	-82	-78	-76	-84	-95	-105	-112	-118	-120	-124	-130	-84	-85	-84	-82	-78	-77	-86	-97	-107	-114	-119	-122	-126	-131	-85	-85	-85	-83	-79	-78	-88	-99	-108	-115	-120	-123	-128	-133	-86	-86	-85	-83	-79
R02473	ATP + (R)-Pantoate + beta-Alanine <=> AMP + Diphosphate + Pantothenate	1.3	-78.6	-70.9	-67.7	-66.7	-64.6	-66.9	-76.4	-87.5	-98.8	-109.2	-117.2	-124.6	-134.5	-146.3	-79.1	-71.4	-68.3	-67.3	-65.1	-68.2	-78.2	-89.6	-101	-111.3	-119.1	-127	-137.5	-149.9	-79.6	-71.8	-68.9	-67.8	-65.6	-69.7	-80.1	-91.7	-103.2	-113.3	-120.9	-129.4	-140.5	-153.7	-80	-72.3	-69.5	-68.3	-66.2
R03269	(R)-4'-Phosphopantothenoyl-L-cysteine <=> Pantetheine 4'-phosphate + CO2	3.1	-71.1	-70.9	-70.4	-68.5	-66.2	-63.3	-61.5	-61.1	-61.1	-61	-61	-61	-61	-61	-71.7	-71.6	-71	-69.1	-66.6	-63.7	-62.1	-61.8	-61.7	-61.7	-61.6	-61.6	-61.6	-61.6	-72.4	-72.3	-71.6	-69.6	-67.1	-64.1	-62.7	-62.4	-62.4	-62.3	-62.3	-62.3	-62.3	-62.3	-73.1	-72.9	-72.2	-70.1	-67.5
R03018	ATP + Pantothenate <=> ADP + D-4'-Phosphopantothenate	4	-30	-27	-28	-29	-29	-26	-27	-31	-37	-42	-48	-54	-60	-70	-31	-27	-29	-30	-29	-26	-27	-32	-38	-44	-50	-55	-62	-74	-31	-27	-29	-30	-29	-27	-28	-33	-39	-45	-51	-57	-65	-78	-31	-28	-30	-31	-29
R00130	ATP + Dephospho-CoA <=> ADP + CoA	2.9	19.1	14.4	6.6	0	-2.8	-5.4	-11.2	-17.1	-22.5	-26.7	-28	-28.3	-28.9	-33.3	18.7	13.7	5.8	-0.7	-3.4	-6.4	-12.3	-18.2	-23.6	-27.4	-28.5	-28.7	-29.7	-35.8	18.2	13.1	5	-1.4	-3.9	-7.3	-13.4	-19.3	-24.7	-28	-28.8	-29.1	-30.9	-38.3	17.8	12.5	4.2	-2.1	-4.5
R00489	L-Aspartate <=> beta-Alanine + CO2	6	-85	-83	-78	-74	-71	-67	-61	-55	-48	-39	-32	-26	-20	-14	-86	-84	-79	-74	-71	-67	-61	-55	-48	-39	-31	-25	-20	-14	-87	-84	-79	-75	-72	-67	-61	-55	-47	-38	-31	-25	-19	-13	-87	-85	-80	-75	-72
R01214_2	L-Valine + 2-Oxoglutarate <=> 3-Methyl-2-oxobutanoic acid + L-Glutamate	3.5	-24.5	-25.5	-25.9	-23.8	-22.4	-22.2	-22.1	-22.2	-22.4	-22.9	-23.1	-23.1	-23.1	-23.1	-24.9	-25.9	-26.2	-24.1	-22.8	-22.5	-22.5	-22.6	-22.8	-23.3	-23.4	-23.5	-23.5	-23.5	-25.2	-26.3	-26.5	-24.3	-23.1	-22.9	-22.9	-23	-23.3	-23.7	-23.8	-23.8	-23.8	-23.8	-25.6	-26.7	-26.8	-24.6	-23.5
R01226	5,10-Methylenetetrahydrofolate + 3-Methyl-2-oxobutanoic acid + H2O <=> Tetrahydrofolate + 2-Dehydropantoate	5	-28	-23	-19	-17	-17	-16	-16	-16	-15	-14	-11	-8	-7	-7	-29	-23	-19	-18	-17	-17	-16	-16	-16	-14	-10	-8	-8	-8	-29	-23	-19	-18	-18	-17	-17	-16	-16	-14	-10	-9	-8	-8	-29	-24	-20	-19	-18
R03035	ATP + Pantetheine 4'-phosphate <=> Diphosphate + Dephospho-CoA	5	-73	-68	-61	-56	-52	-50	-48	-43	-37	-32	-26	-20	-14	-6	-73	-69	-61	-56	-52	-50	-48	-42	-37	-31	-25	-19	-13	-3	-74	-69	-61	-56	-52	-50	-47	-42	-36	-30	-24	-18	-11	-1	-74	-69	-61	-56	-52
R02472	2-Dehydropantoate + H2 <=> (R)-Pantoate	4	-36	-36	-35	-33	-32	-32	-32	-32	-32	-32	-32	-32	-32	-35	-35	-35	-34	-32	-32	-31	-31	-31	-31	-31	-31	-31	-32	-35	-35	-35	-34	-32	-31	-31	-31	-31	-31	-31	-31	-31	-32	-36	-35	-34	-33	-31	-31
R04439	(S)-2-Acetolactate + H2 <=> (R)-2,3-Dihydroxy-3-methylbutanoate	3	-33.4	-33.4	-33	-32	-31.5	-31.4	-31.4	-31.4	-31.4	-31.4	-31.3	-30.7	-28.7	-27.5	-33	-33	-32.6	-31.5	-31.1	-31	-31	-31	-31	-31	-30.9	-30	-27.9	-27.1	-32.6	-32.6	-32.1	-31.1	-30.7	-30.7	-30.7	-30.7	-30.7	-30.6	-30.4	-29.2	-27.2	-26.6	-32.3	-32.2	-31.7	-30.7	-30.3
R08331	2-Oxoadipate + Acetyl-CoA + H2O <=> (R)-(Homo)2-citrate + CoA	2	-43.5	-43.3	-42.3	-41.1	-40.4	-41	-45.8	-51.5	-57.2	-62.9	-68.6	-74.3	-80.4	-88.3	-43.9	-43.7	-42.6	-41.4	-40.7	-41.9	-46.9	-52.7	-58.5	-64.3	-70.1	-76	-82.4	-91.1	-44.3	-44.1	-42.9	-41.8	-41.1	-42.8	-48.1	-53.9	-59.8	-65.7	-71.6	-77.6	-84.5	-94	-44.7	-44.4	-43.2	-42.1	-41.5
R08332	2-Oxopimelate + Acetyl-CoA + H2O <=> (R)-(Homo)3-citrate + CoA	1.3	-38.1	-38	-37.2	-36.1	-35.4	-35.7	-40.5	-46.1	-51.8	-57.5	-63.2	-69	-75.1	-83	-38.5	-38.3	-37.5	-36.4	-35.7	-36.6	-41.6	-47.3	-53.1	-58.9	-64.7	-70.6	-77	-85.8	-38.8	-38.7	-37.8	-36.8	-36	-37.5	-42.7	-48.5	-54.4	-60.3	-66.2	-72.3	-79.1	-88.7	-39.2	-39	-38.1	-37.2	-36.4
R08217	7-Mercaptoheptanoylthreonine + ATP <=> Coenzyme B + ADP	1.3	-22.8	-20.8	-22.7	-24.4	-24.3	-22.7	-25.1	-30.3	-36	-41.9	-47.9	-53.7	-60	-70.1	-23.1	-21.3	-23.2	-24.9	-24.6	-23.2	-26.1	-31.5	-37.3	-43.4	-49.4	-55.3	-62.2	-74	-23.5	-21.7	-23.7	-25.4	-24.9	-23.7	-27.1	-32.7	-38.6	-44.8	-50.9	-57	-64.7	-78	-23.8	-22.2	-24.3	-25.8	-25.2
R08323	7-Mercaptoheptanoic acid + L-Threonine + ATP <=> 7-Mercaptoheptanoylthreonine + ADP + Orthophosphate	3	-73.5	-67.7	-65.1	-62.3	-58.8	-53.3	-53.5	-58.1	-62.1	-63.5	-64	-66	-71.2	-81.1	-74	-68.2	-65.6	-62.7	-59	-53.7	-54.6	-59.3	-63	-64.1	-64.7	-67.3	-73.4	-85.1	-74.5	-68.7	-66.1	-63.2	-59.2	-54.1	-55.6	-60.4	-63.8	-64.7	-65.5	-68.8	-75.9	-89.2	-75	-69.2	-66.6	-63.6	-59.3
R08214	(-)-threo-Iso(homo)2-citrate <=> 2-Oxopimelate + CO2 + H2	4	-50	-50	-51	-51	-50	-46	-40	-35	-29	-23	-18	-12	-6	0	-51	-52	-52	-52	-51	-47	-41	-35	-29	-24	-18	-12	-6	0	-53	-53	-53	-53	-52	-47	-42	-36	-30	-24	-18	-12	-6	0	-54	-54	-55	-55	-53
R08215	(-)-threo-Iso(homo)3-citrate <=> 2-Oxosuberate + CO2 + H2	4	-50	-50	-50	-51	-49	-46	-40	-35	-29	-23	-18	-12	-6	0	-51	-51	-52	-52	-50	-46	-41	-35	-29	-24	-18	-12	-6	0	-52	-52	-53	-53	-51	-47	-42	-36	-30	-24	-18	-12	-6	0	-53	-54	-54	-54	-52
R08328	2-Oxosuberate <=> 7-Oxoheptanoic acid + CO2	3.1	-76.4	-76.2	-74.9	-70.3	-63.8	-57.7	-52	-46.3	-40.6	-34.9	-29.2	-23.5	-17.8	-12.1	-77.1	-76.9	-75.4	-70.5	-63.9	-57.8	-52	-46.2	-40.4	-34.6	-28.8	-23	-17.2	-11.4	-77.7	-77.5	-75.9	-70.8	-64	-57.9	-52	-46.1	-40.2	-34.3	-28.4	-22.5	-16.6	-10.7	-78.4	-78.2	-76.3	-71	-64.2
R10392	(R)-(Homo)2-citrate <=> cis-(Homo)2-aconitate + H2O	1.9	-6.9	-7.8	-10.6	-12.2	-12	-11.3	-11	-11	-11	-11	-11	-11	-10.6	-8.4	-7.1	-8.1	-10.9	-12.4	-12.1	-11.4	-11.2	-11.2	-11.2	-11.2	-11.2	-11.1	-10.5	-7.6	-7.3	-8.4	-11.2	-12.6	-12.2	-11.6	-11.4	-11.4	-11.4	-11.4	-11.4	-11.3	-10.3	-6.6	-7.5	-8.7	-11.5	-12.8	-12.4
R10395	(R)-(Homo)3-citrate <=> cis-(Homo)3-aconitate + H2O	1.9	-6.8	-7.6	-10.2	-12.1	-12	-11.3	-11	-11	-11	-11	-11	-11	-10.6	-8.4	-7	-7.8	-10.5	-12.3	-12.2	-11.4	-11.2	-11.2	-11.2	-11.2	-11.2	-11.1	-10.5	-7.6	-7.2	-8.1	-10.9	-12.5	-12.3	-11.6	-11.4	-11.4	-11.4	-11.4	-11.4	-11.3	-10.3	-6.6	-7.4	-8.4	-11.2	-12.7	-12.4
R10393	cis-(Homo)2-aconitate + H2O <=> (-)-threo-Iso(homo)2-citrate	1.9	-11.9	-10.9	-8.1	-6.3	-6.6	-7.4	-7.7	-7.7	-7.7	-7.7	-7.7	-7.7	-7.7	-7.7	-12	-11	-8.1	-6.5	-6.9	-7.7	-7.9	-7.9	-7.9	-7.9	-7.9	-7.9	-7.9	-7.9	-12.2	-11.1	-8.2	-6.7	-7.1	-7.9	-8.1	-8.1	-8.1	-8.1	-8.1	-8.1	-8.1	-8.1	-12.4	-11.2	-8.2	-6.9	-7.4
R10396	cis-(Homo)3-aconitate + H2O <=> (-)-threo-Iso(homo)3-citrate	1.9	-11.9	-11.2	-8.5	-6.5	-6.6	-7.4	-7.7	-7.7	-7.7	-7.7	-7.7	-7.7	-7.7	-7.7	-12.1	-11.3	-8.5	-6.6	-6.8	-7.6	-7.9	-7.9	-7.9	-7.9	-7.9	-7.9	-7.9	-7.9	-12.3	-11.4	-8.5	-6.8	-7.1	-7.9	-8.1	-8.1	-8.1	-8.1	-8.1	-8.1	-8.1	-8.1	-12.5	-11.5	-8.6	-7	-7.4
R04148	Nicotinate D-ribonucleotide + Dimethylbenzimidazole <=> Nicotinate + N1-(5-Phospho-alpha-D-ribosyl)-5,6-dimethylbenzimidazole + H+	4	-24	-24	-24	-25	-29	-35	-42	-48	-53	-59	-62	-63	-64	-67	-25	-25	-24	-26	-30	-36	-43	-49	-55	-60	-63	-64	-65	-68	-25	-25	-25	-26	-31	-37	-44	-50	-56	-61	-63	-65	-66	-69	-25	-25	-25	-27	-32
R04594	N1-(5-Phospho-alpha-D-ribosyl)-5,6-dimethylbenzimidazole + H2O <=> alpha-Ribazole + Orthophosphate	1.2	-61	-59.4	-58.8	-58.7	-58.6	-58.2	-57.3	-57.1	-57	-57.1	-57.4	-59.1	-63.4	-68.9	-61.6	-60.1	-59.5	-59.4	-59.3	-58.7	-57.9	-57.7	-57.7	-57.7	-58.1	-60.4	-65.2	-70.8	-62.3	-60.7	-60.2	-60.1	-60	-59.3	-58.5	-58.3	-58.3	-58.4	-59	-61.8	-66.9	-72.7	-62.9	-61.4	-60.8	-60.7	-60.6
R05705	FMN + H2 <=> Reduced FMN	4	-45	-45	-46	-46	-48	-50	-46	-35	-24	-13	-4	0	1	3	-44	-45	-45	-46	-48	-49	-44	-33	-22	-10	-2	1	1	5	-44	-45	-45	-45	-47	-49	-43	-31	-19	-8	-1	1	2	8	-44	-44	-44	-45	-47
R05706	FMN + H2 <=> Reduced FMN	4	-45	-45	-46	-46	-48	-50	-46	-35	-24	-13	-4	0	1	3	-44	-45	-45	-46	-48	-49	-44	-33	-22	-10	-2	1	1	5	-44	-45	-45	-45	-47	-49	-43	-31	-19	-8	-1	1	2	8	-44	-44	-44	-45	-47
R05808	Cobalt-sirohydrochlorin + S-Adenosyl-L-methionine <=> Cobalt-factor III + S-Adenosyl-L-homocysteine	100000	0	0	0	0	0	0	0	0	0	0	0	0	0	0	0	0	0	0	0	0	0	0	0	0	0	0	0	0	0	0	0	0	0	0	0	0	0	0	0	0	0	0	0	0	0	0	0
R05809	Cobalt-precorrin 3 + S-Adenosyl-L-methionine <=> Cobalt-precorrin 4 + S-Adenosyl-L-homocysteine	100000	0	0	0	0	0	0	0	0	0	0	0	0	0	0	0	0	0	0	0	0	0	0	0	0	0	0	0	0	0	0	0	0	0	0	0	0	0	0	0	0	0	0	0	0	0	0	0
R05810	Cobalt-precorrin 4 + S-Adenosyl-L-methionine <=> Cobalt-precorrin 5A + S-Adenosyl-L-homocysteine	100000	0	0	0	0	0	0	0	0	0	0	0	0	0	0	0	0	0	0	0	0	0	0	0	0	0	0	0	0	0	0	0	0	0	0	0	0	0	0	0	0	0	0	0	0	0	0	0
R07772	Cobalt-precorrin 5A + H2O <=> Cobalt-precorrin 5B + Acetaldehyde	100000	0	0	0	0	0	0	0	0	0	0	0	0	0	0	0	0	0	0	0	0	0	0	0	0	0	0	0	0	0	0	0	0	0	0	0	0	0	0	0	0	0	0	0	0	0	0	0
R07773	Cobalt-precorrin 5B + S-Adenosyl-L-methionine <=> Cobalt-precorrin 6 + S-Adenosyl-L-homocysteine	100000	0	0	0	0	0	0	0	0	0	0	0	0	0	0	0	0	0	0	0	0	0	0	0	0	0	0	0	0	0	0	0	0	0	0	0	0	0	0	0	0	0	0	0	0	0	0	0
R05812	Cobalt-precorrin 6 + H2 <=> Cobalt-dihydro-precorrin 6	100000	0	0	0	0	0	0	0	0	0	0	0	0	0	0	0	0	0	0	0	0	0	0	0	0	0	0	0	0	0	0	0	0	0	0	0	0	0	0	0	0	0	0	0	0	0	0	0
R07774	Cobalt-dihydro-precorrin 6 + S-Adenosyl-L-methionine <=> Cobalt-precorrin 7 + S-Adenosyl-L-homocysteine + CO2	100000	0	0	0	0	0	0	0	0	0	0	0	0	0	0	0	0	0	0	0	0	0	0	0	0	0	0	0	0	0	0	0	0	0	0	0	0	0	0	0	0	0	0	0	0	0	0	0
R07775	Cobalt-precorrin 7 + S-Adenosyl-L-methionine <=> Cobalt-precorrin 8 + S-Adenosyl-L-homocysteine	100000	0	0	0	0	0	0	0	0	0	0	0	0	0	0	0	0	0	0	0	0	0	0	0	0	0	0	0	0	0	0	0	0	0	0	0	0	0	0	0	0	0	0	0	0	0	0	0
R05814	Cobalt-precorrin 8 <=> Cobyrinate	100000	0	0	0	0	0	0	0	0	0	0	0	0	0	0	0	0	0	0	0	0	0	0	0	0	0	0	0	0	0	0	0	0	0	0	0	0	0	0	0	0	0	0	0	0	0	0	0
R05815	Cobyrinate + 2 L-Glutamine + 2 ATP + 2 H2O <=> Cob(II)yrinate a,c diamide + 2 L-Glutamate + 2 ADP + 2 Orthophosphate	100000	0	0	0	0	0	0	0	0	0	0	0	0	0	0	0	0	0	0	0	0	0	0	0	0	0	0	0	0	0	0	0	0	0	0	0	0	0	0	0	0	0	0	0	0	0	0	0
R05225	Adenosyl cobyrinate a,c diamide + 4 L-Glutamine + 4 ATP + 4 H2O <=> Adenosyl cobyrinate hexaamide + 4 L-Glutamate + 4 Orthophosphate + 4 ADP	100000	0	0	0	0	0	0	0	0	0	0	0	0	0	0	0	0	0	0	0	0	0	0	0	0	0	0	0	0	0	0	0	0	0	0	0	0	0	0	0	0	0	0	0	0	0	0	0
R07302	ATP + Adenosyl cobyrinate hexaamide + (R)-1-Aminopropan-2-ol <=> ADP + Orthophosphate + Adenosyl cobinamide	100000	0	0	0	0	0	0	0	0	0	0	0	0	0	0	0	0	0	0	0	0	0	0	0	0	0	0	0	0	0	0	0	0	0	0	0	0	0	0	0	0	0	0	0	0	0	0	0
R06558	Adenosyl cobinamide + GTP <=> Adenosyl cobinamide phosphate + GDP	100000	0	0	0	0	0	0	0	0	0	0	0	0	0	0	0	0	0	0	0	0	0	0	0	0	0	0	0	0	0	0	0	0	0	0	0	0	0	0	0	0	0	0	0	0	0	0	0
R05221	Adenosyl cobinamide + ATP <=> Adenosyl cobinamide phosphate + ADP	100000	0	0	0	0	0	0	0	0	0	0	0	0	0	0	0	0	0	0	0	0	0	0	0	0	0	0	0	0	0	0	0	0	0	0	0	0	0	0	0	0	0	0	0	0	0	0	0
R05222	Adenosyl cobinamide phosphate + GTP <=> Adenosine-GDP-cobinamide + Diphosphate	100000	0	0	0	0	0	0	0	0	0	0	0	0	0	0	0	0	0	0	0	0	0	0	0	0	0	0	0	0	0	0	0	0	0	0	0	0	0	0	0	0	0	0	0	0	0	0	0
R05223	Adenosine-GDP-cobinamide + alpha-Ribazole <=> Cobamide coenzyme	100000	0	0	0	0	0	0	0	0	0	0	0	0	0	0	0	0	0	0	0	0	0	0	0	0	0	0	0	0	0	0	0	0	0	0	0	0	0	0	0	0	0	0	0	0	0	0	0
R05789	(2R)-O-Phospho-3-sulfolactate + H2O <=> (2R)-3-Sulfolactate + Orthophosphate	1.3	-68.3	-65.9	-65.7	-65.9	-65.8	-64.6	-63.1	-62.7	-62.7	-62.7	-63	-65	-70.2	-78.5	-68.9	-66.5	-66.3	-66.6	-66.3	-65	-63.6	-63.3	-63.3	-63.3	-63.8	-66.4	-72.3	-81.4	-69.5	-67.2	-67	-67.2	-66.9	-65.4	-64.1	-63.9	-63.9	-64	-64.7	-67.9	-74.5	-84.5	-70.1	-67.8	-67.7	-67.9	-67.5
R07136	(2R)-3-Sulfolactate <=> 3-Sulfopyruvate + H2	3	12.4	11.3	9.3	8.7	8.6	8.6	8.6	8.6	8.6	8.6	8.6	8.7	9.2	12	11.6	10.4	8.5	7.9	7.8	7.8	7.8	7.8	7.8	7.8	7.9	8	8.8	12.3	10.8	9.6	7.7	7.1	7.1	7.1	7.1	7.1	7.1	7.1	7.1	7.3	8.6	12.7	10	8.7	6.9	6.4	6.3
R05774	3-Sulfopyruvate <=> Sulfoacetaldehyde + CO2	3.1	-80.5	-78.9	-74.6	-69.1	-63.4	-57.7	-52	-46.3	-40.6	-34.9	-29.2	-23.5	-17.8	-12.1	-81.1	-79.4	-75	-69.4	-63.6	-57.8	-52	-46.2	-40.4	-34.6	-28.8	-23	-17.2	-11.4	-81.7	-80	-75.4	-69.6	-63.8	-57.9	-52	-46.1	-40.2	-34.3	-28.4	-22.5	-16.6	-10.7	-82.4	-80.5	-75.7	-69.9	-63.9
R07476	Sulfite + Phosphoenolpyruvate <=> (2R)-O-Phospho-3-sulfolactate	70000	0	0	0	0	0	0	0	0	0	0	0	0	0	0	0	0	0	0	0	0	0	0	0	0	0	0	0	0	0	0	0	0	0	0	0	0	0	0	0	0	0	0	0	0	0	0	0
R00573	ATP + UTP + L-Glutamine + H2O <=> ADP + Orthophosphate + CTP + L-Glutamate	2.6	-106.8	-91.7	-82.4	-77	-75.3	-79.2	-87.8	-94.5	-95.1	-95.6	-97	-102.5	-111.5	-122.8	-107.6	-92.4	-83.2	-77.9	-76.5	-81	-90	-95.7	-96.2	-96.7	-98.7	-105.1	-114.6	-127.3	-108.4	-93.1	-83.9	-78.8	-77.7	-82.8	-92.1	-96.8	-97.2	-97.9	-100.5	-107.9	-118	-131.9	-109.2	-93.9	-84.7	-79.7	-78.9
R00571	ATP + UTP + Ammonia <=> ADP + Orthophosphate + CTP	2.5	-48	-38.2	-34.1	-33.2	-33.5	-37.8	-46.4	-52.7	-51.4	-47.1	-42.9	-42.9	-47.7	-57.7	-48.4	-38.6	-34.6	-33.8	-34.3	-39.1	-48.1	-53.3	-51.4	-46.8	-43	-44.1	-49.9	-61.6	-48.8	-39	-35.1	-34.4	-35	-40.4	-49.6	-53.8	-51.3	-46.5	-43.3	-45.4	-52.4	-65.6	-49.2	-39.4	-35.6	-35	-35.9
R10305	O-Acetyl-L-serine + L-Homocysteine <=> L-Cystathionine + Acetate	4	-64	-64	-64	-65	-67	-73	-78	-83	-88	-91	-93	-93	-93	-93	-64	-64	-64	-65	-68	-73	-79	-84	-88	-92	-93	-93	-93	-93	-65	-64	-65	-66	-69	-74	-80	-85	-89	-93	-94	-94	-94	-94	-65	-65	-65	-66	-70
R00897	O-Acetyl-L-serine + Hydrogen sulfide <=> L-Cysteine + Acetate	5	-97	-90	-83	-78	-75	-74	-74	-74	-73	-73	-77	-83	-88	-94	-97	-90	-83	-78	-75	-75	-75	-74	-73	-74	-79	-84	-90	-96	-97	-90	-83	-78	-76	-75	-75	-74	-73	-75	-80	-86	-92	-98	-98	-91	-83	-78	-76
R00194	S-Adenosyl-L-homocysteine + H2O <=> S-Ribosyl-L-homocysteine + Adenine	2.8	-46.9	-47.9	-51.1	-54.8	-56.1	-56.3	-56.3	-56.4	-57	-60.2	-66.3	-75.1	-85	-95.7	-47.6	-48.7	-52	-55.6	-56.8	-56.9	-57	-57.1	-58	-61.7	-68.4	-77.7	-87.9	-99	-48.3	-49.4	-52.9	-56.4	-57.5	-57.6	-57.6	-57.8	-59	-63.3	-70.6	-80.3	-90.8	-102.3	-49	-50.2	-53.8	-57.2	-58.1
R01001	L-Cystathionine + H2O <=> L-Cysteine + Ammonia + 2-Oxobutanoate	6	-71	-69	-66	-65	-64	-64	-64	-64	-66	-69	-73	-79	-85	-90	-72	-70	-67	-66	-65	-65	-65	-66	-67	-71	-75	-81	-87	-93	-73	-71	-68	-67	-67	-67	-67	-67	-69	-72	-78	-83	-89	-95	-74	-72	-69	-68	-68
R12342	ADP + L-Serine <=> AMP + O-Phospho-L-serine	0.4	-18.7	-23.2	-25.6	-27.3	-29.8	-31.5	-35.1	-40.6	-46.8	-52.8	-58.8	-65.8	-75.1	-82.8	-19.2	-23.7	-26.1	-27.9	-30.3	-32.2	-36.2	-41.9	-48.2	-54.2	-60.4	-67.9	-77.5	-84.2	-19.6	-24.2	-26.5	-28.5	-30.9	-32.9	-37.3	-43.2	-49.5	-55.7	-62	-70.2	-79.7	-85.7	-20.1	-24.7	-27	-29	-31.4
R01291	S-Ribosyl-L-homocysteine <=> (S)-4,5-Dihydroxypentane-2,3-dione + L-Homocysteine	2.7	-59	-57.7	-56	-55.6	-55.5	-55.5	-55.5	-55.5	-55.7	-56.9	-59.9	-62.1	-63.4	-64	-59.7	-58.3	-56.6	-56.2	-56.2	-56.2	-56.2	-56.2	-56.5	-58	-61.1	-63.1	-64.3	-64.7	-60.3	-58.9	-57.3	-56.9	-56.9	-56.9	-56.9	-56.9	-57.2	-59.2	-62.3	-64	-65.1	-65.3	-61	-59.5	-57.9	-57.6	-57.5
R07274	O-Phospho-L-serine + Hydrogen sulfide <=> L-Cysteine + Orthophosphate	4	-101	-93	-85	-79	-74	-68	-62	-56	-49	-44	-43	-45	-49	-55	-101	-93	-85	-79	-73	-68	-61	-55	-49	-44	-44	-46	-51	-57	-101	-93	-86	-79	-73	-67	-61	-55	-48	-44	-44	-47	-52	-58	-102	-93	-86	-79	-73
R00586	L-Serine + Acetyl-CoA <=> O-Acetyl-L-serine + CoA	2.9	-30.2	-30.6	-30.9	-30.7	-29.1	-26	-25.5	-25.7	-26.6	-27.2	-27.3	-27.3	-27.3	-27.3	-30.6	-31	-31.3	-31	-29.2	-26.3	-25.9	-26.2	-27.2	-27.7	-27.7	-27.7	-27.7	-27.7	-31	-31.4	-31.7	-31.4	-29.3	-26.7	-26.4	-26.8	-27.8	-28.1	-28.2	-28.2	-28.2	-28.2	-31.4	-31.8	-32	-31.7	-29.5
R01290	L-Serine + L-Homocysteine <=> L-Cystathionine + H2O	2.7	-24.3	-24.5	-24.9	-25.1	-25.1	-25.1	-25.1	-24.9	-24.3	-22.7	-18.7	-13.2	-7.6	-1.8	-24.2	-24.4	-24.8	-25	-25	-25	-25	-24.8	-24	-22.1	-17.6	-12	-6.2	-0.4	-24.1	-24.3	-24.7	-24.9	-24.9	-24.9	-24.8	-24.6	-23.7	-21.4	-16.5	-10.7	-4.9	1	-24	-24.2	-24.6	-24.8	-24.8
R00177	ATP + L-Methionine + H2O <=> Orthophosphate + Diphosphate + S-Adenosyl-L-methionine	100000	0	0	0	0	0	0	0	0	0	0	0	0	0	0	0	0	0	0	0	0	0	0	0	0	0	0	0	0	0	0	0	0	0	0	0	0	0	0	0	0	0	0	0	0	0	0	0
R11634	ATP + Formate <=> dATP + CO2 + H2O	5	-105	-103	-103	-102	-99	-94	-89	-83	-77	-72	-66	-60	-55	-49	-105	-104	-103	-102	-99	-94	-89	-83	-77	-71	-65	-60	-54	-48	-105	-104	-103	-102	-99	-94	-88	-82	-76	-71	-65	-59	-53	-46	-106	-104	-104	-103	-99
R11633	GTP + Formate <=> dGTP + CO2 + H2O	4	-116	-110	-103	-99	-95	-89	-83	-78	-73	-71	-62	-51	-39	-28	-117	-110	-103	-99	-95	-89	-83	-78	-73	-70	-60	-49	-37	-26	-117	-111	-103	-99	-94	-89	-83	-77	-73	-70	-59	-47	-35	-23	-117	-111	-103	-99	-94
R11636	CTP + Formate <=> dCTP + CO2 + H2O	4	-105	-105	-104	-101	-96	-90	-84	-79	-73	-67	-60	-51	-40	-29	-105	-105	-104	-101	-96	-90	-84	-78	-72	-66	-59	-49	-38	-26	-106	-106	-105	-101	-96	-90	-84	-78	-72	-66	-58	-47	-36	-24	-106	-106	-105	-101	-96
R02100	dUTP + H2O <=> dUMP + Diphosphate	2.6	-67.5	-68.6	-70.2	-70.2	-69.1	-70.9	-77.7	-87.5	-98.7	-110.1	-121.5	-132.9	-144.5	-156.7	-68.2	-69.3	-70.9	-70.8	-69.8	-72.2	-79.4	-89.6	-101	-112.6	-124.2	-135.8	-147.6	-160.6	-68.9	-70.1	-71.6	-71.5	-70.4	-73.4	-81.1	-91.7	-103.4	-115.1	-126.9	-138.8	-150.9	-164.6	-69.6	-70.8	-72.3	-72.1	-71.1
R02325	dCTP + H2O <=> dUTP + Ammonia	2	-50.3	-56.3	-62.9	-67.7	-69.6	-68.1	-66.6	-66.6	-68.4	-73	-78.5	-84.2	-89.9	-95.6	-51.1	-57.2	-63.9	-68.6	-70.3	-68.5	-67.2	-67.4	-69.7	-74.6	-80.2	-86	-91.8	-97.6	-51.8	-58.1	-64.9	-69.4	-70.9	-69	-67.9	-68.3	-71	-76.2	-82	-87.9	-93.8	-99.6	-52.6	-59	-65.9	-70.2	-71.5
R02101	dUMP + 5,10-Methylenetetrahydrofolate <=> Dihydrofolate + dTMP	2.9	-61.8	-58.3	-57.2	-58.3	-62.5	-66.4	-67.8	-68	-67.8	-66.5	-62.4	-56.9	-51.2	-45.5	-62.1	-58.7	-57.6	-58.9	-63.2	-67	-68.2	-68.4	-68.1	-66.4	-61.9	-56.2	-50.4	-44.6	-62.5	-59	-58	-59.5	-64	-67.5	-68.6	-68.7	-68.4	-66.2	-61.3	-55.6	-49.7	-43.7	-62.8	-59.3	-58.4	-60.2	-64.7
R02094	ATP + dTMP <=> ADP + dTDP	2.9	-38.4	-30.9	-27.9	-27.6	-26.9	-25	-26	-27	-27.1	-27.1	-27.1	-27.2	-27.7	-31.3	-38.6	-31.2	-28.3	-28	-27.1	-25.3	-26.5	-27.3	-27.5	-27.5	-27.5	-27.6	-28.4	-33.2	-38.9	-31.4	-28.7	-28.4	-27.4	-25.7	-27	-27.7	-27.8	-27.8	-27.8	-28	-29.5	-35	-39.1	-31.7	-29.1	-28.9	-27.6
R02093	ATP + dTDP <=> ADP + dTTP	2.6	-16.8	-13.8	-15	-17.2	-18.2	-18.7	-19.3	-19.5	-19.5	-19.5	-19.5	-19.6	-20.1	-24.5	-17.1	-14.2	-15.5	-17.7	-18.7	-19.2	-19.8	-19.9	-19.9	-19.9	-19.9	-20	-21.1	-27.1	-17.5	-14.6	-16.1	-18.2	-19.1	-19.7	-20.2	-20.3	-20.3	-20.3	-20.4	-20.5	-22.3	-29.7	-17.8	-15	-16.6	-18.6	-19.5
R09399	Coenzyme F420-0 + GTP + L-Glutamate <=> Coenzyme F420-1 + GDP + Orthophosphate	2.8	-41.9	-44.8	-45.7	-47	-50.8	-52.7	-55.8	-60.7	-63.9	-62.9	-57.8	-58.4	-69	-85.2	-42.5	-45.4	-46.3	-47.9	-51.6	-53.5	-56.9	-61.8	-64.5	-62.8	-57.8	-60.4	-72.9	-89.7	-43.1	-46.1	-46.9	-48.8	-52.5	-54.3	-58.1	-62.9	-65.1	-62.5	-58.1	-62.7	-77	-94.3	-43.7	-46.7	-47.5	-49.7	-53.3
R09400	Coenzyme F420-1 + GTP + L-Glutamate <=> Coenzyme F420 + GDP + Orthophosphate	4	-78	-69	-62	-66	-68	-68	-71	-77	-84	-90	-90	-91	-91	-87	-78	-69	-62	-67	-69	-69	-72	-78	-85	-91	-90	-91	-91	-86	-79	-70	-63	-68	-69	-70	-73	-79	-87	-92	-90	-92	-90	-85	-79	-70	-64	-68	-70
R09397	(2S)-2-Phospholactate + GTP <=> (2S)-Lactyl-2-diphospho-5'-guanosine + Diphosphate	2.1	-56.4	-45.9	-36.1	-30	-28.1	-29.3	-31.3	-31.7	-31.7	-30.9	-23.2	-15.7	-12.7	-12.2	-56.6	-45.9	-36.1	-30.3	-28.4	-30	-31.8	-32	-32.1	-30.6	-21.9	-15.1	-12.9	-12.5	-56.8	-46	-36.1	-30.5	-28.8	-30.6	-32.2	-32.4	-32.4	-29.8	-20.7	-14.8	-13.1	-12.9	-56.9	-46	-36.1	-30.8	-29.2
R09398	7,8-Didemethyl-8-hydroxy-5-deazariboflavin + (2S)-Lactyl-2-diphospho-5'-guanosine <=> Coenzyme F420-0 + GMP	70000	0	0	0	0	0	0	0	0	0	0	0	0	0	0	0	0	0	0	0	0	0	0	0	0	0	0	0	0	0	0	0	0	0	0	0	0	0	0	0	0	0	0	0	0	0	0	0
R00084	4 Porphobilinogen + H2O <=> Hydroxymethylbilane + 4 Ammonia	9	-164	-164	-163	-162	-164	-164	-164	-164	-162	-161	-161	-161	-161	-161	-165	-165	-165	-164	-165	-166	-166	-165	-163	-162	-162	-162	-162	-162	-166	-166	-166	-165	-167	-167	-167	-166	-164	-164	-163	-163	-163	-163	-168	-168	-167	-166	-168
R00036	2 5-Aminolevulinate <=> Porphobilinogen + 2 H2O	4	-62	-67	-73	-79	-85	-91	-96	-98	-96	-96	-96	-96	-96	-96	-62	-67	-73	-79	-85	-91	-96	-97	-96	-96	-96	-96	-96	-96	-62	-67	-73	-80	-86	-91	-96	-97	-96	-96	-96	-96	-96	-96	-62	-68	-74	-80	-86
R02272	(S)-4-Amino-5-oxopentanoate <=> 5-Aminolevulinate	0.7	-20.3	-20.3	-20.2	-20.2	-20.2	-20.2	-20.3	-20.9	-21.5	-21.6	-21.6	-21.6	-21.6	-21.6	-20.4	-20.4	-20.4	-20.4	-20.3	-20.4	-20.5	-21.2	-21.7	-21.8	-21.8	-21.8	-21.8	-21.8	-20.6	-20.6	-20.6	-20.6	-20.5	-20.6	-20.8	-21.5	-21.9	-22	-22	-22	-22	-22	-20.8	-20.8	-20.8	-20.8	-20.7
R04109	L-Glutamate + H2 <=> (S)-4-Amino-5-oxopentanoate + H20	4	3	5	9	14	20	25	31	35	38	41	46	52	58	63	4	5	10	15	20	26	32	36	38	42	48	53	59	65	4	6	11	16	21	27	33	37	39	43	49	55	61	67	4	6	11	17	22
R03165	Hydroxymethylbilane <=> Uroporphyrinogen III + H2O	400000	0	0	0	0	0	0	0	0	0	0	0	0	0	0	0	0	0	0	0	0	0	0	0	0	0	0	0	0	0	0	0	0	0	0	0	0	0	0	0	0	0	0	0	0	0	0	0
R03194	2 S-Adenosyl-L-methionine + Uroporphyrinogen III <=> 2 S-Adenosyl-L-homocysteine + Precorrin 2	290000	0	0	0	0	0	0	0	0	0	0	0	0	0	0	0	0	0	0	0	0	0	0	0	0	0	0	0	0	0	0	0	0	0	0	0	0	0	0	0	0	0	0	0	0	0	0	0
R03947	Precorrin 2 <=> Sirohydrochlorin + H2	100000	0	0	0	0	0	0	0	0	0	0	0	0	0	0	0	0	0	0	0	0	0	0	0	0	0	0	0	0	0	0	0	0	0	0	0	0	0	0	0	0	0	0	0	0	0	0	0
R07281	D-Ribulose 5-phosphate <=> L-3,4-Dihydroxybutan-2-one 4-phosphate + Formate	2.1	-107.3	-107.6	-107.8	-108.8	-112.5	-118	-123.8	-129.6	-135.3	-141	-146.5	-151.1	-154.9	-157.8	-108	-108.2	-108.5	-109.7	-113.6	-119.2	-125.2	-131	-136.8	-142.6	-148.1	-152.6	-156.3	-158.8	-108.6	-108.9	-109.2	-110.5	-114.7	-120.5	-126.6	-132.5	-138.4	-144.2	-149.7	-154	-157.7	-159.7	-109.3	-109.6	-109.9	-111.4	-115.9
R04457	5-Amino-6-(1-D-ribitylamino)uracil + L-3,4-Dihydroxybutan-2-one 4-phosphate <=> 6,7-Dimethyl-8-(D-ribityl)lumazine + 2 H2O + Orthophosphate	8	-104	-105	-105	-106	-109	-114	-119	-125	-131	-137	-142	-149	-156	-160	-104	-105	-105	-106	-110	-115	-120	-126	-132	-138	-144	-151	-157	-161	-105	-106	-106	-107	-111	-116	-121	-127	-133	-139	-146	-153	-158	-163	-105	-106	-106	-107	-111
R00549	ATP + Riboflavin <=> ADP + FMN	2.9	-37.5	-34.5	-36	-36.6	-33.2	-27.5	-30.1	-40.6	-51.9	-63.3	-74.7	-85.9	-96	-109.3	-37.8	-35	-36.5	-36.9	-33.2	-27.6	-31.5	-42.4	-54	-65.6	-77.1	-88.3	-98.5	-115.1	-38.2	-35.4	-37	-37.2	-33.1	-27.9	-33	-44.3	-56	-67.8	-79.5	-90.7	-101.4	-121.5	-38.5	-35.8	-37.5	-37.5	-33
R00066	2 6,7-Dimethyl-8-(D-ribityl)lumazine <=> Riboflavin + 5-Amino-6-(1-D-ribitylamino)uracil	8	-142	-139	-139	-138	-135	-130	-124	-118	-112	-107	-101	-95	-90	-85	-142	-140	-139	-138	-135	-129	-124	-118	-112	-106	-100	-95	-90	-83	-142	-140	-139	-138	-135	-129	-123	-117	-111	-106	-100	-94	-89	-81	-143	-140	-140	-139	-135
R07280	5-Amino-6-(5'-phospho-D-ribitylamino)uracil + H2O <=> 5-Amino-6-(1-D-ribitylamino)uracil + Orthophosphate	1.2	-58.2	-57.3	-57	-56.9	-56.9	-56.9	-57	-57	-57	-57.1	-57.4	-59.2	-63.3	-68.6	-58.9	-58	-57.6	-57.6	-57.6	-57.6	-57.6	-57.7	-57.7	-57.7	-58.2	-60.5	-65	-70.4	-59.5	-58.7	-58.3	-58.3	-58.3	-58.3	-58.3	-58.3	-58.3	-58.4	-59	-61.9	-66.6	-72.3	-60.2	-59.3	-59	-58.9	-58.9
R00161	ATP + FMN <=> Diphosphate + FAD	4	-30	-22	-18	-21	-27	-32	-34	-29	-23	-18	-14	-12	-13	-16	-30	-22	-18	-22	-28	-33	-34	-28	-23	-17	-14	-13	-14	-17	-30	-23	-19	-23	-29	-34	-34	-28	-22	-17	-14	-13	-15	-17	-30	-23	-19	-24	-29
R03458	5-Amino-6-(5'-phosphoribosylamino)uracil + H2 <=> 5-Amino-6-(5'-phospho-D-ribitylamino)uracil	3.3	-44.3	-43.2	-42.8	-42.7	-42.7	-42.2	-41.4	-41.1	-40.4	-37.2	-32	-26	-19.9	-14.5	-43.9	-42.8	-42.4	-42.4	-42.3	-41.8	-41	-40.7	-39.7	-36	-30.5	-24.3	-18.2	-12.7	-43.5	-42.4	-42	-42	-41.9	-41.3	-40.6	-40.3	-38.9	-34.7	-29	-22.6	-16.7	-11	-43.1	-42	-41.6	-41.6	-41.4
R03459	2,5-Diamino-6-(5-phospho-D-ribosylamino)pyrimidin-4(3H)-one + H2O <=> 5-Amino-6-(5'-phosphoribosylamino)uracil + Ammonia	70000	0	0	0	0	0	0	0	0	0	0	0	0	0	0	0	0	0	0	0	0	0	0	0	0	0	0	0	0	0	0	0	0	0	0	0	0	0	0	0	0	0	0	0	0	0	0	0
R00947	D-Glucose 1-phosphate + H2O <=> alpha-D-Glucose + Orthophosphate	1.4	-61.1	-59.3	-58.6	-58.5	-58.4	-57.8	-56.9	-56.7	-56.6	-56.8	-57.9	-62.3	-70	-80	-61.8	-60	-59.3	-59.2	-59.1	-58.4	-57.5	-57.3	-57.3	-57.5	-59	-64.2	-72.6	-83.1	-62.4	-60.6	-60	-59.9	-59.7	-58.9	-58.1	-57.9	-57.9	-58.2	-60.3	-66.3	-75.3	-86.2	-63	-61.2	-60.6	-60.5	-60.3
R01788	alpha-D-Glucose 6-phosphate + H2O <=> alpha-D-Glucose + Orthophosphate	1.9	-61.5	-59.9	-59.2	-59.1	-59	-58.6	-57.9	-57.7	-57.6	-57.6	-57.4	-57.9	-61.1	-67.7	-62.2	-60.5	-59.9	-59.8	-59.7	-59.2	-58.4	-58.3	-58.2	-58.2	-58	-58.9	-63	-69.9	-62.8	-61.1	-60.5	-60.4	-60.3	-59.7	-59	-58.9	-58.9	-58.8	-58.6	-60	-65	-72	-63.4	-61.8	-61.2	-61.1	-61
R01070	Glycerone phosphate + D-Glyceraldehyde 3-phosphate <=> beta-D-Fructose 1,6-bisphosphate	2.3	-8	-8.8	-9	-9	-9.1	-9.5	-10.3	-10.5	-10.7	-12.1	-16.2	-21.8	-27.5	-31.1	-7.9	-8.7	-8.9	-8.9	-9	-9.5	-10.3	-10.5	-10.8	-12.6	-17.1	-22.9	-28.5	-31.5	-7.8	-8.6	-8.8	-8.8	-8.9	-9.5	-10.2	-10.4	-10.8	-13.1	-18.1	-24.1	-29.4	-31.7	-7.8	-8.5	-8.7	-8.8	-8.9
R04780	beta-D-Fructose 1,6-bisphosphate + H2O <=> beta-D-Fructose 6-phosphate + Orthophosphate	1.2	-61.4	-59.4	-58.6	-58.5	-58.4	-57.6	-56.3	-56	-55.9	-55.8	-55.9	-57.7	-62.3	-69.9	-62	-60	-59.3	-59.2	-59	-58.1	-56.9	-56.6	-56.5	-56.3	-56.6	-58.9	-64.2	-72.8	-62.6	-60.7	-60	-59.8	-59.6	-58.6	-57.4	-57.2	-57.1	-56.9	-57.4	-60.3	-66.3	-75.8	-63.3	-61.3	-60.6	-60.5	-60.3
R00341	ATP + Oxaloacetate <=> ADP + Phosphoenolpyruvate + CO2	3.1	-58.7	-56.8	-55.8	-52.4	-47.5	-42.8	-41.1	-40.8	-40.8	-40.8	-40.8	-40.8	-41.4	-45.8	-59.6	-57.7	-56.6	-53	-48	-43.4	-41.8	-41.6	-41.6	-41.6	-41.6	-41.7	-42.7	-48.7	-60.4	-58.5	-57.3	-53.6	-48.5	-44	-42.6	-42.4	-42.4	-42.4	-42.4	-42.6	-44.3	-51.8	-61.3	-59.4	-58.1	-54.2	-48.9
R01518	2-Phospho-D-glycerate <=> 3-Phospho-D-glycerate	0.4	-20.3	-19.1	-18.9	-18.7	-17.8	-15.6	-14.6	-14.5	-14.5	-14.5	-14.5	-14.5	-14.8	-16.9	-20.4	-19.3	-19.1	-18.9	-17.8	-15.7	-14.8	-14.7	-14.7	-14.7	-14.7	-14.7	-15.3	-18.1	-20.6	-19.5	-19.3	-19	-17.9	-15.7	-15	-14.9	-14.9	-14.9	-14.9	-15	-15.9	-19.4	-20.8	-19.7	-19.4	-19.2	-17.9
R01015	D-Glyceraldehyde 3-phosphate <=> Glycerone phosphate	0.5	-15.1	-15.7	-15.8	-15.9	-16	-16.5	-17.2	-17.3	-17.4	-17.3	-17.3	-16.8	-14.7	-11.9	-15.3	-15.9	-16	-16.1	-16.2	-16.7	-17.4	-17.5	-17.5	-17.5	-17.5	-16.8	-14.1	-11.7	-15.5	-16.1	-16.2	-16.3	-16.4	-17	-17.6	-17.7	-17.7	-17.7	-17.6	-16.6	-13.7	-11.7	-15.7	-16.3	-16.4	-16.5	-16.6
R00431	GTP + Oxaloacetate <=> GDP + Phosphoenolpyruvate + CO2	3.4	-72.4	-67.5	-59.1	-49.2	-43.2	-40.5	-39.9	-39.8	-39.9	-40.1	-36.1	-33.8	-33.4	-33.4	-73.2	-68.2	-59.5	-49.6	-43.7	-41.2	-40.7	-40.6	-40.8	-40.5	-36.2	-34.4	-34.1	-34.1	-74	-68.8	-59.8	-50.1	-44.3	-41.9	-41.5	-41.4	-41.6	-40.7	-36.4	-35.1	-34.9	-34.9	-74.8	-69.5	-60.2	-50.5	-44.9
R00658	Phosphoenolpyruvate + H2O <=> 2-Phospho-D-glycerate	0.3	-8.38	-8.26	-8.05	-7.66	-7.39	-7.18	-7.14	-7.14	-7.14	-7.14	-7.14	-7.14	-7.14	-7.14	-8.57	-8.45	-8.22	-7.83	-7.56	-7.38	-7.34	-7.34	-7.34	-7.34	-7.34	-7.34	-7.34	-7.34	-8.76	-8.64	-8.39	-8.01	-7.74	-7.57	-7.54	-7.53	-7.53	-7.53	-7.53	-7.53	-7.53	-7.53	-8.95	-8.82	-8.56	-8.18	-7.92
R00959	alpha-D-Glucose 6-phosphate <=> D-Glucose 1-phosphate	2.1	-11.8	-11.9	-12	-12	-12	-12.2	-12.4	-12.4	-12.4	-12.2	-10.9	-7	-2.5	0.8	-12	-12.1	-12.2	-12.2	-12.2	-12.4	-12.6	-12.6	-12.6	-12.3	-10.6	-6.2	-1.9	1.6	-12.2	-12.3	-12.4	-12.4	-12.4	-12.6	-12.8	-12.8	-12.7	-12.4	-10.1	-5.5	-1.5	2.4	-12.4	-12.5	-12.6	-12.6	-12.6
R01512	ATP + 3-Phospho-D-glycerate <=> ADP + 3-Phospho-D-glyceroyl phosphate	0.4	-16.4	-14	-15	-13.3	-8.8	-5.8	-5	-4.9	-5	-6	-9.5	-14.9	-20.8	-28.9	-16.7	-14.5	-15.5	-13.5	-8.8	-6	-5.4	-5.3	-5.4	-6.7	-10.8	-16.4	-22.7	-31.7	-17.1	-14.9	-15.9	-13.6	-8.9	-6.3	-5.7	-5.6	-5.9	-7.6	-12.1	-17.9	-24.7	-34.5	-17.4	-15.3	-16.3	-13.7	-9
R01061	3-Phospho-D-glyceroyl phosphate + H2 <=> D-Glyceraldehyde 3-phosphate + Orthophosphate	3	-59.4	-57.5	-56.8	-56.5	-55.1	-49.2	-44.7	-43.9	-43.7	-42.7	-39.5	-36.6	-38.1	-43	-59.5	-57.6	-56.8	-56.6	-54.9	-48.7	-44.7	-44	-43.8	-42.5	-39	-36.7	-39.2	-44.4	-59.5	-57.6	-56.9	-56.6	-54.7	-48.3	-44.8	-44.1	-43.8	-42.2	-38.5	-37	-40.3	-45.8	-59.6	-57.7	-57	-56.7	-54.4
R01063	3-Phospho-D-glyceroyl phosphate + H2 <=> D-Glyceraldehyde 3-phosphate + Orthophosphate	3	-59.4	-57.5	-56.8	-56.5	-55.1	-49.2	-44.7	-43.9	-43.7	-42.7	-39.5	-36.6	-38.1	-43	-59.5	-57.6	-56.8	-56.6	-54.9	-48.7	-44.7	-44	-43.8	-42.5	-39	-36.7	-39.2	-44.4	-59.5	-57.6	-56.9	-56.6	-54.7	-48.3	-44.8	-44.1	-43.8	-42.2	-38.5	-37	-40.3	-45.8	-59.6	-57.7	-57	-56.7	-54.4
R01602	alpha-D-Glucose <=> beta-D-Glucose	0	-11.4099	-11.4099	-11.4099	-11.4099	-11.4099	-11.4099	-11.4099	-11.4099	-11.4099	-11.4099	-11.4099	-11.4099	-11.4099	-11.4099	-11.6012	-11.6012	-11.6012	-11.6012	-11.6012	-11.6012	-11.6012	-11.6012	-11.6012	-11.6012	-11.6012	-11.6012	-11.6012	-11.6012	-11.7926	-11.7926	-11.7926	-11.7926	-11.7926	-11.7926	-11.7926	-11.7926	-11.7926	-11.7926	-11.7926	-11.7926	-11.7926	-11.7926	-11.9839	-11.9839	-11.9839	-11.9839	-11.9839
R00243	2-Oxoglutarate + Ammonia + H2 <=> L-Glutamate + H2O	3	-33.5	-34.8	-36.6	-35.9	-34.8	-34.6	-34.5	-34.3	-33.3	-31.9	-31.6	-31.6	-31.6	-31.6	-32.8	-34.2	-35.9	-35.1	-34.1	-33.9	-33.8	-33.6	-32.3	-31.2	-30.9	-30.9	-30.9	-30.9	-32.2	-33.6	-35.2	-34.4	-33.4	-33.2	-33.1	-32.8	-31.4	-30.4	-30.2	-30.2	-30.2	-30.2	-31.5	-33	-34.5	-33.6	-32.7
R00248	2-Oxoglutarate + Ammonia + H2 <=> L-Glutamate + H2O	3	-33.5	-34.8	-36.6	-35.9	-34.8	-34.6	-34.5	-34.3	-33.3	-31.9	-31.6	-31.6	-31.6	-31.6	-32.8	-34.2	-35.9	-35.1	-34.1	-33.9	-33.8	-33.6	-32.3	-31.2	-30.9	-30.9	-30.9	-30.9	-32.2	-33.6	-35.2	-34.4	-33.4	-33.2	-33.1	-32.8	-31.4	-30.4	-30.2	-30.2	-30.2	-30.2	-31.5	-33	-34.5	-33.6	-32.7
R00253	ATP + L-Glutamate + Ammonia <=> ADP + Orthophosphate + L-Glutamine	0.8	-32.7	-34.1	-40.3	-46.2	-47.7	-45.6	-47.2	-51.9	-55.5	-56.4	-56.8	-59	-65.8	-80	-33.3	-34.9	-41.3	-47	-48.2	-46.2	-48.3	-53	-56.3	-57	-57.6	-60.5	-68.7	-85.2	-33.9	-35.7	-42.3	-47.9	-48.6	-46.8	-49.3	-54.2	-57.1	-57.6	-58.4	-62.2	-72.1	-90.6	-34.5	-36.4	-43.2	-48.7	-49.1
R01465	L-Threonine <=> L-2-Amino-3-oxobutanoic acid + H2	4	20	20	19	19	19	19	17	14	10	9	9	9	8	5	20	19	18	18	18	18	16	13	9	8	8	8	7	4	19	18	17	17	17	17	15	11	8	7	7	7	6	2	18	17	17	16	16
R00751	L-Threonine <=> Glycine + Acetaldehyde	2.2	-30.5	-30.3	-30.1	-30	-30	-30	-30	-30	-29.8	-29.7	-29.6	-29.6	-29.6	-29.6	-31.2	-31	-30.7	-30.7	-30.7	-30.7	-30.7	-30.6	-30.4	-30.3	-30.3	-30.3	-30.3	-30.3	-31.8	-31.7	-31.4	-31.3	-31.3	-31.3	-31.3	-31.3	-31.1	-31	-30.9	-30.9	-30.9	-30.9	-32.5	-32.3	-32.1	-32	-32
R00372	Glyoxylate + L-Glutamate <=> Glycine + 2-Oxoglutarate	1.6	-29.9	-29	-27.9	-28.9	-30	-30.2	-30.3	-30.4	-31.1	-32.1	-32.3	-32.4	-32.4	-32.4	-30.3	-29.3	-28.3	-29.4	-30.4	-30.6	-30.7	-30.8	-31.6	-32.5	-32.7	-32.7	-32.8	-32.8	-30.7	-29.7	-28.7	-29.9	-30.8	-31	-31.1	-31.3	-32.2	-33	-33.1	-33.1	-33.1	-33.1	-31	-30	-29.2	-30.3	-31.3
R03758	L-2-Amino-3-oxobutanoic acid <=> Aminoacetone + CO2	3.1	-90.2	-88.4	-83.9	-78.4	-72.7	-66.8	-60.4	-52.9	-46.3	-40.5	-34.8	-29	-22.8	-14.4	-90.9	-88.9	-84.3	-78.6	-72.8	-66.9	-60.2	-52.6	-46.1	-40.2	-34.4	-28.5	-21.9	-12.7	-91.5	-89.5	-84.7	-78.9	-73	-67	-60	-52.3	-45.9	-39.9	-34	-27.9	-20.8	-10.8	-92.1	-90	-85.1	-79.2	-73.2
R00945	Tetrahydrofolate + L-Serine <=> 5,10-Methylenetetrahydrofolate + Glycine + H2O	1.2	-18.6	-23.5	-27	-28.6	-29.1	-29.7	-30.3	-30.4	-30.3	-31.3	-34.7	-37.5	-38.1	-38.2	-19	-24	-27.5	-29	-29.5	-30.2	-30.7	-30.7	-30.6	-32	-35.7	-38	-38.4	-38.5	-19.5	-24.5	-28	-29.4	-29.9	-30.6	-31.1	-31.1	-31.1	-32.9	-36.6	-38.4	-38.7	-38.7	-20	-25	-28.5	-29.9	-30.3
R00371	Acetyl-CoA + Glycine <=> CoA + L-2-Amino-3-oxobutanoic acid	2.1	13.8	12.9	11.9	12	13.5	16.4	16	12.5	8.6	7.1	6.9	6.8	6.3	3.6	13.4	12.5	11.5	11.6	13.3	16.1	15.2	11.5	7.8	6.6	6.4	6.3	5.5	2.1	13.1	12.1	11.1	11.3	13.2	15.7	14.5	10.5	7	6.1	6	5.8	4.5	0.5	12.7	11.6	10.7	10.9	13.1
R03759	Aminoacetone + H2 <=> (R)-1-Aminopropan-2-ol	3	-31.4	-31.4	-31.4	-31.4	-31.4	-31.4	-31.1	-29.3	-25.2	-22.2	-21.5	-21.4	-21.4	-21.4	-31	-31	-31	-31	-31	-31	-30.6	-28.4	-24.2	-21.6	-21.1	-21	-21	-21	-30.7	-30.7	-30.7	-30.7	-30.7	-30.6	-30.1	-27.5	-23.3	-21.1	-20.7	-20.6	-20.6	-20.6	-30.3	-30.3	-30.3	-30.3	-30.3
R01130	IMP + H2O <=> Xanthosine 5'-phosphate + H2	5	10	9	9	9	9	10	10	10	10	10	11	16	18	15	9	9	9	9	9	9	9	9	9	9	11	16	17	13	9	8	8	8	8	8	8	8	8	8	11	16	15	11	8	7	7	7	7
R00330	ATP + GDP <=> ADP + GTP	1.3	-9.1	-12.1	-19.5	-26	-27.2	-25.2	-24	-23.8	-23.6	-23.5	-27.5	-29.9	-30.8	-35.3	-9.6	-12.7	-20.3	-26.6	-27.5	-25.4	-24.3	-24.2	-24	-24.2	-28.6	-30.5	-31.8	-37.8	-10	-13.3	-21.1	-27.1	-27.7	-25.6	-24.7	-24.6	-24.3	-25.2	-29.6	-31.1	-33	-40.5	-10.5	-13.9	-21.9	-27.6	-28
R00430	GDP + Phosphoenolpyruvate <=> GTP + Pyruvate	1.4	-44.5	-48.9	-55.4	-61.5	-62.2	-59.2	-54.1	-48.4	-42.6	-36.8	-35.1	-31.7	-26.4	-20.7	-45	-49.5	-56.1	-61.9	-62.4	-59.1	-53.9	-48.1	-42.2	-36.6	-35.2	-31.2	-25.6	-19.8	-45.4	-50	-56.9	-62.4	-62.5	-59.1	-53.7	-47.8	-41.7	-36.7	-35.1	-30.6	-24.8	-19	-45.9	-50.6	-57.6	-62.9	-62.7
R00332	ATP + GMP <=> ADP + GDP	1.2	-39.9	-32.3	-29.2	-28.8	-28.3	-26.3	-25.5	-25.4	-25.5	-26.4	-29	-28.7	-29	-33.4	-40.1	-32.6	-29.6	-29.2	-28.6	-26.5	-25.8	-25.7	-25.8	-27.1	-29.5	-29.1	-29.9	-35.8	-40.4	-32.8	-29.9	-29.7	-28.9	-26.7	-26	-26	-26.2	-27.9	-29.9	-29.5	-31.1	-38.4	-40.6	-33.1	-30.3	-30.1	-29.1
R01230	ATP + Xanthosine 5'-phosphate + Ammonia <=> AMP + Diphosphate + GMP	70000	0	0	0	0	0	0	0	0	0	0	0	0	0	0	0	0	0	0	0	0	0	0	0	0	0	0	0	0	0	0	0	0	0	0	0	0	0	0	0	0	0	0	0	0	0	0	0
R01231	ATP + Xanthosine 5'-phosphate + L-Glutamine + H2O <=> AMP + Diphosphate + GMP + L-Glutamate	70000	0	0	0	0	0	0	0	0	0	0	0	0	0	0	0	0	0	0	0	0	0	0	0	0	0	0	0	0	0	0	0	0	0	0	0	0	0	0	0	0	0	0	0	0	0	0	0
R01163	L-Histidinal + H2O <=> L-Histidine + H2	3.5	-10.5	-12.2	-16.7	-22.2	-28	-34.4	-41.1	-45	-46.5	-49.5	-54.6	-60.1	-65	-69.9	-11.3	-13.1	-17.7	-23.3	-29.3	-35.8	-42.5	-46	-47.5	-51	-56.3	-61.9	-66.7	-71.9	-12.1	-14	-18.7	-24.5	-30.5	-37.3	-43.8	-46.9	-48.6	-52.6	-58.1	-63.6	-68.5	-74	-12.8	-14.9	-19.8	-25.6	-31.8
R03013	L-Histidinol phosphate + H2O <=> L-Histidinol + Orthophosphat	2.2	-24.4	-29.8	-35.3	-41	-46.7	-52.3	-57.2	-62	-67.8	-74.1	-80.4	-87.9	-97.5	-107.8	-25.2	-30.7	-36.3	-42.1	-47.9	-53.5	-58.4	-63.4	-69.4	-75.8	-82.3	-90.4	-100.3	-111	-25.9	-31.5	-37.3	-43.1	-49	-54.7	-59.5	-64.8	-71	-77.5	-84.2	-92.9	-103.1	-114.2	-26.7	-32.4	-38.2	-44.2	-50.2
R03457	D-erythro-1-(Imidazol-4-yl)glycerol 3-phosphate <=> 3-(Imidazol-4-yl)-2-oxopropyl phosphate + H2O	1.9	-50.7	-51.4	-51.6	-51.7	-51.7	-52.6	-55.2	-56.1	-57.5	-61.6	-66.8	-70.8	-71.1	-67.5	-50.9	-51.6	-51.8	-51.9	-51.9	-53	-55.5	-56.3	-58.1	-62.5	-67.8	-71.2	-70.6	-66.3	-51.1	-51.8	-52	-52.1	-52.1	-53.5	-55.7	-56.5	-58.7	-63.5	-68.7	-71.5	-70	-65.1	-51.3	-52	-52.2	-52.2	-52.4
R04640	5-(5-Phospho-D-ribosylaminoformimino)-1-(5-phosphoribosyl)-imidazole-4-carboxamide <=> N-(5'-Phospho-D-1'-ribulosylformimino)-5-amino-1-(5''-phospho-D-ribosyl)-4-imidazolecarboxamide	1.3	-29.2	-24.5	-19.1	-15.5	-16.6	-20	-21.1	-21.2	-21.2	-21.2	-21.3	-22.1	-23.3	-23.7	-29.4	-24.6	-19.1	-15.7	-17.1	-20.4	-21.3	-21.4	-21.4	-21.4	-21.6	-22.6	-23.7	-23.9	-29.5	-24.6	-19	-15.8	-17.6	-20.8	-21.5	-21.6	-21.6	-21.6	-21.9	-23.1	-24	-24.1	-29.6	-24.6	-19	-16	-18.1
R03012	L-Histidinol <=> L-Histidinal + H2	3.1	-21.3	-15.6	-9.9	-4.2	1.5	6.8	10.9	13.3	14.7	18.1	23.3	28.8	33.5	37.9	-22	-16.2	-10.4	-4.6	1.1	6.5	10.4	12.7	14.3	18.1	23.6	29	33.6	38.4	-22.7	-16.8	-10.9	-5	0.8	6.2	10	12.1	13.9	18.2	23.8	29.3	33.8	38.9	-23.4	-17.4	-11.4	-5.4	0.5
R03243	3-(Imidazol-4-yl)-2-oxopropyl phosphate + L-Glutamate <=> L-Histidinol phosphate + 2-Oxoglutarate	2.9	-20	-17.5	-15.3	-15.9	-16.9	-15.8	-12.1	-10.8	-9.1	-4.5	1.2	6.7	10.9	12.3	-20.4	-17.8	-15.7	-16.4	-17.3	-15.8	-12.3	-11.1	-9	-4	1.7	7.2	10.9	11.9	-20.7	-18.1	-16.1	-16.9	-17.6	-15.9	-12.6	-11.4	-8.9	-3.5	2.3	7.6	10.8	11.5	-21	-18.4	-16.4	-17.3	-18
R01071	ATP + 5-Phospho-alpha-D-ribose 1-diphosphate <=> 1-(5-Phospho-D-ribosyl)-ATP + Diphosphate	100000	0	0	0	0	0	0	0	0	0	0	0	0	0	0	0	0	0	0	0	0	0	0	0	0	0	0	0	0	0	0	0	0	0	0	0	0	0	0	0	0	0	0	0	0	0	0	0
R04035	1-(5-Phospho-D-ribosyl)-ATP + H2O <=> Phosphoribosyl-AMP + Diphosphate	100000	0	0	0	0	0	0	0	0	0	0	0	0	0	0	0	0	0	0	0	0	0	0	0	0	0	0	0	0	0	0	0	0	0	0	0	0	0	0	0	0	0	0	0	0	0	0	0
R04037	Phosphoribosyl-AMP + H2O <=> 5-(5-Phospho-D-ribosylaminoformimino)-1-(5-phosphoribosyl)-imidazole-4-carboxamide	100000	0	0	0	0	0	0	0	0	0	0	0	0	0	0	0	0	0	0	0	0	0	0	0	0	0	0	0	0	0	0	0	0	0	0	0	0	0	0	0	0	0	0	0	0	0	0	0
R04558	N-(5'-Phospho-D-1'-ribulosylformimino)-5-amino-1-(5''-phospho-D-ribosyl)-4-imidazolecarboxamide + L-Glutamine <=> D-erythro-1-(Imidazol-4-yl)glycerol 3-phosphate + 1-(5'-Phosphoribosyl)-5-amino-4-imidazolecarboxamide + L-Glutamate	60000	0	0	0	0	0	0	0	0	0	0	0	0	0	0	0	0	0	0	0	0	0	0	0	0	0	0	0	0	0	0	0	0	0	0	0	0	0	0	0	0	0	0	0	0	0	0	0
R01072	L-Glutamine + 5-Phospho-alpha-D-ribose 1-diphosphate + H2O <=> 5-Phosphoribosylamine + Diphosphate + L-Glutamate	2.7	-128.8	-123.1	-117.8	-112.5	-107.5	-108.2	-114.4	-121.8	-130.6	-137.8	-143.8	-150	-157.2	-163.8	-129.6	-123.8	-118.4	-113	-108.1	-109.6	-116.1	-123.9	-132.6	-139.7	-145.8	-152.2	-159.6	-166	-130.3	-124.5	-119	-113.5	-108.8	-111	-117.8	-125.9	-134.6	-141.5	-147.7	-154.5	-161.9	-168.2	-131.1	-125.2	-119.6	-114.1	-109.6
R04591	ATP + 1-(5-Phospho-D-ribosyl)-5-amino-4-imidazolecarboxylate + L-Aspartate <=> ADP + Orthophosphate + 1-(5'-Phosphoribosyl)-5-amino-4-(N-succinocarboxamide)-imidazole	5	-79	-77	-77	-77	-82	-93	-103	-114	-124	-132	-137	-140	-146	-156	-80	-78	-77	-78	-83	-94	-105	-116	-126	-133	-138	-142	-148	-160	-80	-78	-78	-78	-85	-96	-107	-118	-128	-135	-139	-143	-150	-164	-81	-79	-78	-79	-86
R07404	ATP + Aminoimidazole ribotide + HCO3- <=> ADP + Orthophosphate + 5-Carboxyamino-1-(5-phospho-D-ribosyl)imidazole	6	-75	-72	-76	-80	-80	-80	-85	-94	-101	-106	-108	-110	-116	-126	-75	-73	-77	-81	-81	-81	-87	-96	-102	-107	-109	-112	-118	-130	-76	-73	-78	-81	-81	-82	-89	-97	-103	-108	-110	-113	-121	-134	-76	-74	-79	-82	-82
R04144	ATP + 5-Phosphoribosylamine + Glycine <=> ADP + Orthophosphate + 5'-Phosphoribosylglycinamide	2.3	-68.9	-64.1	-62.6	-61.8	-60.8	-58.2	-59.3	-62.4	-63.1	-62.8	-63	-64.9	-70.1	-80	-69.4	-64.7	-63.1	-62.4	-61.2	-58.7	-60.3	-63.2	-63.6	-63.3	-63.7	-66.3	-72.3	-84	-69.9	-65.2	-63.7	-63	-61.7	-59.3	-61.3	-63.9	-64.1	-63.9	-64.5	-67.7	-74.8	-88.1	-70.4	-65.7	-64.3	-63.6	-62.1
R01127	1-(5'-Phosphoribosyl)-5-formamido-4-imidazolecarboxamide <=> IMP + H2O	5	-12	-21	-27	-30	-31	-31	-31	-31	-31	-31	-33	-41	-43	-43	-12	-22	-28	-31	-31	-31	-31	-31	-31	-31	-35	-42	-43	-43	-13	-22	-28	-31	-31	-31	-31	-31	-31	-32	-36	-42	-43	-43	-13	-23	-29	-31	-32
R04209	Aminoimidazole ribotide + CO2 <=> 1-(5-Phospho-D-ribosyl)-5-amino-4-imidazolecarboxylate	4	36	35	31	25	20	13	3	-6	-13	-19	-26	-34	-42	-46	36	35	31	25	19	12	2	-7	-13	-20	-27	-36	-43	-46	37	35	30	25	19	11	1	-8	-14	-20	-28	-37	-44	-46	37	35	30	24	18
R04325	10-Formyltetrahydrofolate + 5'-Phosphoribosylglycinamide <=> Tetrahydrofolate + 5'-Phosphoribosyl-N-formylglycinamide	6	-26	-16	-8	-5	-8	-13	-18	-24	-29	-30	-28	-26	-26	-26	-26	-16	-8	-5	-9	-14	-19	-25	-29	-30	-28	-26	-26	-26	-27	-16	-8	-6	-9	-15	-20	-26	-30	-31	-28	-27	-27	-26	-27	-16	-8	-6	-10
R04559	1-(5'-Phosphoribosyl)-5-amino-4-(N-succinocarboxamide)-imidazole <=> Fumarate + 1-(5'-Phosphoribosyl)-5-amino-4-imidazolecarboxamide	2.9	-57.1	-51.2	-45	-39.7	-33.8	-21.5	-14.3	-12.5	-12.3	-12.2	-12.3	-12.8	-15.7	-22.8	-57.7	-51.7	-45.4	-40.2	-33.6	-21.3	-14.7	-13.2	-13	-13	-13.1	-13.9	-17.7	-25.9	-58.2	-52.1	-45.7	-40.7	-33.3	-21.1	-15.2	-13.9	-13.7	-13.7	-13.9	-15.1	-20	-29.2	-58.8	-52.6	-46.1	-41.1	-33
R06975	Formate + ATP + 1-(5'-Phosphoribosyl)-5-amino-4-imidazolecarboxamide <=> ADP + Orthophosphate + 1-(5'-Phosphoribosyl)-5-formamido-4-imidazolecarboxamide	3.5	-21.9	-19.7	-25.8	-34	-38	-35.1	-31.2	-26.4	-20.8	-15.2	-10	-8.2	-14	-22.3	-22.4	-20.5	-26.8	-35.1	-38.5	-35.4	-31.3	-26.3	-20.6	-14.8	-9.8	-9.5	-16	-25.2	-22.9	-21.2	-27.9	-36.2	-39	-35.6	-31.4	-26.1	-20.3	-14.5	-9.7	-11	-18.2	-28	-23.5	-22	-28.9	-37.2	-39.5
R07405	5-Carboxyamino-1-(5-phospho-D-ribosyl)imidazole <=> 1-(5-Phospho-D-ribosyl)-5-amino-4-imidazolecarboxylate	6	15	14	14	14	14	15	16	16	16	15	14	11	10	11	15	14	14	14	14	15	15	16	15	15	14	11	10	12	14	14	14	14	14	15	15	15	15	15	13	10	10	13	14	14	14	13	14
R04560	10-Formyltetrahydrofolate + 1-(5'-Phosphoribosyl)-5-amino-4-imidazolecarboxamide <=> Tetrahydrofolate + 1-(5'-Phosphoribosyl)-5-formamido-4-imidazolecarboxamide	2.9	-2.6	1.2	0.8	-4.9	-12.4	-17	-16.9	-12.7	-7.2	-1	6.6	12.7	12.6	14.3	-2.9	0.9	0.2	-5.8	-13.3	-17.6	-16.9	-12.4	-6.7	-0.3	7.6	12.5	12.3	15	-3.2	0.5	-0.4	-6.7	-14.1	-18.1	-16.9	-12.1	-6.2	0.5	8.5	12.1	12.3	15.7	-3.5	0.1	-1	-7.6	-15
R04463	ATP + 5'-Phosphoribosyl-N-formylglycinamide + L-Glutamine + H2O <=> ADP + Orthophosphate + 2-(Formamido)-N1-(5'-phosphoribosyl)acetamidine + L-Glutamate	50000	0	0	0	0	0	0	0	0	0	0	0	0	0	0	0	0	0	0	0	0	0	0	0	0	0	0	0	0	0	0	0	0	0	0	0	0	0	0	0	0	0	0	0	0	0	0	0
R04208	ATP + 2-(Formamido)-N1-(5'-phosphoribosyl)acetamidine <=> ADP + Orthophosphate + Aminoimidazole ribotide	50000	0	0	0	0	0	0	0	0	0	0	0	0	0	0	0	0	0	0	0	0	0	0	0	0	0	0	0	0	0	0	0	0	0	0	0	0	0	0	0	0	0	0	0	0	0	0	0
R07399	Acetyl-CoA + Pyruvate + H2O <=> (R)-2-Methylmalate + CoA	2.6	-57.7	-57.5	-56.3	-54.9	-54.2	-54.8	-59.7	-65.3	-71	-76.7	-82.4	-88.1	-93.8	-99.5	-58.1	-57.9	-56.6	-55.3	-54.5	-55.7	-60.8	-66.5	-72.3	-78.1	-83.9	-89.7	-95.5	-101.3	-58.5	-58.2	-56.9	-55.6	-54.9	-56.6	-61.9	-67.7	-73.6	-79.5	-85.4	-91.3	-97.2	-103.1	-58.9	-58.6	-57.2	-56	-55.3
R00996	L-Threonine <=> 2-Oxobutanoate + Ammonia	4	-68	-67	-64	-63	-63	-63	-63	-63	-63	-63	-63	-63	-63	-63	-69	-68	-65	-64	-63	-63	-63	-63	-64	-64	-64	-64	-64	-64	-69	-68	-66	-64	-64	-64	-64	-64	-64	-65	-65	-65	-65	-65	-70	-69	-66	-65	-65
R05070	(R)-2,3-Dihydroxy-3-methylpentanoate <=> (S)-3-Methyl-2-oxopentanoic acid + H2O	1.4	-46	-46	-46.4	-47.6	-48.2	-48.3	-48.3	-48.3	-48.3	-48.3	-48.3	-48.1	-46.7	-42.5	-46.2	-46.2	-46.7	-47.8	-48.4	-48.5	-48.5	-48.5	-48.5	-48.5	-48.5	-48.2	-46.1	-41.4	-46.4	-46.4	-46.9	-48.1	-48.6	-48.7	-48.7	-48.7	-48.7	-48.7	-48.7	-48.1	-45.5	-40.3	-46.6	-46.6	-47.1	-48.3	-48.8
R00994	D-erythro-3-Methylmalate <=> 2-Oxobutanoate + CO2 + H2	6	-53	-53	-54	-54	-53	-49	-44	-38	-32	-27	-21	-15	-10	-4	-54	-54	-55	-55	-54	-50	-44	-39	-33	-27	-21	-15	-10	-4	-56	-56	-56	-56	-55	-51	-45	-39	-33	-27	-21	-15	-10	-4	-57	-57	-57	-58	-56
R05069	(S)-2-Aceto-2-hydroxybutanoate <=> (R)-3-Hydroxy-3-methyl-2-oxopentanoate	0	-8.91183	-9.01539	-9.70461	-10.9555	-11.3549	-11.4043	-11.4093	-11.4097	-11.4082	-11.393	-11.2471	-10.1684	-7.15644	-5.15737	-9.10481	-9.22166	-9.96663	-11.1928	-11.5528	-11.5963	-11.6007	-11.6009	-11.5985	-11.5741	-11.3438	-9.85249	-6.71949	-5.19318	-9.29796	-9.42917	-10.2291	-11.425	-11.7498	-11.7882	-11.7921	-11.7921	-11.7882	-11.7495	-11.396	-9.45083	-6.3992	-5.28652	-9.49127	-9.63794	-10.4914	-11.6527	-11.946
R08648	Pyruvate + 2-Oxobutanoate <=> (S)-2-Aceto-2-hydroxybutanoate + CO2	5	-71	-71	-68	-62	-56	-51	-45	-39	-34	-28	-22	-18	-16	-16	-72	-71	-68	-62	-56	-50	-45	-39	-33	-27	-22	-18	-16	-16	-72	-72	-68	-62	-56	-50	-44	-38	-33	-27	-21	-18	-17	-16	-72	-72	-69	-62	-56
R02199	(S)-3-Methyl-2-oxopentanoic acid + L-Glutamate <=> L-Isoleucine + 2-Oxoglutarate	3.5	-13.1	-12	-11.6	-14	-15.5	-15.8	-15.8	-15.8	-15.7	-15.5	-15.4	-15.4	-15.3	-15.3	-13.4	-12.4	-12.1	-14.5	-16	-16.2	-16.2	-16.2	-16.1	-15.8	-15.7	-15.7	-15.7	-15.7	-13.8	-12.7	-12.6	-15.1	-16.4	-16.6	-16.6	-16.6	-16.4	-16.2	-16.1	-16.1	-16.1	-16.1	-14.2	-13.1	-13.1	-15.6	-16.8
R03898	2-Methylmaleate + H2O <=> D-erythro-3-Methylmalate	2.8	-6.7	-5.9	-3.2	-1.2	-1.3	-2.2	-2.5	-2.5	-2.5	-2.5	-2.5	-2.5	-2.5	-2.5	-6.9	-6	-3.2	-1.4	-1.6	-2.5	-2.7	-2.7	-2.7	-2.7	-2.7	-2.7	-2.7	-2.7	-7.1	-6.1	-3.3	-1.5	-1.9	-2.7	-2.9	-2.9	-2.9	-2.9	-2.9	-2.9	-2.9	-2.9	-7.3	-6.2	-3.3	-1.7	-2.1
R03896	(R)-2-Methylmalate <=> 2-Methylmaleate + H2O	2.4	2.1	1.2	-1.4	-3.3	-3.2	-2.3	-2	-2	-2	-2	-2	-2	-2	-2	1.9	1	-1.8	-3.5	-3.3	-2.5	-2.2	-2.2	-2.2	-2.2	-2.2	-2.2	-2.2	-2.2	1.7	0.7	-2.1	-3.7	-3.4	-2.6	-2.4	-2.4	-2.4	-2.4	-2.4	-2.4	-2.4	-2.4	1.4	0.4	-2.4	-3.9	-3.5
R05068	(R)-3-Hydroxy-3-methyl-2-oxopentanoate + H2 <=> (R)-2,3-Dihydroxy-3-methylpentanoate	3	-35.8	-35.7	-34.7	-32.5	-31.6	-31.4	-31.4	-31.4	-31.4	-31.4	-31.4	-31.5	-32.1	-32.9	-35.4	-35.3	-34.2	-32	-31.2	-31.1	-31	-31	-31	-31	-31.1	-31.2	-31.9	-32.6	-35	-34.9	-33.7	-31.6	-30.8	-30.7	-30.7	-30.7	-30.7	-30.7	-30.7	-30.9	-31.7	-32.2	-34.6	-34.5	-33.2	-31.1	-30.4
R01213	Acetyl-CoA + 3-Methyl-2-oxobutanoic acid + H2O <=> alpha-Isopropylmalate + CoA	1.3	-38.6	-38.5	-38.1	-37.1	-35.9	-35.7	-40.2	-45.8	-51.5	-57.2	-62.9	-68.7	-74.9	-83.2	-38.9	-38.9	-38.4	-37.4	-36.1	-36.5	-41.3	-47	-52.8	-58.6	-64.4	-70.3	-76.9	-86.1	-39.3	-39.2	-38.8	-37.7	-36.4	-37.3	-42.4	-48.2	-54.1	-60	-65.9	-72	-79.1	-89	-39.7	-39.6	-39.1	-38.1	-36.7
R04426	(2R,3S)-3-Isopropylmalate <=> (2S)-2-Isopropyl-3-oxosuccinate + H2	3	21.4	21.1	19.7	16.1	11.7	9.2	8.7	8.6	8.6	8.6	8.6	8.6	8.6	8.6	20.6	20.3	18.8	15	10.6	8.3	7.9	7.8	7.8	7.8	7.8	7.8	7.8	7.8	19.8	19.5	17.8	13.9	9.6	7.5	7.1	7.1	7.1	7.1	7.1	7.1	7.1	7.1	19.1	18.7	16.9	12.9	8.5
R01652	(2S)-2-Isopropyl-3-oxosuccinate <=> 4-Methyl-2-oxopentanoate + CO2	4	-80	-80	-79	-76	-71	-65	-59	-54	-48	-42	-37	-31	-25	-20	-81	-81	-79	-76	-71	-65	-59	-54	-48	-42	-36	-30	-25	-19	-82	-81	-80	-76	-71	-65	-59	-54	-48	-42	-36	-30	-24	-18	-82	-82	-80	-77	-71
R03968	alpha-Isopropylmalate <=> 2-Isopropylmaleate + H2O	1.9	-6.9	-7.3	-9.6	-12	-12.3	-11.5	-11.1	-11	-11	-11	-11	-10.9	-10.4	-7.8	-7.1	-7.6	-9.9	-12.2	-12.5	-11.6	-11.3	-11.2	-11.2	-11.2	-11.2	-11.1	-10.3	-7	-7.3	-7.9	-10.3	-12.5	-12.6	-11.8	-11.4	-11.4	-11.4	-11.4	-11.4	-11.2	-10	-6	-7.5	-8.1	-10.6	-12.7	-12.7
R01090	4-Methyl-2-oxopentanoate + L-Glutamate <=> L-Leucine + 2-Oxoglutarate	1.6	-19.3	-18.2	-17.8	-20.2	-21.8	-22.1	-22.1	-22.1	-22	-21.7	-21.6	-21.6	-21.6	-21.6	-19.6	-18.6	-18.3	-20.8	-22.2	-22.5	-22.5	-22.5	-22.3	-22.1	-22	-22	-22	-22	-20	-18.9	-18.8	-21.3	-22.6	-22.8	-22.9	-22.8	-22.7	-22.4	-22.4	-22.4	-22.4	-22.4	-20.4	-19.3	-19.3	-21.8	-23.1
R04001	2-Isopropylmaleate + H2O <=> (2R,3S)-3-Isopropylmalate	1.9	-11.9	-11.4	-9.1	-6.6	-6.2	-7.2	-7.6	-7.7	-7.7	-7.7	-7.7	-7.7	-7.7	-7.7	-12.1	-11.5	-9.1	-6.7	-6.5	-7.4	-7.9	-7.9	-7.9	-7.9	-7.9	-7.9	-7.9	-7.9	-12.2	-11.6	-9.2	-6.8	-6.7	-7.7	-8.1	-8.1	-8.1	-8.1	-8.1	-8.1	-8.1	-8.1	-12.4	-11.8	-9.2	-6.9	-7
R01088	4-Methyl-2-oxopentanoate + Ammonia + H2 <=> L-Leucine + H2O	3.4	-29.9	-30.2	-31.6	-33.3	-33.8	-33.8	-33.8	-33.6	-32.4	-30.8	-30.4	-30.4	-30.3	-30.3	-29.3	-29.5	-31	-32.7	-33.1	-33.2	-33.1	-32.8	-31.4	-30	-29.7	-29.7	-29.7	-29.7	-28.6	-28.9	-30.4	-32.1	-32.4	-32.5	-32.4	-32	-30.5	-29.3	-29	-29	-29	-29	-27.9	-28.3	-29.9	-31.4	-31.8
R10147	L-Aspartate 4-semialdehyde + Pyruvate <=> (2S,4S)-4-Hydroxy-2,3,4,5-tetrahydrodipicolinate + H2O	5	-68	-72	-73	-74	-79	-85	-90	-96	-100	-101	-101	-101	-101	-101	-68	-72	-73	-74	-79	-85	-91	-96	-100	-101	-101	-101	-101	-101	-68	-72	-72	-75	-80	-86	-91	-97	-100	-101	-101	-101	-101	-101	-68	-72	-72	-75	-80
R00271	Acetyl-CoA + H2O + 2-Oxoglutarate <=> (R)-2-Hydroxybutane-1,2,4-tricarboxylate + CoA	2.8	-40.6	-40.3	-39	-37.6	-37	-37.9	-42.8	-48.4	-54.1	-59.8	-65.5	-71.3	-77.4	-85.2	-41	-40.7	-39.3	-37.9	-37.4	-38.8	-43.9	-49.6	-55.4	-61.2	-67	-72.9	-79.3	-88	-41.4	-41	-39.6	-38.3	-37.8	-39.7	-45	-50.9	-56.7	-62.6	-68.6	-74.6	-81.4	-90.9	-41.8	-41.4	-39.9	-38.7	-38.2
R02733	N6-Acetyl-LL-2,6-diaminoheptanedioate + H2O <=> Acetate + LL-2,6-Diaminoheptanedioate	2.3	-26.9	-30.2	-33.5	-37.7	-41.6	-45.5	-47	-47.3	-48	-51.4	-56.8	-62.5	-68.2	-73.9	-27.6	-30.9	-34.4	-38.6	-42.7	-46.4	-47.7	-48	-48.9	-52.9	-58.5	-64.3	-70.1	-75.9	-28.3	-31.7	-35.2	-39.5	-43.7	-47.3	-48.4	-48.7	-50	-54.5	-60.2	-66.1	-72	-77.9	-29	-32.5	-36.1	-40.5	-44.7
R02734	N-Succinyl-LL-2,6-diaminoheptanedioate + H2O <=> Succinate + LL-2,6-Diaminoheptanedioate	4	-19	-21	-24	-29	-31	-32	-32	-32	-30	-32	-37	-43	-48	-54	-20	-22	-25	-30	-32	-32	-33	-32	-31	-33	-39	-44	-50	-56	-21	-23	-26	-31	-33	-33	-33	-33	-32	-35	-40	-46	-52	-58	-21	-24	-27	-32	-33
R04198	(2S,4S)-4-Hydroxy-2,3,4,5-tetrahydrodipicolinate + H2 <=> 2,3,4,5-Tetrahydrodipicolinate + H2O	3.3	-65.1	-65.1	-64.7	-63.8	-63.4	-63.4	-63.4	-63.4	-63.4	-63.4	-63.4	-63.4	-63.4	-63.4	-64.7	-64.7	-64.3	-63.4	-63	-63	-63	-63	-63	-63	-63	-63	-63	-63	-64.4	-64.3	-63.8	-63	-62.6	-62.6	-62.6	-62.6	-62.6	-62.6	-62.6	-62.6	-62.6	-62.6	-64	-63.9	-63.4	-62.5	-62.3
R01934	Homoisocitrate <=> 2-Oxoadipate + CO2 + H2	5	-42	-43	-43	-44	-42	-38	-33	-27	-21	-15	-10	-4	2	7	-44	-44	-45	-45	-43	-39	-33	-27	-22	-16	-10	-4	2	7	-45	-45	-46	-46	-44	-39	-34	-28	-22	-16	-10	-4	2	8	-46	-46	-47	-47	-45
R00715	N6-(L-1,3-Dicarboxypropyl)-L-lysine + H2O <=> L-Lysine + 2-Oxoglutarate + H2	4	-4	-1	3	2	1	1	1	1	1	3	5	5	5	5	-5	-2	1	1	0	-1	-1	-1	0	2	4	4	4	4	-6	-3	0	0	-2	-2	-2	-2	-1	1	2	2	2	2	-7	-4	-1	-2	-3
R04199	(2S,4S)-4-Hydroxy-2,3,4,5-tetrahydrodipicolinate + H2 <=> 2,3,4,5-Tetrahydrodipicolinate + H2O	3.3	-65.1	-65.1	-64.7	-63.8	-63.4	-63.4	-63.4	-63.4	-63.4	-63.4	-63.4	-63.4	-63.4	-63.4	-64.7	-64.7	-64.3	-63.4	-63	-63	-63	-63	-63	-63	-63	-63	-63	-63	-64.4	-64.3	-63.8	-63	-62.6	-62.6	-62.6	-62.6	-62.6	-62.6	-62.6	-62.6	-62.6	-62.6	-64	-63.9	-63.4	-62.5	-62.3
R00451	meso-2,6-Diaminoheptanedioate <=> L-Lysine + CO2	4	-88	-87	-81	-76	-70	-64	-58	-53	-46	-38	-31	-25	-19	-13	-89	-87	-82	-76	-70	-64	-58	-52	-46	-37	-30	-24	-18	-13	-90	-88	-82	-76	-70	-64	-58	-52	-45	-37	-30	-24	-18	-12	-90	-88	-83	-76	-70
R02735	LL-2,6-Diaminoheptanedioate <=> meso-2,6-Diaminoheptanedioate	2.9	-13.1	-13.1	-13.1	-13.1	-13.1	-13.1	-13.1	-13.1	-13	-13	-12.9	-12.9	-12.9	-12.9	-13.3	-13.3	-13.3	-13.3	-13.3	-13.3	-13.3	-13.3	-13.2	-13.1	-13.1	-13.1	-13.1	-13.1	-13.4	-13.4	-13.4	-13.4	-13.4	-13.4	-13.4	-13.4	-13.4	-13.3	-13.3	-13.3	-13.3	-13.3	-13.6	-13.6	-13.6	-13.6	-13.6
R04475	N-Succinyl-2-L-amino-6-oxoheptanedioate + L-Glutamate <=> N-Succinyl-LL-2,6-diaminoheptanedioate + 2-Oxoglutarate	2.9	-24	-23.4	-23.9	-24.2	-21.5	-18.7	-18	-18.3	-20	-21.8	-22.2	-22.2	-22.2	-22.2	-24.3	-23.8	-24.3	-24.6	-21.7	-19	-18.5	-18.9	-20.8	-22.3	-22.6	-22.6	-22.6	-22.6	-24.7	-24.2	-24.8	-24.9	-21.8	-19.4	-19	-19.6	-21.6	-22.8	-23	-23	-23	-23	-25.1	-24.6	-25.2	-25.2	-22
R01939	2-Oxoadipate + L-Glutamate <=> L-2-Aminoadipate + 2-Oxoglutarate	2.9	-21.6	-21.5	-21.8	-22.3	-22.2	-22.2	-22.1	-22.1	-22.2	-22.2	-22.2	-22.2	-22.2	-22.2	-22	-21.9	-22.2	-22.7	-22.6	-22.5	-22.5	-22.5	-22.5	-22.5	-22.5	-22.5	-22.5	-22.5	-22.4	-22.3	-22.6	-23.1	-23	-22.9	-22.9	-22.9	-22.9	-22.9	-22.9	-22.9	-22.9	-22.9	-22.8	-22.6	-23	-23.4	-23.3
R03444	(R)-2-Hydroxybutane-1,2,4-tricarboxylate <=> (Z)-But-1-ene-1,2,4-tricarboxylate + H2O	1.9	-6.6	-7.8	-10.7	-12.1	-11.8	-11.2	-11	-11	-11	-11	-11	-11	-10.6	-8.4	-6.8	-8.1	-11	-12.3	-12	-11.4	-11.2	-11.2	-11.2	-11.2	-11.2	-11.1	-10.5	-7.6	-7.1	-8.4	-11.3	-12.5	-12.1	-11.5	-11.4	-11.4	-11.4	-11.4	-11.4	-11.3	-10.3	-6.7	-7.3	-8.7	-11.6	-12.7	-12.2
R04371	(Z)-But-1-ene-1,2,4-tricarboxylate + H2O <=> Homoisocitrate	2.9	-14.5	-13.3	-10.3	-8.9	-9.2	-10	-10.2	-10.2	-10.2	-10.2	-10.2	-10.2	-10.2	-10.2	-14.6	-13.4	-10.4	-9	-9.5	-10.2	-10.4	-10.4	-10.4	-10.4	-10.4	-10.4	-10.4	-10.4	-14.8	-13.5	-10.5	-9.2	-9.8	-10.4	-10.6	-10.6	-10.6	-10.6	-10.6	-10.6	-10.6	-10.6	-15	-13.5	-10.5	-9.4	-10
R04467	N-Acetyl-L-2-amino-6-oxopimelate + L-Glutamate <=> N6-Acetyl-LL-2,6-diaminoheptanedioate + 2-Oxoglutarate	1.9	-14	-12.9	-13.3	-14.3	-14.9	-14.3	-13.7	-13.6	-13.6	-13.4	-13.4	-13.4	-13.4	-13.4	-14.3	-13.3	-13.8	-14.8	-15.2	-14.6	-14.1	-14	-13.9	-13.8	-13.7	-13.7	-13.7	-13.7	-14.7	-13.7	-14.2	-15.2	-15.6	-14.9	-14.5	-14.4	-14.3	-14.2	-14.1	-14.1	-14.1	-14.1	-15.1	-14.1	-14.7	-15.7	-16
R02315	L-Glutamate + L-2-Aminoadipate 6-semialdehyde + H2 <=> N6-(L-1,3-Dicarboxypropyl)-L-lysine + H2O	4	-33	-33	-34	-33	-33	-33	-33	-33	-32	-32	-32	-32	-32	-32	-32	-33	-33	-33	-32	-32	-32	-32	-32	-32	-32	-32	-32	-32	-31	-32	-32	-32	-32	-31	-31	-31	-31	-31	-31	-31	-31	-31	-31	-31	-32	-31	-31
R04364	2,3,4,5-Tetrahydrodipicolinate + Acetyl-CoA + H2O <=> N-Acetyl-L-2-amino-6-oxopimelate + CoA	4	-25	-17	-12	-8	-1	5	7	7	7	7	7	7	7	7	-25	-17	-12	-8	-1	5	6	7	7	7	7	7	7	7	-25	-18	-12	-8	-1	5	6	6	6	6	6	6	6	6	-25	-18	-13	-8	0
R04365	Succinyl-CoA + 2,3,4,5-Tetrahydrodipicolinate + H2O <=> CoA + N-Succinyl-2-L-amino-6-oxoheptanedioate	5	-29	-26	-22	-15	-3	3	3	4	4	4	4	4	4	4	-29	-26	-22	-14	-3	2	3	3	3	3	3	3	3	3	-30	-26	-22	-14	-2	2	3	3	3	3	3	3	3	3	-30	-26	-22	-13	-2
R02755	L-2-Amino-6-oxoheptanedioate + Ammonia + H2 <=> meso-2,6-Diaminoheptanedioate + H2O	4	-24	-24	-25	-26	-26	-26	-26	-26	-25	-24	-23	-23	-23	-23	-23	-23	-24	-26	-26	-26	-26	-25	-24	-23	-23	-23	-23	-23	-22	-22	-24	-25	-25	-25	-25	-25	-23	-22	-22	-22	-22	-22	-22	-22	-23	-24	-24
R04336	2,3,4,5-Tetrahydrodipicolinate + H2O <=> L-2-Amino-6-oxoheptanedioate	4	16	19	20	22	27	32	38	43	48	51	51	51	51	51	16	19	20	22	27	32	38	44	49	51	51	51	51	51	16	19	20	22	27	33	39	44	49	51	51	51	51	51	15	19	20	22	27
R07613	2,3,4,5-Tetrahydrodipicolinate + L-Glutamate + H2O <=> LL-2,6-Diaminoheptanedioate + 2-Oxoglutarate	5	16	21	22	22	25	30	36	42	47	49	50	50	50	50	16	21	22	22	25	31	36	42	47	49	49	49	49	49	15	20	21	21	25	31	37	42	47	49	49	49	49	49	15	20	21	21	25
R03098	L-2-Aminoadipate + ATP <=> L-2-Aminoadipate adenylate + Diphosphate	100000	0	0	0	0	0	0	0	0	0	0	0	0	0	0	0	0	0	0	0	0	0	0	0	0	0	0	0	0	0	0	0	0	0	0	0	0	0	0	0	0	0	0	0	0	0	0	0
R00480	ATP + L-Aspartate <=> ADP + 4-Phospho-L-aspartate	2.9	-9.1	-6.8	-8.5	-9.7	-7.8	-1.7	1.2	-0.8	-4.4	-6	-6.2	-6.3	-6.9	-11.3	-9.5	-7.3	-9	-10.1	-7.9	-1.6	0.7	-1.7	-5.2	-6.4	-6.6	-6.7	-7.7	-13.8	-9.8	-7.7	-9.6	-10.5	-7.8	-1.6	0.2	-2.5	-5.8	-6.8	-6.9	-7.1	-8.9	-16.4	-10.2	-8.2	-10.1	-10.9	-7.8
R02291	4-Phospho-L-aspartate + H2 <=> L-Aspartate 4-semialdehyde + Orthophosphate	3.4	-27.5	-25.3	-24.2	-24	-23.9	-23.6	-22.6	-19.9	-16.5	-15.3	-15.4	-17.3	-21.9	-27.5	-27.6	-25.3	-24.2	-24.1	-24	-23.6	-22.4	-19.5	-16.3	-15.4	-15.7	-18.2	-23.2	-28.9	-27.6	-25.4	-24.3	-24.2	-24.1	-23.6	-22.3	-19.2	-16.2	-15.5	-16.1	-19.2	-24.5	-30.3	-27.7	-25.4	-24.4	-24.3	-24.1
R03260	O-Succinyl-L-homoserine + L-Cysteine <=> L-Cystathionine + Succinate	6	-72	-71	-71	-73	-74	-77	-82	-88	-93	-97	-99	-99	-99	-99	-73	-72	-72	-73	-75	-78	-83	-89	-94	-98	-99	-99	-99	-99	-73	-72	-72	-74	-75	-79	-84	-90	-95	-99	-100	-100	-100	-100	-73	-72	-73	-74	-76
R01286	L-Cystathionine + H2O <=> L-Homocysteine + Ammonia + Pyruvate	2.7	-71.8	-70.5	-68	-67	-66.9	-66.9	-66.9	-67	-67.7	-69.4	-73.4	-78.9	-84.5	-90.2	-73	-71.6	-69.1	-68.2	-68.1	-68.1	-68.1	-68.3	-69.1	-71	-75.5	-81.2	-86.9	-92.7	-74.1	-72.7	-70.2	-69.3	-69.2	-69.2	-69.2	-69.5	-70.4	-72.8	-77.7	-83.5	-89.3	-95.2	-75.2	-73.7	-71.3	-70.5	-70.4
R01777	Succinyl-CoA + L-Homoserine <=> CoA + O-Succinyl-L-homoserine	5	-64	-68	-70	-66	-56	-50	-49	-49	-49	-48	-48	-48	-48	-48	-64	-69	-70	-66	-55	-50	-50	-50	-49	-48	-48	-48	-48	-48	-65	-69	-71	-66	-55	-51	-50	-50	-49	-49	-49	-49	-49	-49	-65	-70	-71	-66	-55
R00946	5-Methyltetrahydrofolate + L-Homocysteine <=> Tetrahydrofolate + L-Methionine	5	-27	-27	-26	-26	-26	-26	-25	-25	-25	-22	-15	-7	0	5	-27	-27	-27	-27	-27	-26	-26	-26	-25	-22	-14	-6	0	6	-27	-27	-27	-27	-27	-26	-26	-26	-25	-21	-13	-5	1	7	-28	-28	-28	-27	-27
R01773	L-Aspartate 4-semialdehyde + H2 <=> L-Homoserine	3.4	-36.7	-36.1	-35.5	-35.3	-35.3	-35.3	-35.3	-35.2	-34.8	-34.4	-34.3	-34.3	-34.3	-34.3	-36.3	-35.7	-35.1	-34.9	-34.9	-34.9	-34.9	-34.8	-34.3	-34	-33.9	-33.9	-33.9	-33.9	-35.9	-35.3	-34.7	-34.5	-34.5	-34.5	-34.5	-34.4	-33.9	-33.6	-33.5	-33.5	-33.5	-33.5	-35.5	-34.9	-34.3	-34.2	-34.1
R01775	L-Aspartate 4-semialdehyde + H2 <=> L-Homoserine	3.4	-36.7	-36.1	-35.5	-35.3	-35.3	-35.3	-35.3	-35.2	-34.8	-34.4	-34.3	-34.3	-34.3	-34.3	-36.3	-35.7	-35.1	-34.9	-34.9	-34.9	-34.9	-34.8	-34.3	-34	-33.9	-33.9	-33.9	-33.9	-35.9	-35.3	-34.7	-34.5	-34.5	-34.5	-34.5	-34.4	-33.9	-33.6	-33.5	-33.5	-33.5	-33.5	-35.5	-34.9	-34.3	-34.2	-34.1
R09726	ATP + Molybdopterin <=> Diphosphate + Adenylated molybdopterin	100000	0	0	0	0	0	0	0	0	0	0	0	0	0	0	0	0	0	0	0	0	0	0	0	0	0	0	0	0	0	0	0	0	0	0	0	0	0	0	0	0	0	0	0	0	0	0	0
R04292	Iminoaspartate + Glycerone phosphate <=> Quinolinate + 2 H2O + Orthophosphate	4	-220	-229	-236	-238	-238	-238	-240	-244	-250	-256	-262	-269	-279	-288	-221	-230	-237	-239	-239	-238	-240	-245	-251	-257	-263	-272	-282	-290	-221	-230	-237	-239	-239	-239	-241	-247	-252	-258	-265	-274	-284	-292	-222	-231	-238	-240	-239
R00257	ATP + Deamino-NAD+ + L-Glutamine + H2O <=> AMP + Diphosphate + NAD+ + L-Glutamate	2.9	-146.5	-130.6	-113.8	-99.7	-90	-87.3	-94.6	-105.4	-116.9	-128.6	-140.1	-151.9	-162.8	-171	-147.3	-131.1	-114.1	-100	-90.5	-88.8	-96.9	-108	-119.7	-131.6	-143.3	-155.3	-165.7	-174	-148.2	-131.7	-114.5	-100.4	-91	-90.4	-99.2	-110.6	-122.5	-134.6	-146.5	-158.6	-168.5	-176.9	-149	-132.2	-114.9	-100.9	-91.6
R00189	ATP + Deamino-NAD+ + Ammonia <=> AMP + Diphosphate + NAD+	2.8	-87.7	-77	-65.4	-55.9	-48.2	-45.9	-53.2	-63.7	-73.2	-80.1	-86	-92.3	-99	-105.8	-88.2	-77.3	-65.5	-56	-48.3	-46.9	-55	-65.7	-74.9	-81.7	-87.7	-94.2	-100.9	-108.2	-88.6	-77.5	-65.7	-56.1	-48.4	-48	-56.7	-67.6	-76.6	-83.2	-89.4	-96.1	-102.9	-110.6	-89.1	-77.8	-65.8	-56.2	-48.5
R00104	ATP + NAD+ <=> ADP + NADP+	2.9	-20.5	-19.2	-21.4	-23	-23.2	-23.9	-28.7	-34.4	-40.1	-45.7	-51	-54.4	-55.8	-60.3	-20.9	-19.7	-21.9	-23.5	-23.6	-24.7	-29.7	-35.5	-41.3	-47	-52.2	-55.1	-56.7	-62.8	-21.2	-20.1	-22.4	-23.9	-24	-25.5	-30.8	-36.6	-42.5	-48.3	-53.3	-55.7	-57.9	-65.4	-21.6	-20.5	-22.9	-24.4	-24.4
R03005	ATP + Nicotinate D-ribonucleotide <=> Diphosphate + Deamino-NAD+	5	-59	-52	-49	-48	-47	-47	-48	-48	-48	-48	-46	-44	-46	-51	-59	-52	-50	-49	-47	-47	-48	-48	-48	-48	-46	-45	-48	-52	-59	-53	-50	-49	-47	-48	-49	-49	-49	-48	-46	-45	-49	-53	-60	-53	-50	-49	-48
R03348	Quinolinate + 5-Phospho-alpha-D-ribose 1-diphosphate <=> Nicotinate D-ribonucleotide + Diphosphate + CO2	4	-111	-106	-102	-100	-93	-88	-86	-81	-74	-65	-56	-49	-44	-38	-112	-107	-103	-100	-93	-89	-87	-81	-74	-64	-55	-49	-43	-38	-113	-108	-104	-101	-93	-89	-87	-81	-73	-63	-55	-48	-43	-38	-114	-108	-105	-101	-93
R07407	L-Aspartate <=> Iminoaspartate + H2	4	40	48	54	56	53	51	51	51	53	57	62	68	74	79	40	47	54	55	52	51	50	51	52	57	63	68	74	80	39	47	53	54	51	50	50	50	52	57	63	69	75	80	38	46	53	53	50
R07410	L-Aspartate <=> Iminoaspartate + H2	4	40	48	54	56	53	51	51	51	53	57	62	68	74	79	40	47	54	55	52	51	50	51	52	57	63	68	74	80	39	47	53	54	51	50	50	50	52	57	63	69	75	80	38	46	53	53	50
R02035	D-Glucono-1,5-lactone 6-phosphate + H2O <=> 6-Phospho-D-gluconate	1.7	-11	-10.6	-11.2	-14.5	-19.8	-25.6	-31.4	-37.1	-42.8	-48.5	-53.8	-58.7	-63.1	-65.6	-11.2	-10.8	-11.5	-15.1	-20.5	-26.3	-32.2	-38.1	-43.9	-49.6	-54.9	-59.8	-63.8	-66.4	-11.4	-11	-11.9	-15.6	-21.2	-27.1	-33.1	-39	-44.9	-50.7	-56	-60.9	-64.5	-67.3	-11.6	-11.2	-12.2	-16.2	-21.8
R02736	beta-D-Glucose 6-phosphate <=> D-Glucono-1,5-lactone 6-phosphate + H2	4	-21	-21	-21	-21	-21	-21	-21	-21	-21	-21	-20	-18	-15	-12	-22	-22	-22	-22	-22	-22	-22	-21	-21	-21	-21	-19	-15	-12	-23	-23	-23	-23	-23	-22	-22	-22	-22	-22	-21	-19	-15	-11	-24	-23	-23	-23	-23
R10907	beta-D-Glucose 6-phosphate <=> D-Glucono-1,5-lactone 6-phosphate + H2	4	-21	-21	-21	-21	-21	-21	-21	-21	-21	-21	-20	-18	-15	-12	-22	-22	-22	-22	-22	-22	-22	-21	-21	-21	-21	-19	-15	-12	-23	-23	-23	-23	-23	-22	-22	-22	-22	-22	-21	-19	-15	-11	-24	-23	-23	-23	-23
R01049	ATP + D-Ribose 5-phosphate <=> AMP + 5-Phospho-alpha-D-ribose 1-diphosphate	1.5	-8	-5.6	-5.5	-8	-12.9	-15.3	-18.7	-24.1	-31.3	-41.2	-51.3	-58.9	-64.9	-71.5	-8.4	-6	-6	-8.7	-13.5	-15.9	-19.6	-25.3	-33.1	-43.4	-53.3	-60.5	-66.7	-73.8	-8.7	-6.4	-6.5	-9.5	-14.2	-16.6	-20.6	-26.6	-34.9	-45.6	-55.3	-62.2	-68.5	-76.1	-9.1	-6.8	-7.1	-10.2	-14.8
R01830	D-Erythrose 4-phosphate + D-Xylulose 5-phosphate <=> beta-D-Fructose 6-phosphate + D-Glyceraldehyde 3-phosphate	2.4	-25.5	-26.5	-26.8	-26.9	-26.9	-27.5	-28.4	-28.7	-28.9	-30	-33.7	-37.6	-40.5	-45.1	-25.9	-26.9	-27.2	-27.2	-27.3	-28	-28.8	-29.1	-29.3	-30.9	-34.9	-38.6	-41.8	-46.7	-26.3	-27.3	-27.6	-27.6	-27.8	-28.4	-29.3	-29.5	-29.8	-31.8	-36.1	-39.5	-43.2	-48.4	-26.7	-27.7	-28	-28	-28.2
R01528	6-Phospho-D-gluconate <=> D-Ribulose 5-phosphate + CO2 + H2	4	-53	-53	-52	-48	-43	-37	-31	-25	-19	-13	-7	0	6	10	-54	-54	-53	-49	-44	-38	-31	-25	-20	-14	-7	0	5	10	-55	-55	-54	-50	-45	-38	-32	-26	-20	-14	-7	0	5	9	-56	-56	-55	-51	-45
R10221	6-Phospho-D-gluconate <=> D-Ribulose 5-phosphate + CO2 + H2	4	-53	-53	-52	-48	-43	-37	-31	-25	-19	-13	-7	0	6	10	-54	-54	-53	-49	-44	-38	-31	-25	-20	-14	-7	0	5	10	-55	-55	-54	-50	-45	-38	-32	-26	-20	-14	-7	0	5	9	-56	-56	-55	-51	-45
R01056	D-Ribulose 5-phosphate <=> D-Ribose 5-phosphate	0.8	-11.1	-11.9	-12.1	-12.1	-12.2	-12.8	-13.7	-13.9	-13.9	-14.1	-15.1	-18.6	-23.5	-26.8	-11.3	-12.1	-12.3	-12.3	-12.4	-13.1	-13.9	-14.1	-14.1	-14.3	-15.8	-19.8	-24.6	-27.3	-11.5	-12.3	-12.5	-12.5	-12.6	-13.4	-14.1	-14.3	-14.3	-14.6	-16.5	-20.9	-25.5	-27.6	-11.7	-12.5	-12.7	-12.7	-12.9
R01827	Sedoheptulose 7-phosphate + D-Glyceraldehyde 3-phosphate <=> D-Erythrose 4-phosphate + beta-D-Fructose 6-phosphate	2	-17.7	-18.2	-18.3	-18.4	-18.4	-18.7	-19.2	-19.4	-19.6	-20.7	-24.5	-29.3	-32.3	-32.3	-18.1	-18.6	-18.7	-18.8	-18.8	-19.2	-19.6	-19.8	-20	-21.6	-25.8	-30.5	-32.8	-32.5	-18.5	-19	-19.1	-19.1	-19.2	-19.6	-20.1	-20.2	-20.5	-22.5	-27.1	-31.6	-33.3	-32.8	-18.8	-19.4	-19.5	-19.5	-19.6
R01529	D-Ribulose 5-phosphate <=> D-Xylulose 5-phosphate	1.2	-14.8	-14.8	-14.8	-14.8	-14.8	-14.8	-14.8	-14.8	-14.8	-14.8	-14.8	-14.6	-14.5	-14.7	-15	-15	-15	-15	-15	-15	-15	-15	-15	-15	-15	-14.8	-14.7	-14.9	-15.2	-15.2	-15.2	-15.2	-15.2	-15.2	-15.2	-15.2	-15.2	-15.2	-15.1	-15	-15	-15.1	-15.4	-15.4	-15.4	-15.4	-15.4
R02739	alpha-D-Glucose 6-phosphate <=> beta-D-Glucose 6-phosphate	2.9	-12.7	-12.7	-12.7	-12.7	-12.7	-12.7	-12.7	-12.7	-12.7	-12.7	-12.6	-12.6	-12.7	-12.7	-12.9	-12.9	-12.9	-12.9	-12.9	-12.9	-12.9	-12.9	-12.9	-12.9	-12.7	-12.8	-12.9	-12.9	-13.1	-13.1	-13.1	-13.1	-13.1	-13.1	-13.1	-13.1	-13.1	-13	-12.9	-13	-13.1	-13.1	-13.3	-13.3	-13.3	-13.3	-13.3
R01641	D-Ribose 5-phosphate + D-Xylulose 5-phosphate <=> Sedoheptulose 7-phosphate + D-Glyceraldehyde 3-phosphate	1.9	-28.5	-27.9	-27.8	-27.8	-27.7	-27.2	-26.4	-26.2	-26.2	-26	-24.8	-20.4	-15.4	-14.6	-28.9	-28.3	-28.2	-28.2	-28	-27.5	-26.8	-26.6	-26.6	-26.3	-24.6	-19.6	-15.5	-15.1	-29.2	-28.7	-28.6	-28.5	-28.4	-27.8	-27.1	-27	-26.9	-26.6	-24.3	-18.9	-15.7	-15.6	-29.6	-29.1	-28.9	-28.9	-28.8
R02740	beta-D-Fructose 6-phosphate <=> alpha-D-Glucose 6-phosphate	1.6	-10.3	-10.3	-10.3	-10.3	-10.3	-10.3	-10.3	-10.3	-10.2	-9.2	-6.7	-6.2	-7.4	-7.3	-10.5	-10.5	-10.5	-10.5	-10.5	-10.5	-10.5	-10.5	-10.3	-9	-6.6	-6.6	-7.6	-7.3	-10.7	-10.7	-10.7	-10.7	-10.7	-10.7	-10.7	-10.7	-10.4	-8.8	-6.6	-7.1	-7.8	-7.4	-10.9	-10.9	-10.9	-10.9	-10.9
R05338	D-arabino-Hex-3-ulose 6-phosphate <=> D-Ribulose 5-phosphate + Formaldehyde	1.7	-13.2	-13.2	-13.2	-13.2	-13.2	-13.2	-13.2	-13.2	-13.2	-13.2	-13.1	-11.7	-7.2	-3.8	-13.8	-13.8	-13.8	-13.8	-13.8	-13.8	-13.8	-13.8	-13.8	-13.8	-13.7	-11.6	-7	-4.2	-14.5	-14.5	-14.5	-14.5	-14.5	-14.5	-14.5	-14.5	-14.5	-14.5	-14.2	-11.5	-6.9	-4.8	-15.2	-15.2	-15.2	-15.2	-15.2
R09780	beta-D-Fructose 6-phosphate <=> D-arabino-Hex-3-ulose 6-phosphate	2.2	-3.3	-2.6	-2.4	-2.3	-2.3	-1.9	-1.2	-1	-0.8	0.4	4	6.9	6.3	8.1	-3.5	-2.8	-2.6	-2.5	-2.4	-2	-1.3	-1.1	-0.9	0.6	4.6	6.7	6.3	8.9	-3.7	-3	-2.7	-2.7	-2.6	-2.1	-1.5	-1.3	-1	1	5.1	6.5	6.5	10	-3.9	-3.1	-2.9	-2.9	-2.8
R00691	L-Arogenate <=> L-Phenylalanine + H2O + CO2	11	-138	-137	-136	-134	-130	-124	-118	-113	-107	-101	-96	-90	-84	-79	-139	-138	-136	-134	-130	-124	-118	-113	-107	-101	-95	-90	-84	-78	-139	-138	-137	-135	-130	-124	-118	-112	-107	-101	-95	-89	-83	-77	-140	-139	-137	-135	-130
R01373	Prephenate <=> Phenylpyruvate + H2O + CO2	11	-131	-131	-130	-126	-121	-115	-109	-104	-98	-92	-87	-81	-75	-70	-132	-132	-130	-126	-121	-115	-109	-104	-98	-92	-86	-80	-75	-69	-133	-132	-131	-127	-121	-115	-109	-104	-98	-92	-86	-80	-74	-68	-133	-133	-131	-127	-121
R00694	Phenylpyruvate + L-Glutamate <=> L-Phenylalanine + 2-Oxoglutarate	2.1	-18.2	-17.4	-17.7	-20	-21.4	-21.7	-21.7	-21.7	-21.7	-21.8	-21.8	-21.8	-21.8	-21.8	-18.6	-17.8	-18.2	-20.5	-21.8	-22.1	-22.1	-22.1	-22.1	-22.2	-22.2	-22.2	-22.2	-22.2	-18.9	-18.2	-18.7	-21	-22.2	-22.4	-22.5	-22.5	-22.5	-22.6	-22.6	-22.6	-22.6	-22.6	-19.3	-18.5	-19.2	-21.5	-22.7
R07276	Prephenate + L-Glutamate <=> L-Arogenate + 2-Oxoglutarate	1.9	-11.5	-11.5	-11.9	-12.3	-12.7	-12.8	-12.8	-12.8	-12.8	-12.7	-12.7	-12.7	-12.7	-12.7	-11.9	-11.8	-12.3	-12.7	-13.1	-13.2	-13.2	-13.2	-13.2	-13.1	-13.1	-13.1	-13.1	-13.1	-12.2	-12.2	-12.7	-13.2	-13.5	-13.6	-13.6	-13.6	-13.5	-13.5	-13.5	-13.5	-13.5	-13.5	-12.6	-12.6	-13.1	-13.6	-13.9
R10089	D-Ribose 5-phosphate + D-Glyceraldehyde 3-phosphate + L-Glutamine <=> Pyridoxal phosphate + L-Glutamate + 3 H2O + Orthophosphate	5	-344	-337	-330	-327	-329	-333	-337	-344	-355	-366	-376	-384	-386	-383	-345	-337	-331	-328	-330	-334	-338	-346	-357	-368	-379	-385	-386	-382	-345	-337	-331	-328	-331	-335	-340	-348	-359	-371	-381	-387	-386	-381	-346	-338	-332	-329	-332
R03314	L-Glutamate 5-semialdehyde <=> (S)-1-Pyrroline-5-carboxylate + H2O	5	-8	-8	-9	-9	-9	-11	-15	-20	-25	-26	-26	-26	-26	-26	-8	-9	-9	-9	-10	-11	-16	-21	-25	-26	-27	-27	-27	-27	-8	-9	-9	-10	-10	-12	-17	-22	-26	-27	-27	-27	-27	-27	-8	-9	-10	-10	-10
R00667	L-Ornithine + 2-Oxoglutarate <=> L-Glutamate 5-semialdehyde + L-Glutamate	5	-25	-27	-31	-31	-30	-29	-29	-30	-31	-34	-36	-36	-36	-36	-25	-28	-31	-31	-30	-30	-30	-30	-32	-35	-37	-37	-37	-37	-26	-28	-31	-31	-30	-30	-30	-31	-33	-36	-37	-37	-37	-37	-26	-29	-32	-31	-31
R01248	(S)-1-Pyrroline-5-carboxylate + H2 <=> L-Proline	4	-71	-70	-70	-70	-70	-68	-64	-59	-53	-48	-43	-41	-40	-40	-70	-70	-70	-70	-69	-68	-63	-58	-52	-46	-42	-40	-40	-40	-70	-70	-69	-69	-69	-67	-62	-57	-51	-45	-41	-40	-39	-39	-70	-69	-69	-69	-69
R03313	L-Glutamyl 5-phosphate + H2 <=> L-Glutamate 5-semialdehyde + Orthophosphate	3.3	-58.4	-56.2	-54.9	-54.7	-54.7	-54.5	-54.2	-54.1	-54.7	-55.6	-56.1	-58	-62.6	-68.2	-58.5	-56.3	-55	-54.8	-54.8	-54.5	-54.2	-54.2	-54.9	-55.7	-56.3	-58.8	-63.8	-69.5	-58.6	-56.3	-55.1	-54.9	-54.8	-54.6	-54.2	-54.3	-55.1	-55.8	-56.6	-59.7	-65	-70.8	-58.6	-56.4	-55.2	-55	-54.9
R01251	(S)-1-Pyrroline-5-carboxylate + H2 <=> L-Proline	4	-71	-70	-70	-70	-70	-68	-64	-59	-53	-48	-43	-41	-40	-40	-70	-70	-70	-70	-69	-68	-63	-58	-52	-46	-42	-40	-40	-40	-70	-70	-69	-69	-69	-67	-62	-57	-51	-45	-41	-40	-39	-39	-70	-69	-69	-69	-69
R00239	ATP + L-Glutamate <=> ADP + L-Glutamyl 5-phosphate	2.3	-7.9	-5.6	-7.3	-7.7	-3.5	4.1	7.9	8.5	8.5	8.5	8.5	8.4	7.8	3.4	-8.2	-6.1	-7.8	-7.9	-3.3	4.3	7.6	8.1	8.1	8.1	8	7.9	6.9	0.9	-8.6	-6.5	-8.3	-8.2	-3.1	4.3	7.3	7.7	7.7	7.6	7.6	7.4	5.7	-1.8	-8.9	-7	-8.8	-8.4	-2.9
R00582	O-Phospho-L-serine + H2O <=> L-Serine + Orthophosphate	0.28	-54.97	-53.35	-52.5	-52.37	-52.34	-52.21	-51.95	-51.74	-51.23	-50.92	-51.17	-53.09	-57.69	-63.25	-55.61	-53.99	-53.16	-53.03	-53	-52.84	-52.56	-52.33	-51.82	-51.61	-52.03	-54.52	-59.51	-65.22	-56.26	-54.63	-53.82	-53.7	-53.65	-53.46	-53.18	-52.92	-52.44	-52.31	-52.96	-56.04	-61.36	-67.19	-56.91	-55.27	-54.49	-54.37	-54.31
R04173	3-Phosphonooxypyruvate + L-Glutamate <=> O-Phospho-L-serine + 2-Oxoglutarate	0.4	-35.7	-34.9	-34.9	-36.1	-36.3	-33.7	-31.8	-31.7	-33.2	-34.8	-35.2	-35.2	-35.2	-35.2	-36.1	-35.2	-35.3	-36.5	-36.6	-33.9	-32.2	-32.3	-33.9	-35.3	-35.6	-35.6	-35.6	-35.6	-36.4	-35.6	-35.8	-37	-36.8	-34.1	-32.6	-32.8	-34.6	-35.8	-36	-36	-36	-36	-36.8	-36	-36.2	-37.4	-37.1
R01513	3-Phospho-D-glycerate <=> 3-Phosphonooxypyruvate + H2	3	30.8	29.7	27.9	26.1	24.9	22.9	22	21.8	21.8	21.8	21.8	21.9	22.2	24.2	30	28.9	27	25.2	24	22	21.2	21.1	21.1	21.1	21.1	21.2	21.7	24.5	29.2	28.1	26.1	24.4	23.1	21.2	20.5	20.4	20.4	20.4	20.4	20.5	21.4	24.9	28.4	27.3	25.3	23.6	22.2
R03083	2-Dehydro-3-deoxy-D-arabino-heptonate 7-phosphate <=> 3-Dehydroquinate + Orthophosphate	6	-198	-197	-196	-195	-194	-194	-193	-193	-193	-193	-193	-194	-198	-206	-199	-198	-196	-195	-195	-194	-194	-194	-194	-194	-194	-195	-200	-209	-200	-199	-197	-196	-196	-195	-194	-194	-194	-194	-194	-196	-202	-212	-200	-199	-198	-197	-196
R01826	Phosphoenolpyruvate + D-Erythrose 4-phosphate + H2O <=> 2-Dehydro-3-deoxy-D-arabino-heptonate 7-phosphate + Orthophosphate	2.4	-104.2	-101.7	-101.9	-102.7	-101.7	-98.8	-97.3	-97.1	-97	-97.1	-97.6	-100.6	-106.2	-112	-104.5	-102.1	-102.3	-103.1	-101.9	-99	-97.6	-97.4	-97.4	-97.5	-98.3	-101.9	-107.8	-113.6	-104.9	-102.5	-102.8	-103.4	-102.1	-99.2	-98	-97.8	-97.8	-97.9	-99	-103.3	-109.3	-115.2	-105.2	-102.8	-103.2	-103.8	-102.3
R01714	5-O-(1-Carboxyvinyl)-3-phosphoshikimate <=> Chorismate + Orthophosphate	4	-96	-94	-94	-94	-94	-93	-93	-93	-93	-93	-93	-95	-99	-102	-96	-95	-94	-94	-94	-94	-94	-94	-94	-94	-94	-96	-100	-104	-97	-95	-95	-95	-95	-95	-94	-94	-94	-94	-95	-98	-101	-105	-98	-96	-96	-96	-96
R02412	ATP + Shikimate <=> ADP + Shikimate 3-phosphate	2.8	-40.6	-38.1	-39.8	-41.2	-40.8	-38.6	-40.4	-45.5	-51.1	-56.8	-62.5	-68.3	-74.6	-84.7	-40.9	-38.5	-40.3	-41.7	-41.1	-39	-41.4	-46.7	-52.4	-58.2	-64	-69.9	-76.8	-88.6	-41.3	-39	-40.8	-42.2	-41.4	-39.5	-42.4	-47.9	-53.7	-59.6	-65.5	-71.6	-79.3	-92.6	-41.6	-39.4	-41.4	-42.6	-41.6
R03460	Phosphoenolpyruvate + Shikimate 3-phosphate <=> Orthophosphate + 5-O-(1-Carboxyvinyl)-3-phosphoshikimate	2.3	-46.4	-43.8	-43.1	-43.1	-41.9	-38.6	-36.2	-35.7	-35.7	-35.7	-36	-38	-42.6	-48.2	-46.8	-44.2	-43.4	-43.4	-42.1	-38.7	-36.6	-36.2	-36.1	-36.2	-36.6	-39.1	-44.2	-49.9	-47.1	-44.5	-43.8	-43.8	-42.3	-38.8	-36.9	-36.6	-36.6	-36.6	-37.3	-40.4	-45.8	-51.7	-47.4	-44.8	-44.2	-44.1	-42.5
R03084	3-Dehydroquinate <=> 3-Dehydroshikimate + H2O	2.1	-15.1	-15.2	-15.8	-16.5	-16.7	-16.7	-16.7	-16.7	-16.7	-16.7	-16.7	-16.6	-16	-13	-15.3	-15.4	-16	-16.7	-16.9	-16.9	-16.9	-16.9	-16.9	-16.9	-16.9	-16.8	-15.8	-12.1	-15.5	-15.6	-16.3	-16.9	-17.1	-17.1	-17.1	-17.1	-17.1	-17.1	-17.1	-16.9	-15.4	-11.1	-15.7	-15.8	-16.5	-17.1	-17.3
R02413	3-Dehydroshikimate + H2 <=> Shikimate	3.3	-27.4	-27.2	-25.9	-23.5	-22.5	-22.3	-22.3	-22.3	-22.3	-22.3	-22.2	-21.6	-19.9	-19	-27	-26.8	-25.4	-23	-22.1	-22	-22	-21.9	-21.9	-21.9	-21.8	-20.9	-19.2	-18.6	-26.6	-26.4	-24.9	-22.5	-21.7	-21.6	-21.6	-21.6	-21.6	-21.5	-21.3	-20.2	-18.6	-18.1	-26.2	-26	-24.4	-22	-21.3
R04620	7,8-Dihydroneopterin 3'-triphosphate + 3 H2O <=> 7,8-Dihydroneopterin + 3 Orthophosphate	7	-212	-203	-198	-193	-188	-184	-187	-193	-199	-205	-211	-223	-242	-264	-213	-205	-200	-195	-189	-186	-189	-195	-201	-207	-214	-228	-248	-271	-215	-206	-201	-196	-190	-187	-191	-198	-204	-210	-218	-233	-254	-277	-216	-208	-203	-197	-192
R05553	4-Amino-4-deoxychorismate <=> 4-Aminobenzoate + Pyruvate	8	-107	-108	-110	-114	-117	-122	-127	-133	-137	-138	-138	-138	-138	-138	-108	-108	-111	-115	-118	-123	-129	-134	-138	-139	-139	-139	-139	-139	-108	-109	-112	-115	-119	-124	-130	-135	-139	-139	-140	-140	-140	-140	-109	-110	-113	-116	-120
R04638	7,8-Dihydroneopterin 3'-triphosphate + H2O <=> Dihydroneopterin phosphate + Diphosphate	6	-125	-115	-108	-102	-96	-97	-104	-111	-117	-123	-129	-134	-140	-146	-125	-116	-108	-102	-97	-98	-106	-112	-118	-124	-130	-136	-142	-147	-126	-116	-108	-102	-97	-99	-107	-114	-120	-126	-132	-137	-143	-149	-126	-116	-109	-102	-98
R04639	2,5-Diamino-6-(5'-triphosphoryl-3',4'-trihydroxy-2'-oxopentyl)-amino-4-oxopyrimidine <=> 7,8-Dihydroneopterin 3'-triphosphate + H2O	9	14	4	-7	-19	-28	-36	-42	-47	-53	-59	-65	-71	-79	-89	14	4	-8	-19	-29	-36	-43	-48	-54	-60	-66	-72	-81	-92	13	3	-9	-20	-30	-37	-43	-49	-55	-61	-67	-74	-84	-95	13	2	-10	-21	-31
R05046	Formamidopyrimidine nucleoside triphosphate + H2O <=> 2,5-Diaminopyrimidine nucleoside triphosphate + Formate	7	-87	-81	-75	-71	-70	-75	-80	-83	-84	-85	-87	-92	-97	-103	-88	-82	-76	-71	-71	-76	-81	-84	-85	-85	-88	-94	-99	-105	-88	-82	-76	-72	-72	-77	-82	-85	-85	-86	-90	-95	-101	-107	-89	-83	-77	-72	-73
R03503	ATP + 6-(Hydroxymethyl)-7,8-dihydropterin <=> AMP + 6-Hydroxymethyl-7,8-dihydropterin diphosphate	6	18	16	10	3	-4	-8	-13	-22	-33	-44	-56	-69	-84	-102	18	15	10	2	-5	-9	-14	-24	-35	-47	-59	-72	-89	-107	17	15	9	1	-6	-10	-16	-26	-37	-49	-61	-76	-93	-112	17	14	8	0	-7
R03067	6-Hydroxymethyl-7,8-dihydropterin diphosphate + 4-Aminobenzoate <=> Diphosphate + Dihydropteroate	7	-105	-105	-102	-96	-90	-90	-95	-97	-97	-97	-97	-97	-97	-97	-106	-105	-102	-96	-90	-91	-95	-97	-98	-98	-98	-98	-98	-98	-106	-105	-102	-96	-90	-91	-96	-97	-98	-98	-98	-98	-98	-98	-107	-106	-102	-96	-90
R01716	Chorismate + L-Glutamine <=> 4-Amino-4-deoxychorismate + L-Glutamate	3.1	-58.1	-52.9	-48.1	-44	-42.2	-41.8	-41.8	-42.1	-43.9	-48.6	-54.2	-59.6	-63.3	-62.3	-58.4	-53.1	-48.2	-44.2	-42.5	-42.2	-42.2	-42.6	-44.9	-49.9	-55.6	-60.9	-63.9	-61.7	-58.7	-53.4	-48.4	-44.4	-42.8	-42.6	-42.6	-43.1	-45.9	-51.2	-57	-62.2	-64.2	-61	-59	-53.6	-48.6	-44.6	-43.2
R11072	2,5-Diamino-6-(5-phospho-D-ribosylamino)pyrimidin-4(3H)-one <=> Dihydroneopterin phosphate + H2O	8	-53	-52	-54	-58	-62	-63	-62	-62	-62	-61	-59	-54	-48	-42	-53	-53	-54	-58	-62	-63	-62	-62	-62	-61	-59	-53	-47	-41	-53	-53	-55	-59	-63	-63	-62	-62	-62	-61	-58	-52	-46	-40	-53	-53	-55	-59	-63
R02237	ATP + Dihydropteroate + L-Glutamate <=> ADP + Orthophosphate + Dihydrofolate	3.4	-41.3	-38.6	-40.9	-45.7	-49.3	-48.3	-50	-54.9	-59.8	-62.3	-63.1	-65.1	-70.3	-80.3	-41.8	-39.2	-41.7	-46.7	-50	-48.9	-51.1	-56.2	-60.9	-63	-63.9	-66.5	-72.5	-84.3	-42.3	-39.9	-42.6	-47.6	-50.6	-49.5	-52.2	-57.4	-61.9	-63.7	-64.7	-68	-75	-88.3	-42.9	-40.5	-43.4	-48.6	-51.2
R04621	Dihydroneopterin phosphate + H2O <=> 7,8-Dihydroneopterin + Orthophosphate	2.7	-51.4	-50.7	-50.3	-50.2	-50.2	-50.3	-50.7	-50.8	-50.8	-50.9	-51.2	-53	-57.4	-62.8	-52.1	-51.4	-51	-50.9	-50.9	-51	-51.3	-51.4	-51.4	-51.5	-51.9	-54.3	-59.1	-64.7	-52.7	-52	-51.6	-51.5	-51.6	-51.7	-52	-52.1	-52.1	-52.1	-52.8	-55.7	-60.8	-66.6	-53.4	-52.7	-52.3	-52.2	-52.2
R03504	7,8-Dihydroneopterin <=> Glycolaldehyde + 6-(Hydroxymethyl)-7,8-dihydropterin	2.9	-34	-33.9	-33.4	-32.9	-32.8	-32.8	-32.8	-32.8	-32.8	-32.8	-32.7	-32.4	-30.2	-25.5	-34.6	-34.5	-34	-33.6	-33.5	-33.5	-33.5	-33.5	-33.4	-33.4	-33.4	-32.8	-30	-24.8	-35.3	-35.2	-34.7	-34.2	-34.1	-34.1	-34.1	-34.1	-34.1	-34.1	-34	-33.1	-29.7	-24.2	-36	-35.8	-35.3	-34.9	-34.8
R03066	6-(Hydroxymethyl)-7,8-dihydropterin + 4-Aminobenzoate <=> Dihydropteroate + H2O	3	-14.7	-19.4	-22.2	-22	-21.4	-21.1	-21	-21	-21	-21	-21	-21	-21	-21	-14.7	-19.4	-22.1	-21.9	-21.3	-21	-20.9	-20.9	-20.9	-20.9	-20.9	-20.9	-20.9	-20.9	-14.7	-19.4	-22	-21.7	-21.1	-20.9	-20.8	-20.8	-20.8	-20.8	-20.8	-20.8	-20.8	-20.8	-14.7	-19.4	-21.9	-21.6	-21
R00936	Dihydrofolate + H2 <=> Tetrahydrofolate	3.2	-56.5	-54.5	-51.4	-48.6	-43.9	-39.5	-37.7	-37.5	-37.4	-37.5	-38	-40.8	-45.8	-51.4	-56.1	-54	-50.9	-47.9	-43.1	-38.9	-37.3	-37.1	-37.1	-37.2	-38	-41.3	-46.7	-52.4	-55.7	-53.5	-50.4	-47.3	-42.3	-38.2	-36.9	-36.7	-36.7	-36.8	-38	-41.9	-47.5	-53.4	-55.3	-53	-49.9	-46.6	-41.5
R05048	2,5-Diaminopyrimidine nucleoside triphosphate <=> 2,5-Diamino-6-(5'-triphosphoryl-3',4'-trihydroxy-2'-oxopentyl)-amino-4-oxopyrimidine	1.3	-21.6	-21.6	-21.6	-21.6	-21.4	-21.2	-21.2	-21.2	-21.1	-20.7	-18.4	-13.6	-8	-2.3	-21.8	-21.8	-21.8	-21.7	-21.5	-21.4	-21.4	-21.4	-21.3	-20.7	-17.8	-12.6	-6.9	-1.1	-22	-22	-22	-21.9	-21.7	-21.6	-21.6	-21.6	-21.5	-20.6	-17.1	-11.6	-5.8	0.1	-22.2	-22.2	-22.2	-22.1	-21.9
R00939	Dihydrofolate + H2 <=> Tetrahydrofolate	3.2	-56.5	-54.5	-51.4	-48.6	-43.9	-39.5	-37.7	-37.5	-37.4	-37.5	-38	-40.8	-45.8	-51.4	-56.1	-54	-50.9	-47.9	-43.1	-38.9	-37.3	-37.1	-37.1	-37.2	-38	-41.3	-46.7	-52.4	-55.7	-53.5	-50.4	-47.3	-42.3	-38.2	-36.9	-36.7	-36.7	-36.8	-38	-41.9	-47.5	-53.4	-55.3	-53	-49.9	-46.6	-41.5
R00428	GTP + H2O <=> Formamidopyrimidine nucleoside triphosphate	2.9	-1.6	-1.4	0.3	1.8	2.9	6.1	10.1	9.9	5.4	0.7	3.5	9.2	14.9	20.6	-1.8	-1.6	0.2	1.6	2.8	6.3	10	9	4.2	0.2	4.2	10	15.8	21.6	-2	-1.7	0.1	1.4	2.7	6.4	9.8	8.1	3	0	4.9	10.8	16.7	22.6	-2.2	-1.9	-0.1	1.2	2.6
R00425	GTP + 3 H2O <=> Formate + 2,5-Diamino-6-(5-phospho-D-ribosylamino)pyrimidin-4(3H)-one + Diphosphate	6	-134	-129	-124	-119	-118	-125	-140	-157	-174	-191	-202	-213	-227	-243	-135	-130	-125	-120	-119	-128	-143	-160	-178	-194	-204	-216	-232	-249	-136	-131	-126	-121	-121	-130	-146	-164	-182	-197	-208	-220	-236	-254	-137	-132	-126	-122	-122
R00617	ATP + Thiamin monophosphate <=> ADP + Thiamin diphosphate	4	-50	-49	-52	-58	-63	-65	-68	-72	-77	-83	-88	-94	-100	-110	-50	-50	-53	-59	-63	-66	-68	-73	-78	-84	-90	-96	-102	-113	-51	-50	-54	-59	-64	-66	-69	-74	-79	-85	-91	-97	-104	-117	-51	-51	-54	-60	-65
R04509	ATP + 4-Amino-2-methyl-5-(phosphooxymethyl)pyrimidine <=> ADP + 4-Amino-5-hydroxymethyl-2-methylpyrimidine diphosphate	4	9	9	6	1	-5	-8	-13	-19	-24	-30	-36	-42	-48	-58	9	9	6	0	-5	-9	-14	-20	-26	-31	-37	-43	-50	-62	8	8	5	-1	-6	-9	-15	-21	-27	-33	-39	-45	-52	-66	8	8	4	-2	-7
R05636	Pyruvate + D-Glyceraldehyde 3-phosphate <=> 1-Deoxy-D-xylulose 5-phosphate + CO2	3.4	-80.6	-80	-78	-73.3	-67.7	-61.9	-55.9	-50.1	-44.4	-38.7	-33.1	-28	-23.4	-18.2	-81	-80.4	-78.1	-73.3	-67.6	-61.6	-55.6	-49.7	-43.9	-38.1	-32.5	-27.4	-22.7	-17.2	-81.4	-80.7	-78.3	-73.3	-67.5	-61.4	-55.3	-49.3	-43.4	-37.6	-31.9	-26.9	-22	-16.3	-81.7	-81	-78.4	-73.3	-67.4
R10712	4-Amino-5-hydroxymethyl-2-methylpyrimidine diphosphate + 2-(2-Carboxy-4-methylthiazol-5-yl)ethyl phosphate <=> Thiamin monophosphate + Diphosphate + CO2	4	-178	-166	-154	-139	-123	-110	-100	-89	-78	-66	-55	-44	-33	-25	-179	-167	-154	-138	-122	-110	-100	-88	-77	-65	-54	-42	-32	-25	-179	-167	-154	-138	-122	-110	-99	-88	-76	-64	-52	-41	-31	-24	-180	-168	-154	-138	-121
R09977	2-[(2R,5Z)-2-Carboxy-4-methylthiazol-5(2H)-ylidene]ethyl phosphate <=> 2-(2-Carboxy-4-methylthiazol-5-ylEthyl phosphate	140000	0	0	0	0	0	0	0	0	0	0	0	0	0	0	0	0	0	0	0	0	0	0	0	0	0	0	0	0	0	0	0	0	0	0	0	0	0	0	0	0	0	0	0	0	0	0	0
R03472	Aminoimidazole ribotide + S-Adenosyl-L-methionine <=> 4-Amino-2-methyl-5-(phosphooxymethyl)pyrimidine + 5'-Deoxyadenosine + L-Methionine + Formate + CO	100000	0	0	0	0	0	0	0	0	0	0	0	0	0	0	0	0	0	0	0	0	0	0	0	0	0	0	0	0	0	0	0	0	0	0	0	0	0	0	0	0	0	0	0	0	0	0	0
R12026	NAD+ + Glycine + Hydrogen sulfide <=> Nicotinamide + ADP-5-ethyl-4-methylthiazole-2-carboxylate + 3 H2O	100000	0	0	0	0	0	0	0	0	0	0	0	0	0	0	0	0	0	0	0	0	0	0	0	0	0	0	0	0	0	0	0	0	0	0	0	0	0	0	0	0	0	0	0	0	0	0	0
R01302	Chorismate <=> 4-Hydroxybenzoate + Pyruvate	7	-155	-156	-156	-156	-155	-154	-154	-154	-155	-158	-163	-168	-173	-177	-156	-156	-157	-156	-155	-155	-155	-155	-156	-159	-164	-170	-175	-178	-157	-157	-158	-157	-156	-156	-156	-156	-157	-160	-166	-172	-176	-178	-157	-158	-158	-158	-156
R11102	5-Phospho-alpha-D-ribose 1-diphosphate + 4-Hydroxybenzoate <=> 4-(beta-D-Ribofuranosyl)phenol 5'-phosphate + CO2 + Diphosphate	4	-159	-159	-159	-157	-151	-147	-147	-147	-146	-142	-137	-132	-129	-128	-160	-160	-160	-158	-151	-148	-148	-148	-146	-142	-137	-132	-130	-129	-161	-161	-160	-158	-151	-148	-149	-149	-147	-142	-137	-132	-130	-130	-162	-162	-161	-159	-152
R10339	6-Hydroxymethyl-7,8-dihydropterin diphosphate + 4-(beta-D-Ribofuranosyl)aniline 5'-phosphate <=> N-[(7,8-Dihydropterin-6-yl)methyl]-4-(beta-D-ribofuranosyl)aniline 5'-phosphate + Diphosphate	7	-106	-101	-98	-94	-90	-90	-95	-97	-97	-97	-97	-97	-96	-96	-106	-101	-98	-94	-90	-91	-95	-97	-98	-98	-98	-97	-96	-96	-107	-102	-98	-94	-90	-91	-96	-97	-98	-98	-98	-97	-96	-96	-107	-102	-99	-94	-90
R03388	7,8-Dihydromethanopterin + H2 <=> 5,6,7,8-Tetrahydromethanopterin	4	-14	-19	-23	-25	-26	-26	-28	-32	-38	-44	-49	-55	-61	-66	-13	-19	-23	-25	-25	-26	-28	-33	-38	-44	-50	-56	-62	-67	-13	-19	-22	-24	-25	-26	-28	-33	-39	-45	-51	-57	-62	-68	-13	-18	-22	-24	-25
R01771	ATP + L-Homoserine <=> ADP + O-Phospho-L-homoserine	4	-60	-57	-58	-60	-59	-56	-57	-61	-66	-72	-77	-83	-89	-99	-61	-57	-59	-60	-59	-57	-58	-62	-68	-73	-79	-84	-91	-103	-61	-58	-60	-61	-60	-57	-59	-63	-69	-74	-80	-86	-94	-107	-61	-58	-60	-61	-60
R01466	O-Phospho-L-homoserine + H2O <=> L-Threonine + Orthophosphate	2.8	-70.3	-69.8	-69.3	-69.3	-69.3	-69.7	-70.8	-71.5	-72.4	-73.3	-73.9	-75.8	-80.4	-86	-70.9	-70.5	-70	-69.9	-70	-70.4	-71.6	-72.2	-73.2	-74	-74.7	-77.2	-82.2	-87.9	-71.6	-71.1	-70.7	-70.6	-70.7	-71.2	-72.3	-72.9	-73.9	-74.7	-75.5	-78.6	-83.9	-89.8	-72.3	-71.8	-71.3	-71.3	-71.4
R00986	Chorismate + L-Glutamine <=> Anthranilate + Pyruvate + L-Glutamate	8	-150	-147	-147	-147	-148	-152	-158	-163	-169	-175	-181	-186	-190	-189	-151	-148	-148	-148	-149	-154	-159	-165	-171	-177	-183	-188	-191	-189	-152	-149	-149	-149	-150	-155	-161	-167	-173	-179	-185	-190	-192	-189	-153	-150	-150	-149	-151
R00985	Chorismate + Ammonia <=> Anthranilate + Pyruvate + H2O	8	-92	-93	-98	-103	-106	-111	-116	-122	-126	-127	-127	-127	-126	-124	-92	-94	-99	-104	-107	-112	-117	-123	-126	-127	-127	-127	-126	-123	-93	-95	-100	-104	-107	-113	-118	-124	-127	-128	-128	-127	-126	-122	-93	-95	-101	-105	-108
R01073	Anthranilate + 5-Phospho-alpha-D-ribose 1-diphosphate <=> N-(5-Phospho-D-ribosyl)anthranilate + Diphosphate	4	-71	-74	-76	-76	-74	-76	-82	-88	-92	-94	-94	-96	-103	-113	-71	-75	-76	-76	-74	-77	-83	-89	-93	-94	-95	-97	-105	-116	-72	-75	-77	-76	-75	-78	-84	-90	-93	-94	-95	-99	-108	-120	-72	-76	-77	-77	-75
R03508	1-(2-Carboxyphenylamino)-1-deoxy-D-ribulose 5-phosphate <=> Indoleglycerol phosphate + CO2 + H2O	6	-133	-134	-134	-133	-130	-125	-119	-114	-108	-102	-96	-90	-81	-75	-134	-134	-134	-134	-131	-125	-119	-113	-108	-102	-96	-89	-80	-74	-135	-135	-135	-134	-131	-125	-119	-113	-107	-101	-95	-88	-79	-73	-135	-136	-136	-135	-131
R02722	L-Serine + Indoleglycerol phosphate <=> L-Tryptophan + D-Glyceraldehyde 3-phosphate + H2O	3.1	-56.3	-55.7	-54.4	-54	-53.9	-54.1	-54.3	-54.3	-53.5	-52.5	-52.3	-52.6	-53.6	-54.2	-56.7	-56	-54.7	-54.3	-54.3	-54.5	-54.7	-54.6	-53.7	-52.8	-52.7	-53.1	-54.2	-54.6	-57.1	-56.4	-55.1	-54.7	-54.7	-54.9	-55.1	-54.9	-53.9	-53.2	-53.2	-53.7	-54.7	-55	-57.4	-56.7	-55.4	-55.1	-55.1
R03509	N-(5-Phospho-D-ribosyl)anthranilate <=> 1-(2-Carboxyphenylamino)-1-deoxy-D-ribulose 5-phosphate	1.3	-24.6	-23.5	-23.3	-23.1	-22.7	-22.1	-21.4	-21.2	-21.2	-21.2	-21.1	-20.3	-17.4	-12.4	-24.7	-23.7	-23.5	-23.3	-22.8	-22.2	-21.6	-21.4	-21.4	-21.4	-21.2	-20.1	-16.6	-11.2	-24.9	-23.9	-23.7	-23.4	-23	-22.3	-21.7	-21.6	-21.6	-21.5	-21.3	-19.8	-15.7	-10.1	-25.1	-24.1	-23.9	-23.6	-23.1
R00733	L-Arogenate <=> L-Tyrosine + CO2 + H2	11	-78	-78	-77	-76	-72	-66	-60	-55	-50	-47	-47	-47	-47	-47	-79	-79	-78	-77	-72	-67	-61	-55	-51	-48	-48	-48	-48	-48	-80	-80	-80	-78	-73	-67	-62	-56	-51	-49	-49	-49	-49	-49	-81	-81	-81	-79	-74
R00732	L-Arogenate <=> L-Tyrosine + CO2 + H2	11	-78	-78	-77	-76	-72	-66	-60	-55	-50	-47	-47	-47	-47	-47	-79	-79	-78	-77	-72	-67	-61	-55	-51	-48	-48	-48	-48	-48	-80	-80	-80	-78	-73	-67	-62	-56	-51	-49	-49	-49	-49	-49	-81	-81	-81	-79	-74
R01730	Prephenate <=> 3-(4-Hydroxyphenyl)pyruvate + CO2 + H2	12	-71	-71	-70	-67	-62	-57	-51	-45	-41	-38	-38	-37	-37	-37	-72	-72	-71	-68	-63	-57	-52	-46	-41	-39	-39	-39	-39	-39	-73	-73	-72	-69	-64	-58	-52	-47	-42	-40	-40	-40	-40	-40	-74	-74	-74	-70	-65
R01728	Prephenate <=> 3-(4-Hydroxyphenyl)pyruvate + CO2 + H2	12	-71	-71	-70	-67	-62	-57	-51	-45	-41	-38	-38	-37	-37	-37	-72	-72	-71	-68	-63	-57	-52	-46	-41	-39	-39	-39	-39	-39	-73	-73	-72	-69	-64	-58	-52	-47	-42	-40	-40	-40	-40	-40	-74	-74	-74	-70	-65
R00734	3-(4-Hydroxyphenyl)pyruvate + L-Glutamate <=> L-Tyrosine + 2-Oxoglutarate	2.1	-18.6	-18.5	-19.1	-20.7	-21.9	-22.1	-22.2	-22.2	-22.1	-22	-21.9	-21.9	-21.9	-21.9	-18.9	-18.8	-19.5	-21.2	-22.3	-22.5	-22.6	-22.6	-22.5	-22.3	-22.3	-22.3	-22.3	-22.3	-19.3	-19.2	-20	-21.7	-22.8	-22.9	-23	-22.9	-22.8	-22.7	-22.7	-22.7	-22.7	-22.7	-19.7	-19.6	-20.4	-22.2	-23.2
R01715	Chorismate <=> Prephenate	5	-58	-58	-59	-60	-61	-61	-61	-61	-61	-61	-61	-61	-60	-58	-58	-58	-59	-60	-61	-61	-61	-61	-61	-61	-61	-61	-60	-57	-58	-58	-59	-61	-61	-61	-61	-61	-61	-61	-61	-61	-60	-56	-58	-59	-60	-61	-61
R01731	L-Aspartate + Prephenate <=> Oxaloacetate + L-Arogenate	2	-1.7	-1.5	-2.8	-5.3	-8.5	-9.9	-10.1	-10	-9.4	-8.4	-8.2	-8.1	-8.1	-8.1	-2.1	-1.9	-3.3	-5.9	-9	-10.3	-10.5	-10.4	-9.6	-8.8	-8.6	-8.6	-8.6	-8.6	-2.4	-2.3	-3.8	-6.5	-9.6	-10.7	-10.9	-10.7	-9.9	-9.2	-9	-9	-9	-9	-2.8	-2.7	-4.3	-7.1	-10.1
R00575	2 ATP + L-Glutamine + HCO3- + H2O <=> 2 ADP + Orthophosphate + L-Glutamate + Carbamoyl phosphate	2.6	-71	-61.7	-62.6	-66.1	-68.7	-68.6	-75	-88.5	-105	-121.4	-135.3	-148.8	-164.5	-186	-72	-62.9	-64.1	-67.7	-70.1	-70.3	-77.7	-92	-108.9	-125.2	-138.9	-153.1	-169.7	-194.2	-73.1	-64.2	-65.6	-69.3	-71.5	-72	-80.4	-95.4	-112.7	-128.8	-142.6	-157.5	-175.3	-202.6	-74.3	-65.5	-67.2	-70.8	-72.9
R01867	(S)-Dihydroorotate + Fumarate <=> Orotate + Succinate	2.4	-50.3	-61	-70.9	-76.2	-77.2	-76.5	-76.3	-76.3	-76.3	-76.3	-76.3	-76.7	-79	-83.8	-50.8	-61.8	-71.6	-76.7	-77.4	-76.8	-76.6	-76.6	-76.6	-76.6	-76.7	-77.3	-80.3	-85.5	-51.4	-62.5	-72.3	-77.2	-77.7	-77.1	-76.9	-76.9	-76.9	-76.9	-77	-78	-81.7	-87.2	-52	-63.2	-73.1	-77.6	-78
R01870	Orotate + 5-Phospho-alpha-D-ribose 1-diphosphate <=> Orotidine 5'-phosphate + Diphosphate	1.3	1.5	-0.3	-4.5	-7.7	-6	-6.3	-10.2	-17.9	-29.7	-41.6	-53.1	-64.1	-73.2	-79.8	1.1	-0.8	-5	-8	-6.1	-7	-11.2	-19.8	-31.9	-43.9	-55.4	-66.4	-75	-81.4	0.7	-1.2	-5.5	-8.3	-6.3	-7.7	-12.3	-21.8	-34	-46.1	-57.8	-68.6	-76.8	-83	0.3	-1.7	-6	-8.6	-6.6
R01869	(S)-Dihydroorotate <=> Orotate + H2	3.2	33.2	22.4	12.2	5.2	0.5	-1.7	-2.1	-2.1	-2.1	-2.2	-2.2	-2.6	-4.9	-9.7	32.2	21.3	11	4.1	-0.5	-2.5	-2.8	-2.8	-2.9	-2.9	-2.9	-3.6	-6.5	-11.8	31.3	20.1	9.9	3	-1.5	-3.3	-3.5	-3.6	-3.6	-3.6	-3.7	-4.7	-8.3	-13.8	30.3	19	8.7	1.9	-2.4
R00965	Orotidine 5'-phosphate <=> UMP + CO2	9	-94	-92	-88	-82	-77	-72	-70	-65	-56	-46	-37	-30	-24	-18	-95	-93	-88	-83	-77	-73	-70	-64	-56	-45	-36	-29	-23	-18	-95	-93	-89	-83	-77	-73	-70	-64	-55	-44	-35	-29	-23	-17	-96	-94	-89	-83	-78
R01397	Carbamoyl phosphate + L-Aspartate <=> Orthophosphate + N-Carbamoyl-L-aspartate	2.9	-35	-40.4	-43	-42.9	-43.1	-44	-46.5	-48.4	-47.5	-43.5	-38.3	-34.6	-33.5	-33.3	-35.5	-40.9	-43.4	-43.2	-43.5	-44.6	-47.2	-48.8	-47.4	-43	-37.8	-34.5	-33.7	-33.6	-36	-41.4	-43.8	-43.6	-43.9	-45.1	-47.8	-49.1	-47.2	-42.5	-37.4	-34.6	-34	-34	-36.4	-41.9	-44.1	-44	-44.4
R01993	N-Carbamoyl-L-aspartate <=> (S)-Dihydroorotate + H2O	1.7	-59.5	-48.2	-37.7	-29.4	-22.3	-15.6	-9.6	-3.9	1.8	7.5	13.2	18.9	24.6	30.3	-59.5	-48	-37.4	-29.1	-21.9	-15.1	-9.1	-3.3	2.5	8.3	14.1	19.9	25.7	31.5	-59.5	-47.9	-37.1	-28.8	-21.5	-14.7	-8.6	-2.7	3.2	9.1	15	20.9	26.8	32.7	-59.5	-47.7	-36.9	-28.5	-21.1
R00156	ATP + UDP <=> ADP + UTP	1.3	-24	-21	-20.9	-21.7	-20.8	-16.7	-14.5	-18.1	-25.3	-26.5	-26.6	-26.7	-27.3	-31.7	-24.4	-21.3	-21.3	-22.1	-21	-16.9	-14.9	-19.7	-26.1	-27	-27.1	-27.2	-28.2	-34.2	-24.7	-21.7	-21.8	-22.6	-21.2	-17	-15.5	-21.3	-26.8	-27.4	-27.5	-27.7	-29.4	-36.9	-25.1	-22.1	-22.3	-23	-21.4
R00158	ATP + UMP <=> ADP + UDP	3.2	-41.1	-33.7	-30.8	-30.6	-29.9	-27.3	-25.8	-23.3	-21.9	-26.1	-29.8	-31	-31.7	-36.2	-41.3	-33.9	-31.2	-31	-30.1	-27.5	-25.9	-23.2	-22.6	-27.2	-30.6	-31.5	-32.6	-38.7	-41.6	-34.2	-31.6	-31.4	-30.3	-27.7	-26	-23.1	-23.5	-28.2	-31.2	-32	-33.9	-41.3	-41.8	-34.4	-32	-31.9	-30.6
R04441	(R)-2,3-Dihydroxy-3-methylbutanoate <=> 3-Methyl-2-oxobutanoic acid + H2O	1.4	-45.9	-46	-46.4	-47.7	-48.3	-48.3	-48.3	-48.3	-48.3	-48.3	-48.3	-48.1	-46.8	-42.6	-46.1	-46.2	-46.7	-48	-48.5	-48.5	-48.5	-48.5	-48.5	-48.5	-48.5	-48.2	-46.2	-41.6	-46.3	-46.4	-47	-48.2	-48.7	-48.7	-48.7	-48.7	-48.7	-48.7	-48.7	-48.2	-45.6	-40.5	-46.5	-46.6	-47.2	-48.5	-48.9
R00226	2 Pyruvate <=> (S)-2-Acetolactate + CO2	4	-81	-80	-77	-71	-65	-59	-53	-48	-42	-36	-31	-26	-23	-23	-81	-81	-77	-71	-65	-59	-53	-47	-41	-36	-30	-26	-24	-23	-82	-81	-77	-71	-65	-59	-53	-47	-41	-35	-29	-25	-24	-24	-82	-81	-77	-71	-65
R01214_1	3-Methyl-2-oxobutanoic acid + L-Glutamate <=> L-Valine + 2-Oxoglutarate	3.5	-21.2	-20.2	-19.7	-21.8	-23.2	-23.5	-23.5	-23.5	-23.3	-22.8	-22.6	-22.6	-22.6	-22.6	-21.6	-20.5	-20.2	-22.3	-23.6	-23.9	-23.9	-23.8	-23.6	-23.1	-23	-22.9	-22.9	-22.9	-21.9	-20.9	-20.7	-22.8	-24.1	-24.3	-24.3	-24.2	-23.9	-23.4	-23.3	-23.3	-23.3	-23.3	-22.3	-21.2	-21.2	-23.4	-24.5
R05071	(S)-2-Acetolactate <=> 3-Hydroxy-3-methyl-2-oxobutanoic acid	0	-8.91678	-9.05984	-9.89984	-11.0691	-11.3707	-11.4059	-11.4095	-11.4097	-11.4088	-11.3989	-11.3022	-10.5172	-7.68196	-5.05954	-9.11033	-9.27045	-10.1648	-11.2952	-11.5666	-11.5977	-11.6009	-11.601	-11.5994	-11.5833	-11.4284	-10.2912	-7.13293	-4.99178	-9.30407	-9.48244	-10.4286	-11.5173	-11.7618	-11.7895	-11.7922	-11.7923	-11.7897	-11.764	-11.5216	-9.96013	-6.66808	-5.0146	-9.49803	-9.69584	-10.691	-11.7358	-11.9565
R04440	3-Hydroxy-3-methyl-2-oxobutanoic acid + H2 <=> (R)-2,3-Dihydroxy-3-methylbutanoate	3	-35.9	-35.7	-34.5	-32.3	-31.5	-31.4	-31.4	-31.4	-31.4	-31.4	-31.4	-31.6	-32.4	-33.9	-35.5	-35.3	-34	-31.8	-31.1	-31.1	-31	-31	-31	-31	-31.1	-31.3	-32.4	-33.7	-35.1	-34.9	-33.5	-31.4	-30.7	-30.7	-30.7	-30.7	-30.7	-30.7	-30.7	-31	-32.4	-33.4	-34.8	-34.5	-33	-30.9	-30.4
R10935	2 D-Glyceraldehyde 3-phosphate <=> (5-Formylfuran-3-yl)methyl phosphate + Orthophosphate + 2 H2O	100000	0	0	0	0	0	0	0	0	0	0	0	0	0	0	0	0	0	0	0	0	0	0	0	0	0	0	0	0	0	0	0	0	0	0	0	0	0	0	0	0	0	0	0	0	0	0	0
R11038	(5-Formylfuran-3-yl)methyl phosphate + L-Alanine <=> [5-(Aminomethyl)furan-3-yl]methyl phosphate + Pyruvate	2	-25.9	-25.4	-24.4	-23.9	-23.8	-23.8	-23.9	-25.9	-30	-32.6	-33.1	-33.1	-33.1	-33.1	-26.3	-25.8	-24.7	-24.3	-24.2	-24.1	-24.4	-26.8	-31	-33.1	-33.5	-33.5	-33.5	-33.5	-26.7	-26.1	-25.1	-24.6	-24.6	-24.5	-24.9	-27.8	-31.8	-33.6	-33.9	-33.9	-33.9	-33.9	-27	-26.4	-25.4	-25	-24.9
R11039	[5-(Aminomethyl)furan-3-yl]methyl phosphate + ATP <=> [5-(Aminomethyl)furan-3-yl]methyl diphosphate + ADP	1.3	-33	-26.9	-24.3	-23.8	-22.9	-19.4	-16.4	-14.8	-14.5	-14.5	-14.5	-14.6	-15.2	-19.6	-33.3	-27.2	-24.7	-24.2	-23.1	-19.5	-16.5	-15.1	-15	-14.9	-14.9	-15	-16.1	-22.1	-33.6	-27.4	-25.1	-24.6	-23.3	-19.6	-16.7	-15.5	-15.4	-15.4	-15.4	-15.6	-17.3	-24.8	-33.8	-27.7	-25.4	-25.1	-23.5
R00736	L-Tyrosine <=> Tyramine + CO2	5	-139	-137	-133	-128	-122	-116	-111	-105	-98	-89	-81	-75	-69	-64	-139	-138	-134	-128	-122	-116	-111	-105	-97	-88	-81	-75	-69	-63	-140	-138	-134	-128	-122	-116	-111	-104	-97	-87	-80	-74	-68	-62	-141	-139	-134	-129	-123
R10902	ATP + Tyramine + L-Glutamate <=> ADP + Orthophosphate + gamma-Glutamyltyramine	2.4	-90.5	-80.5	-75.4	-70.8	-64.5	-57.3	-56.7	-61.3	-66.9	-72.5	-75.3	-77.7	-83	-92.9	-90.9	-80.9	-75.8	-71	-64.5	-57.5	-57.7	-62.6	-68.4	-73.7	-76.2	-79.1	-85.2	-96.9	-91.4	-81.3	-76.2	-71.3	-64.5	-57.9	-58.7	-63.9	-69.8	-74.9	-77.1	-80.6	-87.7	-101	-91.8	-81.7	-76.6	-71.5	-64.5
R11040	[5-(Aminomethyl)furan-3-yl]methyl diphosphate + gamma-Glutamyltyramine <=> (4-{4-[2-(gamma-L-Glutamylamino)ethyl]phenoxymethyl}furan-2-yl)methanamine + Diphosphate	5	-74	-75	-75	-76	-77	-83	-94	-102	-107	-109	-110	-110	-110	-110	-75	-75	-76	-76	-78	-85	-95	-103	-108	-110	-110	-110	-110	-110	-75	-75	-76	-77	-78	-86	-97	-104	-108	-110	-110	-110	-110	-110	-75	-76	-76	-77	-79
RMAN4	CO2 + H2 <=> Formate + H+	4	19	19	19	17	14	8	3	-3	-9	-14	-20	-26	-31	-37	19	19	19	18	14	8	2	-3	-9	-15	-21	-27	-32	-38	19	19	19	18	14	8	2	-4	-10	-15	-21	-27	-33	-39	20	20	20	18	14
R01195	2 Reduced ferredoxin + NADP+ + H+ <=> 2 Oxidized ferredoxin + NADPH	6	-21	-30	-37	-44	-50	-52	-48	-43	-37	-32	-29	-28	-28	-28	-22	-31	-38	-45	-51	-53	-48	-43	-37	-32	-29	-29	-29	-29	-23	-32	-39	-46	-52	-53	-48	-42	-37	-32	-30	-29	-29	-29	-24	-33	-40	-47	-53
R00315	ADP + Acetyl phosphate <=> ATP + Acetate	0.5	-24.7	-26.8	-25.1	-24.3	-27.7	-34.9	-38.3	-38.9	-38.9	-38.9	-38.9	-38.9	-38.3	-33.9	-25.1	-27.1	-25.3	-24.8	-28.6	-35.7	-38.8	-39.2	-39.3	-39.3	-39.3	-39.2	-38.1	-32.1	-25.5	-27.4	-25.6	-25.2	-29.5	-36.6	-39.2	-39.6	-39.7	-39.7	-39.6	-39.5	-37.7	-30.2	-25.9	-27.7	-25.9	-25.7	-30.4
R00230	Acetyl-CoA + Orthophosphate <=> CoA + Acetyl phosphate	0.6	-10.7	-12.5	-13.1	-12.8	-11.4	-8.6	-8.7	-8.8	-8.8	-8.8	-8.5	-6.6	-2	3.6	-11.1	-12.9	-13.4	-13.2	-11.5	-9	-9.2	-9.3	-9.3	-9.2	-8.8	-6.3	-1.3	4.4	-11.5	-13.3	-13.8	-13.6	-11.6	-9.5	-9.7	-9.8	-9.8	-9.7	-9	-5.9	-0.6	5.2	-11.9	-13.7	-14.2	-13.9	-11.8
R00019	H2 + 2 Oxidized ferredoxin <=> 2 Reduced ferredoxin + 2 H+	7	60	49	37	26	15	3	-8	-20	-31	-42	-54	-65	-77	-88	60	49	37	25	14	2	-9	-21	-33	-44	-56	-67	-79	-91	60	48	37	25	13	1	-10	-22	-34	-46	-58	-69	-81	-93	60	48	36	24	12
R00333	Nucleoside triphosphate + AMP <=> NDP + ADP	NA	NA	NA	NA	NA	NA	NA	NA	NA	NA	NA	NA	NA	NA	NA	NA	NA	NA	NA	NA	NA	NA	NA	NA	NA	NA	NA	NA	NA	NA	NA	NA	NA	NA	NA	NA	NA	NA	NA	NA	NA	NA	NA	NA	NA	NA	NA	NA
R01626	Malonyl-CoA + Acyl-carrier protein <=> CoA + Malonyl-[acyl-carrier protein]	NA	NA	NA	NA	NA	NA	NA	NA	NA	NA	NA	NA	NA	NA	NA	NA	NA	NA	NA	NA	NA	NA	NA	NA	NA	NA	NA	NA	NA	NA	NA	NA	NA	NA	NA	NA	NA	NA	NA	NA	NA	NA	NA	NA	NA	NA	NA	NA
R09543	S-Adenosyl-L-methionine + Malonyl-[acyl-carrier protein] <=> S-Adenosyl-L-homocysteine + Malonyl-[acp] methyl ester	NA	NA	NA	NA	NA	NA	NA	NA	NA	NA	NA	NA	NA	NA	NA	NA	NA	NA	NA	NA	NA	NA	NA	NA	NA	NA	NA	NA	NA	NA	NA	NA	NA	NA	NA	NA	NA	NA	NA	NA	NA	NA	NA	NA	NA	NA	NA	NA
R10115	Malonyl-[acp] methyl ester + Malonyl-[acyl-carrier protein] <=> 3-Ketoglutaryl-[acp] methyl ester + CO2 + Acyl-carrier protein	NA	NA	NA	NA	NA	NA	NA	NA	NA	NA	NA	NA	NA	NA	NA	NA	NA	NA	NA	NA	NA	NA	NA	NA	NA	NA	NA	NA	NA	NA	NA	NA	NA	NA	NA	NA	NA	NA	NA	NA	NA	NA	NA	NA	NA	NA	NA	NA
R10116	3-Ketoglutaryl-[acp] methyl ester + H2 <=> 3-Hydroxyglutaryl-[acp] methyl ester	NA	NA	NA	NA	NA	NA	NA	NA	NA	NA	NA	NA	NA	NA	NA	NA	NA	NA	NA	NA	NA	NA	NA	NA	NA	NA	NA	NA	NA	NA	NA	NA	NA	NA	NA	NA	NA	NA	NA	NA	NA	NA	NA	NA	NA	NA	NA	NA
R10117	3-Hydroxyglutaryl-[acp] methyl ester <=> Enoylglutaryl-[acp] methyl ester + H2O	NA	NA	NA	NA	NA	NA	NA	NA	NA	NA	NA	NA	NA	NA	NA	NA	NA	NA	NA	NA	NA	NA	NA	NA	NA	NA	NA	NA	NA	NA	NA	NA	NA	NA	NA	NA	NA	NA	NA	NA	NA	NA	NA	NA	NA	NA	NA	NA
R10118	Enoylglutaryl-[acp] methyl ester + H2 <=> Glutaryl-[acp] methyl ester	NA	NA	NA	NA	NA	NA	NA	NA	NA	NA	NA	NA	NA	NA	NA	NA	NA	NA	NA	NA	NA	NA	NA	NA	NA	NA	NA	NA	NA	NA	NA	NA	NA	NA	NA	NA	NA	NA	NA	NA	NA	NA	NA	NA	NA	NA	NA	NA
R10119	Glutaryl-[acp] methyl ester + Malonyl-[acyl-carrier protein] <=> 3-Ketopimeloyl-[acp] methyl ester + CO2 + Acyl-carrier protein	NA	NA	NA	NA	NA	NA	NA	NA	NA	NA	NA	NA	NA	NA	NA	NA	NA	NA	NA	NA	NA	NA	NA	NA	NA	NA	NA	NA	NA	NA	NA	NA	NA	NA	NA	NA	NA	NA	NA	NA	NA	NA	NA	NA	NA	NA	NA	NA
R10120	3-Ketopimeloyl-[acp] methyl ester + H2 <=> 3-Hydroxypimeloyl-[acp] methyl ester	NA	NA	NA	NA	NA	NA	NA	NA	NA	NA	NA	NA	NA	NA	NA	NA	NA	NA	NA	NA	NA	NA	NA	NA	NA	NA	NA	NA	NA	NA	NA	NA	NA	NA	NA	NA	NA	NA	NA	NA	NA	NA	NA	NA	NA	NA	NA	NA
R10121	3-Hydroxypimeloyl-[acp] methyl ester <=> Enoylpimeloyl-[acp] methyl ester + H2O	NA	NA	NA	NA	NA	NA	NA	NA	NA	NA	NA	NA	NA	NA	NA	NA	NA	NA	NA	NA	NA	NA	NA	NA	NA	NA	NA	NA	NA	NA	NA	NA	NA	NA	NA	NA	NA	NA	NA	NA	NA	NA	NA	NA	NA	NA	NA	NA
R10122	Enoylpimeloyl-[acp] methyl ester + H2 <=> Pimeloyl-[acyl-carrier protein] methyl ester	NA	NA	NA	NA	NA	NA	NA	NA	NA	NA	NA	NA	NA	NA	NA	NA	NA	NA	NA	NA	NA	NA	NA	NA	NA	NA	NA	NA	NA	NA	NA	NA	NA	NA	NA	NA	NA	NA	NA	NA	NA	NA	NA	NA	NA	NA	NA	NA
R09725	Pimeloyl-[acyl-carrier protein] methyl ester + H2O <=> Pimeloyl-[acyl-carrier protein] + Methanol	NA	NA	NA	NA	NA	NA	NA	NA	NA	NA	NA	NA	NA	NA	NA	NA	NA	NA	NA	NA	NA	NA	NA	NA	NA	NA	NA	NA	NA	NA	NA	NA	NA	NA	NA	NA	NA	NA	NA	NA	NA	NA	NA	NA	NA	NA	NA	NA
R10124	Pimeloyl-[acyl-carrier protein] + L-Alanine <=> 8-Amino-7-oxononanoate + Acyl-carrier protein + CO2	NA	NA	NA	NA	NA	NA	NA	NA	NA	NA	NA	NA	NA	NA	NA	NA	NA	NA	NA	NA	NA	NA	NA	NA	NA	NA	NA	NA	NA	NA	NA	NA	NA	NA	NA	NA	NA	NA	NA	NA	NA	NA	NA	NA	NA	NA	NA	NA
R01078	Dethiobiotin + Sulfur donor + 2 S-Adenosyl-L-methionine + 2 e- + 2 H+ <=> Biotin + 2 L-Methionine + 2 5'-Deoxyadenosine	NA	NA	NA	NA	NA	NA	NA	NA	NA	NA	NA	NA	NA	NA	NA	NA	NA	NA	NA	NA	NA	NA	NA	NA	NA	NA	NA	NA	NA	NA	NA	NA	NA	NA	NA	NA	NA	NA	NA	NA	NA	NA	NA	NA	NA	NA	NA	NA
R10397	7-Oxoheptanoic acid <=> 7-Mercaptoheptanoic acid	NA	NA	NA	NA	NA	NA	NA	NA	NA	NA	NA	NA	NA	NA	NA	NA	NA	NA	NA	NA	NA	NA	NA	NA	NA	NA	NA	NA	NA	NA	NA	NA	NA	NA	NA	NA	NA	NA	NA	NA	NA	NA	NA	NA	NA	NA	NA	NA
R05807	Sirohydrochlorin + Cobalt ion <=> Cobalt-sirohydrochlorin + 2 H+	NA	NA	NA	NA	NA	NA	NA	NA	NA	NA	NA	NA	NA	NA	NA	NA	NA	NA	NA	NA	NA	NA	NA	NA	NA	NA	NA	NA	NA	NA	NA	NA	NA	NA	NA	NA	NA	NA	NA	NA	NA	NA	NA	NA	NA	NA	NA	NA
R11580	S-Adenosyl-L-methionine + Cobalt-factor III + Reduced acceptor <=> S-Adenosyl-L-homocysteine + Cobalt-precorrin 4 + Acceptor	NA	NA	NA	NA	NA	NA	NA	NA	NA	NA	NA	NA	NA	NA	NA	NA	NA	NA	NA	NA	NA	NA	NA	NA	NA	NA	NA	NA	NA	NA	NA	NA	NA	NA	NA	NA	NA	NA	NA	NA	NA	NA	NA	NA	NA	NA	NA	NA
R08716	Cobalt-factor III <=> Cobalt-precorrin 3	NA	NA	NA	NA	NA	NA	NA	NA	NA	NA	NA	NA	NA	NA	NA	NA	NA	NA	NA	NA	NA	NA	NA	NA	NA	NA	NA	NA	NA	NA	NA	NA	NA	NA	NA	NA	NA	NA	NA	NA	NA	NA	NA	NA	NA	NA	NA	NA
R05218	2 Cob(II)yrinate a,c diamide + Reduced FMN <=> 2 Cob(I)yrinate a,c diamide + FMN + 2 H+	NA	NA	NA	NA	NA	NA	NA	NA	NA	NA	NA	NA	NA	NA	NA	NA	NA	NA	NA	NA	NA	NA	NA	NA	NA	NA	NA	NA	NA	NA	NA	NA	NA	NA	NA	NA	NA	NA	NA	NA	NA	NA	NA	NA	NA	NA	NA	NA
R05220	Cob(I)yrinate a,c diamide + ATP <=> Adenosyl cobyrinate a,c diamide + Triphosphate	NA	NA	NA	NA	NA	NA	NA	NA	NA	NA	NA	NA	NA	NA	NA	NA	NA	NA	NA	NA	NA	NA	NA	NA	NA	NA	NA	NA	NA	NA	NA	NA	NA	NA	NA	NA	NA	NA	NA	NA	NA	NA	NA	NA	NA	NA	NA	NA
R09153	Sulfoacetaldehyde <=> Coenzyme M	NA	NA	NA	NA	NA	NA	NA	NA	NA	NA	NA	NA	NA	NA	NA	NA	NA	NA	NA	NA	NA	NA	NA	NA	NA	NA	NA	NA	NA	NA	NA	NA	NA	NA	NA	NA	NA	NA	NA	NA	NA	NA	NA	NA	NA	NA	NA	NA
R12161	5-Amino-6-(1-D-ribitylamino)uracil + L-Tyrosine + S-Adenosyl-L-methionine <=> 5-Amino-5-(4-hydroxybenzyl)-6-(D-ribitylimino)-5,6-dihydrouracil + Iminoglycine + L-Methionine + 5'-Deoxyadenosine	NA	NA	NA	NA	NA	NA	NA	NA	NA	NA	NA	NA	NA	NA	NA	NA	NA	NA	NA	NA	NA	NA	NA	NA	NA	NA	NA	NA	NA	NA	NA	NA	NA	NA	NA	NA	NA	NA	NA	NA	NA	NA	NA	NA	NA	NA	NA	NA
R12162	5-Amino-5-(4-hydroxybenzyl)-6-(D-ribitylimino)-5,6-dihydrouracil + S-Adenosyl-L-methionine <=> 7,8-Didemethyl-8-hydroxy-5-deazariboflavin + Ammonia + L-Methionine + 5'-Deoxyadenosine	NA	NA	NA	NA	NA	NA	NA	NA	NA	NA	NA	NA	NA	NA	NA	NA	NA	NA	NA	NA	NA	NA	NA	NA	NA	NA	NA	NA	NA	NA	NA	NA	NA	NA	NA	NA	NA	NA	NA	NA	NA	NA	NA	NA	NA	NA	NA	NA
R11626	Sirohydrochlorin + Nickel(2+) <=> Nickel-sirohydrochlorin + 2 H+	NA	NA	NA	NA	NA	NA	NA	NA	NA	NA	NA	NA	NA	NA	NA	NA	NA	NA	NA	NA	NA	NA	NA	NA	NA	NA	NA	NA	NA	NA	NA	NA	NA	NA	NA	NA	NA	NA	NA	NA	NA	NA	NA	NA	NA	NA	NA	NA
R11627	Nickel-sirohydrochlorin + 2 ATP + 2 L-Glutamine + 2 H2O <=> Nickel-sirohydrochlorin a,c-diamide + 2 ADP + 2 L-Glutamate + 2 Orthophosphate	NA	NA	NA	NA	NA	NA	NA	NA	NA	NA	NA	NA	NA	NA	NA	NA	NA	NA	NA	NA	NA	NA	NA	NA	NA	NA	NA	NA	NA	NA	NA	NA	NA	NA	NA	NA	NA	NA	NA	NA	NA	NA	NA	NA	NA	NA	NA	NA
R11628	ATP + Nickel-sirohydrochlorin a,c-diamide + 3 Reduced acceptor + H2O <=> ADP + Orthophosphate + 15,17(3)-Seco-F430-17(3)-acid + 3 Acceptor	NA	NA	NA	NA	NA	NA	NA	NA	NA	NA	NA	NA	NA	NA	NA	NA	NA	NA	NA	NA	NA	NA	NA	NA	NA	NA	NA	NA	NA	NA	NA	NA	NA	NA	NA	NA	NA	NA	NA	NA	NA	NA	NA	NA	NA	NA	NA	NA
R11629	15,17(3)-Seco-F430-17(3)-acid + ATP <=> Coenzyme F430 + ADP + Orthophosphate	NA	NA	NA	NA	NA	NA	NA	NA	NA	NA	NA	NA	NA	NA	NA	NA	NA	NA	NA	NA	NA	NA	NA	NA	NA	NA	NA	NA	NA	NA	NA	NA	NA	NA	NA	NA	NA	NA	NA	NA	NA	NA	NA	NA	NA	NA	NA	NA
R05578	tRNA(Glu) + L-Glutamate + ATP <=> L-Glutamyl-tRNA(Glu) + Diphosphate + AMP	NA	NA	NA	NA	NA	NA	NA	NA	NA	NA	NA	NA	NA	NA	NA	NA	NA	NA	NA	NA	NA	NA	NA	NA	NA	NA	NA	NA	NA	NA	NA	NA	NA	NA	NA	NA	NA	NA	NA	NA	NA	NA	NA	NA	NA	NA	NA	NA
R04863	L-2-Aminoadipate adenylate + Holo-Lys2 <=> alpha-Aminoadipoyl-S-acyl enzyme + AMP	NA	NA	NA	NA	NA	NA	NA	NA	NA	NA	NA	NA	NA	NA	NA	NA	NA	NA	NA	NA	NA	NA	NA	NA	NA	NA	NA	NA	NA	NA	NA	NA	NA	NA	NA	NA	NA	NA	NA	NA	NA	NA	NA	NA	NA	NA	NA	NA
R04390	alpha-Aminoadipoyl-S-acyl enzyme + H2 <=> L-2-Aminoadipate 6-semialdehyde + Holo-Lys2	NA	NA	NA	NA	NA	NA	NA	NA	NA	NA	NA	NA	NA	NA	NA	NA	NA	NA	NA	NA	NA	NA	NA	NA	NA	NA	NA	NA	NA	NA	NA	NA	NA	NA	NA	NA	NA	NA	NA	NA	NA	NA	NA	NA	NA	NA	NA	NA
R09775	L-2-Aminoadipate + alpha-Aminoadipate carrier protein LysW + ATP <=> LysW-gamma-L-alpha-aminoadipate + ADP + Orthophosphate	NA	NA	NA	NA	NA	NA	NA	NA	NA	NA	NA	NA	NA	NA	NA	NA	NA	NA	NA	NA	NA	NA	NA	NA	NA	NA	NA	NA	NA	NA	NA	NA	NA	NA	NA	NA	NA	NA	NA	NA	NA	NA	NA	NA	NA	NA	NA	NA
R09776	LysW-gamma-L-alpha-aminoadipate + ATP <=> LysW-gamma-L-alpha-aminoadipyl 6-phosphate + ADP	NA	NA	NA	NA	NA	NA	NA	NA	NA	NA	NA	NA	NA	NA	NA	NA	NA	NA	NA	NA	NA	NA	NA	NA	NA	NA	NA	NA	NA	NA	NA	NA	NA	NA	NA	NA	NA	NA	NA	NA	NA	NA	NA	NA	NA	NA	NA	NA
R09777	LysW-gamma-L-alpha-aminoadipyl 6-phosphate + H2 <=> LysW-gamma-L-alpha-aminoadipate 6-semialdehyde + Orthophosphate	NA	NA	NA	NA	NA	NA	NA	NA	NA	NA	NA	NA	NA	NA	NA	NA	NA	NA	NA	NA	NA	NA	NA	NA	NA	NA	NA	NA	NA	NA	NA	NA	NA	NA	NA	NA	NA	NA	NA	NA	NA	NA	NA	NA	NA	NA	NA	NA
R09778	LysW-gamma-L-alpha-aminoadipate 6-semialdehyde + L-Glutamate <=> LysW-gamma-L-lysine + 2-Oxoglutarate	NA	NA	NA	NA	NA	NA	NA	NA	NA	NA	NA	NA	NA	NA	NA	NA	NA	NA	NA	NA	NA	NA	NA	NA	NA	NA	NA	NA	NA	NA	NA	NA	NA	NA	NA	NA	NA	NA	NA	NA	NA	NA	NA	NA	NA	NA	NA	NA
R09779	LysW-gamma-L-lysine + H2O <=> L-Lysine + alpha-Aminoadipate carrier protein LysW	NA	NA	NA	NA	NA	NA	NA	NA	NA	NA	NA	NA	NA	NA	NA	NA	NA	NA	NA	NA	NA	NA	NA	NA	NA	NA	NA	NA	NA	NA	NA	NA	NA	NA	NA	NA	NA	NA	NA	NA	NA	NA	NA	NA	NA	NA	NA	NA
R09394	GTP + S-Adenosyl-L-methionine + Reduced acceptor <=> (8S)-3',8-Cyclo-7,8-dihydroguanosine 5'-triphosphate + 5'-Deoxyadenosine + L-Methionine + Acceptor	NA	NA	NA	NA	NA	NA	NA	NA	NA	NA	NA	NA	NA	NA	NA	NA	NA	NA	NA	NA	NA	NA	NA	NA	NA	NA	NA	NA	NA	NA	NA	NA	NA	NA	NA	NA	NA	NA	NA	NA	NA	NA	NA	NA	NA	NA	NA	NA
R11372	(8S)-3',8-Cyclo-7,8-dihydroguanosine 5'-triphosphate + H2O <=> Precursor Z + Diphosphate	NA	NA	NA	NA	NA	NA	NA	NA	NA	NA	NA	NA	NA	NA	NA	NA	NA	NA	NA	NA	NA	NA	NA	NA	NA	NA	NA	NA	NA	NA	NA	NA	NA	NA	NA	NA	NA	NA	NA	NA	NA	NA	NA	NA	NA	NA	NA	NA
R09395	Precursor Z + 2 Thiocarboxy-[sulfur-carrier protein] <=> Molybdopterin + 2 Sulfur-carrier protein	NA	NA	NA	NA	NA	NA	NA	NA	NA	NA	NA	NA	NA	NA	NA	NA	NA	NA	NA	NA	NA	NA	NA	NA	NA	NA	NA	NA	NA	NA	NA	NA	NA	NA	NA	NA	NA	NA	NA	NA	NA	NA	NA	NA	NA	NA	NA	NA
R09735	Adenylated molybdopterin + Molybdate <=> Molybdoenzyme molybdenum cofactor + AMP + H2O	NA	NA	NA	NA	NA	NA	NA	NA	NA	NA	NA	NA	NA	NA	NA	NA	NA	NA	NA	NA	NA	NA	NA	NA	NA	NA	NA	NA	NA	NA	NA	NA	NA	NA	NA	NA	NA	NA	NA	NA	NA	NA	NA	NA	NA	NA	NA	NA
R11719	7,8-Dihydroneopterin 3'-triphosphate <=> 6-(Hydroxymethyl)-7,8-dihydropterin + Glycolaldehyde triphosphate	NA	NA	NA	NA	NA	NA	NA	NA	NA	NA	NA	NA	NA	NA	NA	NA	NA	NA	NA	NA	NA	NA	NA	NA	NA	NA	NA	NA	NA	NA	NA	NA	NA	NA	NA	NA	NA	NA	NA	NA	NA	NA	NA	NA	NA	NA	NA	NA
R07459	Sulfur-carrier protein + ATP <=> Adenylyl-[sulfur-carrier protein] + Diphosphate	NA	NA	NA	NA	NA	NA	NA	NA	NA	NA	NA	NA	NA	NA	NA	NA	NA	NA	NA	NA	NA	NA	NA	NA	NA	NA	NA	NA	NA	NA	NA	NA	NA	NA	NA	NA	NA	NA	NA	NA	NA	NA	NA	NA	NA	NA	NA	NA
R07460	[Enzyme]-cysteine + L-Cysteine <=> [Enzyme]-S-sulfanylcysteine + L-Alanine	NA	NA	NA	NA	NA	NA	NA	NA	NA	NA	NA	NA	NA	NA	NA	NA	NA	NA	NA	NA	NA	NA	NA	NA	NA	NA	NA	NA	NA	NA	NA	NA	NA	NA	NA	NA	NA	NA	NA	NA	NA	NA	NA	NA	NA	NA	NA	NA
R07461	[Enzyme]-S-sulfanylcysteine + Adenylyl-[sulfur-carrier protein] + Reduced acceptor <=> AMP + Thiocarboxy-[sulfur-carrier protein] + [Enzyme]-cysteine + Acceptor	NA	NA	NA	NA	NA	NA	NA	NA	NA	NA	NA	NA	NA	NA	NA	NA	NA	NA	NA	NA	NA	NA	NA	NA	NA	NA	NA	NA	NA	NA	NA	NA	NA	NA	NA	NA	NA	NA	NA	NA	NA	NA	NA	NA	NA	NA	NA	NA
R10246	L-Tyrosine + S-Adenosyl-L-methionine + Reduced acceptor <=> Iminoglycine + 4-Cresol + 5'-Deoxyadenosine + L-Methionine + Acceptor	NA	NA	NA	NA	NA	NA	NA	NA	NA	NA	NA	NA	NA	NA	NA	NA	NA	NA	NA	NA	NA	NA	NA	NA	NA	NA	NA	NA	NA	NA	NA	NA	NA	NA	NA	NA	NA	NA	NA	NA	NA	NA	NA	NA	NA	NA	NA	NA
R10247	1-Deoxy-D-xylulose 5-phosphate + Iminoglycine + Thiocarboxy-[sulfur-carrier protein] <=> 2-[(2R,5Z)-2-Carboxy-4-methylthiazol-5(2H)-ylidene]ethyl phosphate + Sulfur-carrier protein + 2 H2O	NA	NA	NA	NA	NA	NA	NA	NA	NA	NA	NA	NA	NA	NA	NA	NA	NA	NA	NA	NA	NA	NA	NA	NA	NA	NA	NA	NA	NA	NA	NA	NA	NA	NA	NA	NA	NA	NA	NA	NA	NA	NA	NA	NA	NA	NA	NA	NA
RMAN1	4-(beta-D-Ribofuranosyl)phenol 5'-phosphate <=> 4-(beta-D-Ribofuranosyl)aniline 5'-phosphate	NA	NA	NA	NA	NA	NA	NA	NA	NA	NA	NA	NA	NA	NA	NA	NA	NA	NA	NA	NA	NA	NA	NA	NA	NA	NA	NA	NA	NA	NA	NA	NA	NA	NA	NA	NA	NA	NA	NA	NA	NA	NA	NA	NA	NA	NA	NA	NA
RMAN2	N-[(7,8-Dihydropterin-6-yl)methyl]-4-(beta-D-ribofuranosyl)aniline 5'-phosphate <=> 7,8-Dihydromethanopterin	NA	NA	NA	NA	NA	NA	NA	NA	NA	NA	NA	NA	NA	NA	NA	NA	NA	NA	NA	NA	NA	NA	NA	NA	NA	NA	NA	NA	NA	NA	NA	NA	NA	NA	NA	NA	NA	NA	NA	NA	NA	NA	NA	NA	NA	NA	NA	NA
R10802	7,8-Dihydromethanopterin + Reduced acceptor <=> 5,6,7,8-Tetrahydromethanopterin + Acceptor	NA	NA	NA	NA	NA	NA	NA	NA	NA	NA	NA	NA	NA	NA	NA	NA	NA	NA	NA	NA	NA	NA	NA	NA	NA	NA	NA	NA	NA	NA	NA	NA	NA	NA	NA	NA	NA	NA	NA	NA	NA	NA	NA	NA	NA	NA	NA	NA
RMAN3	(4-{4-[2-(gamma-L-Glutamylamino)ethyl]phenoxymethyl}furan-2-yl)methanamine <=> Methanofuran	NA	NA	NA	NA	NA	NA	NA	NA	NA	NA	NA	NA	NA	NA	NA	NA	NA	NA	NA	NA	NA	NA	NA	NA	NA	NA	NA	NA	NA	NA	NA	NA	NA	NA	NA	NA	NA	NA	NA	NA	NA	NA	NA	NA	NA	NA	NA	NA
[truncated: 177 more columns]

## Sheet: B
			25°C (298.15K)														30°C (303.15K)														35°C (308.15K)														40°C (313.15K)
Reaction ID	Equation	Uncertainty	pH 1	pH 2	pH 3	pH 4	pH 5	pH 6	pH 7	pH 8	pH 9	pH 10	pH 11	pH 12	pH 13	pH 14	pH 1	pH 2	pH 3	pH 4	pH 5	pH 6	pH 7	pH 8	pH 9	pH 10	pH 11	pH 12	pH 13	pH 14	pH 1	pH 2	pH 3	pH 4	pH 5	pH 6	pH 7	pH 8	pH 9	pH 10	pH 11	pH 12	pH 13	pH 14	pH 1	pH 2	pH 3	pH 4	pH 5
R10243	5-Methyltetrahydrofolate + CoA + CO <=> Tetrahydrofolate + Acetyl-CoA	5	-51	-51	-51	-52	-53	-55	-55	-55	-55	-54	-51	-49	-49	-49	-51	-51	-51	-52	-53	-55	-55	-55	-55	-54	-51	-49	-49	-49	-51	-51	-52	-52	-53	-55	-55	-55	-55	-53	-51	-49	-49	-49	-51	-51	-52	-52	-54
R00258	Pyruvate + L-Glutamate <=> L-Alanine + 2-Oxoglutarate	0.5	-20.9	-20	-19.3	-20.7	-21.8	-22	-22.1	-22	-21.9	-21.6	-21.5	-21.5	-21.5	-21.5	-21.3	-20.3	-19.7	-21.2	-22.3	-22.4	-22.5	-22.4	-22.2	-22	-21.9	-21.9	-21.9	-21.9	-21.6	-20.6	-20.1	-21.7	-22.7	-22.8	-22.9	-22.8	-22.6	-22.3	-22.3	-22.3	-22.3	-22.3	-22	-21	-20.6	-22.2	-23.1
R00400	Pyruvate + L-Aspartate <=> L-Alanine + Oxaloacetate	0.7	-11.1	-10.1	-10.4	-13.8	-17.7	-19.1	-19.3	-19.2	-18.7	-17.9	-17.7	-17.7	-17.7	-17.7	-11.5	-10.4	-10.9	-14.5	-18.3	-19.5	-19.7	-19.6	-19	-18.3	-18.2	-18.2	-18.2	-18.2	-11.8	-10.8	-11.4	-15.2	-18.9	-19.9	-20.1	-19.9	-19.3	-18.7	-18.6	-18.6	-18.6	-18.6	-12.2	-11.2	-12	-15.9	-19.4
R00369	Pyruvate + Glycine <=> L-Alanine + Glyoxylate	1.6	-13.8	-13.8	-14.1	-14.3	-14.3	-14.3	-14.3	-14.2	-13.5	-12.5	-12.2	-12.2	-12.2	-12.2	-14.2	-14.2	-14.5	-14.7	-14.7	-14.7	-14.7	-14.5	-13.7	-12.8	-12.6	-12.6	-12.6	-12.6	-14.5	-14.6	-14.9	-15	-15.1	-15.1	-15	-14.8	-13.9	-13.1	-13	-13	-13	-13	-14.9	-15	-15.3	-15.4	-15.4
R00396	Pyruvate + Ammonia + H2 <=> L-Alanine + H2O	3	-31.5	-31.8	-32.6	-33	-33	-33	-33	-32.8	-31.8	-30.6	-30.3	-30.2	-30.2	-30.2	-30.9	-31.2	-31.9	-32.3	-32.3	-32.3	-32.3	-32	-30.9	-29.8	-29.6	-29.6	-29.6	-29.6	-30.2	-30.5	-31.3	-31.6	-31.6	-31.6	-31.6	-31.3	-30	-29.1	-28.9	-28.9	-28.9	-28.9	-29.5	-29.9	-30.6	-30.9	-31
R09107	N-Acetyl-L-citrulline + H2O <=> Acetate + L-Citrulline	4	-48	-51	-54	-58	-62	-65	-67	-67	-69	-73	-78	-84	-89	-95	-48	-52	-55	-59	-63	-66	-68	-68	-70	-74	-80	-86	-91	-97	-49	-52	-56	-60	-64	-67	-68	-69	-71	-76	-82	-87	-93	-99	-50	-53	-57	-61	-65
R00259	Acetyl-CoA + L-Glutamate <=> CoA + N-Acetyl-L-glutamate	3.4	-49.4	-45.7	-41.3	-38.3	-37.2	-37.3	-41.8	-47.2	-52	-54.1	-54.5	-54.5	-54.5	-54.5	-49.7	-45.9	-41.5	-38.7	-37.5	-38.2	-42.9	-48.5	-53	-54.7	-55	-55	-55	-55	-50.1	-46.2	-41.7	-39	-37.9	-39.1	-44.1	-49.7	-53.9	-55.3	-55.5	-55.5	-55.5	-55.5	-50.4	-46.4	-41.9	-39.3	-38.2
R07245	Carbamoyl phosphate + N-Acetylornithine <=> Orthophosphate + N-Acetyl-L-citrulline	4	-10	-19	-26	-29	-30	-32	-34	-36	-36	-35	-31	-27	-26	-26	-10	-19	-27	-30	-31	-32	-35	-36	-36	-35	-31	-27	-26	-26	-11	-20	-27	-30	-31	-33	-36	-37	-36	-34	-30	-27	-27	-27	-11	-21	-28	-31	-32
R02283	N-Acetyl-L-glutamate 5-semialdehyde + L-Glutamate <=> N-Acetylornithine + 2-Oxoglutarate	3.4	-25.3	-22.7	-20.3	-20.6	-21.1	-20.2	-19	-18.7	-17.9	-15.6	-14.3	-14.1	-14.1	-14.1	-25.7	-23	-20.7	-21.1	-21.4	-20.4	-19.4	-19	-18	-15.7	-14.6	-14.5	-14.5	-14.5	-26.1	-23.3	-21.1	-21.6	-21.8	-20.7	-19.7	-19.4	-18.1	-15.8	-15	-14.9	-14.8	-14.8	-26.5	-23.6	-21.6	-22.1	-22.2
R03443	N-Acetyl-L-glutamate 5-phosphate + H2 <=> N-Acetyl-L-glutamate 5-semialdehyde + Orthophosphate	3.3	-59.5	-57.6	-56.6	-55.7	-54.9	-53.4	-51.9	-51.6	-51.5	-51.5	-51.8	-53.7	-58.2	-63.8	-59.6	-57.7	-56.7	-55.7	-55	-53.3	-51.9	-51.6	-51.5	-51.6	-52	-54.4	-59.4	-65.1	-59.7	-57.7	-56.8	-55.8	-54.9	-53.1	-51.8	-51.6	-51.5	-51.6	-52.3	-55.2	-60.5	-66.4	-59.8	-57.8	-56.8	-55.8	-54.9
R02649	ATP + N-Acetyl-L-glutamate <=> ADP + N-Acetyl-L-glutamate 5-phosphate	3.1	-10.8	-8.8	-10.6	-10.7	-6.2	0.7	4	4.5	4.6	4.6	4.6	4.2	1.9	-4.7	-11.1	-9.2	-11.1	-10.9	-6	0.8	3.7	4.1	4.1	4.1	4.1	3.5	0.1	-7	-11.5	-9.7	-11.6	-11.1	-5.8	0.8	3.3	3.6	3.7	3.7	3.6	2.7	-1.9	-9.1	-11.8	-10.1	-12.1	-11.3	-5.7
R00149	2 ATP + Ammonia + CO2 + H2O <=> 2 ADP + Orthophosphate + Carbamoyl phosphate	4	4	7	0	-12	-21	-27	-39	-59	-79	-97	-115	-135	-161	-197	3	6	-2	-13	-23	-29	-42	-62	-83	-101	-119	-140	-170	-207	3	5	-3	-15	-24	-31	-45	-66	-87	-105	-124	-146	-178	-216	2	4	-5	-16	-26
R00551	L-Arginine + H2O <=> L-Ornithine + Urea	6	-76	-75	-74	-74	-74	-74	-74	-74	-73	-73	-77	-81	-83	-84	-77	-76	-75	-75	-75	-75	-75	-74	-74	-74	-79	-83	-84	-84	-77	-76	-76	-75	-75	-75	-75	-75	-74	-76	-80	-84	-85	-85	-78	-77	-76	-76	-76
R01954	ATP + L-Citrulline + L-Aspartate <=> AMP + Diphosphate + N-(L-Arginino)succinate	1.5	-23.5	-19.4	-15.9	-16.2	-17.8	-21.3	-31.2	-42.4	-53	-60.8	-67.3	-76.1	-90.5	-108.1	-24.1	-19.9	-16.5	-17	-18.5	-22.8	-33.1	-44.5	-54.9	-62.5	-69.3	-79.3	-94.9	-112.9	-24.6	-20.3	-17.1	-17.7	-19.3	-24.3	-35	-46.6	-56.8	-64.2	-71.4	-82.7	-99.4	-117.6	-25.1	-20.8	-17.7	-18.5	-20
R01398	Carbamoyl phosphate + L-Ornithine <=> Orthophosphate + L-Citrulline	2.9	-33.7	-41.6	-49.4	-52.4	-52.9	-53.5	-55.4	-56.8	-57.7	-57.7	-54.3	-50.7	-49.6	-49.4	-34.2	-42.3	-50	-52.8	-53.2	-53.9	-56	-57.2	-58.1	-57.6	-53.8	-50.6	-49.8	-49.7	-34.7	-43	-50.6	-53.2	-53.6	-54.4	-56.5	-57.6	-58.5	-57.4	-53.3	-50.5	-49.9	-49.9	-35.2	-43.6	-51.2	-53.5	-54
R01086	N-(L-Arginino)succinate <=> Fumarate + L-Arginine	2.9	-22.9	-22.6	-22	-22.9	-25.6	-26.6	-26.8	-26.7	-26.1	-25.5	-25.3	-24.9	-24.4	-24.3	-23.6	-23.2	-22.7	-23.8	-26.4	-27.4	-27.5	-27.3	-26.6	-26.1	-25.9	-25.4	-25	-25	-24.2	-23.9	-23.3	-24.7	-27.3	-28.1	-28.2	-28	-27.2	-26.8	-26.5	-26	-25.6	-25.6	-24.9	-24.6	-24.1	-25.6	-28.1
R00669	N-Acetylornithine + H2O <=> Acetate + L-Ornithine	3.5	-23.6	-27.8	-30.9	-34.9	-39.3	-43.7	-45.9	-46.3	-46.9	-49.7	-54.8	-60.5	-66.2	-71.9	-24.3	-28.6	-31.8	-35.9	-40.3	-44.7	-46.7	-47.1	-47.9	-51.2	-56.6	-62.3	-68.1	-73.9	-25.1	-29.3	-32.6	-36.8	-41.4	-45.7	-47.4	-47.8	-48.8	-52.7	-58.3	-64.2	-70.1	-76	-25.8	-30.1	-33.5	-37.8	-42.5
R00578	ATP + L-Aspartate + L-Glutamine + H2O <=> AMP + Diphosphate + L-Asparagine + L-Glutamate	4	-77	-74	-74	-77	-81	-85	-95	-107	-118	-129	-140	-153	-170	-188	-78	-75	-75	-78	-82	-87	-98	-109	-121	-132	-144	-158	-175	-193	-79	-76	-76	-80	-84	-89	-100	-112	-123	-135	-147	-162	-180	-198	-80	-77	-78	-81	-85
R00483	ATP + L-Aspartate + Ammonia <=> AMP + Diphosphate + L-Asparagine	4	-18	-20	-26	-33	-39	-44	-54	-64	-74	-80	-86	-93	-106	-123	-19	-21	-27	-34	-40	-45	-55	-66	-75	-81	-87	-96	-110	-127	-19	-22	-28	-35	-41	-47	-57	-68	-77	-83	-89	-99	-114	-132	-20	-23	-29	-36	-41
R00482	ATP + L-Aspartate + Ammonia <=> ADP + Orthophosphate + L-Asparagine	3.5	-25.7	-27	-33.3	-39.8	-43.3	-42.3	-43.7	-48.2	-51.5	-51.9	-52.2	-54.8	-63.9	-80.9	-26.3	-27.8	-34.3	-40.8	-43.9	-42.9	-44.7	-49.4	-52.2	-52.5	-53	-56.6	-67.9	-85.9	-26.9	-28.6	-35.3	-41.7	-44.5	-43.5	-45.8	-50.5	-52.9	-53.1	-54	-58.8	-72.3	-90.8	-27.5	-29.4	-36.2	-42.6	-45.1
R00355	Oxaloacetate + L-Glutamate <=> L-Aspartate + 2-Oxoglutarate	0.5	-32.6	-32.7	-31.7	-29.7	-27	-25.8	-25.6	-25.6	-26	-26.5	-26.6	-26.6	-26.6	-26.6	-33	-33.1	-32	-29.8	-27.2	-26.1	-26	-26.1	-26.4	-26.8	-26.9	-26.9	-26.9	-26.9	-33.4	-33.4	-32.3	-30	-27.4	-26.5	-26.4	-26.5	-26.9	-27.2	-27.3	-27.3	-27.3	-27.3	-33.8	-33.8	-32.6	-30.2	-27.7
R01135	GTP + IMP + L-Aspartate <=> GDP + Orthophosphate + N6-(1,2-Dicarboxyethyl)-AMP	2.1	-19.5	-12.1	-5.5	-2.2	-10.8	-20.8	-30.4	-41.2	-51.4	-57.9	-58.1	-58.4	-62.5	-67.7	-19.9	-12.4	-5.8	-3	-12.2	-22.2	-32.1	-43.1	-53.2	-58.5	-58.5	-59.5	-64.2	-69.1	-20.3	-12.8	-6.1	-3.9	-13.7	-23.6	-33.8	-45	-54.8	-59	-58.9	-60.8	-65.7	-70.3	-20.7	-13.1	-6.4	-4.8	-15.1
R00127	ATP + AMP <=> 2 ADP	0.16	-40.68	-34.22	-34.09	-33.56	-30.55	-26.16	-23.47	-22.97	-22.91	-22.89	-22.73	-21.8	-21.99	-28.85	-40.93	-34.55	-34.55	-33.81	-30.65	-26.18	-23.69	-23.26	-23.21	-23.18	-22.95	-21.92	-23.69	-31.26	-41.19	-34.9	-34.99	-34.05	-30.75	-26.22	-23.93	-23.56	-23.52	-23.48	-23.15	-22.22	-25.79	-33.47	-41.44	-35.25	-35.42	-34.28	-30.83
R01083	N6-(1,2-Dicarboxyethyl)-AMP <=> Fumarate + AMP	1.4	-33.6	-32.2	-29.2	-29.3	-26.5	-22.4	-21	-20.9	-20.8	-20.7	-19.7	-17.4	-16.7	-19	-34.2	-32.8	-29.8	-30.1	-26.9	-23	-21.8	-21.7	-21.6	-21.4	-20.1	-17.8	-17.7	-20.9	-34.9	-33.4	-30.4	-30.9	-27.3	-23.6	-22.6	-22.5	-22.5	-22.1	-20.5	-18.4	-19	-22.9	-35.5	-33.9	-31	-31.6	-27.7
R00200	ADP + Phosphoenolpyruvate <=> ATP + Pyruvate	0.4	-57.9	-59	-57.8	-57.2	-57	-56.3	-52.8	-47.5	-41.8	-36.1	-30.4	-24.3	-16.3	-3.9	-58.3	-59.3	-58.1	-57.5	-57.3	-56.4	-52.6	-47.1	-41.3	-35.5	-29.7	-23.3	-14.1	-1.2	-58.6	-59.7	-58.4	-57.8	-57.6	-56.5	-52.3	-46.7	-40.8	-34.9	-28.9	-22.1	-11.6	1.4	-59	-60	-58.7	-58.1	-57.9
R03182	ATP + 7,8-Diaminononanoate + CO2 <=> ADP + Orthophosphate + Dethiobiotin	7	48	40	27	14	1	-8	-20	-33	-45	-54	-61	-69	-82	-100	47	39	26	12	0	-10	-22	-35	-47	-56	-63	-72	-86	-105	47	38	25	11	-2	-12	-25	-37	-49	-58	-65	-75	-91	-110	46	37	23	9	-3
R03231	S-Adenosyl-L-methionine + 8-Amino-7-oxononanoate <=> S-Adenosyl-4-methylthio-2-oxobutanoate + 7,8-Diaminononanoate	5e-12	-29.4469	-28.1463	-25.6088	-24.5039	-23.5041	-22.9957	-23.5041	-25.1956	-25.7161	-24.6225	-24.0048	-23.9116	-23.8985	-23.9009	-29.7953	-28.4357	-25.911	-24.839	-23.816	-23.3898	-24.0483	-25.7431	-25.9686	-24.8319	-24.3563	-24.2899	-24.2808	-24.2844	-30.143	-28.7256	-26.2181	-25.1714	-24.1352	-23.793	-24.6092	-26.2491	-26.1902	-25.0768	-24.7176	-24.6691	-24.6637	-24.6677	-30.4899	-29.016	-26.53	-25.5011	-24.4619
R10699	L-Lysine + 8-Amino-7-oxononanoate <=> L-2-Aminoadipate 6-semialdehyde + 7,8-Diaminononanoate	1.8	-15.1	-15.8	-17.5	-17.9	-16.9	-16.4	-16.9	-18.7	-20	-21.2	-21.9	-22	-22	-22	-15.5	-16.2	-17.9	-18.3	-17.2	-16.8	-17.4	-19.3	-20.5	-21.8	-22.3	-22.4	-22.4	-22.4	-15.9	-16.7	-18.4	-18.6	-17.5	-17.2	-18	-19.8	-21.1	-22.3	-22.7	-22.7	-22.7	-22.7	-16.3	-17.1	-18.8	-19	-17.9
R10866	Acetyl-CoA + CO2 + H2 <=> Pyruvate + CoA	4	33	32	30	26	22	18	13	7	2	-4	-10	-16	-21	-27	33	33	30	26	21	18	12	7	1	-5	-11	-17	-22	-28	33	33	30	26	21	17	12	6	0	-6	-12	-18	-24	-30	33	33	30	25	21
R10092	CO2 + H2O <=> HCO3- + H+	3.1	5	4.9	4.1	0.9	-4.4	-10	-15.7	-21.4	-27.3	-34.4	-44.1	-55.3	-66.7	-78.1	4.8	4.7	3.8	0.3	-5	-10.8	-16.6	-22.4	-28.5	-36.1	-46.4	-57.9	-69.4	-81	4.6	4.5	3.5	-0.2	-5.7	-11.6	-17.5	-23.4	-29.7	-37.9	-48.7	-60.4	-72.2	-84	4.4	4.3	3.1	-0.8	-6.4
R00742	ATP + Acetyl-CoA + HCO3- <=> ADP + Orthophosphate + Malonyl-CoA	1.5	-34.4	-27.5	-27.4	-31.5	-38.5	-38.5	-40	-44.8	-50.3	-54.7	-56.6	-59	-65.9	-78.1	-34.8	-28.1	-28.1	-32.7	-39.3	-39.1	-41.1	-46.1	-51.6	-55.7	-57.4	-60.5	-69	-81.7	-35.3	-28.6	-28.8	-33.8	-40	-39.7	-42.2	-47.5	-52.9	-56.6	-58.3	-62.3	-72.2	-85.2	-35.8	-29.2	-29.5	-34.9	-40.7
R00199	ATP + Pyruvate + H2O <=> AMP + Phosphoenolpyruvate + Orthophosphate	0.5	-27.3	-29.1	-31.8	-34.1	-36.7	-39.3	-46.7	-57.4	-68.7	-80.2	-92.1	-106.9	-127.4	-150.8	-28.2	-30.1	-32.8	-35.2	-37.7	-40.8	-48.9	-59.9	-71.4	-83.1	-95.5	-111.6	-133.3	-157.2	-29.1	-31.1	-33.8	-36.3	-38.8	-42.3	-51.1	-62.4	-74.1	-86.1	-99	-116.6	-139.3	-163.4	-30.1	-32.1	-34.8	-37.4	-39.9
R00345	H2O + Phosphoenolpyruvate + CO2 <=> Orthophosphate + Oxaloacetate	3.1	-44	-42.2	-44.5	-49.3	-53.8	-56.4	-59.8	-65	-70.7	-76.4	-82.4	-90	-100.2	-111.5	-44.3	-42.6	-45.2	-50	-54.5	-57.1	-60.8	-66.2	-72	-77.8	-84.1	-92.3	-103	-114.5	-44.6	-43.1	-45.8	-50.7	-55.2	-57.8	-61.8	-67.4	-73.3	-79.2	-85.8	-94.7	-105.8	-117.6	-45	-43.5	-46.4	-51.5	-55.8
R00206	ATP + Pyruvate + Orthophosphate <=> AMP + Phosphoenolpyruvate + Diphosphate	0.5	8.5	8.5	8.5	7	4.4	-2	-14.2	-25.9	-37.3	-48.7	-60.1	-71.2	-82.6	-94.8	7.9	7.9	7.8	6.2	3.5	-3.7	-16.2	-28	-39.6	-51.2	-62.7	-74.1	-85.8	-98.3	7.3	7.3	7.1	5.4	2.6	-5.5	-18.1	-30.1	-41.9	-53.7	-65.4	-77	-89.1	-101.6	6.7	6.7	6.4	4.5	1.7
R00402	Fumarate + H2 <=> Succinate	4	-83	-83	-83	-81	-77	-75	-74	-74	-74	-74	-74	-74	-74	-74	-83	-83	-83	-80	-76	-74	-74	-74	-74	-74	-74	-74	-74	-74	-83	-83	-82	-80	-76	-74	-73	-73	-73	-73	-73	-73	-73	-73	-82	-82	-82	-79	-75
R00344	ATP + Pyruvate + HCO3- <=> ADP + Orthophosphate + Oxaloacetate	0.7	-36.7	-33.7	-36.5	-38.6	-38.1	-35.7	-36.9	-41.8	-47.2	-51.6	-53.5	-55.9	-62.9	-75.1	-37.2	-34.4	-37.3	-39.2	-38.6	-36.3	-38	-43.1	-48.6	-52.6	-54.4	-57.5	-65.9	-78.7	-37.8	-35	-38	-39.9	-39	-36.9	-39.2	-44.5	-49.9	-53.6	-55.3	-59.3	-69.2	-82.2	-38.3	-35.7	-38.8	-40.5	-39.5
R00352	ATP + Citrate + CoA <=> ADP + Orthophosphate + Acetyl-CoA + Oxaloacetate	0.4	-59.6	-56.8	-60.9	-65.6	-63.8	-58.2	-54.2	-53.4	-53.3	-53.3	-53.6	-55.8	-62.6	-74	-60.6	-58	-62.3	-66.8	-64.5	-58.7	-55.1	-54.4	-54.3	-54.4	-54.9	-57.8	-66	-77.5	-61.6	-59.2	-63.7	-68	-65.3	-59.3	-56	-55.5	-55.4	-55.5	-56.2	-60.1	-69.7	-80.7	-62.6	-60.4	-65.1	-69.1	-66
R01322	ATP + Citrate + CoA <=> ADP + Orthophosphate + (3S)-Citryl-CoA	2	-26.4	-26	-32.6	-40.3	-39.8	-34.1	-29.9	-29.1	-29.1	-29.1	-29.4	-31.6	-38.4	-49.8	-27	-26.7	-33.7	-41.2	-40.3	-34.4	-30.7	-30	-30	-30	-30.5	-33.4	-41.7	-53.2	-27.5	-27.5	-34.7	-42.1	-40.8	-34.8	-31.5	-30.9	-30.9	-31	-31.7	-35.6	-45.1	-56.1	-28.1	-28.3	-35.8	-42.9	-41.3
R01325	cis-Aconitate + H2O <=> Citrate	1.1	-30.3	-28.5	-24.9	-21.6	-21.7	-22.2	-22.3	-22.3	-22.3	-22.3	-22.3	-22.3	-22.4	-23.2	-30.4	-28.5	-24.9	-21.6	-21.9	-22.4	-22.4	-22.4	-22.4	-22.4	-22.4	-22.4	-22.6	-23.9	-30.6	-28.6	-24.8	-21.6	-22	-22.5	-22.5	-22.5	-22.5	-22.5	-22.5	-22.6	-22.9	-24.8	-30.8	-28.6	-24.8	-21.7	-22.2
R00405	ATP + Succinate + CoA <=> ADP + Orthophosphate + Succinyl-CoA	1.3	-38	-31.2	-31.2	-35.5	-43.1	-42.3	-39	-38.3	-38.2	-38.3	-38.6	-40.8	-47.6	-59.8	-38.5	-31.8	-31.9	-36.7	-43.9	-42.4	-39.3	-38.7	-38.7	-38.7	-39.2	-42.2	-50.6	-63.3	-39	-32.3	-32.6	-37.8	-44.7	-42.4	-39.6	-39.1	-39.1	-39.2	-39.9	-43.8	-53.7	-66.6	-39.5	-32.9	-33.3	-38.9	-45.3
R00354	(3S)-Citryl-CoA <=> Acetyl-CoA + Oxaloacetate	2	-44.6	-42.2	-39.7	-36.7	-35.3	-35.5	-35.6	-35.6	-35.6	-35.6	-35.6	-35.6	-35.6	-35.6	-45.2	-42.9	-40.2	-37.2	-35.8	-35.9	-36	-36	-36	-36	-36	-36	-36	-36	-45.9	-43.5	-40.7	-37.7	-36.3	-36.3	-36.3	-36.3	-36.3	-36.3	-36.3	-36.3	-36.3	-36.3	-46.5	-44.1	-41.2	-38.2	-36.7
R01900	Isocitrate <=> cis-Aconitate + H2O	1.1	2.6	0.8	-2.9	-6.8	-10	-10.9	-11	-11	-11	-11	-11	-11	-11	-11	2.4	0.5	-3.3	-7.3	-10.3	-11.1	-11.1	-11.2	-11.2	-11.2	-11.2	-11.2	-11.2	-11.2	2.2	0.1	-3.7	-7.7	-10.6	-11.2	-11.3	-11.3	-11.3	-11.3	-11.3	-11.3	-11.3	-11.3	1.9	-0.2	-4.1	-8.2	-10.8
R01082	(S)-Malate <=> Fumarate + H2O	0.28	-3.65	-3.6	-3.38	-4.27	-6.83	-7.83	-7.97	-7.98	-7.98	-7.98	-7.98	-7.98	-7.98	-7.98	-3.84	-3.78	-3.57	-4.65	-7.17	-8.05	-8.16	-8.17	-8.17	-8.17	-8.17	-8.17	-8.17	-8.17	-4.03	-3.97	-3.77	-5.03	-7.5	-8.26	-8.35	-8.36	-8.37	-8.37	-8.37	-8.37	-8.37	-8.37	-4.22	-4.15	-3.97	-5.42	-7.8
R00342	Oxaloacetate + H2 <=> (S)-Malate	3	-55.6	-54.8	-51.8	-47.2	-43.5	-42.3	-42.2	-42.1	-42.1	-42.1	-42.1	-42.1	-42.1	-42.1	-55.2	-54.4	-51.2	-46.5	-42.9	-41.9	-41.8	-41.8	-41.8	-41.8	-41.8	-41.8	-41.8	-41.8	-54.8	-53.9	-50.6	-45.8	-42.4	-41.5	-41.4	-41.4	-41.4	-41.4	-41.4	-41.4	-41.4	-41.4	-54.4	-53.4	-49.9	-45.1	-41.9
R00267	2-Oxoglutarate + CO2 + H2 <=> Isocitrate	4	6	6	8	10	11	7	1	-4	-10	-16	-21	-27	-33	-39	6	7	8	11	11	7	1	-5	-10	-16	-22	-28	-34	-39	7	8	9	12	12	7	1	-5	-11	-16	-22	-28	-34	-40	8	8	10	13	12
R01197	Succinyl-CoA + CO2 + H2 <=> 2-Oxoglutarate + CoA	5	20	16	12	11	14	13	8	3	-3	-9	-14	-20	-26	-32	20	16	12	11	14	13	8	2	-4	-10	-15	-21	-27	-33	20	16	12	11	15	12	7	1	-5	-11	-17	-22	-28	-34	20	16	12	12	15
R01196	Acetyl-CoA + CO2 + H2 <=> Pyruvate + CoA	4	33	32	30	26	22	18	13	7	2	-4	-10	-16	-21	-27	33	33	30	26	21	18	12	7	1	-5	-11	-17	-22	-28	33	33	30	26	21	17	12	6	0	-6	-12	-18	-24	-30	33	33	30	25	21
R07168	5,10-Methylenetetrahydrofolate + H2 <=> 5-Methyltetrahydrofolate	5	-69	-64	-59	-57	-57	-56	-56	-56	-56	-56	-56	-56	-56	-56	-69	-63	-58	-57	-56	-56	-56	-56	-56	-56	-56	-56	-56	-56	-68	-62	-58	-56	-56	-56	-56	-55	-55	-55	-55	-55	-55	-55	-68	-62	-57	-56	-55
R00943	Tetrahydrofolate + Formate + ATP <=> ADP + Orthophosphate + 10-Formyltetrahydrofolate	1.9	-41.8	-43.9	-50	-52.5	-48.6	-40.9	-36.6	-35.8	-35.7	-36.1	-37.8	-41.4	-48.6	-60.8	-42.4	-44.7	-50.9	-53	-48.6	-40.9	-37	-36.3	-36.3	-36.8	-38.8	-42.9	-51.5	-64.3	-43	-45.4	-51.7	-53.5	-48.6	-41	-37.5	-36.9	-36.9	-37.5	-39.9	-44.7	-54.7	-67.6	-43.5	-46.2	-52.5	-53.9	-48.6
R01655	10-Formyltetrahydrofolate + H+ <=> 5,10-Methenyltetrahydrofolate + H2O	0.9	-29.2	-23.4	-17.3	-13.1	-12.1	-10.7	-8.4	-7.6	-7.4	-7	-4.7	0.1	5.7	11.4	-29.3	-23.4	-17.2	-13.2	-12.2	-10.6	-8.3	-7.7	-7.5	-6.9	-4.1	1	6.8	12.6	-29.4	-23.4	-17.1	-13.3	-12.3	-10.5	-8.3	-7.7	-7.6	-6.8	-3.4	2	7.8	13.7	-29.5	-23.4	-17	-13.4	-12.4
R01220	5,10-Methenyltetrahydrofolate + H2 <=> 5,10-Methylenetetrahydrofolate	3.2	-0.1	-5.8	-11.5	-15	-15.8	-17.5	-20.1	-21	-21.2	-22.3	-26.1	-31.4	-37.1	-42.8	0.2	-5.6	-11.4	-14.7	-15.5	-17.5	-20	-20.7	-21	-22.4	-26.6	-32.2	-38	-43.8	0.5	-5.4	-11.2	-14.4	-15.2	-17.4	-19.8	-20.4	-20.8	-22.6	-27.2	-32.9	-38.8	-44.7	0.9	-5.2	-11.1	-14.1	-15
R00134	CO2 + H2 <=> Formate	4	19	19	18	17	13	8	2	-3	-9	-15	-20	-26	-32	-38	19	19	19	17	13	8	2	-4	-10	-15	-21	-27	-33	-39	19	19	19	18	13	8	2	-4	-10	-16	-22	-28	-34	-40	20	20	20	18	13
R07157	CO2 + H2 <=> CO + H2O	5	33	33	33	33	33	33	33	33	33	33	33	33	33	33	34	34	34	34	34	34	34	34	34	34	34	34	34	34	34	34	34	34	34	34	34	34	34	34	34	34	34	34	34	34	34	34	34
R04230	ATP + D-4'-Phosphopantothenate + L-Cysteine <=> AMP + Diphosphate + (R)-4'-Phosphopantothenoyl-L-cysteine	5	-83	-79	-76	-75	-73	-73	-83	-94	-104	-112	-118	-126	-136	-149	-83	-80	-77	-76	-74	-75	-85	-96	-106	-113	-120	-128	-139	-152	-84	-80	-77	-76	-74	-76	-86	-98	-108	-115	-122	-131	-143	-155	-85	-81	-78	-77	-74
R04231	CTP + D-4'-Phosphopantothenate + L-Cysteine <=> CMP + Diphosphate + (R)-4'-Phosphopantothenoyl-L-cysteine	5	-85	-85	-84	-82	-78	-76	-85	-95	-105	-113	-118	-121	-125	-131	-85	-86	-85	-82	-78	-77	-86	-97	-107	-115	-119	-122	-127	-133	-86	-86	-85	-82	-78	-79	-88	-100	-109	-116	-120	-123	-128	-135	-87	-87	-86	-83	-78
R02473	ATP + (R)-Pantoate + beta-Alanine <=> AMP + Diphosphate + Pantothenate	1.3	-79.2	-71.7	-68.6	-67.6	-65.3	-67.3	-77.1	-88.3	-99.5	-109.8	-117.6	-125.2	-135.3	-147.1	-79.7	-72.2	-69.2	-68.1	-65.8	-68.8	-79	-90.4	-101.8	-111.9	-119.5	-127.6	-138.4	-150.4	-80.1	-72.7	-69.8	-68.6	-66.3	-70.2	-80.9	-92.5	-104	-113.8	-121.4	-130.2	-141.5	-153.7	-80.6	-73.1	-70.4	-69	-66.8
R03269	(R)-4'-Phosphopantothenoyl-L-cysteine <=> Pantetheine 4'-phosphate + CO2	3.1	-71.1	-71	-70.4	-68.5	-66	-62.9	-61.3	-61.1	-61.1	-61	-61	-61	-61	-61	-71.7	-71.6	-71	-69	-66.4	-63.3	-61.9	-61.8	-61.7	-61.7	-61.6	-61.6	-61.6	-61.6	-72.4	-72.3	-71.6	-69.5	-66.8	-63.7	-62.6	-62.4	-62.4	-62.3	-62.3	-62.3	-62.3	-62.3	-73.1	-73	-72.2	-70	-67.1
R03018	ATP + Pantothenate <=> ADP + D-4'-Phosphopantothenate	4	-30	-27	-28	-30	-29	-27	-28	-33	-39	-44	-50	-56	-64	-77	-31	-27	-29	-30	-30	-28	-29	-34	-40	-46	-52	-58	-68	-81	-31	-27	-29	-31	-30	-28	-30	-36	-41	-47	-53	-60	-71	-85	-31	-28	-30	-31	-30
R00130	ATP + Dephospho-CoA <=> ADP + CoA	2.9	20.7	15.7	7.2	-0.4	-4.1	-7.2	-12.3	-17.9	-23.2	-26.7	-27.7	-28.1	-30.4	-37.1	20.3	15.1	6.4	-1.1	-4.7	-8.2	-13.5	-19.1	-24.3	-27.4	-28.1	-28.8	-32.2	-39.3	19.9	14.5	5.6	-1.9	-5.4	-9.2	-14.6	-20.3	-25.4	-28	-28.6	-29.6	-34.2	-41.3	19.5	13.9	4.9	-2.6	-6.1
R00489	L-Aspartate <=> beta-Alanine + CO2	6	-85	-83	-78	-74	-71	-66	-61	-55	-48	-39	-32	-26	-20	-14	-86	-84	-79	-74	-71	-66	-61	-55	-47	-39	-31	-25	-20	-14	-87	-84	-79	-75	-71	-66	-61	-54	-47	-38	-31	-25	-19	-13	-87	-85	-80	-75	-72
R01214_2	L-Valine + 2-Oxoglutarate <=> 3-Methyl-2-oxobutanoic acid + L-Glutamate	3.5	-24.4	-25.4	-25.6	-23.4	-22.1	-21.9	-21.8	-21.9	-22.2	-22.8	-23	-23.1	-23.1	-23.1	-24.8	-25.8	-25.9	-23.7	-22.4	-22.2	-22.2	-22.3	-22.7	-23.3	-23.4	-23.4	-23.4	-23.4	-25.2	-26.2	-26.2	-23.9	-22.7	-22.6	-22.6	-22.7	-23.2	-23.7	-23.8	-23.8	-23.8	-23.8	-25.6	-26.6	-26.4	-24.1	-23.1
R01226	5,10-Methylenetetrahydrofolate + 3-Methyl-2-oxobutanoic acid + H2O <=> Tetrahydrofolate + 2-Dehydropantoate	5	-29	-23	-19	-17	-17	-17	-16	-16	-16	-15	-12	-10	-10	-10	-29	-24	-19	-18	-17	-17	-17	-17	-16	-15	-12	-11	-10	-10	-29	-24	-20	-18	-18	-17	-17	-17	-17	-15	-12	-11	-11	-11	-30	-24	-20	-19	-18
R03035	ATP + Pantetheine 4'-phosphate <=> Diphosphate + Dephospho-CoA	5	-74	-70	-63	-57	-52	-49	-46	-41	-36	-29	-24	-18	-11	0	-74	-70	-63	-57	-52	-49	-46	-41	-35	-29	-23	-17	-9	3	-75	-70	-63	-57	-52	-50	-46	-40	-34	-28	-22	-16	-7	7	-75	-70	-63	-57	-52
R02472	2-Dehydropantoate + H2 <=> (R)-Pantoate	4	-36	-36	-35	-33	-32	-32	-32	-32	-32	-32	-32	-32	-32	-35	-35	-35	-34	-32	-31	-31	-31	-31	-31	-31	-31	-32	-32	-36	-35	-35	-34	-32	-31	-31	-31	-31	-31	-31	-31	-31	-33	-37	-35	-34	-33	-31	-31
R04439	(S)-2-Acetolactate + H2 <=> (R)-2,3-Dihydroxy-3-methylbutanoate	3	-33.4	-33.4	-32.9	-31.9	-31.5	-31.4	-31.4	-31.4	-31.4	-31.4	-31.3	-30.4	-28.4	-27.5	-33	-33	-32.5	-31.5	-31.1	-31	-31	-31	-31	-31	-30.8	-29.7	-27.7	-27	-32.6	-32.6	-32.1	-31	-30.7	-30.7	-30.7	-30.7	-30.7	-30.6	-30.3	-28.8	-27	-26.6	-32.3	-32.2	-31.6	-30.6	-30.3
R08331	2-Oxoadipate + Acetyl-CoA + H2O <=> (R)-(Homo)2-citrate + CoA	2	-43.5	-43.3	-42.2	-41.2	-41.4	-43.5	-48.6	-54.2	-59.9	-65.6	-71.3	-77.1	-83.6	-92.4	-43.9	-43.7	-42.5	-41.5	-41.9	-44.5	-49.8	-55.5	-61.3	-67.1	-72.9	-78.9	-85.9	-95.5	-44.3	-44	-42.8	-41.9	-42.5	-45.5	-51	-56.8	-62.7	-68.6	-74.6	-80.7	-88.3	-98.7	-44.7	-44.4	-43.1	-42.3	-43.1
R08332	2-Oxopimelate + Acetyl-CoA + H2O <=> (R)-(Homo)3-citrate + CoA	1.3	-38.1	-37.9	-37.1	-36.1	-36.2	-38.1	-43.1	-48.7	-54.4	-60.1	-65.8	-71.6	-78.1	-87	-38.5	-38.3	-37.4	-36.5	-36.7	-39	-44.3	-50	-55.8	-61.6	-67.5	-73.4	-80.4	-90	-38.8	-38.6	-37.7	-36.9	-37.2	-40.1	-45.5	-51.4	-57.2	-63.1	-69.1	-75.2	-82.8	-93.2	-39.2	-39	-38	-37.3	-37.8
R08217	7-Mercaptoheptanoylthreonine + ATP <=> Coenzyme B + ADP	1.3	-22.7	-21	-23	-24.9	-24.9	-24.1	-27	-32.3	-38.2	-44.6	-50.8	-56.9	-65	-77.3	-23	-21.4	-23.6	-25.3	-25.3	-24.7	-28.1	-33.6	-39.6	-46.2	-52.4	-58.8	-68.1	-80.9	-23.4	-21.9	-24.1	-25.8	-25.6	-25.4	-29.2	-34.9	-41.1	-47.8	-54.1	-60.9	-71.4	-84.4	-23.7	-22.3	-24.6	-26.3	-26
R08323	7-Mercaptoheptanoic acid + L-Threonine + ATP <=> 7-Mercaptoheptanoylthreonine + ADP + Orthophosphate	3	-73.8	-68.2	-65.9	-62.9	-59.1	-53.6	-53.6	-58.1	-61.8	-63.1	-63.6	-65.7	-72.6	-84.8	-74.3	-68.7	-66.3	-63.3	-59.3	-54	-54.7	-59.3	-62.7	-63.7	-64.3	-67.3	-75.7	-88.4	-74.8	-69.2	-66.8	-63.7	-59.4	-54.4	-55.8	-60.4	-63.6	-64.4	-65.2	-69.1	-79	-91.9	-75.3	-69.7	-67.3	-64	-59.6
R08214	(-)-threo-Iso(homo)2-citrate <=> 2-Oxopimelate + CO2 + H2	4	-50	-50	-51	-51	-49	-45	-39	-33	-28	-22	-16	-11	-5	1	-51	-52	-52	-52	-50	-45	-40	-34	-28	-22	-16	-11	-5	1	-53	-53	-53	-53	-51	-46	-40	-34	-28	-22	-16	-11	-5	1	-54	-54	-55	-54	-52
R08215	(-)-threo-Iso(homo)3-citrate <=> 2-Oxosuberate + CO2 + H2	4	-50	-50	-50	-51	-49	-45	-39	-33	-28	-22	-16	-11	-5	1	-51	-51	-52	-52	-50	-45	-40	-34	-28	-22	-16	-11	-5	1	-52	-52	-53	-53	-51	-46	-40	-34	-28	-22	-16	-11	-5	1	-53	-54	-54	-54	-52
R08328	2-Oxosuberate <=> 7-Oxoheptanoic acid + CO2	3.1	-76.4	-76.2	-74.6	-69.6	-62.8	-56.8	-51.1	-45.4	-39.6	-33.9	-28.2	-22.5	-16.8	-11.1	-77.1	-76.8	-75.1	-69.8	-62.9	-56.9	-51	-45.2	-39.4	-33.6	-27.8	-22	-16.2	-10.4	-77.7	-77.5	-75.6	-70	-63.1	-56.9	-51	-45.1	-39.2	-33.3	-27.4	-21.5	-15.6	-9.7	-78.4	-78.1	-76	-70.1	-63.2
R10392	(R)-(Homo)2-citrate <=> cis-(Homo)2-aconitate + H2O	1.9	-6.9	-8	-10.8	-12.2	-11.8	-11.2	-11	-11	-11	-11	-11	-10.9	-10.2	-7	-7.1	-8.3	-11.2	-12.4	-11.9	-11.3	-11.2	-11.2	-11.2	-11.2	-11.2	-11	-9.9	-6	-7.3	-8.6	-11.5	-12.6	-12	-11.5	-11.4	-11.4	-11.4	-11.4	-11.4	-11.1	-9.4	-4.9	-7.5	-8.9	-11.8	-12.8	-12.2
R10395	(R)-(Homo)3-citrate <=> cis-(Homo)3-aconitate + H2O	1.9	-6.8	-7.7	-10.5	-12.1	-11.9	-11.2	-11	-11	-11	-11	-11	-10.9	-10.2	-7	-7	-8	-10.8	-12.4	-12	-11.4	-11.2	-11.2	-11.2	-11.2	-11.2	-11	-9.9	-6	-7.2	-8.3	-11.1	-12.6	-12.1	-11.5	-11.4	-11.4	-11.4	-11.4	-11.4	-11.1	-9.4	-4.9	-7.4	-8.6	-11.5	-12.7	-12.2
R10393	cis-(Homo)2-aconitate + H2O <=> (-)-threo-Iso(homo)2-citrate	1.9	-11.8	-10.7	-7.8	-6.3	-6.8	-7.5	-7.7	-7.7	-7.7	-7.7	-7.7	-7.7	-7.7	-7.7	-12	-10.8	-7.9	-6.5	-7.1	-7.8	-7.9	-7.9	-7.9	-7.9	-7.9	-7.9	-7.9	-7.9	-12.2	-10.9	-7.9	-6.7	-7.4	-8	-8.1	-8.1	-8.1	-8.1	-8.1	-8.1	-8.1	-8.1	-12.4	-11	-8	-6.9	-7.6
R10396	cis-(Homo)3-aconitate + H2O <=> (-)-threo-Iso(homo)3-citrate	1.9	-11.9	-11	-8.2	-6.4	-6.8	-7.5	-7.7	-7.7	-7.7	-7.7	-7.7	-7.7	-7.7	-7.7	-12.1	-11.1	-8.2	-6.6	-7	-7.7	-7.9	-7.9	-7.9	-7.9	-7.9	-7.9	-7.9	-7.9	-12.3	-11.2	-8.3	-6.8	-7.3	-8	-8.1	-8.1	-8.1	-8.1	-8.1	-8.1	-8.1	-8.1	-12.5	-11.3	-8.3	-7	-7.6
R04148	Nicotinate D-ribonucleotide + Dimethylbenzimidazole <=> Nicotinate + N1-(5-Phospho-alpha-D-ribosyl)-5,6-dimethylbenzimidazole + H+	4	-24	-24	-24	-25	-29	-35	-42	-48	-54	-60	-63	-65	-67	-69	-25	-24	-24	-25	-30	-36	-44	-50	-55	-61	-64	-66	-68	-69	-25	-25	-24	-26	-31	-38	-45	-51	-57	-62	-65	-67	-69	-70	-25	-25	-25	-27	-32
R04594	N1-(5-Phospho-alpha-D-ribosyl)-5,6-dimethylbenzimidazole + H2O <=> alpha-Ribazole + Orthophosphate	1.2	-61.1	-59.7	-59.3	-59.2	-59	-58	-56.4	-56	-56	-56	-56.2	-57.6	-61.2	-66.1	-61.7	-60.4	-59.9	-59.9	-59.7	-58.5	-57	-56.7	-56.6	-56.7	-57	-58.7	-62.7	-67.8	-62.3	-61.1	-60.6	-60.5	-60.3	-59	-57.6	-57.3	-57.2	-57.3	-57.7	-59.9	-64.3	-69.6	-63	-61.7	-61.3	-61.2	-60.9
R05705	FMN + H2 <=> Reduced FMN	4	-45	-45	-45	-46	-47	-49	-44	-34	-22	-11	-3	0	2	10	-44	-45	-45	-45	-47	-48	-43	-32	-20	-9	-1	1	4	14	-44	-44	-44	-45	-47	-48	-41	-30	-18	-7	0	2	6	17	-43	-44	-44	-44	-46
R05706	FMN + H2 <=> Reduced FMN	4	-45	-45	-45	-46	-47	-49	-44	-34	-22	-11	-3	0	2	10	-44	-45	-45	-45	-47	-48	-43	-32	-20	-9	-1	1	4	14	-44	-44	-44	-45	-47	-48	-41	-30	-18	-7	0	2	6	17	-43	-44	-44	-44	-46
R05808	Cobalt-sirohydrochlorin + S-Adenosyl-L-methionine <=> Cobalt-factor III + S-Adenosyl-L-homocysteine	100000	0	0	0	0	0	0	0	0	0	0	0	0	0	0	0	0	0	0	0	0	0	0	0	0	0	0	0	0	0	0	0	0	0	0	0	0	0	0	0	0	0	0	0	0	0	0	0
R05809	Cobalt-precorrin 3 + S-Adenosyl-L-methionine <=> Cobalt-precorrin 4 + S-Adenosyl-L-homocysteine	100000	0	0	0	0	0	0	0	0	0	0	0	0	0	0	0	0	0	0	0	0	0	0	0	0	0	0	0	0	0	0	0	0	0	0	0	0	0	0	0	0	0	0	0	0	0	0	0
R05810	Cobalt-precorrin 4 + S-Adenosyl-L-methionine <=> Cobalt-precorrin 5A + S-Adenosyl-L-homocysteine	100000	0	0	0	0	0	0	0	0	0	0	0	0	0	0	0	0	0	0	0	0	0	0	0	0	0	0	0	0	0	0	0	0	0	0	0	0	0	0	0	0	0	0	0	0	0	0	0
R07772	Cobalt-precorrin 5A + H2O <=> Cobalt-precorrin 5B + Acetaldehyde	100000	0	0	0	0	0	0	0	0	0	0	0	0	0	0	0	0	0	0	0	0	0	0	0	0	0	0	0	0	0	0	0	0	0	0	0	0	0	0	0	0	0	0	0	0	0	0	0
R07773	Cobalt-precorrin 5B + S-Adenosyl-L-methionine <=> Cobalt-precorrin 6 + S-Adenosyl-L-homocysteine	100000	0	0	0	0	0	0	0	0	0	0	0	0	0	0	0	0	0	0	0	0	0	0	0	0	0	0	0	0	0	0	0	0	0	0	0	0	0	0	0	0	0	0	0	0	0	0	0
R05812	Cobalt-precorrin 6 + H2 <=> Cobalt-dihydro-precorrin 6	100000	0	0	0	0	0	0	0	0	0	0	0	0	0	0	0	0	0	0	0	0	0	0	0	0	0	0	0	0	0	0	0	0	0	0	0	0	0	0	0	0	0	0	0	0	0	0	0
R07774	Cobalt-dihydro-precorrin 6 + S-Adenosyl-L-methionine <=> Cobalt-precorrin 7 + S-Adenosyl-L-homocysteine + CO2	100000	0	0	0	0	0	0	0	0	0	0	0	0	0	0	0	0	0	0	0	0	0	0	0	0	0	0	0	0	0	0	0	0	0	0	0	0	0	0	0	0	0	0	0	0	0	0	0
R07775	Cobalt-precorrin 7 + S-Adenosyl-L-methionine <=> Cobalt-precorrin 8 + S-Adenosyl-L-homocysteine	100000	0	0	0	0	0	0	0	0	0	0	0	0	0	0	0	0	0	0	0	0	0	0	0	0	0	0	0	0	0	0	0	0	0	0	0	0	0	0	0	0	0	0	0	0	0	0	0
R05814	Cobalt-precorrin 8 <=> Cobyrinate	100000	0	0	0	0	0	0	0	0	0	0	0	0	0	0	0	0	0	0	0	0	0	0	0	0	0	0	0	0	0	0	0	0	0	0	0	0	0	0	0	0	0	0	0	0	0	0	0
R05815	Cobyrinate + 2 L-Glutamine + 2 ATP + 2 H2O <=> Cob(II)yrinate a,c diamide + 2 L-Glutamate + 2 ADP + 2 Orthophosphate	100000	0	0	0	0	0	0	0	0	0	0	0	0	0	0	0	0	0	0	0	0	0	0	0	0	0	0	0	0	0	0	0	0	0	0	0	0	0	0	0	0	0	0	0	0	0	0	0
R05225	Adenosyl cobyrinate a,c diamide + 4 L-Glutamine + 4 ATP + 4 H2O <=> Adenosyl cobyrinate hexaamide + 4 L-Glutamate + 4 Orthophosphate + 4 ADP	100000	0	0	0	0	0	0	0	0	0	0	0	0	0	0	0	0	0	0	0	0	0	0	0	0	0	0	0	0	0	0	0	0	0	0	0	0	0	0	0	0	0	0	0	0	0	0	0
R07302	ATP + Adenosyl cobyrinate hexaamide + (R)-1-Aminopropan-2-ol <=> ADP + Orthophosphate + Adenosyl cobinamide	100000	0	0	0	0	0	0	0	0	0	0	0	0	0	0	0	0	0	0	0	0	0	0	0	0	0	0	0	0	0	0	0	0	0	0	0	0	0	0	0	0	0	0	0	0	0	0	0
R06558	Adenosyl cobinamide + GTP <=> Adenosyl cobinamide phosphate + GDP	100000	0	0	0	0	0	0	0	0	0	0	0	0	0	0	0	0	0	0	0	0	0	0	0	0	0	0	0	0	0	0	0	0	0	0	0	0	0	0	0	0	0	0	0	0	0	0	0
R05221	Adenosyl cobinamide + ATP <=> Adenosyl cobinamide phosphate + ADP	100000	0	0	0	0	0	0	0	0	0	0	0	0	0	0	0	0	0	0	0	0	0	0	0	0	0	0	0	0	0	0	0	0	0	0	0	0	0	0	0	0	0	0	0	0	0	0	0
R05222	Adenosyl cobinamide phosphate + GTP <=> Adenosine-GDP-cobinamide + Diphosphate	100000	0	0	0	0	0	0	0	0	0	0	0	0	0	0	0	0	0	0	0	0	0	0	0	0	0	0	0	0	0	0	0	0	0	0	0	0	0	0	0	0	0	0	0	0	0	0	0
R05223	Adenosine-GDP-cobinamide + alpha-Ribazole <=> Cobamide coenzyme	100000	0	0	0	0	0	0	0	0	0	0	0	0	0	0	0	0	0	0	0	0	0	0	0	0	0	0	0	0	0	0	0	0	0	0	0	0	0	0	0	0	0	0	0	0	0	0	0
R05789	(2R)-O-Phospho-3-sulfolactate + H2O <=> (2R)-3-Sulfolactate + Orthophosphate	1.3	-67.8	-65.3	-65	-65	-64.5	-62.3	-60.3	-59.8	-59.8	-59.8	-60.1	-62.1	-67.5	-76.5	-68.4	-65.9	-65.6	-65.6	-65	-62.6	-60.7	-60.4	-60.3	-60.4	-60.8	-63.4	-69.7	-79.6	-69	-66.6	-66.3	-66.2	-65.4	-62.9	-61.2	-60.9	-60.9	-61	-61.6	-64.9	-72.1	-82.7	-69.5	-67.2	-66.9	-66.8	-65.9
R07136	(2R)-3-Sulfolactate <=> 3-Sulfopyruvate + H2	3	12.3	10.9	9.1	8.7	8.6	8.6	8.6	8.6	8.6	8.6	8.6	8.7	9.6	13.1	11.5	10.1	8.3	7.9	7.8	7.8	7.8	7.8	7.8	7.8	7.9	8	9.4	13.5	10.7	9.2	7.5	7.1	7.1	7.1	7.1	7.1	7.1	7.1	7.1	7.4	9.4	14.1	9.9	8.4	6.7	6.4	6.3
R05774	3-Sulfopyruvate <=> Sulfoacetaldehyde + CO2	3.1	-80.3	-78.4	-73.7	-68.2	-62.5	-56.8	-51.1	-45.4	-39.6	-33.9	-28.2	-22.5	-16.8	-11.1	-81	-78.9	-74.1	-68.4	-62.6	-56.8	-51	-45.2	-39.4	-33.6	-27.8	-22	-16.2	-10.4	-81.6	-79.4	-74.4	-68.7	-62.8	-56.9	-51	-45.1	-39.2	-33.3	-27.4	-21.5	-15.6	-9.7	-82.2	-79.9	-74.8	-68.9	-62.9
R07476	Sulfite + Phosphoenolpyruvate <=> (2R)-O-Phospho-3-sulfolactate	70000	0	0	0	0	0	0	0	0	0	0	0	0	0	0	0	0	0	0	0	0	0	0	0	0	0	0	0	0	0	0	0	0	0	0	0	0	0	0	0	0	0	0	0	0	0	0	0
R00573	ATP + UTP + L-Glutamine + H2O <=> ADP + Orthophosphate + CTP + L-Glutamate	2.6	-106.8	-91.5	-81.8	-76.5	-74.8	-78.5	-86.6	-91.4	-92.1	-92.9	-95	-101.3	-111.8	-125	-107.6	-92.1	-82.5	-77.3	-76	-80.3	-88.4	-92.5	-93.2	-94.1	-96.8	-104.2	-115.6	-129.1	-108.3	-92.8	-83.2	-78.2	-77.2	-82	-90.2	-93.5	-94.3	-95.3	-98.9	-107.2	-119.6	-133.1	-109.1	-93.5	-83.9	-79.1	-78.4
R00571	ATP + UTP + Ammonia <=> ADP + Orthophosphate + CTP	2.5	-48	-37.9	-33.4	-32.5	-32.7	-36.6	-44.7	-49.2	-47.9	-43.7	-40.1	-41	-47.8	-59.9	-48.4	-38.3	-33.8	-33	-33.4	-37.9	-46	-49.6	-47.8	-43.4	-40.4	-42.5	-50.8	-63.5	-48.8	-38.7	-34.3	-33.6	-34.1	-39.1	-47.3	-50	-47.7	-43.2	-41	-44.2	-54	-66.9	-49.2	-39	-34.7	-34.1	-34.8
R10305	O-Acetyl-L-serine + L-Homocysteine <=> L-Cystathionine + Acetate	4	-64	-64	-64	-65	-68	-73	-79	-84	-88	-91	-93	-93	-93	-93	-65	-64	-64	-65	-69	-74	-80	-85	-89	-92	-93	-93	-93	-93	-65	-65	-65	-66	-69	-75	-81	-86	-90	-93	-94	-94	-94	-94	-65	-65	-65	-66	-70
R00897	O-Acetyl-L-serine + Hydrogen sulfide <=> L-Cysteine + Acetate	5	-96	-90	-83	-78	-75	-74	-74	-74	-73	-74	-78	-84	-89	-95	-97	-90	-83	-78	-75	-75	-75	-74	-73	-75	-80	-85	-91	-97	-97	-90	-83	-78	-76	-75	-75	-74	-73	-76	-81	-87	-93	-99	-97	-90	-83	-78	-76
R00194	S-Adenosyl-L-homocysteine + H2O <=> S-Ribosyl-L-homocysteine + Adenine	2.8	-46.5	-47.7	-51.1	-54.8	-56.1	-56.3	-56.3	-56.4	-57	-60.1	-66.5	-75.7	-85.9	-97	-47.2	-48.5	-52	-55.6	-56.8	-56.9	-57	-57.1	-57.9	-61.6	-68.7	-78.4	-89	-100.3	-47.9	-49.2	-52.9	-56.4	-57.5	-57.6	-57.6	-57.8	-59	-63.3	-71	-81.1	-92.1	-103.7	-48.5	-50	-53.7	-57.2	-58.1
R01001	L-Cystathionine + H2O <=> L-Cysteine + Ammonia + 2-Oxobutanoate	6	-70	-69	-66	-65	-65	-65	-65	-65	-66	-69	-74	-79	-85	-91	-71	-70	-67	-66	-66	-66	-66	-66	-68	-71	-76	-82	-87	-93	-72	-71	-68	-67	-67	-67	-67	-68	-69	-73	-78	-84	-90	-96	-73	-72	-70	-68	-68
R12342	ADP + L-Serine <=> AMP + O-Phospho-L-serine	0.4	-18.7	-23.3	-25.6	-27.5	-29.9	-32.2	-36.7	-42.4	-48.3	-54.1	-60	-67	-74.9	-80.3	-19.2	-23.8	-26.1	-28	-30.5	-33	-37.9	-43.7	-49.7	-55.6	-61.7	-69.1	-76.5	-81.8	-19.7	-24.3	-26.6	-28.6	-31	-33.9	-39.1	-45	-51	-57.1	-63.4	-71.1	-78.1	-83.4	-20.1	-24.8	-27	-29.2	-31.6
R01291	S-Ribosyl-L-homocysteine <=> (S)-4,5-Dihydroxypentane-2,3-dione + L-Homocysteine	2.7	-59	-57.7	-56	-55.6	-55.5	-55.5	-55.5	-55.6	-55.8	-57.2	-60.4	-62.1	-62.9	-63.1	-59.7	-58.3	-56.6	-56.2	-56.2	-56.2	-56.2	-56.2	-56.5	-58.4	-61.5	-62.9	-63.6	-63.7	-60.3	-58.9	-57.3	-56.9	-56.9	-56.9	-56.9	-56.9	-57.4	-59.6	-62.6	-63.8	-64.3	-64.4	-61	-59.5	-57.9	-57.6	-57.5
R07274	O-Phospho-L-serine + Hydrogen sulfide <=> L-Cysteine + Orthophosphate	4	-100	-92	-85	-79	-73	-67	-61	-55	-49	-44	-43	-45	-50	-55	-101	-93	-85	-79	-73	-67	-60	-54	-48	-44	-44	-46	-51	-57	-101	-93	-85	-79	-73	-66	-60	-54	-48	-44	-44	-47	-53	-58	-101	-93	-85	-79	-73
R00586	L-Serine + Acetyl-CoA <=> O-Acetyl-L-serine + CoA	2.9	-30.2	-30.6	-30.9	-30.6	-29.4	-27.1	-26.7	-27	-27.9	-28.4	-28.5	-28.5	-28.5	-28.5	-30.6	-31	-31.3	-31	-29.6	-27.5	-27.2	-27.6	-28.6	-29	-29	-29	-29	-29	-31	-31.4	-31.6	-31.3	-29.8	-28	-27.7	-28.2	-29.2	-29.5	-29.5	-29.5	-29.5	-29.5	-31.4	-31.8	-32	-31.7	-30
R01290	L-Serine + L-Homocysteine <=> L-Cystathionine + H2O	2.7	-24.7	-24.7	-24.9	-25.1	-25.1	-25.1	-25.1	-24.9	-24.3	-22.6	-18.3	-12.8	-7.1	-1.4	-24.6	-24.6	-24.8	-25	-25	-25	-24.9	-24.8	-24	-22	-17.2	-11.5	-5.7	0.1	-24.5	-24.5	-24.7	-24.9	-24.9	-24.9	-24.8	-24.6	-23.8	-21.2	-16.1	-10.3	-4.4	1.5	-24.5	-24.4	-24.7	-24.8	-24.8
R00177	ATP + L-Methionine + H2O <=> Orthophosphate + Diphosphate + S-Adenosyl-L-methionine	100000	0	0	0	0	0	0	0	0	0	0	0	0	0	0	0	0	0	0	0	0	0	0	0	0	0	0	0	0	0	0	0	0	0	0	0	0	0	0	0	0	0	0	0	0	0	0	0
R11634	ATP + Formate <=> dATP + CO2 + H2O	5	-105	-104	-103	-102	-99	-94	-89	-83	-77	-72	-66	-60	-54	-47	-105	-104	-104	-103	-99	-94	-88	-83	-77	-71	-65	-59	-53	-45	-105	-104	-104	-103	-99	-94	-88	-82	-76	-71	-65	-59	-52	-43	-106	-105	-104	-103	-99
R11633	GTP + Formate <=> dGTP + CO2 + H2O	4	-116	-110	-103	-98	-94	-89	-83	-78	-74	-70	-60	-48	-37	-26	-116	-110	-103	-99	-94	-88	-83	-77	-74	-69	-58	-46	-35	-23	-117	-110	-103	-99	-94	-88	-82	-77	-74	-68	-56	-44	-33	-21	-117	-110	-103	-99	-94
R11636	CTP + Formate <=> dCTP + CO2 + H2O	4	-105	-105	-104	-101	-96	-90	-84	-79	-73	-67	-59	-49	-38	-27	-105	-105	-104	-101	-96	-90	-84	-78	-72	-66	-58	-47	-36	-25	-106	-106	-104	-101	-96	-90	-84	-78	-72	-65	-57	-45	-34	-23	-106	-106	-105	-101	-96
R02100	dUTP + H2O <=> dUMP + Diphosphate	2.6	-67.5	-68.6	-70.1	-70.1	-69.4	-70.5	-77	-86.7	-97.9	-109.3	-120.7	-132.1	-143.9	-157.6	-68.2	-69.4	-70.7	-70.8	-70	-71.7	-78.7	-88.9	-100.3	-111.8	-123.4	-135.1	-147.4	-161.9	-68.9	-70.1	-71.4	-71.4	-70.6	-72.9	-80.4	-91	-102.6	-114.4	-126.2	-138.1	-151	-166.5	-69.6	-70.9	-72.1	-72	-71.3
R02325	dCTP + H2O <=> dUTP + Ammonia	2	-50.4	-57.1	-64.2	-68.5	-69.7	-68.7	-67.8	-68	-69.8	-74.3	-79.9	-85.6	-91.3	-96.8	-51.2	-58	-65.2	-69.3	-70.4	-69.2	-68.5	-68.8	-71.1	-76	-81.6	-87.4	-93.2	-98.7	-52	-58.9	-66.3	-70.1	-71	-69.8	-69.2	-69.7	-72.4	-77.6	-83.4	-89.3	-95.1	-100.5	-52.7	-59.9	-67.3	-70.9	-71.7
R02101	dUMP + 5,10-Methylenetetrahydrofolate <=> Dihydrofolate + dTMP	2.9	-62.2	-58.5	-57.3	-58.6	-63	-66.6	-67.8	-68.1	-68	-66.9	-63.1	-57.7	-52.1	-46.3	-62.5	-58.8	-57.6	-59.3	-63.8	-67.2	-68.3	-68.4	-68.3	-66.9	-62.7	-57.1	-51.3	-45.5	-62.9	-59.1	-58	-59.9	-64.5	-67.8	-68.7	-68.8	-68.6	-66.8	-62.2	-56.4	-50.5	-44.6	-63.2	-59.5	-58.4	-60.6	-65.3
R02094	ATP + dTMP <=> ADP + dTDP	2.9	-38.3	-31	-28.6	-28.5	-27.6	-25	-25.5	-26.4	-26.6	-26.6	-26.6	-26.9	-28.9	-33.5	-38.5	-31.3	-29.1	-28.9	-27.8	-25.2	-26	-26.8	-26.9	-26.9	-27	-27.4	-30.3	-34.6	-38.8	-31.6	-29.5	-29.4	-28.1	-25.5	-26.4	-27.1	-27.2	-27.2	-27.3	-28.1	-31.7	-35.5	-39	-31.9	-29.9	-29.8	-28.3
R02093	ATP + dTDP <=> ADP + dTTP	2.6	-17	-14.3	-15.7	-17.5	-18.3	-19.9	-20.5	-20.5	-20.5	-20.5	-20.6	-20.9	-23.2	-29.8	-17.4	-14.7	-16.2	-17.9	-18.8	-20.5	-21	-21	-21	-21	-21.1	-21.6	-25	-31.9	-17.7	-15.1	-16.8	-18.4	-19.3	-21.1	-21.5	-21.4	-21.4	-21.4	-21.6	-22.5	-27	-33.7	-18.1	-15.6	-17.3	-18.8	-19.8
R09399	Coenzyme F420-0 + GTP + L-Glutamate <=> Coenzyme F420-1 + GDP + Orthophosphate	2.8	-41.7	-44.8	-46.1	-48.8	-52.8	-53.8	-56.3	-60.9	-63.3	-61.2	-56.1	-59.6	-73.7	-90.6	-42.4	-45.4	-46.7	-49.7	-53.6	-54.5	-57.5	-62	-63.9	-60.7	-56.5	-62.5	-78	-95.3	-43	-46.1	-47.4	-50.7	-54.4	-55.3	-58.6	-63	-64.3	-60.1	-57.3	-65.9	-82.5	-100.1	-43.6	-46.7	-48	-51.7	-55.2
R09400	Coenzyme F420-1 + GTP + L-Glutamate <=> Coenzyme F420 + GDP + Orthophosphate	4	-77	-69	-61	-65	-67	-66	-68	-74	-82	-87	-84	-84	-81	-75	-78	-69	-62	-66	-67	-67	-69	-75	-83	-87	-84	-84	-80	-74	-78	-69	-62	-66	-67	-67	-70	-77	-85	-86	-85	-83	-78	-73	-79	-69	-63	-67	-68
R09397	(2S)-2-Phospholactate + GTP <=> (2S)-Lactyl-2-diphospho-5'-guanosine + Diphosphate	2.1	-56	-45.2	-35.8	-31	-29.4	-29.5	-30.8	-31	-31	-28.9	-20.1	-14.3	-12.6	-12.4	-56.1	-45.2	-35.8	-31.3	-29.7	-30.1	-31.2	-31.4	-31.4	-27.9	-19	-14.1	-13	-12.8	-56.3	-45.3	-35.8	-31.6	-30.1	-30.6	-31.6	-31.8	-31.6	-26.7	-18.1	-14.1	-13.3	-13.2	-56.5	-45.3	-35.9	-31.9	-30.4
R09398	7,8-Didemethyl-8-hydroxy-5-deazariboflavin + (2S)-Lactyl-2-diphospho-5'-guanosine <=> Coenzyme F420-0 + GMP	70000	0	0	0	0	0	0	0	0	0	0	0	0	0	0	0	0	0	0	0	0	0	0	0	0	0	0	0	0	0	0	0	0	0	0	0	0	0	0	0	0	0	0	0	0	0	0	0
R00084	4 Porphobilinogen + H2O <=> Hydroxymethylbilane + 4 Ammonia	9	-164	-164	-164	-170	-178	-179	-179	-178	-174	-172	-172	-172	-172	-172	-165	-165	-165	-173	-180	-181	-181	-180	-176	-174	-173	-173	-173	-173	-166	-166	-166	-175	-182	-183	-183	-181	-177	-175	-175	-175	-175	-175	-168	-168	-168	-178	-184
R00036	2 5-Aminolevulinate <=> Porphobilinogen + 2 H2O	4	-62	-67	-73	-79	-85	-91	-96	-98	-97	-96	-96	-96	-96	-96	-62	-67	-73	-79	-86	-91	-96	-98	-96	-96	-96	-96	-96	-96	-62	-67	-73	-80	-86	-92	-97	-97	-96	-96	-96	-96	-96	-96	-62	-68	-74	-80	-86
R02272	(S)-4-Amino-5-oxopentanoate <=> 5-Aminolevulinate	0.7	-20.3	-20.3	-20.2	-20.2	-20.2	-20.2	-20.3	-21	-21.5	-21.6	-21.6	-21.6	-21.6	-21.6	-20.4	-20.4	-20.4	-20.4	-20.3	-20.4	-20.6	-21.3	-21.7	-21.8	-21.8	-21.8	-21.8	-21.8	-20.6	-20.6	-20.6	-20.6	-20.5	-20.6	-20.8	-21.6	-21.9	-22	-22	-22	-22	-22	-20.8	-20.8	-20.8	-20.8	-20.7
R04109	L-Glutamate + H2 <=> (S)-4-Amino-5-oxopentanoate + H20	4	3	5	9	15	20	26	31	35	38	42	47	53	58	64	4	5	10	15	21	27	32	36	39	43	48	54	60	66	4	6	11	16	22	28	33	37	40	44	50	56	62	68	4	6	11	17	23
R03165	Hydroxymethylbilane <=> Uroporphyrinogen III + H2O	400000	0	0	0	0	0	0	0	0	0	0	0	0	0	0	0	0	0	0	0	0	0	0	0	0	0	0	0	0	0	0	0	0	0	0	0	0	0	0	0	0	0	0	0	0	0	0	0
R03194	2 S-Adenosyl-L-methionine + Uroporphyrinogen III <=> 2 S-Adenosyl-L-homocysteine + Precorrin 2	290000	0	0	0	0	0	0	0	0	0	0	0	0	0	0	0	0	0	0	0	0	0	0	0	0	0	0	0	0	0	0	0	0	0	0	0	0	0	0	0	0	0	0	0	0	0	0	0
R03947	Precorrin 2 <=> Sirohydrochlorin + H2	100000	0	0	0	0	0	0	0	0	0	0	0	0	0	0	0	0	0	0	0	0	0	0	0	0	0	0	0	0	0	0	0	0	0	0	0	0	0	0	0	0	0	0	0	0	0	0	0
R07281	D-Ribulose 5-phosphate <=> L-3,4-Dihydroxybutan-2-one 4-phosphate + Formate	2.1	-107.3	-107.6	-107.8	-109	-112.9	-118.5	-124.3	-130.1	-135.8	-141.5	-147	-151.5	-155.1	-157	-108	-108.3	-108.5	-109.9	-114	-119.7	-125.7	-131.6	-137.4	-143.1	-148.6	-153	-156.4	-157.8	-108.7	-108.9	-109.2	-110.8	-115.2	-121	-127.1	-133	-138.9	-144.7	-150.2	-154.4	-157.5	-158.5	-109.3	-109.6	-109.9	-111.7	-116.3
R04457	5-Amino-6-(1-D-ribitylamino)uracil + L-3,4-Dihydroxybutan-2-one 4-phosphate <=> 6,7-Dimethyl-8-(D-ribityl)lumazine + 2 H2O + Orthophosphate	8	-104	-105	-105	-106	-109	-114	-119	-125	-130	-136	-142	-148	-154	-158	-104	-105	-106	-106	-110	-115	-120	-126	-131	-137	-143	-150	-155	-160	-104	-106	-106	-107	-111	-116	-121	-127	-133	-139	-145	-152	-156	-161	-105	-106	-106	-108	-112
R00549	ATP + Riboflavin <=> ADP + FMN	2.9	-37.7	-35.1	-36.7	-37.1	-33.4	-27.8	-30.5	-40.8	-52.1	-63.5	-74.9	-86.2	-98.7	-120.2	-38	-35.5	-37.2	-37.4	-33.3	-28	-32	-42.6	-54.2	-65.7	-77.3	-88.9	-103.3	-126.6	-38.3	-36	-37.7	-37.6	-33.2	-28.4	-33.5	-44.5	-56.2	-68	-79.8	-91.7	-108.7	-133	-38.7	-36.4	-38.2	-37.8	-33.1
R00066	2 6,7-Dimethyl-8-(D-ribityl)lumazine <=> Riboflavin + 5-Amino-6-(1-D-ribitylamino)uracil	8	-142	-139	-139	-138	-134	-129	-123	-118	-112	-106	-101	-95	-90	-83	-142	-140	-139	-138	-134	-129	-123	-117	-112	-106	-100	-94	-89	-81	-142	-140	-139	-138	-134	-129	-123	-117	-111	-105	-99	-93	-88	-79	-143	-140	-140	-138	-134
R07280	5-Amino-6-(5'-phospho-D-ribitylamino)uracil + H2O <=> 5-Amino-6-(1-D-ribitylamino)uracil + Orthophosphate	1.2	-58.3	-57.3	-57	-56.9	-56.9	-56.6	-56.2	-56	-56	-56	-56.3	-57.7	-60.7	-65.5	-58.9	-58	-57.6	-57.6	-57.5	-57.2	-56.8	-56.6	-56.6	-56.7	-57	-58.8	-62.2	-67.3	-59.6	-58.7	-58.3	-58.2	-58.2	-57.8	-57.4	-57.3	-57.2	-57.3	-57.8	-59.9	-63.7	-69.1	-60.3	-59.3	-59	-58.9	-58.8
R00161	ATP + FMN <=> Diphosphate + FAD	4	-30	-22	-19	-23	-29	-33	-34	-29	-24	-18	-14	-13	-15	-15	-30	-23	-19	-24	-29	-34	-34	-29	-23	-18	-14	-14	-16	-15	-30	-23	-20	-25	-30	-35	-34	-29	-23	-18	-14	-15	-17	-14	-30	-23	-20	-25	-31
R03458	5-Amino-6-(5'-phosphoribosylamino)uracil + H2 <=> 5-Amino-6-(5'-phospho-D-ribitylamino)uracil	3.3	-44.3	-43.2	-42.8	-42.7	-42.6	-42.1	-41.4	-41.1	-39.9	-36	-30.5	-24.2	-17.9	-12.2	-43.9	-42.8	-42.4	-42.4	-42.2	-41.6	-40.9	-40.6	-39.1	-34.7	-29	-22.4	-16.1	-10.4	-43.5	-42.4	-42	-42	-41.8	-41.1	-40.5	-40.1	-38.1	-33.4	-27.4	-20.6	-14.4	-8.6	-43.1	-41.9	-41.6	-41.6	-41.4
R03459	2,5-Diamino-6-(5-phospho-D-ribosylamino)pyrimidin-4(3H)-one + H2O <=> 5-Amino-6-(5'-phosphoribosylamino)uracil + Ammonia	70000	0	0	0	0	0	0	0	0	0	0	0	0	0	0	0	0	0	0	0	0	0	0	0	0	0	0	0	0	0	0	0	0	0	0	0	0	0	0	0	0	0	0	0	0	0	0	0
R00947	D-Glucose 1-phosphate + H2O <=> alpha-D-Glucose + Orthophosphate	1.4	-61	-59.2	-58.6	-58.5	-58.3	-57.4	-56.1	-55.8	-55.8	-55.9	-57	-61.2	-68.3	-78.2	-61.6	-59.9	-59.3	-59.2	-59	-57.9	-56.7	-56.4	-56.4	-56.6	-58.2	-63	-70.8	-81.4	-62.3	-60.5	-59.9	-59.8	-59.6	-58.4	-57.2	-57	-57	-57.4	-59.4	-64.9	-73.5	-84.5	-62.9	-61.1	-60.6	-60.5	-60.2
R01788	alpha-D-Glucose 6-phosphate + H2O <=> alpha-D-Glucose + Orthophosphate	1.9	-61.4	-59.8	-59.2	-59.1	-59	-58.1	-57	-56.7	-56.6	-56.5	-56	-56.3	-59.4	-64.7	-62	-60.4	-59.8	-59.8	-59.6	-58.6	-57.5	-57.3	-57.2	-57.1	-56.5	-57.3	-61	-66.5	-62.7	-61	-60.5	-60.4	-60.2	-59.2	-58.1	-57.9	-57.8	-57.6	-57.1	-58.3	-62.6	-68.3	-63.3	-61.7	-61.2	-61.1	-60.8
R01070	Glycerone phosphate + D-Glyceraldehyde 3-phosphate <=> beta-D-Fructose 1,6-bisphosphate	2.3	-8.2	-9.2	-9.5	-9.5	-9.7	-11	-12.3	-12.6	-13.1	-15.6	-20.6	-27	-33.2	-36.2	-8.1	-9.1	-9.4	-9.4	-9.7	-11.1	-12.4	-12.7	-13.3	-16.3	-21.8	-28.5	-34.3	-36.6	-8	-9.1	-9.3	-9.4	-9.7	-11.3	-12.4	-12.7	-13.6	-17.2	-23	-29.9	-35.1	-36.8	-8	-9	-9.2	-9.3	-9.7
R04780	beta-D-Fructose 1,6-bisphosphate + H2O <=> beta-D-Fructose 6-phosphate + Orthophosphate	1.2	-61.1	-58.9	-58.1	-58	-57.7	-55.8	-53.6	-53.1	-52.9	-52.2	-51.9	-53.3	-58	-66.8	-61.7	-59.5	-58.8	-58.7	-58.3	-56.1	-54.1	-53.6	-53.3	-52.6	-52.5	-54.3	-60	-69.8	-62.4	-60.1	-59.4	-59.3	-58.8	-56.4	-54.5	-54.1	-53.7	-53	-53.2	-55.6	-62.3	-72.8	-63	-60.7	-60.1	-59.9	-59.3
R00341	ATP + Oxaloacetate <=> ADP + Phosphoenolpyruvate + CO2	3.1	-59	-57.3	-56.3	-52.8	-47.6	-42.5	-40.4	-40	-40	-40	-40	-40.3	-42.7	-49.3	-59.9	-58.2	-57.1	-53.3	-48	-43.1	-41.1	-40.8	-40.8	-40.8	-40.8	-41.4	-44.8	-51.9	-60.8	-59	-57.8	-53.9	-48.4	-43.6	-41.9	-41.7	-41.6	-41.6	-41.7	-42.7	-47.2	-54.4	-61.6	-59.9	-58.6	-54.4	-48.9
R01518	2-Phospho-D-glycerate <=> 3-Phospho-D-glycerate	0.4	-20.2	-19.1	-18.9	-18.7	-18	-16.1	-15.2	-15	-15	-15	-15	-15.2	-16.2	-19.9	-20.3	-19.3	-19.1	-18.9	-18.1	-16.2	-15.4	-15.3	-15.3	-15.3	-15.3	-15.5	-17.1	-21.4	-20.5	-19.5	-19.2	-19.1	-18.1	-16.3	-15.6	-15.5	-15.5	-15.5	-15.5	-15.9	-18.1	-23	-20.6	-19.6	-19.4	-19.2	-18.2
R01015	D-Glyceraldehyde 3-phosphate <=> Glycerone phosphate	0.5	-15.2	-15.7	-15.8	-15.9	-16	-16.5	-17	-17.2	-17.2	-17.2	-17.1	-16.5	-14.1	-11.9	-15.4	-15.9	-16	-16.1	-16.2	-16.8	-17.3	-17.4	-17.4	-17.4	-17.2	-16.3	-13.6	-11.9	-15.6	-16.1	-16.2	-16.3	-16.4	-17	-17.5	-17.5	-17.6	-17.5	-17.3	-16.1	-13.3	-12	-15.8	-16.3	-16.4	-16.5	-16.6
R00431	GTP + Oxaloacetate <=> GDP + Phosphoenolpyruvate + CO2	3.4	-72.4	-67.2	-58.6	-49.3	-43.2	-39.7	-38.7	-38.5	-38.7	-37.7	-32.9	-31.3	-31	-31	-73.2	-67.8	-58.9	-49.7	-43.7	-40.4	-39.4	-39.3	-39.5	-37.6	-33.1	-31.9	-31.8	-31.8	-74	-68.4	-59.3	-50.1	-44.3	-41	-40.2	-40.2	-40.3	-37.4	-33.5	-32.6	-32.5	-32.5	-74.8	-69	-59.6	-50.6	-44.8
R00658	Phosphoenolpyruvate + H2O <=> 2-Phospho-D-glycerate	0.3	-8.37	-8.25	-8	-7.65	-7.48	-7.33	-7.29	-7.28	-7.28	-7.28	-7.28	-7.28	-7.28	-7.28	-8.55	-8.43	-8.16	-7.83	-7.66	-7.52	-7.49	-7.49	-7.49	-7.49	-7.49	-7.49	-7.49	-7.49	-8.74	-8.62	-8.33	-8.01	-7.84	-7.72	-7.7	-7.7	-7.7	-7.7	-7.7	-7.7	-7.7	-7.7	-8.93	-8.8	-8.5	-8.19	-8.03
R00959	alpha-D-Glucose 6-phosphate <=> D-Glucose 1-phosphate	2.1	-11.8	-12	-12	-12	-12	-12.1	-12.3	-12.3	-12.3	-12	-10.4	-6.6	-2.5	2.1	-12	-12.1	-12.2	-12.2	-12.2	-12.4	-12.5	-12.5	-12.4	-12.1	-10	-5.9	-1.8	3.2	-12.2	-12.3	-12.4	-12.4	-12.4	-12.6	-12.6	-12.7	-12.6	-12	-9.5	-5.2	-0.9	4.4	-12.4	-12.5	-12.6	-12.6	-12.6
R01512	ATP + 3-Phospho-D-glycerate <=> ADP + 3-Phospho-D-glyceroyl phosphate	0.4	-16.7	-14.9	-15.9	-13.6	-8.6	-5.5	-4.4	-4.3	-4.4	-5.8	-10	-15.7	-22.7	-31.3	-17	-15.4	-16.3	-13.7	-8.6	-5.7	-4.7	-4.6	-4.8	-6.7	-11.3	-17.3	-25	-33.5	-17.4	-15.8	-16.7	-13.8	-8.6	-5.9	-5	-4.9	-5.3	-7.7	-12.7	-19	-27.3	-35.4	-17.7	-16.3	-17	-13.8	-8.7
R01061	3-Phospho-D-glyceroyl phosphate + H2 <=> D-Glyceraldehyde 3-phosphate + Orthophosphate	3	-59.2	-57.1	-56.3	-56.1	-55	-49.4	-45.3	-44.5	-44.3	-42.9	-39.1	-36.2	-38.1	-43.1	-59.2	-57.1	-56.4	-56.2	-54.8	-49	-45.4	-44.7	-44.3	-42.5	-38.5	-36.3	-39.2	-44.6	-59.3	-57.1	-56.4	-56.2	-54.5	-48.6	-45.4	-44.9	-44.4	-42.1	-38	-36.7	-40.4	-46.1	-59.3	-57.2	-56.5	-56.3	-54.3
R01063	3-Phospho-D-glyceroyl phosphate + H2 <=> D-Glyceraldehyde 3-phosphate + Orthophosphate	3	-59.2	-57.1	-56.3	-56.1	-55	-49.4	-45.3	-44.5	-44.3	-42.9	-39.1	-36.2	-38.1	-43.1	-59.2	-57.1	-56.4	-56.2	-54.8	-49	-45.4	-44.7	-44.3	-42.5	-38.5	-36.3	-39.2	-44.6	-59.3	-57.1	-56.4	-56.2	-54.5	-48.6	-45.4	-44.9	-44.4	-42.1	-38	-36.7	-40.4	-46.1	-59.3	-57.2	-56.5	-56.3	-54.3
R01602	alpha-D-Glucose <=> beta-D-Glucose	0	-11.4099	-11.4099	-11.4099	-11.4099	-11.4099	-11.4099	-11.4099	-11.4099	-11.4099	-11.4099	-11.4099	-11.4099	-11.4099	-11.4099	-11.6012	-11.6012	-11.6012	-11.6012	-11.6012	-11.6012	-11.6012	-11.6012	-11.6012	-11.6012	-11.6012	-11.6012	-11.6012	-11.6012	-11.7926	-11.7926	-11.7926	-11.7926	-11.7926	-11.7926	-11.7926	-11.7926	-11.7926	-11.7926	-11.7926	-11.7926	-11.7926	-11.7926	-11.9839	-11.9839	-11.9839	-11.9839	-11.9839
R00243	2-Oxoglutarate + Ammonia + H2 <=> L-Glutamate + H2O	3	-33.5	-34.7	-36.1	-35.1	-34	-33.8	-33.8	-33.6	-32.7	-31.8	-31.6	-31.5	-31.5	-31.5	-32.8	-34.1	-35.4	-34.3	-33.3	-33.1	-33.1	-32.8	-31.9	-31	-30.9	-30.9	-30.9	-30.9	-32.2	-33.5	-34.7	-33.5	-32.5	-32.4	-32.3	-32	-31	-30.3	-30.2	-30.2	-30.2	-30.2	-31.5	-32.8	-34	-32.7	-31.8
R00248	2-Oxoglutarate + Ammonia + H2 <=> L-Glutamate + H2O	3	-33.5	-34.7	-36.1	-35.1	-34	-33.8	-33.8	-33.6	-32.7	-31.8	-31.6	-31.5	-31.5	-31.5	-32.8	-34.1	-35.4	-34.3	-33.3	-33.1	-33.1	-32.8	-31.9	-31	-30.9	-30.9	-30.9	-30.9	-32.2	-33.5	-34.7	-33.5	-32.5	-32.4	-32.3	-32	-31	-30.3	-30.2	-30.2	-30.2	-30.2	-31.5	-32.8	-34	-32.7	-31.8
R00253	ATP + L-Glutamate + Ammonia <=> ADP + Orthophosphate + L-Glutamine	0.8	-32.8	-34.6	-41	-46.6	-47.8	-45.6	-46.9	-51.4	-55	-55.7	-56.1	-58.6	-67.5	-84.3	-33.4	-35.4	-42	-47.4	-48.3	-46.2	-47.9	-52.6	-55.8	-56.3	-56.9	-60.4	-71.4	-89.2	-34	-36.2	-43	-48.2	-48.7	-46.8	-49	-53.7	-56.5	-56.9	-57.8	-62.5	-75.6	-94	-34.6	-37	-43.9	-49	-49.2
R01465	L-Threonine <=> L-2-Amino-3-oxobutanoic acid + H2	4	20	20	19	19	19	18	17	14	10	9	9	9	8	5	20	19	18	18	18	18	16	12	9	8	8	8	7	3	19	18	17	17	17	17	15	11	8	7	7	7	5	1	18	17	17	16	16
R00751	L-Threonine <=> Glycine + Acetaldehyde	2.2	-30.5	-30.3	-30.1	-30	-30	-30	-30	-29.9	-29.6	-29.4	-29.4	-29.3	-29.3	-29.3	-31.2	-31	-30.7	-30.7	-30.7	-30.7	-30.6	-30.6	-30.2	-30	-30	-30	-30	-30	-31.8	-31.7	-31.4	-31.3	-31.3	-31.3	-31.3	-31.2	-30.9	-30.7	-30.7	-30.7	-30.7	-30.7	-32.5	-32.3	-32.1	-32	-32
R00372	Glyoxylate + L-Glutamate <=> Glycine + 2-Oxoglutarate	1.6	-29.9	-29	-28	-29.2	-30.3	-30.6	-30.6	-30.7	-31.2	-31.9	-32.1	-32.1	-32.1	-32.1	-30.3	-29.3	-28.5	-29.7	-30.8	-31	-31	-31.1	-31.8	-32.4	-32.5	-32.5	-32.5	-32.5	-30.7	-29.6	-28.9	-30.2	-31.2	-31.4	-31.4	-31.6	-32.3	-32.8	-32.9	-32.9	-32.9	-32.9	-31	-30	-29.3	-30.7	-31.6
R03758	L-2-Amino-3-oxobutanoic acid <=> Aminoacetone + CO2	3.1	-90.2	-88.4	-83.9	-78.4	-72.7	-66.8	-60.2	-52.4	-45.9	-40.1	-34.3	-28.5	-22.1	-13.3	-90.9	-88.9	-84.3	-78.6	-72.8	-66.9	-60	-52.1	-45.6	-39.7	-33.9	-28	-21	-11.4	-91.5	-89.5	-84.7	-78.9	-73	-66.9	-59.7	-51.9	-45.4	-39.4	-33.5	-27.4	-19.8	-9.5	-92.1	-90	-85.1	-79.2	-73.2
R00945	Tetrahydrofolate + L-Serine <=> 5,10-Methylenetetrahydrofolate + Glycine + H2O	1.2	-18.1	-23.1	-26.9	-28.6	-29	-29.5	-29.9	-29.9	-29.6	-30.2	-32.9	-34.9	-35.3	-35.3	-18.6	-23.6	-27.4	-29	-29.5	-30	-30.3	-30.2	-29.9	-30.8	-33.7	-35.2	-35.5	-35.5	-19	-24.2	-27.9	-29.5	-29.9	-30.4	-30.7	-30.6	-30.3	-31.5	-34.4	-35.5	-35.7	-35.7	-19.5	-24.7	-28.5	-29.9	-30.3
R00371	Acetyl-CoA + Glycine <=> CoA + L-2-Amino-3-oxobutanoic acid	2.1	13.8	12.9	11.9	12	13.2	15.3	14.5	10.9	7	5.6	5.4	5.3	4.5	1.4	13.4	12.5	11.5	11.7	13	14.8	13.7	9.8	6.1	5	4.9	4.7	3.6	-0.3	13.1	12.1	11.1	11.3	12.8	14.4	12.9	8.7	5.3	4.5	4.3	4.1	2.4	-2	12.7	11.6	10.8	11	12.6
R03759	Aminoacetone + H2 <=> (R)-1-Aminopropan-2-ol	3	-31.4	-31.4	-31.4	-31.4	-31.4	-31.4	-31.1	-29.3	-25.2	-22.2	-21.5	-21.4	-21.4	-21.4	-31	-31	-31	-31	-31	-31	-30.6	-28.4	-24.2	-21.6	-21.1	-21	-21	-21	-30.7	-30.7	-30.7	-30.7	-30.7	-30.6	-30.1	-27.5	-23.3	-21.1	-20.7	-20.6	-20.6	-20.6	-30.3	-30.3	-30.3	-30.3	-30.3
R01130	IMP + H2O <=> Xanthosine 5'-phosphate + H2	5	10	9	9	9	9	10	10	10	10	10	10	14	14	10	9	9	9	9	9	9	9	9	9	9	10	13	12	8	8	8	8	8	8	8	8	8	8	8	10	12	10	6	8	7	7	7	7
R00330	ATP + GDP <=> ADP + GTP	1.3	-9.4	-12.9	-20.5	-26.2	-27.1	-25.7	-24.5	-24.3	-24.1	-25.1	-29.9	-31.9	-34.4	-41.1	-9.9	-13.6	-21.4	-26.8	-27.4	-25.9	-24.9	-24.7	-24.5	-26.4	-30.9	-32.7	-36.3	-43.3	-10.4	-14.2	-22.2	-27.3	-27.7	-26.2	-25.3	-25.1	-24.9	-27.8	-31.9	-33.6	-38.3	-45.4	-10.8	-14.8	-23	-27.8	-28
R00430	GDP + Phosphoenolpyruvate <=> GTP + Pyruvate	1.4	-44.5	-49.1	-55.5	-60.6	-61.3	-59.2	-54.5	-48.9	-43.1	-38.4	-37.5	-33.4	-27.9	-22.2	-45	-49.7	-56.3	-61.1	-61.5	-59.1	-54.3	-48.6	-42.6	-38.7	-37.4	-32.8	-27.1	-21.3	-45.4	-50.3	-57	-61.6	-61.8	-59.1	-54	-48.2	-42.1	-39.1	-37.2	-32.1	-26.3	-20.5	-45.9	-50.9	-57.7	-62	-62
R00332	ATP + GMP <=> ADP + GDP	1.2	-39.9	-32.5	-29.7	-29.6	-29	-26.1	-24.4	-24.1	-24.3	-25.5	-28.8	-29.7	-31.9	-38	-40.1	-32.8	-30.1	-30.1	-29.2	-26.2	-24.7	-24.4	-24.6	-26.2	-29.5	-30.4	-33.7	-39.8	-40.4	-33	-30.5	-30.5	-29.5	-26.4	-24.9	-24.7	-25	-27.1	-30.2	-31.2	-35.5	-41.1	-40.6	-33.3	-30.9	-30.9	-29.7
R01230	ATP + Xanthosine 5'-phosphate + Ammonia <=> AMP + Diphosphate + GMP	70000	0	0	0	0	0	0	0	0	0	0	0	0	0	0	0	0	0	0	0	0	0	0	0	0	0	0	0	0	0	0	0	0	0	0	0	0	0	0	0	0	0	0	0	0	0	0	0
R01231	ATP + Xanthosine 5'-phosphate + L-Glutamine + H2O <=> AMP + Diphosphate + GMP + L-Glutamate	70000	0	0	0	0	0	0	0	0	0	0	0	0	0	0	0	0	0	0	0	0	0	0	0	0	0	0	0	0	0	0	0	0	0	0	0	0	0	0	0	0	0	0	0	0	0	0	0
R01163	L-Histidinal + H2O <=> L-Histidine + H2	3.5	-10.4	-12	-16.2	-21.7	-27.5	-34	-41	-45	-46.5	-49.4	-54.5	-60.1	-65.3	-70.7	-11.2	-12.8	-17.3	-22.9	-28.8	-35.5	-42.4	-46	-47.5	-51	-56.3	-61.9	-67.2	-72.8	-12	-13.7	-18.3	-24	-30.1	-36.9	-43.7	-46.9	-48.6	-52.5	-58.1	-63.7	-69.2	-74.9	-12.8	-14.6	-19.3	-25.1	-31.3
R03013	L-Histidinol phosphate + H2O <=> L-Histidinol + Orthophosphat	2.2	-24.1	-30	-35.8	-41.5	-47.2	-52.7	-57.3	-61.9	-67.8	-74.1	-80.3	-87.6	-96.5	-106.6	-24.9	-30.8	-36.7	-42.5	-48.3	-54	-58.5	-63.3	-69.4	-75.8	-82.2	-89.9	-99.1	-109.7	-25.6	-31.7	-37.7	-43.6	-49.5	-55.2	-59.6	-64.8	-71	-77.5	-84.1	-92.3	-101.9	-112.9	-26.4	-32.6	-38.7	-44.7	-50.7
R03457	D-erythro-1-(Imidazol-4-yl)glycerol 3-phosphate <=> 3-(Imidazol-4-yl)-2-oxopropyl phosphate + H2O	1.9	-50.7	-51.4	-51.6	-51.7	-51.7	-52.4	-54.1	-54.7	-56.1	-60.1	-65.2	-68.4	-67.5	-63	-50.9	-51.6	-51.8	-51.9	-51.9	-52.8	-54.3	-54.9	-56.6	-61.1	-66	-68.5	-66.6	-61.7	-51.1	-51.8	-52	-52.1	-52.1	-53.1	-54.5	-55.1	-57.2	-62	-66.8	-68.5	-65.6	-60.3	-51.3	-52	-52.2	-52.2	-52.4
R04640	5-(5-Phospho-D-ribosylaminoformimino)-1-(5-phosphoribosyl)-imidazole-4-carboxamide <=> N-(5'-Phospho-D-1'-ribulosylformimino)-5-amino-1-(5''-phospho-D-ribosyl)-4-imidazolecarboxamide	1.3	-29.3	-24.3	-18.7	-15.5	-17.2	-20.5	-21.1	-21.2	-21.2	-21.2	-21.5	-22.7	-23.6	-23.7	-29.4	-24.2	-18.7	-15.7	-17.7	-20.8	-21.3	-21.4	-21.4	-21.4	-21.9	-23.2	-23.9	-23.9	-29.6	-24.2	-18.7	-15.9	-18.3	-21.1	-21.5	-21.6	-21.6	-21.7	-22.3	-23.6	-24.1	-24.1	-29.7	-24.2	-18.6	-16.1	-18.8
R03012	L-Histidinol <=> L-Histidinal + H2	3.1	-21.8	-16.1	-10.4	-4.7	1	6.4	10.7	13.3	14.9	18.4	23.7	29.2	34	38.8	-22.5	-16.7	-10.9	-5.1	0.7	6.2	10.3	12.7	14.5	18.5	24	29.5	34.2	39.3	-23.2	-17.3	-11.4	-5.5	0.4	5.9	9.9	12.2	14.2	18.7	24.3	29.7	34.5	39.9	-23.9	-17.9	-11.9	-5.9	0
R03243	3-(Imidazol-4-yl)-2-oxopropyl phosphate + L-Glutamate <=> L-Histidinol phosphate + 2-Oxoglutarate	2.9	-20.4	-17.8	-15.8	-16.7	-17.6	-16.4	-13.1	-12	-10.2	-5.4	0.3	5.5	8.8	9.7	-20.8	-18.1	-16.2	-17.2	-18	-16.5	-13.4	-12.3	-10.1	-4.9	0.8	5.9	8.6	9.1	-21.1	-18.4	-16.6	-17.7	-18.4	-16.6	-13.7	-12.6	-9.9	-4.5	1.3	6.1	8.2	8.5	-21.5	-18.7	-17	-18.2	-18.8
R01071	ATP + 5-Phospho-alpha-D-ribose 1-diphosphate <=> 1-(5-Phospho-D-ribosyl)-ATP + Diphosphate	100000	0	0	0	0	0	0	0	0	0	0	0	0	0	0	0	0	0	0	0	0	0	0	0	0	0	0	0	0	0	0	0	0	0	0	0	0	0	0	0	0	0	0	0	0	0	0	0
R04035	1-(5-Phospho-D-ribosyl)-ATP + H2O <=> Phosphoribosyl-AMP + Diphosphate	100000	0	0	0	0	0	0	0	0	0	0	0	0	0	0	0	0	0	0	0	0	0	0	0	0	0	0	0	0	0	0	0	0	0	0	0	0	0	0	0	0	0	0	0	0	0	0	0
R04037	Phosphoribosyl-AMP + H2O <=> 5-(5-Phospho-D-ribosylaminoformimino)-1-(5-phosphoribosyl)-imidazole-4-carboxamide	100000	0	0	0	0	0	0	0	0	0	0	0	0	0	0	0	0	0	0	0	0	0	0	0	0	0	0	0	0	0	0	0	0	0	0	0	0	0	0	0	0	0	0	0	0	0	0	0
R04558	N-(5'-Phospho-D-1'-ribulosylformimino)-5-amino-1-(5''-phospho-D-ribosyl)-4-imidazolecarboxamide + L-Glutamine <=> D-erythro-1-(Imidazol-4-yl)glycerol 3-phosphate + 1-(5'-Phosphoribosyl)-5-amino-4-imidazolecarboxamide + L-Glutamate	60000	0	0	0	0	0	0	0	0	0	0	0	0	0	0	0	0	0	0	0	0	0	0	0	0	0	0	0	0	0	0	0	0	0	0	0	0	0	0	0	0	0	0	0	0	0	0	0
R01072	L-Glutamine + 5-Phospho-alpha-D-ribose 1-diphosphate + H2O <=> 5-Phosphoribosylamine + Diphosphate + L-Glutamate	2.7	-128.5	-122.3	-116.6	-111.6	-107.6	-108	-114.2	-121.6	-129.5	-136.2	-142.1	-148.6	-156.1	-162.5	-129.3	-123	-117.2	-112.1	-108.2	-109.4	-115.8	-123.6	-131.4	-138	-144.1	-150.9	-158.4	-164.7	-130	-123.6	-117.7	-112.7	-108.9	-110.8	-117.5	-125.5	-133.2	-139.8	-146	-153.3	-160.7	-166.9	-130.8	-124.2	-118.2	-113.3	-109.6
R04591	ATP + 1-(5-Phospho-D-ribosyl)-5-amino-4-imidazolecarboxylate + L-Aspartate <=> ADP + Orthophosphate + 1-(5'-Phosphoribosyl)-5-amino-4-(N-succinocarboxamide)-imidazole	5	-79	-78	-77	-78	-83	-94	-105	-116	-126	-133	-138	-141	-149	-161	-80	-78	-78	-78	-84	-96	-106	-118	-127	-134	-139	-143	-152	-164	-80	-79	-78	-79	-86	-98	-108	-120	-129	-136	-140	-145	-155	-167	-81	-79	-79	-80	-87
R07404	ATP + Aminoimidazole ribotide + HCO3- <=> ADP + Orthophosphate + 5-Carboxyamino-1-(5-phospho-D-ribosyl)imidazole	6	-75	-73	-77	-81	-81	-81	-87	-95	-102	-106	-108	-111	-118	-131	-76	-73	-78	-81	-81	-82	-89	-97	-103	-107	-109	-113	-121	-135	-76	-74	-79	-82	-82	-83	-91	-98	-104	-108	-110	-114	-125	-138	-77	-75	-80	-83	-83
R04144	ATP + 5-Phosphoribosylamine + Glycine <=> ADP + Orthophosphate + 5'-Phosphoribosylglycinamide	2.3	-69.3	-64.7	-63.3	-62.4	-61.3	-58.7	-59.3	-61.9	-62.6	-62.5	-62.8	-64.9	-71.8	-84	-69.8	-65.2	-63.9	-63	-61.8	-59.2	-60.3	-62.7	-63.1	-63.1	-63.6	-66.5	-74.9	-87.6	-70.3	-65.8	-64.4	-63.6	-62.2	-59.8	-61.2	-63.4	-63.7	-63.7	-64.4	-68.3	-78.2	-91.1	-70.8	-66.3	-65	-64.1	-62.6
R01127	1-(5'-Phosphoribosyl)-5-formamido-4-imidazolecarboxamide <=> IMP + H2O	5	-12	-22	-28	-30	-31	-31	-31	-31	-31	-31	-33	-40	-43	-43	-12	-22	-28	-31	-31	-31	-31	-31	-31	-31	-35	-41	-43	-44	-13	-22	-29	-31	-31	-31	-31	-31	-31	-32	-36	-42	-43	-45	-13	-23	-29	-31	-32
R04209	Aminoimidazole ribotide + CO2 <=> 1-(5-Phospho-D-ribosyl)-5-amino-4-imidazolecarboxylate	4	36	35	30	25	19	12	3	-6	-12	-18	-25	-34	-40	-43	36	35	30	25	19	12	2	-6	-13	-19	-26	-35	-41	-44	36	35	30	24	18	11	1	-7	-14	-20	-28	-36	-41	-44	37	35	30	24	18
R04325	10-Formyltetrahydrofolate + 5'-Phosphoribosylglycinamide <=> Tetrahydrofolate + 5'-Phosphoribosyl-N-formylglycinamide	6	-27	-17	-8	-5	-8	-14	-20	-25	-29	-31	-30	-28	-28	-28	-28	-17	-8	-5	-9	-15	-21	-26	-30	-31	-30	-29	-28	-28	-28	-17	-8	-6	-10	-16	-22	-27	-31	-31	-30	-29	-29	-29	-28	-17	-8	-7	-11
R04559	1-(5'-Phosphoribosyl)-5-amino-4-(N-succinocarboxamide)-imidazole <=> Fumarate + 1-(5'-Phosphoribosyl)-5-amino-4-imidazolecarboxamide	2.9	-57.4	-51.2	-45	-39.9	-33.7	-21.3	-14.8	-13.2	-13	-13	-13.2	-14.5	-19.3	-27.9	-58	-51.7	-45.3	-40.4	-33.4	-21.1	-15.3	-13.9	-13.8	-13.8	-14.1	-16.1	-21.9	-31.2	-58.6	-52.2	-45.7	-40.9	-33.1	-21	-15.8	-14.7	-14.6	-14.6	-15.1	-17.8	-24.7	-34.3	-59.1	-52.6	-46.1	-41.4	-32.7
R06975	Formate + ATP + 1-(5'-Phosphoribosyl)-5-amino-4-imidazolecarboxamide <=> ADP + Orthophosphate + 1-(5'-Phosphoribosyl)-5-formamido-4-imidazolecarboxamide	3.5	-21.9	-20.2	-26.6	-34.9	-38.6	-35.4	-30.6	-25.5	-19.9	-14.3	-9	-6.6	-11.9	-20.7	-22.5	-20.9	-27.6	-35.9	-39.1	-35.6	-30.7	-25.3	-19.6	-13.9	-8.7	-7.6	-14.2	-22.9	-23	-21.7	-28.7	-36.9	-39.6	-35.8	-30.7	-25.2	-19.3	-13.5	-8.6	-8.9	-16.6	-24.8	-23.5	-22.5	-29.7	-37.9	-40.1
R07405	5-Carboxyamino-1-(5-phospho-D-ribosyl)imidazole <=> 1-(5-Phospho-D-ribosyl)-5-amino-4-imidazolecarboxylate	6	15	14	14	14	14	16	17	18	18	17	16	14	13	16	15	14	14	14	14	16	17	17	17	17	16	13	14	17	14	14	14	14	14	16	17	17	17	17	15	13	14	18	14	14	14	14	14
R04560	10-Formyltetrahydrofolate + 1-(5'-Phosphoribosyl)-5-amino-4-imidazolecarboxamide <=> Tetrahydrofolate + 1-(5'-Phosphoribosyl)-5-formamido-4-imidazolecarboxamide	2.9	-3	0.9	0.6	-5.2	-12.8	-17.3	-16.9	-12.6	-7	-1	6	11.9	13.8	17.2	-3.3	0.5	0	-6.1	-13.7	-17.9	-16.8	-12.2	-6.5	-0.3	6.9	12.1	14	18.2	-3.6	0.2	-0.6	-7	-14.6	-18.4	-16.8	-11.8	-6	0.4	7.7	12.1	14.5	19.2	-4	-0.2	-1.2	-8	-15.5
R04463	ATP + 5'-Phosphoribosyl-N-formylglycinamide + L-Glutamine + H2O <=> ADP + Orthophosphate + 2-(Formamido)-N1-(5'-phosphoribosyl)acetamidine + L-Glutamate	50000	0	0	0	0	0	0	0	0	0	0	0	0	0	0	0	0	0	0	0	0	0	0	0	0	0	0	0	0	0	0	0	0	0	0	0	0	0	0	0	0	0	0	0	0	0	0	0
R04208	ATP + 2-(Formamido)-N1-(5'-phosphoribosyl)acetamidine <=> ADP + Orthophosphate + Aminoimidazole ribotide	50000	0	0	0	0	0	0	0	0	0	0	0	0	0	0	0	0	0	0	0	0	0	0	0	0	0	0	0	0	0	0	0	0	0	0	0	0	0	0	0	0	0	0	0	0	0	0	0
R07399	Acetyl-CoA + Pyruvate + H2O <=> (R)-2-Methylmalate + CoA	2.6	-57.7	-57.5	-56.3	-55	-55	-56.9	-61.9	-67.5	-73.2	-78.9	-84.6	-90.3	-96.1	-101.8	-58.1	-57.8	-56.6	-55.4	-55.5	-57.8	-63.1	-68.8	-74.6	-80.4	-86.2	-92	-97.8	-103.6	-58.5	-58.2	-56.9	-55.8	-56	-58.8	-64.3	-70.1	-76	-81.9	-87.8	-93.7	-99.6	-105.5	-58.9	-58.5	-57.2	-56.2	-56.5
R00996	L-Threonine <=> 2-Oxobutanoate + Ammonia	4	-68	-67	-65	-63	-63	-63	-63	-63	-63	-63	-63	-63	-63	-63	-69	-68	-65	-64	-64	-64	-64	-64	-64	-64	-64	-64	-64	-64	-69	-68	-66	-65	-65	-65	-65	-65	-65	-65	-65	-65	-65	-65	-70	-69	-66	-65	-65
R05070	(R)-2,3-Dihydroxy-3-methylpentanoate <=> (S)-3-Methyl-2-oxopentanoic acid + H2O	1.4	-46	-46.1	-46.5	-47.7	-48.2	-48.3	-48.3	-48.3	-48.3	-48.3	-48.3	-48	-46.2	-41.6	-46.2	-46.3	-46.7	-47.9	-48.4	-48.5	-48.5	-48.5	-48.5	-48.5	-48.5	-48	-45.5	-40.5	-46.4	-46.5	-47	-48.2	-48.7	-48.7	-48.7	-48.7	-48.7	-48.7	-48.6	-47.9	-44.7	-39.4	-46.6	-46.7	-47.2	-48.4	-48.9
R00994	D-erythro-3-Methylmalate <=> 2-Oxobutanoate + CO2 + H2	6	-53	-53	-54	-54	-53	-48	-43	-37	-31	-26	-20	-14	-9	-3	-54	-54	-55	-55	-54	-49	-43	-38	-32	-26	-20	-14	-9	-3	-56	-56	-56	-56	-54	-50	-44	-38	-32	-26	-20	-14	-9	-3	-57	-57	-57	-58	-55
R05069	(S)-2-Aceto-2-hydroxybutanoate <=> (R)-3-Hydroxy-3-methyl-2-oxopentanoate	0	-8.91431	-9.0379	-9.80862	-11.0206	-11.3641	-11.4052	-11.4094	-11.4096	-11.4074	-11.3854	-11.1766	-9.78414	-6.66872	-5.03381	-9.10766	-9.24711	-10.0755	-11.253	-11.561	-11.5971	-11.6008	-11.6008	-11.5972	-11.5617	-11.2347	-9.38066	-6.30469	-5.11249	-9.30121	-9.4578	-10.342	-11.4806	-11.7571	-11.789	-11.7922	-11.7919	-11.7862	-11.7297	-11.2334	-8.9143	-6.0699	-5.23428	-9.49497	-9.66998	-10.6077	-11.704	-11.9526
R08648	Pyruvate + 2-Oxobutanoate <=> (S)-2-Aceto-2-hydroxybutanoate + CO2	5	-71	-71	-68	-62	-56	-50	-45	-39	-33	-28	-22	-18	-17	-16	-72	-71	-68	-62	-56	-50	-44	-39	-33	-27	-22	-18	-17	-17	-72	-71	-68	-62	-56	-50	-44	-38	-32	-26	-21	-18	-17	-17	-72	-72	-68	-62	-56
R02199	(S)-3-Methyl-2-oxopentanoic acid + L-Glutamate <=> L-Isoleucine + 2-Oxoglutarate	3.5	-13.1	-12.1	-11.9	-14.4	-15.9	-16.1	-16.2	-16.1	-15.9	-15.4	-15.3	-15.3	-15.3	-15.3	-13.4	-12.5	-12.4	-15	-16.3	-16.5	-16.6	-16.5	-16.2	-15.8	-15.6	-15.6	-15.6	-15.6	-13.8	-12.8	-12.9	-15.5	-16.8	-16.9	-17	-16.9	-16.5	-16.1	-16	-16	-16	-16	-14.2	-13.2	-13.5	-16.1	-17.2
R03898	2-Methylmaleate + H2O <=> D-erythro-3-Methylmalate	2.8	-6.7	-5.7	-2.9	-1.2	-1.5	-2.3	-2.6	-2.6	-2.6	-2.6	-2.6	-2.6	-2.6	-2.6	-6.9	-5.8	-3	-1.3	-1.8	-2.6	-2.8	-2.8	-2.8	-2.8	-2.8	-2.8	-2.8	-2.8	-7.1	-5.9	-3	-1.5	-2	-2.8	-3	-3	-3	-3	-3	-3	-3	-3	-7.2	-6	-3.1	-1.7	-2.3
R03896	(R)-2-Methylmalate <=> 2-Methylmaleate + H2O	2.4	2	1.1	-1.7	-3.3	-3	-2.2	-2	-2	-2	-2	-2	-2	-2	-2	1.8	0.8	-2	-3.5	-3.1	-2.4	-2.2	-2.2	-2.2	-2.2	-2.2	-2.2	-2.2	-2.2	1.6	0.5	-2.3	-3.7	-3.3	-2.6	-2.4	-2.4	-2.4	-2.4	-2.4	-2.4	-2.4	-2.4	1.4	0.2	-2.6	-3.9	-3.4
R05068	(R)-3-Hydroxy-3-methyl-2-oxopentanoate + H2 <=> (R)-2,3-Dihydroxy-3-methylpentanoate	3	-35.8	-35.6	-34.6	-32.4	-31.6	-31.4	-31.4	-31.4	-31.4	-31.4	-31.4	-31.6	-32.3	-32.9	-35.4	-35.2	-34	-31.9	-31.2	-31.1	-31	-31	-31	-31	-31.1	-31.3	-32.1	-32.6	-35	-34.8	-33.5	-31.4	-30.8	-30.7	-30.7	-30.7	-30.7	-30.7	-30.7	-31	-31.9	-32.3	-34.6	-34.4	-33	-31	-30.4
R01213	Acetyl-CoA + 3-Methyl-2-oxobutanoic acid + H2O <=> alpha-Isopropylmalate + CoA	1.3	-38.6	-38.5	-38	-37	-36.4	-37.5	-42.4	-48	-53.7	-59.4	-65.1	-70.9	-77.4	-86.5	-38.9	-38.9	-38.4	-37.4	-36.8	-38.5	-43.6	-49.3	-55.1	-60.9	-66.7	-72.7	-79.7	-89.5	-39.3	-39.2	-38.7	-37.7	-37.2	-39.4	-44.7	-50.6	-56.5	-62.4	-68.3	-74.5	-82.2	-92.7	-39.7	-39.6	-39	-38.1	-37.7
R04426	(2R,3S)-3-Isopropylmalate <=> (2S)-2-Isopropyl-3-oxosuccinate + H2	3	21.4	21.1	19.4	15.4	11.1	9	8.6	8.6	8.6	8.6	8.6	8.6	8.6	8.6	20.6	20.3	18.5	14.3	10	8.2	7.9	7.8	7.8	7.8	7.8	7.8	7.8	7.8	19.8	19.5	17.5	13.2	9	7.4	7.1	7.1	7.1	7.1	7.1	7.1	7.1	7.1	19	18.7	16.6	12.1	8
R01652	(2S)-2-Isopropyl-3-oxosuccinate <=> 4-Methyl-2-oxopentanoate + CO2	4	-80	-80	-79	-75	-70	-64	-59	-53	-47	-41	-36	-30	-24	-19	-81	-81	-79	-75	-70	-64	-58	-53	-47	-41	-35	-29	-24	-18	-82	-81	-80	-76	-70	-64	-58	-53	-47	-41	-35	-29	-23	-17	-82	-82	-80	-76	-70
R03968	alpha-Isopropylmalate <=> 2-Isopropylmaleate + H2O	1.9	-6.9	-7.4	-9.8	-12.1	-12.2	-11.4	-11.1	-11	-11	-11	-11	-10.9	-10.1	-6.8	-7.1	-7.7	-10.2	-12.3	-12.4	-11.5	-11.2	-11.2	-11.2	-11.2	-11.2	-11	-9.8	-5.8	-7.3	-8	-10.5	-12.6	-12.5	-11.7	-11.4	-11.4	-11.4	-11.4	-11.4	-11.1	-9.3	-4.7	-7.5	-8.2	-10.9	-12.8	-12.6
R01090	4-Methyl-2-oxopentanoate + L-Glutamate <=> L-Leucine + 2-Oxoglutarate	1.6	-19.3	-18.3	-18.1	-20.7	-22.1	-22.4	-22.4	-22.4	-22.2	-21.8	-21.6	-21.6	-21.6	-21.6	-19.6	-18.7	-18.6	-21.2	-22.6	-22.8	-22.8	-22.8	-22.5	-22.1	-22	-22	-22	-22	-20	-19	-19.2	-21.8	-23	-23.2	-23.2	-23.1	-22.8	-22.5	-22.4	-22.4	-22.4	-22.4	-20.4	-19.4	-19.7	-22.3	-23.4
R04001	2-Isopropylmaleate + H2O <=> (2R,3S)-3-Isopropylmalate	1.9	-11.9	-11.3	-8.9	-6.4	-6.3	-7.3	-7.7	-7.7	-7.7	-7.7	-7.7	-7.7	-7.7	-7.7	-12.1	-11.4	-8.9	-6.6	-6.6	-7.6	-7.9	-7.9	-7.9	-7.9	-7.9	-7.9	-7.9	-7.9	-12.2	-11.5	-8.9	-6.7	-6.9	-7.8	-8.1	-8.1	-8.1	-8.1	-8.1	-8.1	-8.1	-8.1	-12.4	-11.6	-8.9	-6.9	-7.1
R01088	4-Methyl-2-oxopentanoate + Ammonia + H2 <=> L-Leucine + H2O	3.4	-29.9	-30.2	-31.4	-33	-33.3	-33.4	-33.3	-33.2	-32.1	-30.7	-30.4	-30.3	-30.3	-30.3	-29.3	-29.5	-30.9	-32.3	-32.6	-32.7	-32.6	-32.4	-31.1	-29.9	-29.7	-29.7	-29.7	-29.7	-28.6	-28.9	-30.3	-31.7	-32	-32	-31.9	-31.6	-30.2	-29.2	-29	-29	-29	-29	-27.9	-28.3	-29.7	-31	-31.3
R10147	L-Aspartate 4-semialdehyde + Pyruvate <=> (2S,4S)-4-Hydroxy-2,3,4,5-tetrahydrodipicolinate + H2O	5	-68	-72	-73	-75	-80	-86	-91	-97	-101	-102	-102	-102	-102	-102	-68	-72	-73	-75	-80	-86	-92	-97	-101	-102	-102	-102	-102	-102	-68	-72	-73	-76	-81	-87	-93	-98	-101	-102	-102	-102	-102	-102	-68	-72	-73	-76	-81
R00271	Acetyl-CoA + H2O + 2-Oxoglutarate <=> (R)-2-Hydroxybutane-1,2,4-tricarboxylate + CoA	2.8	-40.6	-40.3	-38.8	-37.7	-38.2	-40.5	-45.6	-51.2	-56.9	-62.6	-68.3	-74.1	-80.5	-89.4	-41	-40.6	-39.1	-38.1	-38.7	-41.5	-46.8	-52.5	-58.3	-64.1	-69.9	-75.9	-82.8	-92.5	-41.4	-41	-39.4	-38.5	-39.3	-42.5	-48	-53.8	-59.7	-65.6	-71.5	-77.7	-85.3	-95.7	-41.8	-41.3	-39.7	-38.9	-39.9
R02733	N6-Acetyl-LL-2,6-diaminoheptanedioate + H2O <=> Acetate + LL-2,6-Diaminoheptanedioate	2.3	-26.2	-30	-33.4	-37.8	-42	-45.7	-47	-47.3	-47.9	-51.4	-56.8	-62.5	-68.2	-73.9	-26.9	-30.7	-34.3	-38.7	-43	-46.6	-47.7	-48	-48.9	-53	-58.6	-64.3	-70.1	-75.9	-27.6	-31.5	-35.2	-39.7	-44.1	-47.5	-48.4	-48.7	-50	-54.5	-60.3	-66.2	-72.1	-78	-28.3	-32.2	-36.1	-40.6	-45.1
R02734	N-Succinyl-LL-2,6-diaminoheptanedioate + H2O <=> Succinate + LL-2,6-Diaminoheptanedioate	4	-19	-21	-25	-29	-31	-32	-32	-32	-31	-33	-38	-44	-50	-56	-19	-22	-26	-30	-32	-33	-33	-32	-32	-35	-40	-46	-52	-58	-20	-23	-26	-31	-33	-33	-33	-33	-33	-36	-42	-48	-54	-60	-21	-24	-27	-32	-34
R04198	(2S,4S)-4-Hydroxy-2,3,4,5-tetrahydrodipicolinate + H2 <=> 2,3,4,5-Tetrahydrodipicolinate + H2O	3.3	-65.1	-65.1	-64.6	-63.7	-63.4	-63.4	-63.4	-63.4	-63.4	-63.4	-63.4	-63.4	-63.4	-63.4	-64.7	-64.7	-64.2	-63.3	-63	-63	-63	-63	-63	-63	-63	-63	-63	-63	-64.4	-64.3	-63.8	-62.9	-62.6	-62.6	-62.6	-62.6	-62.6	-62.6	-62.6	-62.6	-62.6	-62.6	-64	-63.9	-63.3	-62.5	-62.2
R01934	Homoisocitrate <=> 2-Oxoadipate + CO2 + H2	5	-42	-43	-43	-43	-41	-37	-31	-25	-20	-14	-8	-3	3	9	-44	-44	-45	-45	-42	-37	-32	-26	-20	-14	-8	-3	3	9	-45	-45	-46	-46	-43	-38	-32	-26	-20	-14	-9	-3	3	9	-46	-46	-47	-47	-44
R00715	N6-(L-1,3-Dicarboxypropyl)-L-lysine + H2O <=> L-Lysine + 2-Oxoglutarate + H2	4	-4	-1	2	2	0	0	0	0	0	2	3	4	4	4	-5	-3	1	0	-1	-2	-2	-1	-1	1	2	2	2	2	-6	-4	0	-1	-3	-3	-3	-3	-2	0	1	1	1	1	-7	-5	-2	-3	-4
R04199	(2S,4S)-4-Hydroxy-2,3,4,5-tetrahydrodipicolinate + H2 <=> 2,3,4,5-Tetrahydrodipicolinate + H2O	3.3	-65.1	-65.1	-64.6	-63.7	-63.4	-63.4	-63.4	-63.4	-63.4	-63.4	-63.4	-63.4	-63.4	-63.4	-64.7	-64.7	-64.2	-63.3	-63	-63	-63	-63	-63	-63	-63	-63	-63	-63	-64.4	-64.3	-63.8	-62.9	-62.6	-62.6	-62.6	-62.6	-62.6	-62.6	-62.6	-62.6	-62.6	-62.6	-64	-63.9	-63.3	-62.5	-62.2
R00451	meso-2,6-Diaminoheptanedioate <=> L-Lysine + CO2	4	-88	-87	-82	-76	-70	-64	-58	-53	-46	-37	-30	-24	-18	-13	-89	-87	-82	-76	-70	-64	-58	-52	-45	-37	-30	-24	-18	-12	-90	-88	-82	-76	-70	-64	-58	-52	-45	-36	-29	-23	-17	-11	-90	-88	-83	-76	-70
R02735	LL-2,6-Diaminoheptanedioate <=> meso-2,6-Diaminoheptanedioate	2.9	-13.1	-13.1	-13.1	-13.1	-13.1	-13.1	-13.1	-13.1	-13.1	-13	-13	-13	-13	-13	-13.3	-13.3	-13.3	-13.3	-13.3	-13.3	-13.3	-13.3	-13.2	-13.2	-13.2	-13.2	-13.2	-13.2	-13.4	-13.4	-13.4	-13.4	-13.4	-13.4	-13.4	-13.4	-13.4	-13.4	-13.4	-13.4	-13.4	-13.4	-13.6	-13.6	-13.6	-13.6	-13.6
R04475	N-Succinyl-2-L-amino-6-oxoheptanedioate + L-Glutamate <=> N-Succinyl-LL-2,6-diaminoheptanedioate + 2-Oxoglutarate	2.9	-24.7	-23.8	-24.3	-24.6	-22.4	-20.1	-19.7	-19.9	-21.1	-22.3	-22.6	-22.6	-22.6	-22.6	-25.1	-24.2	-24.7	-24.9	-22.6	-20.5	-20.2	-20.5	-21.8	-22.8	-23	-23	-23	-23	-25.5	-24.6	-25.2	-25.3	-22.8	-21	-20.7	-21.1	-22.5	-23.3	-23.5	-23.5	-23.5	-23.5	-25.9	-25	-25.6	-25.6	-23.1
R01939	2-Oxoadipate + L-Glutamate <=> L-2-Aminoadipate + 2-Oxoglutarate	2.9	-21.6	-21.5	-21.9	-22.3	-22.2	-22.1	-22.1	-22.1	-22.1	-22.2	-22.2	-22.2	-22.2	-22.2	-22	-21.9	-22.3	-22.7	-22.6	-22.5	-22.5	-22.5	-22.5	-22.5	-22.5	-22.5	-22.5	-22.5	-22.4	-22.3	-22.7	-23.1	-22.9	-22.9	-22.9	-22.9	-22.9	-22.9	-22.9	-22.9	-22.9	-22.9	-22.8	-22.7	-23.1	-23.5	-23.3
R03444	(R)-2-Hydroxybutane-1,2,4-tricarboxylate <=> (Z)-But-1-ene-1,2,4-tricarboxylate + H2O	1.9	-6.7	-8	-10.9	-12.1	-11.7	-11.1	-11	-11	-11	-11	-11	-10.9	-10.2	-7.1	-6.9	-8.3	-11.2	-12.3	-11.8	-11.3	-11.2	-11.2	-11.2	-11.2	-11.2	-11	-9.9	-6	-7.1	-8.6	-11.5	-12.5	-11.9	-11.5	-11.4	-11.4	-11.4	-11.4	-11.4	-11.1	-9.4	-4.9	-7.3	-8.9	-11.8	-12.7	-12
R04371	(Z)-But-1-ene-1,2,4-tricarboxylate + H2O <=> Homoisocitrate	2.9	-14.4	-13.1	-10.1	-8.9	-9.4	-10.1	-10.2	-10.2	-10.2	-10.2	-10.2	-10.2	-10.2	-10.2	-14.6	-13.1	-10.1	-9.1	-9.7	-10.3	-10.4	-10.4	-10.4	-10.4	-10.4	-10.4	-10.4	-10.4	-14.8	-13.2	-10.2	-9.3	-10	-10.5	-10.6	-10.6	-10.6	-10.6	-10.6	-10.6	-10.6	-10.6	-14.9	-13.3	-10.3	-9.5	-10.2
R04467	N-Acetyl-L-2-amino-6-oxopimelate + L-Glutamate <=> N6-Acetyl-LL-2,6-diaminoheptanedioate + 2-Oxoglutarate	1.9	-14.9	-13.4	-13.8	-14.8	-15.1	-14.2	-13.6	-13.5	-13.4	-13.4	-13.4	-13.4	-13.4	-13.4	-15.2	-13.8	-14.2	-15.3	-15.4	-14.5	-14	-13.9	-13.8	-13.8	-13.8	-13.8	-13.8	-13.8	-15.6	-14.2	-14.7	-15.7	-15.8	-14.8	-14.3	-14.2	-14.2	-14.1	-14.1	-14.1	-14.1	-14.1	-16	-14.6	-15.2	-16.2	-16.1
R02315	L-Glutamate + L-2-Aminoadipate 6-semialdehyde + H2 <=> N6-(L-1,3-Dicarboxypropyl)-L-lysine + H2O	4	-33	-33	-34	-33	-33	-33	-33	-33	-32	-31	-31	-31	-31	-31	-32	-33	-33	-33	-32	-32	-32	-32	-31	-30	-30	-30	-30	-30	-32	-32	-32	-32	-31	-31	-31	-31	-30	-30	-29	-29	-29	-29	-31	-31	-32	-31	-31
R04364	2,3,4,5-Tetrahydrodipicolinate + Acetyl-CoA + H2O <=> N-Acetyl-L-2-amino-6-oxopimelate + CoA	4	-25	-17	-12	-7	-1	5	6	6	6	6	6	6	6	6	-25	-17	-12	-7	-1	4	5	5	5	5	5	5	5	5	-25	-18	-12	-7	0	4	5	5	5	5	5	5	5	5	-26	-18	-12	-7	0
R04365	Succinyl-CoA + 2,3,4,5-Tetrahydrodipicolinate + H2O <=> CoA + N-Succinyl-2-L-amino-6-oxoheptanedioate	5	-29	-25	-22	-13	-2	4	4	4	4	4	4	4	4	4	-29	-26	-22	-13	-1	3	4	4	4	4	4	4	4	4	-30	-26	-22	-12	-1	3	4	4	4	4	4	4	4	4	-30	-26	-22	-12	-1
R02755	L-2-Amino-6-oxoheptanedioate + Ammonia + H2 <=> meso-2,6-Diaminoheptanedioate + H2O	4	-24	-24	-25	-26	-26	-26	-26	-26	-24	-23	-23	-23	-23	-23	-23	-23	-24	-25	-25	-25	-25	-25	-24	-23	-22	-22	-22	-22	-23	-22	-24	-24	-25	-25	-25	-24	-23	-22	-22	-22	-22	-22	-22	-22	-23	-24	-24
R04336	2,3,4,5-Tetrahydrodipicolinate + H2O <=> L-2-Amino-6-oxoheptanedioate	4	16	19	21	23	27	33	39	44	49	51	51	51	51	51	16	19	20	23	28	33	39	45	49	51	51	51	51	51	16	19	20	23	28	34	40	45	50	51	51	51	51	51	15	19	20	23	28
R07613	2,3,4,5-Tetrahydrodipicolinate + L-Glutamate + H2O <=> LL-2,6-Diaminoheptanedioate + 2-Oxoglutarate	5	15	21	22	22	26	31	37	42	47	50	50	50	50	50	15	20	22	22	26	31	37	43	48	49	50	50	50	50	15	20	21	22	26	31	37	43	48	49	49	49	49	49	14	20	21	22	26
R03098	L-2-Aminoadipate + ATP <=> L-2-Aminoadipate adenylate + Diphosphate	100000	0	0	0	0	0	0	0	0	0	0	0	0	0	0	0	0	0	0	0	0	0	0	0	0	0	0	0	0	0	0	0	0	0	0	0	0	0	0	0	0	0	0	0	0	0	0	0
R00480	ATP + L-Aspartate <=> ADP + 4-Phospho-L-aspartate	2.9	-9.2	-7.3	-9.2	-10.3	-8.2	-2.1	0.9	-0.7	-4.2	-5.8	-6	-6.4	-8.7	-15.4	-9.5	-7.7	-9.8	-10.6	-8.2	-2	0.5	-1.6	-5	-6.2	-6.5	-7	-10.5	-17.5	-9.9	-8.2	-10.3	-11	-8.1	-2	0	-2.4	-5.6	-6.7	-6.9	-7.8	-12.4	-19.5	-10.2	-8.6	-10.8	-11.3	-8.1
R02291	4-Phospho-L-aspartate + H2 <=> L-Aspartate 4-semialdehyde + Orthophosphate	3.4	-27.6	-25.3	-24.2	-24	-23.9	-23.3	-22	-19.7	-16.6	-15.6	-15.7	-17.6	-22.1	-27.7	-27.6	-25.4	-24.3	-24.1	-24	-23.3	-21.9	-19.3	-16.5	-15.7	-16	-18.4	-23.4	-29.1	-27.7	-25.4	-24.4	-24.2	-24	-23.2	-21.7	-19	-16.4	-15.8	-16.4	-19.4	-24.7	-30.5	-27.8	-25.5	-24.4	-24.3	-24.1
R03260	O-Succinyl-L-homoserine + L-Cysteine <=> L-Cystathionine + Succinate	6	-73	-72	-71	-73	-74	-78	-83	-88	-94	-97	-99	-99	-99	-99	-73	-72	-72	-73	-75	-79	-84	-90	-95	-98	-99	-99	-99	-99	-73	-72	-72	-74	-76	-80	-85	-91	-96	-99	-99	-100	-100	-100	-74	-73	-73	-74	-76
R01286	L-Cystathionine + H2O <=> L-Homocysteine + Ammonia + Pyruvate	2.7	-71.4	-70.4	-68.2	-67.3	-67.2	-67.2	-67.2	-67.3	-67.8	-69.3	-73.6	-79.2	-84.9	-90.6	-72.6	-71.5	-69.3	-68.5	-68.4	-68.4	-68.4	-68.5	-69.1	-71	-75.8	-81.5	-87.3	-93.1	-73.7	-72.6	-70.4	-69.6	-69.6	-69.5	-69.6	-69.7	-70.4	-72.9	-78	-83.8	-89.7	-95.6	-74.8	-73.6	-71.5	-70.8	-70.7
R01777	Succinyl-CoA + L-Homoserine <=> CoA + O-Succinyl-L-homoserine	5	-63	-68	-70	-65	-56	-51	-50	-50	-49	-49	-49	-49	-49	-49	-64	-68	-70	-65	-55	-51	-50	-50	-50	-50	-49	-49	-49	-49	-64	-69	-71	-65	-55	-51	-51	-51	-50	-50	-50	-50	-50	-50	-65	-69	-71	-65	-55
R00946	5-Methyltetrahydrofolate + L-Homocysteine <=> Tetrahydrofolate + L-Methionine	5	-27	-27	-26	-26	-26	-26	-26	-26	-25	-23	-16	-8	-2	4	-27	-27	-27	-27	-27	-26	-26	-26	-26	-22	-15	-7	-1	5	-27	-27	-27	-27	-27	-27	-27	-26	-26	-22	-14	-7	-1	5	-28	-28	-28	-28	-27
R01773	L-Aspartate 4-semialdehyde + H2 <=> L-Homoserine	3.4	-36.7	-36.1	-35.5	-35.3	-35.3	-35.3	-35.3	-35.2	-34.7	-34.3	-34.3	-34.3	-34.3	-34.3	-36.3	-35.7	-35.1	-34.9	-34.9	-34.9	-34.9	-34.8	-34.3	-33.9	-33.9	-33.9	-33.9	-33.9	-35.9	-35.3	-34.7	-34.5	-34.5	-34.5	-34.5	-34.3	-33.8	-33.5	-33.5	-33.5	-33.5	-33.5	-35.5	-34.9	-34.3	-34.2	-34.1
R01775	L-Aspartate 4-semialdehyde + H2 <=> L-Homoserine	3.4	-36.7	-36.1	-35.5	-35.3	-35.3	-35.3	-35.3	-35.2	-34.7	-34.3	-34.3	-34.3	-34.3	-34.3	-36.3	-35.7	-35.1	-34.9	-34.9	-34.9	-34.9	-34.8	-34.3	-33.9	-33.9	-33.9	-33.9	-33.9	-35.9	-35.3	-34.7	-34.5	-34.5	-34.5	-34.5	-34.3	-33.8	-33.5	-33.5	-33.5	-33.5	-33.5	-35.5	-34.9	-34.3	-34.2	-34.1
R09726	ATP + Molybdopterin <=> Diphosphate + Adenylated molybdopterin	100000	0	0	0	0	0	0	0	0	0	0	0	0	0	0	0	0	0	0	0	0	0	0	0	0	0	0	0	0	0	0	0	0	0	0	0	0	0	0	0	0	0	0	0	0	0	0	0
R04292	Iminoaspartate + Glycerone phosphate <=> Quinolinate + 2 H2O + Orthophosphate	4	-220	-229	-236	-238	-238	-238	-240	-244	-250	-256	-262	-269	-279	-287	-220	-229	-237	-239	-238	-238	-240	-246	-251	-257	-263	-271	-281	-289	-221	-230	-237	-239	-239	-239	-241	-247	-253	-259	-265	-274	-283	-291	-221	-231	-238	-240	-239
R00257	ATP + Deamino-NAD+ + L-Glutamine + H2O <=> AMP + Diphosphate + NAD+ + L-Glutamate	2.9	-148.9	-133.1	-115.8	-101	-90.3	-87	-94.7	-105.6	-117.2	-129	-140.4	-151.4	-161.2	-168.9	-149.8	-133.7	-116.2	-101.3	-90.7	-88.6	-97	-108.2	-120.1	-132	-143.5	-154.5	-163.9	-171.4	-150.7	-134.3	-116.5	-101.7	-91.2	-90.2	-99.3	-110.8	-122.9	-135	-146.6	-157.6	-166.5	-173.7	-151.6	-134.9	-116.9	-102	-91.7
R00189	ATP + Deamino-NAD+ + Ammonia <=> AMP + Diphosphate + NAD+	2.8	-90.1	-79.5	-67.4	-57	-48.1	-45.2	-52.8	-63.4	-72.9	-79.8	-85.5	-91.2	-97.2	-103.8	-90.6	-79.8	-67.5	-57	-48.1	-46.2	-54.6	-65.4	-74.7	-81.4	-87.1	-92.9	-99	-105.7	-91.2	-80.1	-67.6	-57.1	-48.1	-47.4	-56.4	-67.3	-76.3	-82.9	-88.7	-94.6	-100.9	-107.6	-91.7	-80.4	-67.8	-57.1	-48.1
R00104	ATP + NAD+ <=> ADP + NADP+	2.9	-19.8	-18.3	-20.8	-22.7	-23.5	-25	-29.5	-35	-40.7	-46.3	-51.5	-54.7	-57.6	-64.3	-20.1	-18.7	-21.3	-23.1	-24	-25.8	-30.5	-36.2	-42	-47.7	-52.7	-55.6	-59.4	-66.5	-20.5	-19.1	-21.8	-23.6	-24.5	-26.7	-31.6	-37.4	-43.3	-49	-53.8	-56.5	-61.4	-68.6	-20.8	-19.5	-22.2	-24	-25
R03005	ATP + Nicotinate D-ribonucleotide <=> Diphosphate + Deamino-NAD+	5	-59	-53	-50	-49	-48	-47	-48	-48	-48	-48	-47	-46	-50	-52	-60	-53	-50	-49	-48	-47	-48	-49	-48	-48	-47	-47	-51	-51	-60	-53	-51	-50	-48	-48	-49	-49	-49	-48	-47	-48	-52	-51	-60	-54	-51	-50	-48
R03348	Quinolinate + 5-Phospho-alpha-D-ribose 1-diphosphate <=> Nicotinate D-ribonucleotide + Diphosphate + CO2	4	-111	-105	-101	-99	-92	-87	-85	-79	-71	-60	-51	-45	-39	-35	-112	-106	-102	-99	-93	-88	-85	-79	-70	-59	-50	-44	-39	-35	-113	-107	-103	-100	-93	-89	-85	-79	-69	-58	-50	-44	-38	-36	-113	-107	-104	-100	-93
R07407	L-Aspartate <=> Iminoaspartate + H2	4	40	47	54	55	53	51	51	51	53	57	62	68	74	79	39	47	54	54	52	51	50	51	52	57	62	68	74	80	38	46	53	54	51	50	50	50	52	57	63	69	74	80	38	46	53	53	50
R07410	L-Aspartate <=> Iminoaspartate + H2	4	40	47	54	55	53	51	51	51	53	57	62	68	74	79	39	47	54	54	52	51	50	51	52	57	62	68	74	80	38	46	53	54	51	50	50	50	52	57	63	69	74	80	38	46	53	53	50
R02035	D-Glucono-1,5-lactone 6-phosphate + H2O <=> 6-Phospho-D-gluconate	1.7	-11	-10.6	-11.5	-15.3	-20.7	-26.3	-31.9	-37.6	-43.3	-48.9	-53.9	-58.1	-61.7	-65.7	-11.2	-10.8	-11.9	-15.9	-21.4	-27.1	-32.8	-38.5	-44.3	-50	-54.9	-59	-62.6	-67.2	-11.4	-11	-12.3	-16.5	-22.1	-27.8	-33.7	-39.5	-45.4	-51.1	-55.9	-59.9	-63.7	-68.7	-11.5	-11.2	-12.6	-17	-22.8
R02736	beta-D-Glucose 6-phosphate <=> D-Glucono-1,5-lactone 6-phosphate + H2	4	-21	-21	-21	-21	-21	-21	-21	-21	-21	-21	-20	-18	-15	-11	-22	-22	-22	-22	-22	-22	-21	-21	-21	-21	-20	-18	-15	-10	-23	-23	-23	-23	-23	-22	-22	-22	-22	-22	-21	-18	-15	-9	-24	-23	-23	-23	-23
R10907	beta-D-Glucose 6-phosphate <=> D-Glucono-1,5-lactone 6-phosphate + H2	4	-21	-21	-21	-21	-21	-21	-21	-21	-21	-21	-20	-18	-15	-11	-22	-22	-22	-22	-22	-22	-21	-21	-21	-21	-20	-18	-15	-10	-23	-23	-23	-23	-23	-22	-22	-22	-22	-22	-21	-18	-15	-9	-24	-23	-23	-23	-23
R01049	ATP + D-Ribose 5-phosphate <=> AMP + 5-Phospho-alpha-D-ribose 1-diphosphate	1.5	-8.2	-6.5	-7.2	-9.7	-13.5	-15.9	-19.5	-25.4	-33.8	-44.4	-54.2	-61.5	-67.9	-74.6	-8.6	-6.9	-7.7	-10.4	-14.2	-16.5	-20.5	-26.8	-35.9	-46.7	-56.2	-63.3	-69.8	-76.5	-8.9	-7.3	-8.3	-11.2	-14.8	-17.2	-21.6	-28.3	-38	-48.9	-58.1	-65.1	-71.7	-78.4	-9.3	-7.8	-8.9	-11.9	-15.4
R01830	D-Erythrose 4-phosphate + D-Xylulose 5-phosphate <=> beta-D-Fructose 6-phosphate + D-Glyceraldehyde 3-phosphate	2.4	-25.6	-26.6	-26.8	-26.9	-27	-27.7	-28.5	-28.8	-29	-30.7	-34.9	-38.8	-42.2	-47.2	-26	-27	-27.2	-27.2	-27.4	-28.1	-29	-29.2	-29.6	-31.8	-36.2	-39.8	-43.7	-48.9	-26.4	-27.3	-27.6	-27.6	-27.8	-28.6	-29.4	-29.6	-30.1	-32.8	-37.4	-40.9	-45.2	-50.7	-26.8	-27.7	-28	-28	-28.2
R01528	6-Phospho-D-gluconate <=> D-Ribulose 5-phosphate + CO2 + H2	4	-53	-53	-51	-48	-42	-36	-30	-24	-19	-13	-7	-1	5	11	-54	-54	-53	-49	-43	-37	-31	-25	-19	-13	-7	-1	5	11	-55	-55	-54	-49	-44	-37	-31	-25	-19	-13	-7	-1	5	11	-56	-56	-55	-50	-44
R10221	6-Phospho-D-gluconate <=> D-Ribulose 5-phosphate + CO2 + H2	4	-53	-53	-51	-48	-42	-36	-30	-24	-19	-13	-7	-1	5	11	-54	-54	-53	-49	-43	-37	-31	-25	-19	-13	-7	-1	5	11	-55	-55	-54	-49	-44	-37	-31	-25	-19	-13	-7	-1	5	11	-56	-56	-55	-50	-44
R01056	D-Ribulose 5-phosphate <=> D-Ribose 5-phosphate	0.8	-11.2	-11.9	-12.1	-12.1	-12.2	-12.8	-13.5	-13.7	-13.7	-14	-15.4	-18.9	-22.9	-24.9	-11.4	-12.1	-12.3	-12.3	-12.4	-13.1	-13.8	-13.9	-14	-14.3	-16.2	-20	-23.7	-25.1	-11.6	-12.3	-12.5	-12.5	-12.7	-13.4	-14	-14.1	-14.2	-14.6	-17	-21	-24.3	-25.3	-11.8	-12.5	-12.7	-12.7	-12.9
R01827	Sedoheptulose 7-phosphate + D-Glyceraldehyde 3-phosphate <=> D-Erythrose 4-phosphate + beta-D-Fructose 6-phosphate	2	-17.7	-18.2	-18.4	-18.4	-18.4	-18.8	-19.3	-19.4	-19.7	-21.4	-25.7	-30.3	-32.5	-32.2	-18.1	-18.6	-18.7	-18.8	-18.8	-19.3	-19.7	-19.8	-20.2	-22.4	-27.1	-31.4	-32.8	-32.5	-18.5	-19	-19.1	-19.1	-19.3	-19.7	-20.1	-20.2	-20.8	-23.5	-28.4	-32.4	-33.1	-32.8	-18.9	-19.4	-19.5	-19.5	-19.7
R01529	D-Ribulose 5-phosphate <=> D-Xylulose 5-phosphate	1.2	-14.8	-14.8	-14.8	-14.8	-14.8	-14.8	-14.8	-14.8	-14.8	-14.8	-14.8	-14.7	-14.7	-14.8	-15	-15	-15	-15	-15	-15	-15	-15	-15	-15	-15	-14.9	-14.9	-15	-15.2	-15.2	-15.2	-15.2	-15.2	-15.2	-15.2	-15.2	-15.2	-15.2	-15.2	-15.1	-15.1	-15.2	-15.4	-15.4	-15.4	-15.4	-15.4
R02739	alpha-D-Glucose 6-phosphate <=> beta-D-Glucose 6-phosphate	2.9	-12.7	-12.7	-12.7	-12.7	-12.7	-12.7	-12.7	-12.7	-12.7	-12.7	-12.7	-12.7	-12.7	-12.7	-12.9	-12.9	-12.9	-12.9	-12.9	-12.9	-12.9	-12.9	-12.9	-12.9	-12.8	-12.9	-12.9	-12.9	-13.1	-13.1	-13.1	-13.1	-13.1	-13.1	-13.1	-13.1	-13.1	-13.1	-13	-13.1	-13.1	-13.1	-13.3	-13.3	-13.3	-13.3	-13.3
R01641	D-Ribose 5-phosphate + D-Xylulose 5-phosphate <=> Sedoheptulose 7-phosphate + D-Glyceraldehyde 3-phosphate	1.9	-28.4	-27.9	-27.8	-27.8	-27.7	-27.2	-26.6	-26.5	-26.4	-26.2	-24.6	-20.4	-17.4	-17.2	-28.8	-28.3	-28.2	-28.1	-28	-27.5	-26.9	-26.8	-26.8	-26.4	-24.3	-19.9	-17.7	-17.7	-29.2	-28.7	-28.6	-28.5	-28.4	-27.8	-27.3	-27.2	-27.2	-26.6	-23.9	-19.5	-18.1	-18.2	-29.5	-29.1	-28.9	-28.9	-28.7
R02740	beta-D-Fructose 6-phosphate <=> alpha-D-Glucose 6-phosphate	1.6	-10.3	-10.3	-10.3	-10.3	-10.3	-10.3	-10.3	-10.3	-10	-8.6	-5.9	-5.3	-6.1	-6.7	-10.5	-10.5	-10.5	-10.5	-10.5	-10.5	-10.5	-10.5	-10.1	-8.3	-5.8	-5.6	-6.4	-6.9	-10.7	-10.7	-10.7	-10.7	-10.7	-10.7	-10.7	-10.6	-10.1	-8	-5.8	-5.9	-6.8	-7.1	-10.9	-10.9	-10.9	-10.9	-10.9
R05338	D-arabino-Hex-3-ulose 6-phosphate <=> D-Ribulose 5-phosphate + Formaldehyde	1.7	-13.2	-13.2	-13.2	-13.2	-13.2	-13.2	-13.2	-13.2	-13.2	-13.1	-13	-11.5	-7.7	-5.7	-13.8	-13.8	-13.8	-13.8	-13.8	-13.8	-13.8	-13.8	-13.8	-13.8	-13.6	-11.5	-7.8	-6.3	-14.5	-14.5	-14.5	-14.5	-14.5	-14.5	-14.5	-14.5	-14.5	-14.5	-14.1	-11.4	-8	-7	-15.2	-15.2	-15.2	-15.2	-15.2
R09780	beta-D-Fructose 6-phosphate <=> D-arabino-Hex-3-ulose 6-phosphate	2.2	-3.3	-2.6	-2.4	-2.3	-2.2	-1.7	-1.1	-0.9	-0.6	1.1	5.2	8.2	8.9	12.2	-3.4	-2.7	-2.6	-2.5	-2.4	-1.8	-1.3	-1.1	-0.7	1.5	5.8	8.2	9.3	13.4	-3.6	-2.9	-2.7	-2.7	-2.6	-1.9	-1.4	-1.3	-0.7	2	6.3	8.2	9.9	14.6	-3.8	-3.1	-2.9	-2.9	-2.7
R00691	L-Arogenate <=> L-Phenylalanine + H2O + CO2	11	-138	-137	-136	-134	-129	-124	-118	-112	-106	-101	-95	-89	-83	-78	-139	-138	-136	-134	-129	-124	-118	-112	-106	-100	-94	-89	-83	-77	-139	-138	-137	-134	-130	-124	-118	-112	-106	-100	-94	-88	-82	-76	-140	-139	-137	-135	-130
R01373	Prephenate <=> Phenylpyruvate + H2O + CO2	11	-131	-131	-130	-126	-120	-115	-109	-103	-98	-92	-86	-80	-75	-69	-132	-132	-130	-126	-120	-115	-109	-103	-97	-92	-86	-80	-74	-68	-133	-132	-131	-126	-121	-115	-109	-103	-97	-91	-85	-79	-74	-68	-133	-133	-131	-127	-121
R00694	Phenylpyruvate + L-Glutamate <=> L-Phenylalanine + 2-Oxoglutarate	2.1	-18.2	-17.5	-17.9	-20.4	-21.7	-22	-22	-22	-21.9	-21.8	-21.8	-21.8	-21.8	-21.8	-18.6	-17.9	-18.5	-20.9	-22.2	-22.4	-22.4	-22.4	-22.3	-22.2	-22.2	-22.2	-22.2	-22.2	-19	-18.3	-19	-21.4	-22.6	-22.8	-22.8	-22.8	-22.7	-22.6	-22.6	-22.6	-22.6	-22.6	-19.3	-18.6	-19.5	-22	-23
R07276	Prephenate + L-Glutamate <=> L-Arogenate + 2-Oxoglutarate	1.9	-11.5	-11.5	-12	-12.5	-13	-13	-13.1	-13.1	-13.1	-13.1	-13.1	-13.1	-13.1	-13.1	-11.9	-11.9	-12.4	-12.9	-13.4	-13.4	-13.4	-13.5	-13.5	-13.5	-13.5	-13.5	-13.5	-13.5	-12.3	-12.3	-12.8	-13.4	-13.8	-13.8	-13.8	-13.8	-13.9	-13.9	-13.9	-13.9	-13.9	-13.9	-12.6	-12.7	-13.2	-13.8	-14.2
R10089	D-Ribose 5-phosphate + D-Glyceraldehyde 3-phosphate + L-Glutamine <=> Pyridoxal phosphate + L-Glutamate + 3 H2O + Orthophosphate	5	-344	-336	-330	-327	-329	-333	-337	-345	-356	-367	-377	-384	-385	-381	-345	-336	-330	-328	-330	-334	-338	-347	-358	-370	-379	-385	-385	-380	-345	-337	-331	-328	-331	-335	-340	-349	-360	-372	-381	-386	-385	-380	-345	-337	-331	-329	-332
R03314	L-Glutamate 5-semialdehyde <=> (S)-1-Pyrroline-5-carboxylate + H2O	5	-8	-8	-9	-9	-9	-11	-15	-21	-25	-26	-26	-26	-26	-26	-8	-9	-9	-9	-10	-12	-16	-22	-25	-26	-27	-27	-27	-27	-8	-9	-9	-10	-10	-12	-17	-22	-26	-27	-27	-27	-27	-27	-8	-9	-10	-10	-10
R00667	L-Ornithine + 2-Oxoglutarate <=> L-Glutamate 5-semialdehyde + L-Glutamate	5	-25	-27	-30	-30	-29	-29	-29	-29	-31	-34	-36	-36	-36	-36	-25	-27	-30	-30	-29	-29	-29	-29	-32	-35	-37	-37	-37	-37	-25	-28	-31	-30	-29	-29	-29	-30	-33	-36	-37	-37	-37	-37	-26	-28	-31	-31	-30
R01248	(S)-1-Pyrroline-5-carboxylate + H2 <=> L-Proline	4	-71	-70	-70	-70	-70	-68	-64	-58	-53	-47	-42	-40	-40	-40	-70	-70	-70	-70	-69	-67	-63	-57	-51	-46	-42	-40	-40	-40	-70	-70	-69	-69	-69	-67	-62	-56	-50	-45	-41	-40	-39	-39	-70	-69	-69	-69	-68
R03313	L-Glutamyl 5-phosphate + H2 <=> L-Glutamate 5-semialdehyde + Orthophosphate	3.3	-58.5	-56.3	-54.9	-54.7	-54.6	-54.1	-53.3	-53.1	-53.4	-53.7	-54.1	-56	-60.5	-66.1	-58.5	-56.3	-55	-54.8	-54.7	-54.1	-53.3	-53.1	-53.5	-53.8	-54.3	-56.7	-61.7	-67.4	-58.6	-56.4	-55.1	-54.9	-54.7	-54.1	-53.3	-53.2	-53.6	-53.9	-54.5	-57.5	-62.8	-68.6	-58.7	-56.4	-55.2	-55	-54.8
R01251	(S)-1-Pyrroline-5-carboxylate + H2 <=> L-Proline	4	-71	-70	-70	-70	-70	-68	-64	-58	-53	-47	-42	-40	-40	-40	-70	-70	-70	-70	-69	-67	-63	-57	-51	-46	-42	-40	-40	-40	-70	-70	-69	-69	-69	-67	-62	-56	-50	-45	-41	-40	-39	-39	-70	-69	-69	-69	-68
R00239	ATP + L-Glutamate <=> ADP + L-Glutamyl 5-phosphate	2.3	-7.9	-6	-8	-8.1	-3.6	3.7	7.3	7.9	7.7	7.3	7.2	6.9	4.5	-2.1	-8.3	-6.5	-8.5	-8.3	-3.5	3.8	7	7.4	7.2	6.8	6.7	6.2	2.7	-4.3	-8.6	-7	-9	-8.5	-3.3	3.8	6.6	7	6.6	6.4	6.2	5.3	0.7	-6.4	-8.9	-7.4	-9.5	-8.7	-3.1
R00582	O-Phospho-L-serine + H2O <=> L-Serine + Orthophosphate	0.28	-55.02	-53.44	-52.54	-52.39	-52.33	-51.97	-51.35	-51.1	-50.87	-50.76	-51.03	-52.88	-57.42	-62.98	-55.68	-54.08	-53.2	-53.06	-52.98	-52.56	-51.94	-51.71	-51.49	-51.44	-51.86	-54.26	-59.22	-64.91	-56.33	-54.72	-53.87	-53.73	-53.62	-53.14	-52.53	-52.32	-52.12	-52.12	-52.75	-55.74	-61.02	-66.85	-56.98	-55.37	-54.53	-54.39	-54.27
R04173	3-Phosphonooxypyruvate + L-Glutamate <=> O-Phospho-L-serine + 2-Oxoglutarate	0.4	-35.5	-34.6	-34.6	-36	-36.5	-34.4	-32.9	-32.9	-34.1	-35.3	-35.5	-35.5	-35.5	-35.5	-35.8	-34.9	-35	-36.5	-36.7	-34.6	-33.3	-33.4	-34.7	-35.8	-35.9	-36	-36	-36	-36.2	-35.3	-35.5	-36.9	-37	-34.8	-33.7	-34	-35.4	-36.2	-36.4	-36.4	-36.4	-36.4	-36.5	-35.6	-35.9	-37.4	-37.3
R01513	3-Phospho-D-glycerate <=> 3-Phosphonooxypyruvate + H2	3	30.7	29.5	27.5	26	25.2	23.5	22.7	22.6	22.6	22.6	22.6	22.7	23.8	27.4	29.9	28.7	26.7	25.2	24.3	22.7	22	21.9	21.9	21.9	21.9	22.1	23.7	28.1	29.1	27.9	25.8	24.4	23.4	21.9	21.3	21.2	21.2	21.2	21.2	21.6	23.8	28.7	28.3	27	24.9	23.6	22.6
R03083	2-Dehydro-3-deoxy-D-arabino-heptonate 7-phosphate <=> 3-Dehydroquinate + Orthophosphate	6	-198	-197	-195	-194	-194	-193	-192	-192	-192	-192	-192	-193	-198	-207	-199	-198	-196	-195	-195	-194	-193	-193	-193	-193	-193	-195	-201	-211	-200	-198	-197	-195	-195	-194	-194	-193	-193	-193	-194	-196	-203	-214	-200	-199	-197	-196	-196
R01826	Phosphoenolpyruvate + D-Erythrose 4-phosphate + H2O <=> 2-Dehydro-3-deoxy-D-arabino-heptonate 7-phosphate + Orthophosphate	2.4	-104	-101.7	-102.1	-102.8	-102	-99.2	-97.3	-96.9	-96.9	-96.9	-97.3	-99.7	-104.8	-110.4	-104.3	-102	-102.5	-103.2	-102.2	-99.3	-97.6	-97.3	-97.3	-97.3	-97.9	-100.9	-106.2	-112	-104.6	-102.4	-103	-103.5	-102.4	-99.5	-97.9	-97.7	-97.7	-97.8	-98.6	-102.2	-107.7	-113.5	-104.9	-102.8	-103.4	-103.9	-102.6
R01714	5-O-(1-Carboxyvinyl)-3-phosphoshikimate <=> Chorismate + Orthophosphate	4	-95	-94	-93	-93	-92	-92	-90	-90	-90	-90	-90	-92	-94	-98	-96	-95	-94	-93	-93	-92	-91	-91	-91	-91	-91	-93	-95	-99	-97	-95	-94	-94	-94	-92	-91	-91	-91	-91	-92	-94	-96	-101	-97	-96	-95	-95	-94
R02412	ATP + Shikimate <=> ADP + Shikimate 3-phosphate	2.8	-40.8	-38.6	-40.6	-42.2	-41.9	-40.1	-42.3	-47.5	-53.1	-58.8	-64.6	-70.7	-79.2	-91.8	-41.1	-39.1	-41.2	-42.7	-42.2	-40.7	-43.4	-48.7	-54.5	-60.3	-66.2	-72.7	-82.4	-95.5	-41.5	-39.6	-41.7	-43.2	-42.5	-41.3	-44.5	-50	-55.8	-61.7	-67.8	-74.9	-85.9	-99	-41.8	-40	-42.2	-43.6	-42.8
R03460	Phosphoenolpyruvate + Shikimate 3-phosphate <=> Orthophosphate + 5-O-(1-Carboxyvinyl)-3-phosphoshikimate	2.3	-46.2	-43.7	-43.1	-43.5	-42.7	-39.9	-37.7	-37.3	-37.3	-37.3	-37.6	-39.5	-44.4	-50.1	-46.5	-44	-43.5	-43.9	-43	-40	-38.1	-37.7	-37.7	-37.8	-38.2	-40.8	-46	-51.8	-46.8	-44.4	-43.9	-44.3	-43.2	-40.2	-38.5	-38.2	-38.2	-38.2	-38.9	-42.1	-47.7	-53.6	-47.2	-44.7	-44.3	-44.6	-43.4
R03084	3-Dehydroquinate <=> 3-Dehydroshikimate + H2O	2.1	-15.1	-15.2	-15.9	-16.5	-16.7	-16.7	-16.7	-16.7	-16.7	-16.7	-16.7	-16.6	-15.5	-11.9	-15.3	-15.4	-16.1	-16.8	-16.9	-16.9	-16.9	-16.9	-16.9	-16.9	-16.9	-16.7	-15.1	-10.8	-15.5	-15.7	-16.4	-17	-17.1	-17.1	-17.1	-17.1	-17.1	-17.1	-17	-16.7	-14.6	-9.7	-15.7	-15.9	-16.6	-17.2	-17.3
R02413	3-Dehydroshikimate + H2 <=> Shikimate	3.3	-27.4	-27.2	-25.7	-23.3	-22.5	-22.3	-22.3	-22.3	-22.3	-22.3	-22.2	-21.4	-19.7	-19	-27	-26.7	-25.2	-22.8	-22.1	-22	-22	-21.9	-21.9	-21.9	-21.8	-20.7	-19	-18.6	-26.6	-26.3	-24.7	-22.4	-21.7	-21.6	-21.6	-21.6	-21.6	-21.5	-21.3	-19.9	-18.5	-18.2	-26.2	-25.9	-24.2	-21.9	-21.3
R04620	7,8-Dihydroneopterin 3'-triphosphate + 3 H2O <=> 7,8-Dihydroneopterin + 3 Orthophosphate	7	-211	-202	-196	-190	-185	-181	-182	-187	-193	-199	-205	-216	-234	-256	-213	-204	-197	-191	-186	-182	-184	-189	-195	-201	-208	-220	-239	-262	-214	-205	-199	-192	-187	-184	-186	-192	-197	-204	-211	-225	-245	-268	-216	-207	-200	-194	-188
R05553	4-Amino-4-deoxychorismate <=> 4-Aminobenzoate + Pyruvate	8	-107	-108	-110	-114	-117	-122	-128	-133	-137	-138	-138	-138	-138	-138	-108	-108	-111	-115	-118	-123	-129	-134	-138	-138	-139	-139	-139	-139	-108	-109	-112	-116	-119	-124	-130	-136	-139	-139	-139	-139	-139	-139	-109	-110	-113	-116	-120
R04638	7,8-Dihydroneopterin 3'-triphosphate + H2O <=> Dihydroneopterin phosphate + Diphosphate	6	-124	-114	-105	-99	-93	-93	-100	-106	-112	-118	-123	-128	-133	-139	-124	-114	-106	-99	-94	-94	-101	-107	-113	-119	-125	-130	-135	-141	-125	-115	-106	-99	-94	-95	-102	-108	-114	-120	-126	-131	-136	-142	-125	-115	-106	-99	-94
R04639	2,5-Diamino-6-(5'-triphosphoryl-3',4'-trihydroxy-2'-oxopentyl)-amino-4-oxopyrimidine <=> 7,8-Dihydroneopterin 3'-triphosphate + H2O	9	13	3	-10	-22	-31	-38	-44	-50	-56	-61	-67	-74	-83	-95	13	2	-11	-23	-32	-39	-45	-51	-57	-62	-69	-76	-86	-98	13	1	-12	-24	-33	-39	-46	-52	-58	-64	-70	-78	-89	-101	12	1	-13	-25	-34
R05046	Formamidopyrimidine nucleoside triphosphate + H2O <=> 2,5-Diaminopyrimidine nucleoside triphosphate + Formate	7	-87	-81	-74	-70	-70	-75	-80	-82	-82	-83	-87	-92	-98	-104	-87	-81	-75	-70	-71	-76	-81	-83	-83	-84	-88	-94	-100	-106	-88	-82	-75	-71	-72	-77	-82	-83	-84	-85	-90	-96	-102	-108	-88	-82	-75	-72	-73
R03503	ATP + 6-(Hydroxymethyl)-7,8-dihydropterin <=> AMP + 6-Hydroxymethyl-7,8-dihydropterin diphosphate	6	18	15	9	0	-7	-11	-17	-27	-38	-49	-61	-74	-90	-108	18	15	8	-1	-8	-12	-19	-29	-40	-52	-64	-78	-94	-113	17	14	7	-2	-9	-13	-20	-31	-43	-55	-67	-81	-99	-117	17	13	6	-3	-10
R03067	6-Hydroxymethyl-7,8-dihydropterin diphosphate + 4-Aminobenzoate <=> Diphosphate + Dihydropteroate	7	-106	-105	-101	-95	-89	-88	-91	-93	-93	-93	-93	-93	-93	-93	-106	-105	-101	-95	-89	-88	-92	-93	-93	-93	-93	-93	-93	-93	-106	-105	-101	-95	-88	-89	-92	-93	-93	-93	-93	-93	-93	-93	-107	-106	-101	-94	-88
R01716	Chorismate + L-Glutamine <=> 4-Amino-4-deoxychorismate + L-Glutamate	3.1	-58.1	-52.9	-47.9	-43.6	-41.8	-41.5	-41.5	-41.8	-44	-49.1	-54.7	-60	-63	-60.9	-58.4	-53.1	-48	-43.7	-42.1	-41.8	-41.9	-42.4	-45.1	-50.4	-56.1	-61.3	-63.3	-60.1	-58.7	-53.3	-48.1	-43.9	-42.4	-42.2	-42.3	-42.9	-46.2	-51.8	-57.6	-62.4	-63.3	-59.2	-59	-53.5	-48.3	-44.1	-42.8
R11072	2,5-Diamino-6-(5-phospho-D-ribosylamino)pyrimidin-4(3H)-one <=> Dihydroneopterin phosphate + H2O	8	-53	-52	-54	-58	-62	-63	-62	-62	-62	-61	-58	-53	-46	-40	-53	-53	-54	-59	-63	-63	-62	-62	-62	-61	-58	-52	-45	-39	-53	-53	-55	-59	-63	-63	-62	-62	-62	-61	-57	-50	-44	-38	-53	-53	-55	-60	-63
R02237	ATP + Dihydropteroate + L-Glutamate <=> ADP + Orthophosphate + Dihydrofolate	3.4	-41.6	-39.2	-41.7	-46.7	-50.2	-49	-50.3	-55.1	-59.7	-61.9	-62.6	-64.8	-71.7	-83.9	-42.2	-39.8	-42.5	-47.7	-50.8	-49.6	-51.4	-56.4	-60.8	-62.6	-63.3	-66.3	-74.7	-87.5	-42.7	-40.5	-43.3	-48.6	-51.4	-50.2	-52.6	-57.6	-61.8	-63.3	-64.2	-68.1	-78	-91	-43.2	-41.2	-44.2	-49.6	-52
R04621	Dihydroneopterin phosphate + H2O <=> 7,8-Dihydroneopterin + Orthophosphate	2.7	-51.5	-51	-50.5	-50.2	-50.2	-50.1	-49.9	-49.8	-49.8	-49.8	-50.1	-51.6	-55.4	-60.7	-52.1	-51.6	-51.1	-50.9	-50.8	-50.7	-50.5	-50.4	-50.4	-50.4	-50.8	-52.8	-57.1	-62.5	-52.8	-52.3	-51.8	-51.6	-51.5	-51.3	-51.1	-51	-51	-51.1	-51.6	-54.1	-58.7	-64.4	-53.5	-53	-52.5	-52.2	-52.2
R03504	7,8-Dihydroneopterin <=> Glycolaldehyde + 6-(Hydroxymethyl)-7,8-dihydropterin	2.9	-34	-33.9	-33.4	-32.9	-32.8	-32.8	-32.8	-32.8	-32.8	-32.8	-32.7	-32.3	-29.9	-25	-34.6	-34.5	-34	-33.6	-33.5	-33.5	-33.5	-33.5	-33.4	-33.4	-33.4	-32.7	-29.6	-24.4	-35.3	-35.2	-34.7	-34.2	-34.1	-34.1	-34.1	-34.1	-34.1	-34.1	-34	-33	-29.2	-23.7	-36	-35.8	-35.3	-34.9	-34.8
R03066	6-(Hydroxymethyl)-7,8-dihydropterin + 4-Aminobenzoate <=> Dihydropteroate + H2O	3	-14.8	-19.4	-22.1	-22	-21.4	-21.1	-21	-21	-21	-21	-21	-21	-21	-21	-14.8	-19.4	-22.1	-21.8	-21.2	-21	-20.9	-20.9	-20.9	-20.9	-20.9	-20.9	-20.9	-20.9	-14.8	-19.4	-22	-21.7	-21.1	-20.9	-20.8	-20.8	-20.8	-20.8	-20.8	-20.8	-20.8	-20.8	-14.8	-19.4	-21.9	-21.5	-21
R00936	Dihydrofolate + H2 <=> Tetrahydrofolate	3.2	-56.6	-54.7	-51.4	-48.2	-43.4	-39.4	-38	-37.8	-37.8	-37.9	-38.7	-42.2	-47.5	-53.1	-56.2	-54.3	-50.9	-47.5	-42.6	-38.7	-37.5	-37.4	-37.4	-37.5	-38.8	-42.8	-48.4	-54.1	-55.8	-53.8	-50.4	-46.8	-41.8	-38.1	-37.1	-37	-37	-37.3	-39	-43.6	-49.3	-55.2	-55.4	-53.3	-49.9	-46.1	-41
R05048	2,5-Diaminopyrimidine nucleoside triphosphate <=> 2,5-Diamino-6-(5'-triphosphoryl-3',4'-trihydroxy-2'-oxopentyl)-amino-4-oxopyrimidine	1.3	-21.6	-21.6	-21.6	-21.5	-21.3	-21.2	-21.2	-21.2	-21.1	-20.1	-16.6	-11.3	-5.6	0.1	-21.8	-21.8	-21.8	-21.7	-21.5	-21.4	-21.4	-21.4	-21.2	-19.9	-15.8	-10.3	-4.5	1.3	-22	-22	-22	-21.9	-21.7	-21.6	-21.6	-21.5	-21.3	-19.5	-14.9	-9.2	-3.3	2.5	-22.2	-22.2	-22.2	-22.1	-21.8
R00939	Dihydrofolate + H2 <=> Tetrahydrofolate	3.2	-56.6	-54.7	-51.4	-48.2	-43.4	-39.4	-38	-37.8	-37.8	-37.9	-38.7	-42.2	-47.5	-53.1	-56.2	-54.3	-50.9	-47.5	-42.6	-38.7	-37.5	-37.4	-37.4	-37.5	-38.8	-42.8	-48.4	-54.1	-55.8	-53.8	-50.4	-46.8	-41.8	-38.1	-37.1	-37	-37	-37.3	-39	-43.6	-49.3	-55.2	-55.4	-53.3	-49.9	-46.1	-41
R00428	GTP + H2O <=> Formamidopyrimidine nucleoside triphosphate	2.9	-1.6	-1.5	-0.5	0.1	1.1	4.1	6.9	4.6	-0.5	-3.8	0.7	6.4	12.1	17.8	-1.8	-1.6	-0.7	-0.1	0.9	4.1	6.4	3.5	-1.8	-3.9	1.3	7.1	12.9	18.7	-2	-1.8	-0.9	-0.3	0.8	4.1	5.9	2.3	-3.1	-3.6	2	7.9	13.8	19.7	-2.2	-2	-1.1	-0.5	0.7
R00425	GTP + 3 H2O <=> Formate + 2,5-Diamino-6-(5-phospho-D-ribosylamino)pyrimidin-4(3H)-one + Diphosphate	6	-133	-128	-124	-119	-119	-126	-141	-158	-175	-191	-201	-213	-228	-245	-134	-129	-125	-120	-120	-129	-144	-162	-179	-194	-204	-217	-233	-250	-136	-130	-125	-121	-122	-131	-148	-165	-183	-196	-207	-221	-237	-255	-137	-131	-126	-122	-123
R00617	ATP + Thiamin monophosphate <=> ADP + Thiamin diphosphate	4	-49	-49	-52	-58	-63	-66	-68	-73	-78	-84	-89	-95	-104	-116	-49	-49	-53	-59	-64	-66	-69	-74	-79	-85	-91	-97	-107	-120	-50	-50	-54	-60	-65	-67	-70	-75	-81	-87	-93	-99	-110	-123	-50	-50	-54	-60	-65
R04509	ATP + 4-Amino-2-methyl-5-(phosphooxymethyl)pyrimidine <=> ADP + 4-Amino-5-hydroxymethyl-2-methylpyrimidine diphosphate	4	9	9	6	0	-6	-9	-13	-18	-24	-30	-36	-42	-50	-62	9	9	5	-1	-6	-9	-14	-20	-25	-31	-37	-43	-53	-65	9	8	4	-2	-7	-10	-15	-21	-27	-32	-38	-45	-56	-69	8	8	4	-3	-8
R05636	Pyruvate + D-Glyceraldehyde 3-phosphate <=> 1-Deoxy-D-xylulose 5-phosphate + CO2	3.4	-80.6	-80	-77.8	-73	-67.4	-61.5	-55.6	-49.8	-44.1	-38.4	-32.9	-28.1	-23.7	-18.3	-81	-80.3	-77.9	-73	-67.3	-61.3	-55.3	-49.4	-43.6	-37.8	-32.3	-27.6	-23	-17.4	-81.3	-80.6	-78.1	-73	-67.1	-61	-55	-49	-43.1	-37.3	-31.7	-27.2	-22.2	-16.4	-81.7	-81	-78.2	-73	-67
R10712	4-Amino-5-hydroxymethyl-2-methylpyrimidine diphosphate + 2-(2-Carboxy-4-methylthiazol-5-yl)ethyl phosphate <=> Thiamin monophosphate + Diphosphate + CO2	4	-179	-167	-154	-138	-121	-108	-98	-86	-75	-64	-52	-41	-30	-23	-180	-168	-154	-138	-121	-108	-97	-85	-74	-62	-51	-39	-29	-22	-181	-168	-154	-137	-120	-107	-96	-85	-73	-61	-49	-38	-28	-21	-181	-168	-154	-137	-120
R09977	2-[(2R,5Z)-2-Carboxy-4-methylthiazol-5(2H)-ylidene]ethyl phosphate <=> 2-(2-Carboxy-4-methylthiazol-5-ylEthyl phosphate	140000	0	0	0	0	0	0	0	0	0	0	0	0	0	0	0	0	0	0	0	0	0	0	0	0	0	0	0	0	0	0	0	0	0	0	0	0	0	0	0	0	0	0	0	0	0	0	0
R03472	Aminoimidazole ribotide + S-Adenosyl-L-methionine <=> 4-Amino-2-methyl-5-(phosphooxymethyl)pyrimidine + 5'-Deoxyadenosine + L-Methionine + Formate + CO	100000	0	0	0	0	0	0	0	0	0	0	0	0	0	0	0	0	0	0	0	0	0	0	0	0	0	0	0	0	0	0	0	0	0	0	0	0	0	0	0	0	0	0	0	0	0	0	0
R12026	NAD+ + Glycine + Hydrogen sulfide <=> Nicotinamide + ADP-5-ethyl-4-methylthiazole-2-carboxylate + 3 H2O	100000	0	0	0	0	0	0	0	0	0	0	0	0	0	0	0	0	0	0	0	0	0	0	0	0	0	0	0	0	0	0	0	0	0	0	0	0	0	0	0	0	0	0	0	0	0	0	0
R01302	Chorismate <=> 4-Hydroxybenzoate + Pyruvate	7	-155	-156	-156	-155	-154	-154	-154	-154	-155	-158	-163	-168	-173	-176	-156	-156	-157	-156	-155	-154	-154	-155	-156	-159	-165	-170	-175	-177	-157	-157	-158	-156	-155	-155	-155	-155	-157	-161	-166	-172	-176	-177	-157	-158	-158	-157	-156
R11102	5-Phospho-alpha-D-ribose 1-diphosphate + 4-Hydroxybenzoate <=> 4-(beta-D-Ribofuranosyl)phenol 5'-phosphate + CO2 + Diphosphate	4	-159	-159	-158	-156	-151	-146	-147	-146	-144	-140	-135	-130	-128	-128	-160	-159	-159	-157	-151	-147	-148	-147	-144	-140	-135	-130	-129	-128	-161	-160	-159	-158	-151	-148	-148	-148	-145	-140	-134	-131	-129	-129	-162	-161	-160	-158	-152
R10339	6-Hydroxymethyl-7,8-dihydropterin diphosphate + 4-(beta-D-Ribofuranosyl)aniline 5'-phosphate <=> N-[(7,8-Dihydropterin-6-yl)methyl]-4-(beta-D-ribofuranosyl)aniline 5'-phosphate + Diphosphate	7	-106	-101	-97	-93	-88	-88	-91	-93	-93	-93	-93	-93	-92	-91	-107	-101	-97	-93	-88	-88	-92	-93	-93	-93	-93	-93	-92	-92	-107	-102	-98	-93	-88	-89	-92	-93	-93	-93	-93	-93	-92	-92	-107	-102	-98	-93	-88
R03388	7,8-Dihydromethanopterin + H2 <=> 5,6,7,8-Tetrahydromethanopterin	4	-13	-19	-23	-25	-26	-26	-29	-34	-40	-45	-51	-57	-63	-68	-13	-19	-23	-25	-25	-26	-29	-35	-40	-46	-52	-58	-63	-69	-13	-19	-23	-25	-25	-26	-30	-35	-41	-47	-53	-59	-64	-70	-12	-18	-22	-24	-25
R01771	ATP + L-Homoserine <=> ADP + O-Phospho-L-homoserine	4	-60	-57	-59	-60	-60	-57	-58	-62	-68	-73	-79	-85	-93	-105	-61	-58	-60	-61	-60	-57	-59	-63	-69	-75	-81	-87	-96	-109	-61	-58	-60	-61	-60	-58	-60	-65	-70	-76	-82	-89	-100	-113	-61	-59	-61	-62	-61
R01466	O-Phospho-L-homoserine + H2O <=> L-Threonine + Orthophosphate	2.8	-70.3	-69.9	-69.4	-69.2	-69.3	-69.5	-70.1	-70.5	-71	-71.5	-71.9	-73.8	-78.3	-83.9	-71	-70.6	-70	-69.9	-69.9	-70.2	-70.8	-71.2	-71.7	-72.2	-72.7	-75.1	-80	-85.7	-71.7	-71.3	-70.7	-70.6	-70.6	-70.9	-71.5	-71.9	-72.4	-72.8	-73.5	-76.5	-81.8	-87.6	-72.4	-71.9	-71.4	-71.3	-71.3
R00986	Chorismate + L-Glutamine <=> Anthranilate + Pyruvate + L-Glutamate	8	-150	-147	-147	-146	-148	-152	-158	-163	-169	-175	-181	-187	-190	-187	-151	-148	-148	-147	-149	-153	-159	-165	-171	-177	-183	-188	-190	-187	-152	-149	-149	-148	-150	-155	-161	-167	-173	-179	-185	-190	-191	-187	-153	-150	-149	-149	-151
R00985	Chorismate + Ammonia <=> Anthranilate + Pyruvate + H2O	8	-92	-93	-98	-103	-105	-110	-116	-121	-125	-126	-126	-126	-126	-122	-92	-94	-99	-103	-106	-111	-117	-122	-126	-127	-127	-127	-125	-121	-93	-95	-100	-104	-107	-112	-118	-123	-126	-127	-127	-127	-125	-121	-93	-95	-100	-104	-108
R01073	Anthranilate + 5-Phospho-alpha-D-ribose 1-diphosphate <=> N-(5-Phospho-D-ribosyl)anthranilate + Diphosphate	4	-71	-74	-75	-75	-75	-77	-83	-89	-91	-92	-93	-96	-105	-116	-71	-74	-75	-76	-75	-78	-84	-89	-92	-93	-93	-98	-108	-119	-71	-75	-76	-76	-75	-79	-85	-90	-92	-93	-94	-100	-111	-122	-72	-75	-76	-76	-76
R03508	1-(2-Carboxyphenylamino)-1-deoxy-D-ribulose 5-phosphate <=> Indoleglycerol phosphate + CO2 + H2O	6	-133	-134	-134	-133	-129	-124	-118	-112	-106	-101	-95	-87	-79	-73	-134	-134	-134	-133	-130	-124	-118	-112	-106	-100	-94	-86	-78	-72	-135	-135	-135	-134	-130	-124	-118	-112	-106	-100	-93	-85	-77	-71	-135	-136	-136	-134	-130
R02722	L-Serine + Indoleglycerol phosphate <=> L-Tryptophan + D-Glyceraldehyde 3-phosphate + H2O	3.1	-56.3	-55.7	-54.4	-54	-53.9	-54.1	-54.3	-54.2	-53.3	-52.3	-52.2	-52.5	-53.3	-53.7	-56.7	-56.1	-54.7	-54.4	-54.3	-54.5	-54.7	-54.5	-53.5	-52.7	-52.6	-53	-53.8	-54.1	-57.1	-56.4	-55.1	-54.7	-54.7	-54.9	-55.1	-54.8	-53.7	-53	-53	-53.5	-54.3	-54.5	-57.4	-56.7	-55.4	-55.1	-55.1
R03509	N-(5-Phospho-D-ribosyl)anthranilate <=> 1-(2-Carboxyphenylamino)-1-deoxy-D-ribulose 5-phosphate	1.3	-24.5	-23.5	-23.3	-23.1	-22.6	-21.9	-21.3	-21.2	-21.2	-21.2	-20.9	-19.5	-15.5	-10.1	-24.7	-23.7	-23.5	-23.2	-22.7	-22	-21.5	-21.4	-21.4	-21.3	-21	-19.1	-14.5	-8.9	-24.8	-23.9	-23.7	-23.4	-22.9	-22.1	-21.7	-21.6	-21.6	-21.5	-21	-18.5	-13.4	-7.7	-25	-24.1	-23.8	-23.5	-23
R00733	L-Arogenate <=> L-Tyrosine + CO2 + H2	11	-78	-78	-77	-76	-71	-66	-60	-54	-49	-47	-47	-47	-47	-47	-79	-79	-78	-77	-72	-66	-61	-55	-50	-48	-48	-48	-48	-48	-80	-80	-80	-78	-73	-67	-61	-55	-51	-49	-49	-49	-49	-49	-81	-81	-81	-78	-73
R00732	L-Arogenate <=> L-Tyrosine + CO2 + H2	11	-78	-78	-77	-76	-71	-66	-60	-54	-49	-47	-47	-47	-47	-47	-79	-79	-78	-77	-72	-66	-61	-55	-50	-48	-48	-48	-48	-48	-80	-80	-80	-78	-73	-67	-61	-55	-51	-49	-49	-49	-49	-49	-81	-81	-81	-78	-73
R01730	Prephenate <=> 3-(4-Hydroxyphenyl)pyruvate + CO2 + H2	12	-71	-71	-70	-67	-62	-56	-51	-45	-40	-38	-38	-38	-38	-38	-72	-72	-71	-68	-63	-57	-51	-45	-41	-39	-39	-39	-39	-39	-73	-73	-72	-69	-63	-58	-52	-46	-42	-41	-40	-40	-40	-40	-74	-74	-73	-70	-64
R01728	Prephenate <=> 3-(4-Hydroxyphenyl)pyruvate + CO2 + H2	12	-71	-71	-70	-67	-62	-56	-51	-45	-40	-38	-38	-38	-38	-38	-72	-72	-71	-68	-63	-57	-51	-45	-41	-39	-39	-39	-39	-39	-73	-73	-72	-69	-63	-58	-52	-46	-42	-41	-40	-40	-40	-40	-74	-74	-73	-70	-64
R00734	3-(4-Hydroxyphenyl)pyruvate + L-Glutamate <=> L-Tyrosine + 2-Oxoglutarate	2.1	-18.6	-18.5	-19.2	-21	-22.3	-22.5	-22.5	-22.4	-22.2	-22	-21.9	-21.9	-21.9	-21.9	-18.9	-18.9	-19.7	-21.6	-22.7	-22.9	-22.9	-22.8	-22.5	-22.3	-22.3	-22.3	-22.3	-22.3	-19.3	-19.3	-20.2	-22.1	-23.1	-23.3	-23.3	-23.2	-22.8	-22.7	-22.7	-22.7	-22.7	-22.7	-19.7	-19.7	-20.6	-22.6	-23.5
R01715	Chorismate <=> Prephenate	5	-58	-58	-59	-60	-60	-60	-60	-60	-60	-60	-60	-60	-59	-56	-58	-58	-59	-60	-60	-60	-60	-60	-60	-60	-60	-60	-59	-55	-58	-58	-59	-60	-61	-61	-61	-61	-61	-61	-61	-60	-59	-54	-58	-59	-60	-61	-61
R01731	L-Aspartate + Prephenate <=> Oxaloacetate + L-Arogenate	2	-1.7	-1.6	-3.1	-5.7	-8.8	-10.1	-10.3	-10.2	-9.9	-9.5	-9.4	-9.3	-9.3	-9.3	-2.1	-2	-3.6	-6.3	-9.4	-10.5	-10.7	-10.6	-10.2	-9.9	-9.8	-9.8	-9.8	-9.8	-2.5	-2.4	-4.1	-6.9	-9.9	-10.9	-11	-11	-10.6	-10.3	-10.2	-10.2	-10.2	-10.2	-2.8	-2.9	-4.6	-7.5	-10.5
R00575	2 ATP + L-Glutamine + HCO3- + H2O <=> 2 ADP + Orthophosphate + L-Glutamate + Carbamoyl phosphate	2.6	-71.1	-62.4	-64.1	-67.9	-70.5	-70.5	-76.7	-90.8	-107.5	-123.7	-137.2	-151	-169.8	-195.4	-72.2	-63.7	-65.7	-69.4	-71.9	-72.2	-79.5	-94.4	-111.5	-127.5	-141	-155.8	-176.6	-203	-73.3	-65	-67.2	-71	-73.4	-74	-82.4	-98	-115.4	-131.2	-144.8	-160.8	-183.7	-210.2	-74.4	-66.3	-68.8	-72.6	-74.8
R01867	(S)-Dihydroorotate + Fumarate <=> Orotate + Succinate	2.4	-49.8	-60.6	-70.5	-75.6	-76.2	-75.7	-75.5	-75.5	-75.5	-75.5	-75.6	-76.3	-79.4	-84.6	-50.4	-61.3	-71.2	-76.1	-76.5	-76	-75.8	-75.8	-75.8	-75.8	-76	-77.1	-80.9	-86.3	-50.9	-62	-72	-76.5	-76.7	-76.3	-76.1	-76.1	-76.1	-76.2	-76.4	-78	-82.4	-88.1	-51.5	-62.7	-72.7	-76.9	-77
R01870	Orotate + 5-Phospho-alpha-D-ribose 1-diphosphate <=> Orotidine 5'-phosphate + Diphosphate	1.3	1.6	0.4	-3	-6.4	-5.6	-5.6	-11	-20.5	-30.2	-40.6	-51.7	-62.4	-70.7	-76.9	1.2	0	-3.5	-6.8	-5.7	-6.3	-12.5	-22.3	-32.1	-42.7	-54	-64.5	-72.3	-78.5	0.8	-0.4	-4	-7.1	-5.9	-7.1	-14	-24.1	-33.9	-44.9	-56.3	-66.5	-73.9	-80	0.4	-0.8	-4.5	-7.4	-6.1
R01869	(S)-Dihydroorotate <=> Orotate + H2	3.2	33.6	22.8	12.5	5.3	0.8	-1.1	-1.4	-1.5	-1.5	-1.5	-1.6	-2.3	-5.4	-10.6	32.7	21.7	11.3	4.2	-0.1	-1.9	-2.2	-2.2	-2.2	-2.2	-2.3	-3.4	-7.2	-12.7	31.7	20.6	10.1	3.1	-1.1	-2.6	-2.9	-2.9	-2.9	-2.9	-3.1	-4.7	-9.1	-14.8	30.8	19.5	9	2.1	-2
R00965	Orotidine 5'-phosphate <=> UMP + CO2	9	-94	-93	-88	-83	-78	-73	-69	-63	-56	-46	-36	-29	-23	-17	-95	-93	-89	-83	-78	-74	-69	-63	-55	-45	-35	-28	-22	-16	-95	-94	-89	-84	-78	-74	-69	-62	-55	-44	-35	-28	-22	-16	-96	-94	-90	-84	-79
R01397	Carbamoyl phosphate + L-Aspartate <=> Orthophosphate + N-Carbamoyl-L-aspartate	2.9	-35.1	-40.6	-42.9	-42.6	-43	-44	-45.9	-47.1	-46	-42	-36.9	-33	-31.9	-31.7	-35.6	-41.1	-43.3	-42.9	-43.4	-44.5	-46.5	-47.4	-45.9	-41.5	-36.3	-32.9	-32.1	-32	-36	-41.6	-43.6	-43.3	-43.9	-45	-47	-47.7	-45.7	-41	-35.8	-32.9	-32.3	-32.3	-36.5	-42.1	-44	-43.7	-44.3
R01993	N-Carbamoyl-L-aspartate <=> (S)-Dihydroorotate + H2O	1.7	-59.9	-48.6	-37.8	-29	-21.5	-14.7	-8.7	-3	2.7	8.4	14.1	19.8	25.5	31.2	-60	-48.4	-37.5	-28.6	-21	-14.2	-8.2	-2.4	3.4	9.2	15	20.8	26.6	32.4	-60	-48.3	-37.2	-28.3	-20.6	-13.7	-7.7	-1.8	4.1	10	15.9	21.8	27.7	33.6	-60	-48.1	-36.9	-27.9	-20.1
R00156	ATP + UDP <=> ADP + UTP	1.3	-24.3	-21.5	-22.2	-23.3	-22.4	-18.6	-16.3	-20.8	-26.4	-27.9	-28.2	-28.5	-30.9	-37.5	-24.6	-21.9	-22.7	-23.7	-22.7	-18.7	-17	-22.2	-27.2	-28.5	-28.7	-29.2	-32.7	-39.7	-25	-22.3	-23.2	-24.2	-22.9	-18.9	-17.9	-23.5	-28	-29	-29.2	-30.1	-34.7	-41.8	-25.3	-22.7	-23.8	-24.6	-23.1
R00158	ATP + UMP <=> ADP + UDP	3.2	-41	-33.8	-31.4	-31.4	-30.5	-27.2	-24.5	-21.8	-21.6	-25.6	-29.9	-32	-34.6	-41.3	-41.2	-34	-31.9	-31.8	-30.7	-27.3	-24.5	-21.8	-22.4	-26.7	-30.8	-32.7	-36.4	-43.4	-41.5	-34.3	-32.3	-32.2	-30.9	-27.3	-24.5	-22	-23.3	-27.8	-31.6	-33.6	-38.3	-45.5	-41.7	-34.6	-32.7	-32.6	-31.1
R04441	(R)-2,3-Dihydroxy-3-methylbutanoate <=> 3-Methyl-2-oxobutanoic acid + H2O	1.4	-45.9	-46	-46.5	-47.8	-48.3	-48.3	-48.3	-48.3	-48.3	-48.3	-48.3	-48	-46.3	-41.8	-46.1	-46.2	-46.8	-48	-48.5	-48.5	-48.5	-48.5	-48.5	-48.5	-48.5	-48	-45.6	-40.7	-46.3	-46.4	-47.1	-48.3	-48.7	-48.7	-48.7	-48.7	-48.7	-48.7	-48.6	-48	-44.9	-39.5	-46.5	-46.6	-47.3	-48.5	-48.9
R00226	2 Pyruvate <=> (S)-2-Acetolactate + CO2	4	-81	-80	-77	-71	-65	-59	-53	-48	-42	-36	-31	-26	-24	-24	-81	-80	-77	-70	-65	-59	-53	-47	-41	-36	-30	-26	-24	-24	-82	-81	-77	-70	-64	-59	-53	-47	-41	-35	-29	-26	-25	-25	-82	-81	-77	-70	-64
R01214_1	3-Methyl-2-oxobutanoic acid + L-Glutamate <=> L-Valine + 2-Oxoglutarate	3.5	-21.2	-20.3	-20	-22.2	-23.6	-23.8	-23.8	-23.8	-23.4	-22.8	-22.6	-22.6	-22.6	-22.6	-21.6	-20.6	-20.5	-22.8	-24	-24.2	-24.2	-24.1	-23.7	-23.1	-23	-23	-23	-23	-21.9	-21	-21	-23.3	-24.4	-24.6	-24.6	-24.5	-24	-23.5	-23.4	-23.3	-23.3	-23.3	-22.3	-21.3	-21.5	-23.8	-24.8
R05071	(S)-2-Acetolactate <=> 3-Hydroxy-3-methyl-2-oxobutanoic acid	0	-8.92028	-9.09027	-10.0124	-11.1203	-11.3773	-11.4066	-11.4095	-11.4097	-11.4083	-11.3939	-11.2547	-10.2083	-7.12059	-4.85766	-9.11431	-9.30449	-10.2801	-11.3423	-11.5725	-11.5983	-11.6009	-11.6009	-11.5986	-11.5751	-11.3531	-9.88437	-6.61262	-4.85542	-9.30859	-9.52036	-10.546	-11.5605	-11.7671	-11.79	-11.7923	-11.7921	-11.7884	-11.7508	-11.4058	-9.46274	-6.22063	-4.92463	-9.50313	-9.73784	-10.8097	-11.7755	-11.9613
R04440	3-Hydroxy-3-methyl-2-oxobutanoic acid + H2 <=> (R)-2,3-Dihydroxy-3-methylbutanoate	3	-35.9	-35.7	-34.3	-32.2	-31.5	-31.4	-31.4	-31.4	-31.4	-31.4	-31.4	-31.6	-32.7	-34	-35.5	-35.3	-33.8	-31.7	-31.1	-31.1	-31	-31	-31	-31	-31.1	-31.4	-32.7	-33.8	-35.1	-34.8	-33.3	-31.3	-30.7	-30.7	-30.7	-30.7	-30.7	-30.7	-30.7	-31.2	-32.6	-33.5	-34.7	-34.4	-32.8	-30.8	-30.3
R10935	2 D-Glyceraldehyde 3-phosphate <=> (5-Formylfuran-3-yl)methyl phosphate + Orthophosphate + 2 H2O	100000	0	0	0	0	0	0	0	0	0	0	0	0	0	0	0	0	0	0	0	0	0	0	0	0	0	0	0	0	0	0	0	0	0	0	0	0	0	0	0	0	0	0	0	0	0	0	0
R11038	(5-Formylfuran-3-yl)methyl phosphate + L-Alanine <=> [5-(Aminomethyl)furan-3-yl]methyl phosphate + Pyruvate	2	-25.8	-25.1	-24.1	-23.7	-23.6	-23.5	-23.5	-26	-30.2	-32.5	-32.9	-33	-33	-33	-26.2	-25.5	-24.5	-24.1	-24	-23.9	-24.1	-26.9	-31.1	-33	-33.3	-33.4	-33.4	-33.4	-26.6	-25.8	-24.8	-24.5	-24.4	-24.2	-24.6	-27.9	-31.9	-33.5	-33.7	-33.8	-33.8	-33.8	-26.9	-26.1	-25.2	-24.8	-24.8
R11039	[5-(Aminomethyl)furan-3-yl]methyl phosphate + ATP <=> [5-(Aminomethyl)furan-3-yl]methyl diphosphate + ADP	1.3	-33	-27.1	-24.8	-24.4	-23.4	-19.9	-16.7	-15.6	-15.6	-15.6	-15.6	-15.9	-18.3	-24.9	-33.3	-27.4	-25.2	-24.8	-23.6	-20	-16.9	-16.1	-16	-16	-16.1	-16.6	-20.1	-27.1	-33.6	-27.6	-25.6	-25.2	-23.8	-20.1	-17.1	-16.5	-16.5	-16.5	-16.6	-17.5	-22.1	-29.2	-33.8	-27.9	-25.9	-25.6	-24
R00736	L-Tyrosine <=> Tyramine + CO2	5	-139	-137	-133	-128	-122	-116	-111	-105	-98	-88	-80	-74	-69	-63	-139	-138	-134	-128	-122	-116	-111	-105	-97	-87	-80	-74	-68	-62	-140	-138	-134	-128	-122	-116	-111	-104	-96	-86	-79	-73	-67	-61	-141	-139	-134	-129	-123
R10902	ATP + Tyramine + L-Glutamate <=> ADP + Orthophosphate + gamma-Glutamyltyramine	2.4	-91.9	-81.9	-76.6	-71.6	-64.7	-57.4	-56.4	-60.8	-66.6	-72.4	-75.1	-77.7	-84.6	-96.8	-92.4	-82.4	-77.1	-71.8	-64.7	-57.6	-57.4	-62.2	-68	-73.6	-76	-79.2	-87.7	-100.4	-92.9	-82.8	-77.5	-71.9	-64.6	-57.9	-58.4	-63.5	-69.5	-74.8	-77	-81.1	-91	-103.9	-93.3	-83.2	-77.9	-72.1	-64.6
R11040	[5-(Aminomethyl)furan-3-yl]methyl diphosphate + gamma-Glutamyltyramine <=> (4-{4-[2-(gamma-L-Glutamylamino)ethyl]phenoxymethyl}furan-2-yl)methanamine + Diphosphate	5	-76	-76	-77	-77	-78	-83	-93	-100	-104	-106	-106	-106	-106	-106	-76	-77	-77	-78	-79	-85	-94	-100	-105	-106	-107	-107	-107	-107	-77	-77	-78	-78	-79	-86	-95	-101	-105	-107	-107	-107	-107	-107	-77	-78	-78	-79	-80
RMAN4	CO2 + H2 <=> Formate + H+	4	19	19	18	17	13	8	2	-3	-9	-15	-20	-26	-32	-38	19	19	19	17	13	8	2	-4	-10	-15	-21	-27	-33	-39	19	19	19	18	13	8	2	-4	-10	-16	-22	-28	-34	-40	20	20	20	18	13
R01195	2 Reduced ferredoxin + NADP+ + H+ <=> 2 Oxidized ferredoxin + NADPH	6	-20	-30	-38	-45	-51	-53	-49	-43	-37	-32	-30	-29	-29	-29	-20	-31	-39	-46	-52	-53	-48	-43	-37	-32	-30	-30	-30	-30	-21	-31	-40	-47	-53	-53	-48	-43	-37	-32	-31	-30	-30	-30	-22	-32	-41	-48	-54
R00315	ADP + Acetyl phosphate <=> ATP + Acetate	0.5	-24.5	-26.3	-24.4	-23.9	-27.6	-34.5	-37.9	-38.5	-38.5	-38.5	-38.5	-38.2	-35.8	-29.2	-24.9	-26.6	-24.7	-24.4	-28.5	-35.4	-38.3	-38.8	-38.9	-38.8	-38.8	-38.2	-34.8	-27.7	-25.3	-26.9	-25	-24.9	-29.4	-36.1	-38.8	-39.1	-39.2	-39.2	-39.1	-38.2	-33.6	-26.4	-25.7	-27.2	-25.3	-25.4	-30.3
R00230	Acetyl-CoA + Orthophosphate <=> CoA + Acetyl phosphate	0.6	-10.8	-12.5	-13	-12.7	-11.6	-10	-10.6	-10.9	-10.9	-10.9	-10.6	-8.7	-4.2	1.4	-11.2	-12.9	-13.4	-13.1	-11.8	-10.6	-11.2	-11.4	-11.4	-11.4	-11	-8.6	-3.6	2.1	-11.6	-13.3	-13.7	-13.4	-12.1	-11.1	-11.8	-12	-12	-11.9	-11.3	-8.3	-3	2.8	-12	-13.7	-14.1	-13.8	-12.3
R00019	H2 + 2 Oxidized ferredoxin <=> 2 Reduced ferredoxin + 2 H+	7	60	49	37	26	15	3	-8	-20	-31	-42	-54	-65	-77	-88	60	49	37	25	14	2	-9	-21	-33	-44	-56	-67	-79	-91	60	48	37	25	13	1	-10	-22	-34	-46	-58	-69	-81	-93	60	48	36	24	12
R00333	Nucleoside triphosphate + AMP <=> NDP + ADP	NA	NA	NA	NA	NA	NA	NA	NA	NA	NA	NA	NA	NA	NA	NA	NA	NA	NA	NA	NA	NA	NA	NA	NA	NA	NA	NA	NA	NA	NA	NA	NA	NA	NA	NA	NA	NA	NA	NA	NA	NA	NA	NA	NA	NA	NA	NA	NA
R01626	Malonyl-CoA + Acyl-carrier protein <=> CoA + Malonyl-[acyl-carrier protein]	NA	NA	NA	NA	NA	NA	NA	NA	NA	NA	NA	NA	NA	NA	NA	NA	NA	NA	NA	NA	NA	NA	NA	NA	NA	NA	NA	NA	NA	NA	NA	NA	NA	NA	NA	NA	NA	NA	NA	NA	NA	NA	NA	NA	NA	NA	NA	NA
R09543	S-Adenosyl-L-methionine + Malonyl-[acyl-carrier protein] <=> S-Adenosyl-L-homocysteine + Malonyl-[acp] methyl ester	NA	NA	NA	NA	NA	NA	NA	NA	NA	NA	NA	NA	NA	NA	NA	NA	NA	NA	NA	NA	NA	NA	NA	NA	NA	NA	NA	NA	NA	NA	NA	NA	NA	NA	NA	NA	NA	NA	NA	NA	NA	NA	NA	NA	NA	NA	NA	NA
R10115	Malonyl-[acp] methyl ester + Malonyl-[acyl-carrier protein] <=> 3-Ketoglutaryl-[acp] methyl ester + CO2 + Acyl-carrier protein	NA	NA	NA	NA	NA	NA	NA	NA	NA	NA	NA	NA	NA	NA	NA	NA	NA	NA	NA	NA	NA	NA	NA	NA	NA	NA	NA	NA	NA	NA	NA	NA	NA	NA	NA	NA	NA	NA	NA	NA	NA	NA	NA	NA	NA	NA	NA	NA
R10116	3-Ketoglutaryl-[acp] methyl ester + H2 <=> 3-Hydroxyglutaryl-[acp] methyl ester	NA	NA	NA	NA	NA	NA	NA	NA	NA	NA	NA	NA	NA	NA	NA	NA	NA	NA	NA	NA	NA	NA	NA	NA	NA	NA	NA	NA	NA	NA	NA	NA	NA	NA	NA	NA	NA	NA	NA	NA	NA	NA	NA	NA	NA	NA	NA	NA
R10117	3-Hydroxyglutaryl-[acp] methyl ester <=> Enoylglutaryl-[acp] methyl ester + H2O	NA	NA	NA	NA	NA	NA	NA	NA	NA	NA	NA	NA	NA	NA	NA	NA	NA	NA	NA	NA	NA	NA	NA	NA	NA	NA	NA	NA	NA	NA	NA	NA	NA	NA	NA	NA	NA	NA	NA	NA	NA	NA	NA	NA	NA	NA	NA	NA
R10118	Enoylglutaryl-[acp] methyl ester + H2 <=> Glutaryl-[acp] methyl ester	NA	NA	NA	NA	NA	NA	NA	NA	NA	NA	NA	NA	NA	NA	NA	NA	NA	NA	NA	NA	NA	NA	NA	NA	NA	NA	NA	NA	NA	NA	NA	NA	NA	NA	NA	NA	NA	NA	NA	NA	NA	NA	NA	NA	NA	NA	NA	NA
R10119	Glutaryl-[acp] methyl ester + Malonyl-[acyl-carrier protein] <=> 3-Ketopimeloyl-[acp] methyl ester + CO2 + Acyl-carrier protein	NA	NA	NA	NA	NA	NA	NA	NA	NA	NA	NA	NA	NA	NA	NA	NA	NA	NA	NA	NA	NA	NA	NA	NA	NA	NA	NA	NA	NA	NA	NA	NA	NA	NA	NA	NA	NA	NA	NA	NA	NA	NA	NA	NA	NA	NA	NA	NA
R10120	3-Ketopimeloyl-[acp] methyl ester + H2 <=> 3-Hydroxypimeloyl-[acp] methyl ester	NA	NA	NA	NA	NA	NA	NA	NA	NA	NA	NA	NA	NA	NA	NA	NA	NA	NA	NA	NA	NA	NA	NA	NA	NA	NA	NA	NA	NA	NA	NA	NA	NA	NA	NA	NA	NA	NA	NA	NA	NA	NA	NA	NA	NA	NA	NA	NA
R10121	3-Hydroxypimeloyl-[acp] methyl ester <=> Enoylpimeloyl-[acp] methyl ester + H2O	NA	NA	NA	NA	NA	NA	NA	NA	NA	NA	NA	NA	NA	NA	NA	NA	NA	NA	NA	NA	NA	NA	NA	NA	NA	NA	NA	NA	NA	NA	NA	NA	NA	NA	NA	NA	NA	NA	NA	NA	NA	NA	NA	NA	NA	NA	NA	NA
R10122	Enoylpimeloyl-[acp] methyl ester + H2 <=> Pimeloyl-[acyl-carrier protein] methyl ester	NA	NA	NA	NA	NA	NA	NA	NA	NA	NA	NA	NA	NA	NA	NA	NA	NA	NA	NA	NA	NA	NA	NA	NA	NA	NA	NA	NA	NA	NA	NA	NA	NA	NA	NA	NA	NA	NA	NA	NA	NA	NA	NA	NA	NA	NA	NA	NA
R09725	Pimeloyl-[acyl-carrier protein] methyl ester + H2O <=> Pimeloyl-[acyl-carrier protein] + Methanol	NA	NA	NA	NA	NA	NA	NA	NA	NA	NA	NA	NA	NA	NA	NA	NA	NA	NA	NA	NA	NA	NA	NA	NA	NA	NA	NA	NA	NA	NA	NA	NA	NA	NA	NA	NA	NA	NA	NA	NA	NA	NA	NA	NA	NA	NA	NA	NA
R10124	Pimeloyl-[acyl-carrier protein] + L-Alanine <=> 8-Amino-7-oxononanoate + Acyl-carrier protein + CO2	NA	NA	NA	NA	NA	NA	NA	NA	NA	NA	NA	NA	NA	NA	NA	NA	NA	NA	NA	NA	NA	NA	NA	NA	NA	NA	NA	NA	NA	NA	NA	NA	NA	NA	NA	NA	NA	NA	NA	NA	NA	NA	NA	NA	NA	NA	NA	NA
R01078	Dethiobiotin + Sulfur donor + 2 S-Adenosyl-L-methionine + 2 e- + 2 H+ <=> Biotin + 2 L-Methionine + 2 5'-Deoxyadenosine	NA	NA	NA	NA	NA	NA	NA	NA	NA	NA	NA	NA	NA	NA	NA	NA	NA	NA	NA	NA	NA	NA	NA	NA	NA	NA	NA	NA	NA	NA	NA	NA	NA	NA	NA	NA	NA	NA	NA	NA	NA	NA	NA	NA	NA	NA	NA	NA
R10397	7-Oxoheptanoic acid <=> 7-Mercaptoheptanoic acid	NA	NA	NA	NA	NA	NA	NA	NA	NA	NA	NA	NA	NA	NA	NA	NA	NA	NA	NA	NA	NA	NA	NA	NA	NA	NA	NA	NA	NA	NA	NA	NA	NA	NA	NA	NA	NA	NA	NA	NA	NA	NA	NA	NA	NA	NA	NA	NA
R05807	Sirohydrochlorin + Cobalt ion <=> Cobalt-sirohydrochlorin + 2 H+	NA	NA	NA	NA	NA	NA	NA	NA	NA	NA	NA	NA	NA	NA	NA	NA	NA	NA	NA	NA	NA	NA	NA	NA	NA	NA	NA	NA	NA	NA	NA	NA	NA	NA	NA	NA	NA	NA	NA	NA	NA	NA	NA	NA	NA	NA	NA	NA
R11580	S-Adenosyl-L-methionine + Cobalt-factor III + Reduced acceptor <=> S-Adenosyl-L-homocysteine + Cobalt-precorrin 4 + Acceptor	NA	NA	NA	NA	NA	NA	NA	NA	NA	NA	NA	NA	NA	NA	NA	NA	NA	NA	NA	NA	NA	NA	NA	NA	NA	NA	NA	NA	NA	NA	NA	NA	NA	NA	NA	NA	NA	NA	NA	NA	NA	NA	NA	NA	NA	NA	NA	NA
R08716	Cobalt-factor III <=> Cobalt-precorrin 3	NA	NA	NA	NA	NA	NA	NA	NA	NA	NA	NA	NA	NA	NA	NA	NA	NA	NA	NA	NA	NA	NA	NA	NA	NA	NA	NA	NA	NA	NA	NA	NA	NA	NA	NA	NA	NA	NA	NA	NA	NA	NA	NA	NA	NA	NA	NA	NA
R05218	2 Cob(II)yrinate a,c diamide + Reduced FMN <=> 2 Cob(I)yrinate a,c diamide + FMN + 2 H+	NA	NA	NA	NA	NA	NA	NA	NA	NA	NA	NA	NA	NA	NA	NA	NA	NA	NA	NA	NA	NA	NA	NA	NA	NA	NA	NA	NA	NA	NA	NA	NA	NA	NA	NA	NA	NA	NA	NA	NA	NA	NA	NA	NA	NA	NA	NA	NA
R05220	Cob(I)yrinate a,c diamide + ATP <=> Adenosyl cobyrinate a,c diamide + Triphosphate	NA	NA	NA	NA	NA	NA	NA	NA	NA	NA	NA	NA	NA	NA	NA	NA	NA	NA	NA	NA	NA	NA	NA	NA	NA	NA	NA	NA	NA	NA	NA	NA	NA	NA	NA	NA	NA	NA	NA	NA	NA	NA	NA	NA	NA	NA	NA	NA
R09153	Sulfoacetaldehyde <=> Coenzyme M	NA	NA	NA	NA	NA	NA	NA	NA	NA	NA	NA	NA	NA	NA	NA	NA	NA	NA	NA	NA	NA	NA	NA	NA	NA	NA	NA	NA	NA	NA	NA	NA	NA	NA	NA	NA	NA	NA	NA	NA	NA	NA	NA	NA	NA	NA	NA	NA
R12161	5-Amino-6-(1-D-ribitylamino)uracil + L-Tyrosine + S-Adenosyl-L-methionine <=> 5-Amino-5-(4-hydroxybenzyl)-6-(D-ribitylimino)-5,6-dihydrouracil + Iminoglycine + L-Methionine + 5'-Deoxyadenosine	NA	NA	NA	NA	NA	NA	NA	NA	NA	NA	NA	NA	NA	NA	NA	NA	NA	NA	NA	NA	NA	NA	NA	NA	NA	NA	NA	NA	NA	NA	NA	NA	NA	NA	NA	NA	NA	NA	NA	NA	NA	NA	NA	NA	NA	NA	NA	NA
R12162	5-Amino-5-(4-hydroxybenzyl)-6-(D-ribitylimino)-5,6-dihydrouracil + S-Adenosyl-L-methionine <=> 7,8-Didemethyl-8-hydroxy-5-deazariboflavin + Ammonia + L-Methionine + 5'-Deoxyadenosine	NA	NA	NA	NA	NA	NA	NA	NA	NA	NA	NA	NA	NA	NA	NA	NA	NA	NA	NA	NA	NA	NA	NA	NA	NA	NA	NA	NA	NA	NA	NA	NA	NA	NA	NA	NA	NA	NA	NA	NA	NA	NA	NA	NA	NA	NA	NA	NA
R11626	Sirohydrochlorin + Nickel(2+) <=> Nickel-sirohydrochlorin + 2 H+	NA	NA	NA	NA	NA	NA	NA	NA	NA	NA	NA	NA	NA	NA	NA	NA	NA	NA	NA	NA	NA	NA	NA	NA	NA	NA	NA	NA	NA	NA	NA	NA	NA	NA	NA	NA	NA	NA	NA	NA	NA	NA	NA	NA	NA	NA	NA	NA
R11627	Nickel-sirohydrochlorin + 2 ATP + 2 L-Glutamine + 2 H2O <=> Nickel-sirohydrochlorin a,c-diamide + 2 ADP + 2 L-Glutamate + 2 Orthophosphate	NA	NA	NA	NA	NA	NA	NA	NA	NA	NA	NA	NA	NA	NA	NA	NA	NA	NA	NA	NA	NA	NA	NA	NA	NA	NA	NA	NA	NA	NA	NA	NA	NA	NA	NA	NA	NA	NA	NA	NA	NA	NA	NA	NA	NA	NA	NA	NA
R11628	ATP + Nickel-sirohydrochlorin a,c-diamide + 3 Reduced acceptor + H2O <=> ADP + Orthophosphate + 15,17(3)-Seco-F430-17(3)-acid + 3 Acceptor	NA	NA	NA	NA	NA	NA	NA	NA	NA	NA	NA	NA	NA	NA	NA	NA	NA	NA	NA	NA	NA	NA	NA	NA	NA	NA	NA	NA	NA	NA	NA	NA	NA	NA	NA	NA	NA	NA	NA	NA	NA	NA	NA	NA	NA	NA	NA	NA
R11629	15,17(3)-Seco-F430-17(3)-acid + ATP <=> Coenzyme F430 + ADP + Orthophosphate	NA	NA	NA	NA	NA	NA	NA	NA	NA	NA	NA	NA	NA	NA	NA	NA	NA	NA	NA	NA	NA	NA	NA	NA	NA	NA	NA	NA	NA	NA	NA	NA	NA	NA	NA	NA	NA	NA	NA	NA	NA	NA	NA	NA	NA	NA	NA	NA
R05578	tRNA(Glu) + L-Glutamate + ATP <=> L-Glutamyl-tRNA(Glu) + Diphosphate + AMP	NA	NA	NA	NA	NA	NA	NA	NA	NA	NA	NA	NA	NA	NA	NA	NA	NA	NA	NA	NA	NA	NA	NA	NA	NA	NA	NA	NA	NA	NA	NA	NA	NA	NA	NA	NA	NA	NA	NA	NA	NA	NA	NA	NA	NA	NA	NA	NA
R04863	L-2-Aminoadipate adenylate + Holo-Lys2 <=> alpha-Aminoadipoyl-S-acyl enzyme + AMP	NA	NA	NA	NA	NA	NA	NA	NA	NA	NA	NA	NA	NA	NA	NA	NA	NA	NA	NA	NA	NA	NA	NA	NA	NA	NA	NA	NA	NA	NA	NA	NA	NA	NA	NA	NA	NA	NA	NA	NA	NA	NA	NA	NA	NA	NA	NA	NA
R04390	alpha-Aminoadipoyl-S-acyl enzyme + H2 <=> L-2-Aminoadipate 6-semialdehyde + Holo-Lys2	NA	NA	NA	NA	NA	NA	NA	NA	NA	NA	NA	NA	NA	NA	NA	NA	NA	NA	NA	NA	NA	NA	NA	NA	NA	NA	NA	NA	NA	NA	NA	NA	NA	NA	NA	NA	NA	NA	NA	NA	NA	NA	NA	NA	NA	NA	NA	NA
R09775	L-2-Aminoadipate + alpha-Aminoadipate carrier protein LysW + ATP <=> LysW-gamma-L-alpha-aminoadipate + ADP + Orthophosphate	NA	NA	NA	NA	NA	NA	NA	NA	NA	NA	NA	NA	NA	NA	NA	NA	NA	NA	NA	NA	NA	NA	NA	NA	NA	NA	NA	NA	NA	NA	NA	NA	NA	NA	NA	NA	NA	NA	NA	NA	NA	NA	NA	NA	NA	NA	NA	NA
R09776	LysW-gamma-L-alpha-aminoadipate + ATP <=> LysW-gamma-L-alpha-aminoadipyl 6-phosphate + ADP	NA	NA	NA	NA	NA	NA	NA	NA	NA	NA	NA	NA	NA	NA	NA	NA	NA	NA	NA	NA	NA	NA	NA	NA	NA	NA	NA	NA	NA	NA	NA	NA	NA	NA	NA	NA	NA	NA	NA	NA	NA	NA	NA	NA	NA	NA	NA	NA
R09777	LysW-gamma-L-alpha-aminoadipyl 6-phosphate + H2 <=> LysW-gamma-L-alpha-aminoadipate 6-semialdehyde + Orthophosphate	NA	NA	NA	NA	NA	NA	NA	NA	NA	NA	NA	NA	NA	NA	NA	NA	NA	NA	NA	NA	NA	NA	NA	NA	NA	NA	NA	NA	NA	NA	NA	NA	NA	NA	NA	NA	NA	NA	NA	NA	NA	NA	NA	NA	NA	NA	NA	NA
R09778	LysW-gamma-L-alpha-aminoadipate 6-semialdehyde + L-Glutamate <=> LysW-gamma-L-lysine + 2-Oxoglutarate	NA	NA	NA	NA	NA	NA	NA	NA	NA	NA	NA	NA	NA	NA	NA	NA	NA	NA	NA	NA	NA	NA	NA	NA	NA	NA	NA	NA	NA	NA	NA	NA	NA	NA	NA	NA	NA	NA	NA	NA	NA	NA	NA	NA	NA	NA	NA	NA
R09779	LysW-gamma-L-lysine + H2O <=> L-Lysine + alpha-Aminoadipate carrier protein LysW	NA	NA	NA	NA	NA	NA	NA	NA	NA	NA	NA	NA	NA	NA	NA	NA	NA	NA	NA	NA	NA	NA	NA	NA	NA	NA	NA	NA	NA	NA	NA	NA	NA	NA	NA	NA	NA	NA	NA	NA	NA	NA	NA	NA	NA	NA	NA	NA
R09394	GTP + S-Adenosyl-L-methionine + Reduced acceptor <=> (8S)-3',8-Cyclo-7,8-dihydroguanosine 5'-triphosphate + 5'-Deoxyadenosine + L-Methionine + Acceptor	NA	NA	NA	NA	NA	NA	NA	NA	NA	NA	NA	NA	NA	NA	NA	NA	NA	NA	NA	NA	NA	NA	NA	NA	NA	NA	NA	NA	NA	NA	NA	NA	NA	NA	NA	NA	NA	NA	NA	NA	NA	NA	NA	NA	NA	NA	NA	NA
R11372	(8S)-3',8-Cyclo-7,8-dihydroguanosine 5'-triphosphate + H2O <=> Precursor Z + Diphosphate	NA	NA	NA	NA	NA	NA	NA	NA	NA	NA	NA	NA	NA	NA	NA	NA	NA	NA	NA	NA	NA	NA	NA	NA	NA	NA	NA	NA	NA	NA	NA	NA	NA	NA	NA	NA	NA	NA	NA	NA	NA	NA	NA	NA	NA	NA	NA	NA
R09395	Precursor Z + 2 Thiocarboxy-[sulfur-carrier protein] <=> Molybdopterin + 2 Sulfur-carrier protein	NA	NA	NA	NA	NA	NA	NA	NA	NA	NA	NA	NA	NA	NA	NA	NA	NA	NA	NA	NA	NA	NA	NA	NA	NA	NA	NA	NA	NA	NA	NA	NA	NA	NA	NA	NA	NA	NA	NA	NA	NA	NA	NA	NA	NA	NA	NA	NA
R09735	Adenylated molybdopterin + Molybdate <=> Molybdoenzyme molybdenum cofactor + AMP + H2O	NA	NA	NA	NA	NA	NA	NA	NA	NA	NA	NA	NA	NA	NA	NA	NA	NA	NA	NA	NA	NA	NA	NA	NA	NA	NA	NA	NA	NA	NA	NA	NA	NA	NA	NA	NA	NA	NA	NA	NA	NA	NA	NA	NA	NA	NA	NA	NA
R11719	7,8-Dihydroneopterin 3'-triphosphate <=> 6-(Hydroxymethyl)-7,8-dihydropterin + Glycolaldehyde triphosphate	NA	NA	NA	NA	NA	NA	NA	NA	NA	NA	NA	NA	NA	NA	NA	NA	NA	NA	NA	NA	NA	NA	NA	NA	NA	NA	NA	NA	NA	NA	NA	NA	NA	NA	NA	NA	NA	NA	NA	NA	NA	NA	NA	NA	NA	NA	NA	NA
R07459	Sulfur-carrier protein + ATP <=> Adenylyl-[sulfur-carrier protein] + Diphosphate	NA	NA	NA	NA	NA	NA	NA	NA	NA	NA	NA	NA	NA	NA	NA	NA	NA	NA	NA	NA	NA	NA	NA	NA	NA	NA	NA	NA	NA	NA	NA	NA	NA	NA	NA	NA	NA	NA	NA	NA	NA	NA	NA	NA	NA	NA	NA	NA
R07460	[Enzyme]-cysteine + L-Cysteine <=> [Enzyme]-S-sulfanylcysteine + L-Alanine	NA	NA	NA	NA	NA	NA	NA	NA	NA	NA	NA	NA	NA	NA	NA	NA	NA	NA	NA	NA	NA	NA	NA	NA	NA	NA	NA	NA	NA	NA	NA	NA	NA	NA	NA	NA	NA	NA	NA	NA	NA	NA	NA	NA	NA	NA	NA	NA
R07461	[Enzyme]-S-sulfanylcysteine + Adenylyl-[sulfur-carrier protein] + Reduced acceptor <=> AMP + Thiocarboxy-[sulfur-carrier protein] + [Enzyme]-cysteine + Acceptor	NA	NA	NA	NA	NA	NA	NA	NA	NA	NA	NA	NA	NA	NA	NA	NA	NA	NA	NA	NA	NA	NA	NA	NA	NA	NA	NA	NA	NA	NA	NA	NA	NA	NA	NA	NA	NA	NA	NA	NA	NA	NA	NA	NA	NA	NA	NA	NA
R10246	L-Tyrosine + S-Adenosyl-L-methionine + Reduced acceptor <=> Iminoglycine + 4-Cresol + 5'-Deoxyadenosine + L-Methionine + Acceptor	NA	NA	NA	NA	NA	NA	NA	NA	NA	NA	NA	NA	NA	NA	NA	NA	NA	NA	NA	NA	NA	NA	NA	NA	NA	NA	NA	NA	NA	NA	NA	NA	NA	NA	NA	NA	NA	NA	NA	NA	NA	NA	NA	NA	NA	NA	NA	NA
R10247	1-Deoxy-D-xylulose 5-phosphate + Iminoglycine + Thiocarboxy-[sulfur-carrier protein] <=> 2-[(2R,5Z)-2-Carboxy-4-methylthiazol-5(2H)-ylidene]ethyl phosphate + Sulfur-carrier protein + 2 H2O	NA	NA	NA	NA	NA	NA	NA	NA	NA	NA	NA	NA	NA	NA	NA	NA	NA	NA	NA	NA	NA	NA	NA	NA	NA	NA	NA	NA	NA	NA	NA	NA	NA	NA	NA	NA	NA	NA	NA	NA	NA	NA	NA	NA	NA	NA	NA	NA
RMAN1	4-(beta-D-Ribofuranosyl)phenol 5'-phosphate <=> 4-(beta-D-Ribofuranosyl)aniline 5'-phosphate	NA	NA	NA	NA	NA	NA	NA	NA	NA	NA	NA	NA	NA	NA	NA	NA	NA	NA	NA	NA	NA	NA	NA	NA	NA	NA	NA	NA	NA	NA	NA	NA	NA	NA	NA	NA	NA	NA	NA	NA	NA	NA	NA	NA	NA	NA	NA	NA
RMAN2	N-[(7,8-Dihydropterin-6-yl)methyl]-4-(beta-D-ribofuranosyl)aniline 5'-phosphate <=> 7,8-Dihydromethanopterin	NA	NA	NA	NA	NA	NA	NA	NA	NA	NA	NA	NA	NA	NA	NA	NA	NA	NA	NA	NA	NA	NA	NA	NA	NA	NA	NA	NA	NA	NA	NA	NA	NA	NA	NA	NA	NA	NA	NA	NA	NA	NA	NA	NA	NA	NA	NA	NA
R10802	7,8-Dihydromethanopterin + Reduced acceptor <=> 5,6,7,8-Tetrahydromethanopterin + Acceptor	NA	NA	NA	NA	NA	NA	NA	NA	NA	NA	NA	NA	NA	NA	NA	NA	NA	NA	NA	NA	NA	NA	NA	NA	NA	NA	NA	NA	NA	NA	NA	NA	NA	NA	NA	NA	NA	NA	NA	NA	NA	NA	NA	NA	NA	NA	NA	NA
RMAN3	(4-{4-[2-(gamma-L-Glutamylamino)ethyl]phenoxymethyl}furan-2-yl)methanamine <=> Methanofuran	NA	NA	NA	NA	NA	NA	NA	NA	NA	NA	NA	NA	NA	NA	NA	NA	NA	NA	NA	NA	NA	NA	NA	NA	NA	NA	NA	NA	NA	NA	NA	NA	NA	NA	NA	NA	NA	NA	NA	NA	NA	NA	NA	NA	NA	NA	NA	NA
[truncated: 177 more columns]

## Sheet: C
			25°C (298.15K)														30°C (303.15K)														35°C (308.15K)														40°C (313.15K)
Reaction ID	Equation	Uncertainty	pH 1	pH 2	pH 3	pH 4	pH 5	pH 6	pH 7	pH 8	pH 9	pH 10	pH 11	pH 12	pH 13	pH 14	pH 1	pH 2	pH 3	pH 4	pH 5	pH 6	pH 7	pH 8	pH 9	pH 10	pH 11	pH 12	pH 13	pH 14	pH 1	pH 2	pH 3	pH 4	pH 5	pH 6	pH 7	pH 8	pH 9	pH 10	pH 11	pH 12	pH 13	pH 14	pH 1	pH 2	pH 3	pH 4	pH 5
R10243	5-Methyltetrahydrofolate + CoA + CO <=> Tetrahydrofolate + Acetyl-CoA	5	-51	-51	-51	-52	-53	-53	-53	-53	-53	-53	-51	-51	-51	-51	-51	-51	-51	-52	-53	-53	-53	-53	-53	-53	-51	-51	-51	-51	-51	-51	-52	-52	-53	-53	-53	-53	-53	-52	-51	-51	-51	-51	-51	-51	-52	-52	-53
R00396	Pyruvate + Ammonia + H2 <=> L-Alanine + H2O	3	-31.5	-31.7	-32.1	-32.3	-32.3	-32.3	-32.3	-32.2	-31.4	-30.6	-30.4	-30.4	-30.4	-30.4	-30.9	-31	-31.4	-31.6	-31.6	-31.6	-31.6	-31.4	-30.5	-29.9	-29.7	-29.7	-29.7	-29.7	-30.2	-30.4	-30.7	-30.9	-30.9	-30.9	-30.9	-30.6	-29.7	-29.2	-29.1	-29.1	-29.1	-29.1	-29.5	-29.7	-30	-30.2	-30.2
R03443	N-Acetyl-L-glutamate 5-phosphate + H2 <=> N-Acetyl-L-glutamate 5-semialdehyde + Orthophosphate	3.3	-60	-58.4	-57.2	-55.8	-54.3	-51.2	-49.1	-48.7	-48.7	-48.7	-49	-50.8	-55.4	-60.9	-60.1	-58.5	-57.3	-55.8	-54.2	-50.9	-49	-48.7	-48.7	-48.7	-49.2	-51.6	-56.6	-62.3	-60.2	-58.6	-57.3	-55.8	-54	-50.6	-48.9	-48.7	-48.6	-48.7	-49.4	-52.5	-57.8	-63.6	-60.3	-58.7	-57.4	-55.8	-53.8
R10866	Acetyl-CoA + CO2 + H2 <=> Pyruvate + CoA	4	33	32	30	25	21	15	10	4	-2	-7	-13	-19	-24	-30	33	32	30	25	20	15	9	3	-2	-8	-14	-20	-26	-31	33	33	30	25	20	15	9	3	-3	-9	-15	-21	-27	-33	33	33	30	25	20
R00402	Fumarate + H2 <=> Succinate	4	-83	-83	-83	-80	-76	-74	-74	-74	-74	-74	-74	-74	-74	-74	-83	-83	-82	-79	-75	-74	-74	-74	-74	-74	-74	-74	-74	-74	-83	-83	-82	-78	-75	-73	-73	-73	-73	-73	-73	-73	-73	-73	-82	-82	-81	-78	-74
R00342	Oxaloacetate + H2 <=> (S)-Malate	3	-55.6	-54.5	-50.9	-46	-43.1	-42.4	-42.3	-42.3	-42.3	-42.3	-42.3	-42.3	-42.3	-42.3	-55.2	-54	-50.2	-45.3	-42.6	-42	-41.9	-41.9	-41.9	-41.9	-41.9	-41.9	-41.9	-41.9	-54.8	-53.5	-49.5	-44.6	-42.1	-41.6	-41.6	-41.5	-41.5	-41.5	-41.5	-41.5	-41.5	-41.5	-54.4	-53	-48.8	-43.9	-41.6
R00267	2-Oxoglutarate + CO2 + H2 <=> Isocitrate	4	6	6	8	11	9	4	-1	-7	-13	-18	-24	-30	-35	-41	6	7	9	11	10	4	-1	-7	-13	-19	-25	-30	-36	-42	7	8	10	12	10	4	-1	-7	-13	-19	-25	-31	-37	-43	8	8	11	13	10
R01197	Succinyl-CoA + CO2 + H2 <=> 2-Oxoglutarate + CoA	5	20	16	11	12	13	9	4	-2	-8	-13	-19	-25	-30	-36	20	16	11	12	13	9	3	-3	-8	-14	-20	-26	-32	-37	20	16	11	13	13	8	3	-3	-9	-15	-21	-27	-33	-39	21	16	11	13	13
R01196	Acetyl-CoA + CO2 + H2 <=> Pyruvate + CoA	4	33	32	30	25	21	15	10	4	-2	-7	-13	-19	-24	-30	33	32	30	25	20	15	9	3	-2	-8	-14	-20	-26	-31	33	33	30	25	20	15	9	3	-3	-9	-15	-21	-27	-33	33	33	30	25	20
R07168	5,10-Methylenetetrahydrofolate + H2 <=> 5-Methyltetrahydrofolate	5	-70	-64	-59	-57	-57	-56	-56	-56	-56	-56	-56	-56	-56	-56	-70	-64	-59	-57	-56	-56	-56	-56	-56	-56	-56	-55	-55	-55	-69	-63	-58	-56	-56	-56	-56	-56	-55	-55	-55	-55	-55	-55	-69	-63	-57	-56	-55
R01220	5,10-Methenyltetrahydrofolate + H2 <=> 5,10-Methylenetetrahydrofolate	3.2	0.8	-5	-11.2	-15.2	-16.2	-18.6	-21.7	-22.6	-22.8	-23.7	-27	-32.3	-37.9	-43.6	1.1	-4.8	-11.1	-14.9	-16	-18.7	-21.5	-22.3	-22.6	-23.7	-27.6	-33.1	-38.8	-44.6	1.5	-4.6	-11	-14.6	-15.8	-18.7	-21.4	-22.1	-22.3	-23.9	-28.2	-33.9	-39.8	-45.7	1.8	-4.3	-10.9	-14.3	-15.6
R00134	CO2 + H2 <=> Formate	4	19	19	18	17	13	7	1	-4	-10	-16	-21	-27	-33	-38	19	19	19	17	13	7	1	-5	-10	-16	-22	-28	-34	-39	19	19	19	17	12	7	1	-5	-11	-17	-23	-29	-35	-40	20	20	19	17	12
R07157	CO2 + H2 <=> CO + H2O	5	33	33	33	33	33	33	33	33	33	33	33	33	33	33	34	34	34	34	34	34	34	34	34	34	34	34	34	34	34	34	34	34	34	34	34	34	34	34	34	34	34	34	34	34	34	34	34
R02472	2-Dehydropantoate + H2 <=> (R)-Pantoate	4	-36	-36	-34	-33	-32	-32	-32	-32	-32	-32	-32	-32	-33	-37	-35	-35	-34	-32	-31	-31	-31	-31	-31	-31	-31	-32	-33	-38	-35	-35	-33	-32	-31	-31	-31	-31	-31	-31	-31	-31	-34	-39	-35	-34	-33	-31	-31
R04439	(S)-2-Acetolactate + H2 <=> (R)-2,3-Dihydroxy-3-methylbutanoate	3	-33.4	-33.3	-32.8	-31.8	-31.5	-31.4	-31.4	-31.4	-31.4	-31.4	-31.2	-29.8	-27.9	-27.4	-33	-32.9	-32.3	-31.4	-31.1	-31	-31	-31	-31	-31	-30.6	-29	-27.3	-27	-32.6	-32.5	-31.9	-30.9	-30.7	-30.7	-30.7	-30.7	-30.7	-30.6	-30	-28.1	-26.8	-26.6	-32.3	-32.1	-31.5	-30.5	-30.3
R08214	(-)-threo-Iso(homo)2-citrate <=> 2-Oxopimelate + CO2 + H2	4	-50	-50	-51	-50	-47	-42	-36	-31	-25	-19	-14	-8	-2	4	-51	-52	-52	-52	-48	-43	-37	-31	-25	-19	-14	-8	-2	4	-53	-53	-53	-53	-49	-43	-37	-31	-25	-20	-14	-8	-2	4	-54	-54	-55	-54	-49
R08215	(-)-threo-Iso(homo)3-citrate <=> 2-Oxosuberate + CO2 + H2	4	-50	-50	-50	-50	-47	-42	-36	-31	-25	-19	-14	-8	-2	4	-51	-51	-52	-51	-48	-43	-37	-31	-25	-19	-14	-8	-2	4	-52	-52	-53	-52	-49	-43	-37	-31	-25	-20	-14	-8	-2	4	-53	-54	-54	-53	-49
R05705	FMN + H2 <=> Reduced FMN	4	-44	-45	-45	-45	-46	-46	-40	-30	-19	-8	0	6	16	27	-44	-44	-44	-45	-45	-45	-39	-28	-17	-6	1	9	19	31	-44	-44	-44	-44	-45	-44	-37	-26	-15	-4	3	12	23	35	-43	-44	-44	-44	-44
R05706	FMN + H2 <=> Reduced FMN	4	-44	-45	-45	-45	-46	-46	-40	-30	-19	-8	0	6	16	27	-44	-44	-44	-45	-45	-45	-39	-28	-17	-6	1	9	19	31	-44	-44	-44	-44	-45	-44	-37	-26	-15	-4	3	12	23	35	-43	-44	-44	-44	-44
R05812	Cobalt-precorrin 6 + H2 <=> Cobalt-dihydro-precorrin 6	100000	0	0	0	0	0	0	0	0	0	0	0	0	0	0	0	0	0	0	0	0	0	0	0	0	0	0	0	0	0	0	0	0	0	0	0	0	0	0	0	0	0	0	0	0	0	0	0
R07136	(2R)-3-Sulfolactate <=> 3-Sulfopyruvate + H2	3	12.1	10.3	8.9	8.6	8.6	8.6	8.6	8.6	8.6	8.6	8.6	8.9	10.9	15.5	11.2	9.4	8.1	7.9	7.8	7.8	7.8	7.8	7.8	7.8	7.9	8.4	11	16.1	10.4	8.5	7.3	7.1	7.1	7.1	7.1	7.1	7.1	7.1	7.2	8	11.3	16.7	9.6	7.7	6.5	6.3	6.3
R03947	Precorrin 2 <=> Sirohydrochlorin + H2	100000	0	0	0	0	0	0	0	0	0	0	0	0	0	0	0	0	0	0	0	0	0	0	0	0	0	0	0	0	0	0	0	0	0	0	0	0	0	0	0	0	0	0	0	0	0	0	0
R03458	5-Amino-6-(5'-phosphoribosylamino)uracil + H2 <=> 5-Amino-6-(5'-phospho-D-ribitylamino)uracil	3.3	-44.2	-43.1	-42.8	-42.7	-42.5	-41.8	-41.3	-40.8	-38.4	-33.5	-27.4	-20	-13.6	-7.8	-43.8	-42.7	-42.4	-42.3	-42.1	-41.3	-40.8	-40.2	-37.3	-32.1	-25.6	-18	-11.7	-5.9	-43.4	-42.3	-42	-41.9	-41.7	-40.9	-40.4	-39.5	-36.1	-30.6	-23.6	-16.1	-9.9	-4	-43	-41.9	-41.6	-41.6	-41.2
R01061	3-Phospho-D-glyceroyl phosphate + H2 <=> D-Glyceraldehyde 3-phosphate + Orthophosphate	3	-58.6	-56.1	-55.4	-55.2	-53.9	-48.9	-45.9	-45.3	-45	-43	-38.9	-36.7	-39.7	-45.1	-58.6	-56.1	-55.5	-55.2	-53.6	-48.5	-45.8	-45.4	-44.9	-42.5	-38.4	-37.2	-41.1	-46.7	-58.6	-56.1	-55.5	-55.2	-53.2	-48.1	-45.8	-45.4	-44.8	-42	-37.9	-37.9	-42.5	-48.3	-58.6	-56.1	-55.5	-55.2	-52.8
R01063	3-Phospho-D-glyceroyl phosphate + H2 <=> D-Glyceraldehyde 3-phosphate + Orthophosphate	3	-58.6	-56.1	-55.4	-55.2	-53.9	-48.9	-45.9	-45.3	-45	-43	-38.9	-36.7	-39.7	-45.1	-58.6	-56.1	-55.5	-55.2	-53.6	-48.5	-45.8	-45.4	-44.9	-42.5	-38.4	-37.2	-41.1	-46.7	-58.6	-56.1	-55.5	-55.2	-53.2	-48.1	-45.8	-45.4	-44.8	-42	-37.9	-37.9	-42.5	-48.3	-58.6	-56.1	-55.5	-55.2	-52.8
R00243	2-Oxoglutarate + Ammonia + H2 <=> L-Glutamate + H2O	3	-33.4	-34.4	-35.1	-33.4	-32.3	-32.1	-32.1	-32.1	-31.8	-31.6	-31.5	-31.5	-31.5	-31.5	-32.8	-33.8	-34.3	-32.5	-31.5	-31.4	-31.4	-31.3	-31	-30.9	-30.9	-30.9	-30.9	-30.9	-32.1	-33.1	-33.5	-31.6	-30.8	-30.6	-30.6	-30.5	-30.3	-30.2	-30.2	-30.2	-30.2	-30.2	-31.5	-32.5	-32.7	-30.8	-30
R00248	2-Oxoglutarate + Ammonia + H2 <=> L-Glutamate + H2O	3	-33.4	-34.4	-35.1	-33.4	-32.3	-32.1	-32.1	-32.1	-31.8	-31.6	-31.5	-31.5	-31.5	-31.5	-32.8	-33.8	-34.3	-32.5	-31.5	-31.4	-31.4	-31.3	-31	-30.9	-30.9	-30.9	-30.9	-30.9	-32.1	-33.1	-33.5	-31.6	-30.8	-30.6	-30.6	-30.5	-30.3	-30.2	-30.2	-30.2	-30.2	-30.2	-31.5	-32.5	-32.7	-30.8	-30
R01465	L-Threonine <=> L-2-Amino-3-oxobutanoic acid + H2	4	20	20	19	19	19	18	17	13	10	9	9	8	7	3	20	19	18	18	18	18	16	12	9	8	8	8	6	1	19	18	17	17	17	17	15	10	8	7	7	7	4	-1	18	17	17	16	16
R03759	Aminoacetone + H2 <=> (R)-1-Aminopropan-2-ol	3	-31.4	-31.4	-31.4	-31.4	-31.4	-31.4	-31.1	-29.3	-25.2	-22.2	-21.5	-21.4	-21.4	-21.4	-31	-31	-31	-31	-31	-31	-30.6	-28.4	-24.2	-21.6	-21.1	-21	-21	-21	-30.7	-30.7	-30.7	-30.7	-30.7	-30.6	-30.1	-27.5	-23.3	-21.1	-20.7	-20.6	-20.6	-20.6	-30.3	-30.3	-30.3	-30.3	-30.3
R01130	IMP + H2O <=> Xanthosine 5'-phosphate + H2	5	10	9	9	9	9	9	9	9	9	9	9	9	7	6	9	9	9	9	9	9	9	9	9	8	8	7	6	5	8	8	8	8	8	8	8	8	8	7	7	6	5	4	8	7	7	7	7
R01163	L-Histidinal + H2O <=> L-Histidine + H2	3.5	-10.4	-11.5	-15.4	-20.9	-26.7	-33.3	-40.7	-45	-46.5	-49.6	-54.7	-60.5	-66.5	-72.3	-11.1	-12.4	-16.4	-22	-27.9	-34.7	-42.1	-46	-47.6	-51.1	-56.6	-62.5	-68.6	-74.5	-11.9	-13.3	-17.4	-23.1	-29.2	-36.2	-43.5	-46.9	-48.7	-52.8	-58.4	-64.5	-70.7	-76.7	-12.7	-14.1	-18.4	-24.2	-30.4
R03012	L-Histidinol <=> L-Histidinal + H2	3.1	-22.7	-17	-11.3	-5.6	0.1	5.7	10.4	13.3	15.2	19.2	24.6	30.1	35.1	40.4	-23.4	-17.6	-11.8	-6	-0.2	5.4	10.1	12.8	14.9	19.3	24.9	30.4	35.5	41	-24.1	-18.2	-12.3	-6.4	-0.5	5.1	9.7	12.3	14.7	19.5	25.2	30.7	36	41.7	-24.8	-18.8	-12.8	-6.8	-0.9
R00994	D-erythro-3-Methylmalate <=> 2-Oxobutanoate + CO2 + H2	6	-53	-53	-54	-54	-52	-47	-41	-35	-30	-24	-18	-13	-7	-1	-54	-55	-55	-55	-52	-47	-42	-36	-30	-24	-18	-13	-7	-1	-56	-56	-56	-56	-53	-48	-42	-36	-30	-24	-19	-13	-7	-1	-57	-57	-58	-57	-54
R05068	(R)-3-Hydroxy-3-methyl-2-oxopentanoate + H2 <=> (R)-2,3-Dihydroxy-3-methylpentanoate	3	-35.8	-35.6	-34.2	-32.2	-31.5	-31.4	-31.4	-31.4	-31.4	-31.4	-31.5	-31.7	-32.5	-33	-35.4	-35.1	-33.7	-31.7	-31.1	-31.1	-31	-31	-31	-31	-31.1	-31.5	-32.3	-32.6	-35	-34.7	-33.2	-31.2	-30.7	-30.7	-30.7	-30.7	-30.7	-30.7	-30.7	-31.3	-32.1	-32.3	-34.6	-34.3	-32.7	-30.8	-30.3
R04426	(2R,3S)-3-Isopropylmalate <=> (2S)-2-Isopropyl-3-oxosuccinate + H2	3	21.3	21	18.8	14.1	10.1	8.8	8.6	8.6	8.6	8.6	8.6	8.6	8.6	8.6	20.6	20.1	17.8	13	9.2	8	7.9	7.8	7.8	7.8	7.8	7.8	7.8	7.8	19.8	19.3	16.7	11.9	8.2	7.2	7.1	7.1	7.1	7.1	7.1	7.1	7.1	7.1	19	18.5	15.7	10.7	7.3
R01088	4-Methyl-2-oxopentanoate + Ammonia + H2 <=> L-Leucine + H2O	3.4	-29.9	-30.1	-31.2	-32.2	-32.5	-32.5	-32.5	-32.3	-31.5	-30.6	-30.4	-30.3	-30.3	-30.3	-29.2	-29.5	-30.6	-31.6	-31.8	-31.8	-31.8	-31.5	-30.6	-29.8	-29.7	-29.7	-29.7	-29.7	-28.6	-28.8	-29.9	-30.9	-31	-31.1	-31	-30.7	-29.7	-29.1	-29	-29	-29	-29	-27.9	-28.2	-29.3	-30.2	-30.3
R04198	(2S,4S)-4-Hydroxy-2,3,4,5-tetrahydrodipicolinate + H2 <=> 2,3,4,5-Tetrahydrodipicolinate + H2O	3.3	-65.1	-65	-64.4	-63.6	-63.4	-63.4	-63.4	-63.4	-63.4	-63.4	-63.4	-63.4	-63.4	-63.4	-64.7	-64.6	-64	-63.2	-63	-63	-63	-63	-63	-63	-63	-63	-63	-63	-64.3	-64.2	-63.5	-62.7	-62.6	-62.6	-62.6	-62.6	-62.6	-62.6	-62.6	-62.6	-62.6	-62.6	-64	-63.8	-63.1	-62.3	-62.2
R01934	Homoisocitrate <=> 2-Oxoadipate + CO2 + H2	5	-42	-43	-43	-43	-39	-34	-28	-23	-17	-11	-5	0	6	12	-44	-44	-45	-44	-40	-35	-29	-23	-17	-11	-6	0	6	12	-45	-45	-46	-45	-41	-35	-29	-23	-17	-12	-6	0	6	12	-46	-47	-47	-46	-41
R00715	N6-(L-1,3-Dicarboxypropyl)-L-lysine + H2O <=> L-Lysine + 2-Oxoglutarate + H2	4	-4	-2	1	0	-2	-2	-2	-2	-1	1	2	2	2	2	-5	-3	-1	-2	-3	-3	-3	-3	-2	0	1	1	1	1	-6	-5	-2	-3	-4	-5	-5	-4	-3	-1	-1	-1	-1	-1	-8	-6	-3	-5	-6
R04199	(2S,4S)-4-Hydroxy-2,3,4,5-tetrahydrodipicolinate + H2 <=> 2,3,4,5-Tetrahydrodipicolinate + H2O	3.3	-65.1	-65	-64.4	-63.6	-63.4	-63.4	-63.4	-63.4	-63.4	-63.4	-63.4	-63.4	-63.4	-63.4	-64.7	-64.6	-64	-63.2	-63	-63	-63	-63	-63	-63	-63	-63	-63	-63	-64.3	-64.2	-63.5	-62.7	-62.6	-62.6	-62.6	-62.6	-62.6	-62.6	-62.6	-62.6	-62.6	-62.6	-64	-63.8	-63.1	-62.3	-62.2
R02315	L-Glutamate + L-2-Aminoadipate 6-semialdehyde + H2 <=> N6-(L-1,3-Dicarboxypropyl)-L-lysine + H2O	4	-34	-34	-34	-33	-33	-33	-33	-33	-32	-30	-29	-29	-29	-29	-33	-33	-33	-33	-32	-32	-32	-32	-31	-29	-29	-29	-29	-29	-32	-32	-32	-32	-31	-31	-31	-31	-30	-28	-28	-28	-28	-28	-32	-32	-32	-31	-31
R02755	L-2-Amino-6-oxoheptanedioate + Ammonia + H2 <=> meso-2,6-Diaminoheptanedioate + H2O	4	-25	-24	-24	-25	-25	-25	-25	-25	-24	-23	-23	-23	-23	-23	-24	-23	-24	-24	-24	-24	-24	-24	-23	-22	-22	-22	-22	-22	-24	-23	-23	-24	-24	-24	-24	-23	-22	-21	-21	-21	-21	-21	-23	-22	-22	-23	-23
R02291	4-Phospho-L-aspartate + H2 <=> L-Aspartate 4-semialdehyde + Orthophosphate	3.4	-27.7	-25.4	-24.2	-24	-23.8	-22.7	-21.1	-18.7	-16.1	-15.3	-15.5	-17.3	-21.9	-27.4	-27.7	-25.4	-24.3	-24.1	-23.8	-22.6	-20.9	-18.3	-15.9	-15.3	-15.7	-18.1	-23.1	-28.8	-27.8	-25.5	-24.4	-24.2	-23.8	-22.5	-20.8	-18	-15.8	-15.4	-16	-19.1	-24.4	-30.2	-27.9	-25.5	-24.5	-24.3	-23.8
R01773	L-Aspartate 4-semialdehyde + H2 <=> L-Homoserine	3.4	-36.7	-36.1	-35.5	-35.3	-35.3	-35.3	-35.3	-35.1	-34.7	-34.3	-34.3	-34.3	-34.3	-34.3	-36.3	-35.7	-35.1	-34.9	-34.9	-34.9	-34.9	-34.7	-34.2	-33.9	-33.9	-33.9	-33.9	-33.9	-35.9	-35.3	-34.7	-34.5	-34.5	-34.5	-34.5	-34.3	-33.7	-33.5	-33.5	-33.5	-33.5	-33.5	-35.5	-34.9	-34.3	-34.2	-34.1
R01775	L-Aspartate 4-semialdehyde + H2 <=> L-Homoserine	3.4	-36.7	-36.1	-35.5	-35.3	-35.3	-35.3	-35.3	-35.1	-34.7	-34.3	-34.3	-34.3	-34.3	-34.3	-36.3	-35.7	-35.1	-34.9	-34.9	-34.9	-34.9	-34.7	-34.2	-33.9	-33.9	-33.9	-33.9	-33.9	-35.9	-35.3	-34.7	-34.5	-34.5	-34.5	-34.5	-34.3	-33.7	-33.5	-33.5	-33.5	-33.5	-33.5	-35.5	-34.9	-34.3	-34.2	-34.1
R07407	L-Aspartate <=> Iminoaspartate + H2	4	39	46	54	55	52	51	51	51	53	57	63	68	74	80	38	46	54	54	51	50	50	51	53	57	63	69	75	81	38	45	53	53	50	50	50	50	53	58	63	69	75	81	37	45	52	52	50
R07410	L-Aspartate <=> Iminoaspartate + H2	4	39	46	54	55	52	51	51	51	53	57	63	68	74	80	38	46	54	54	51	50	50	51	53	57	63	69	75	81	38	45	53	53	50	50	50	50	53	58	63	69	75	81	37	45	52	52	50
R02736	beta-D-Glucose 6-phosphate <=> D-Glucono-1,5-lactone 6-phosphate + H2	4	-21	-21	-21	-21	-21	-21	-21	-21	-21	-20	-19	-17	-12	-6	-22	-22	-22	-22	-22	-22	-21	-21	-21	-21	-19	-16	-11	-6	-23	-23	-23	-23	-23	-22	-22	-22	-22	-21	-20	-16	-11	-5	-24	-23	-23	-23	-23
R10907	beta-D-Glucose 6-phosphate <=> D-Glucono-1,5-lactone 6-phosphate + H2	4	-21	-21	-21	-21	-21	-21	-21	-21	-21	-20	-19	-17	-12	-6	-22	-22	-22	-22	-22	-22	-21	-21	-21	-21	-19	-16	-11	-6	-23	-23	-23	-23	-23	-22	-22	-22	-22	-21	-20	-16	-11	-5	-24	-23	-23	-23	-23
R01528	6-Phospho-D-gluconate <=> D-Ribulose 5-phosphate + CO2 + H2	4	-53	-52	-51	-46	-40	-34	-28	-22	-17	-11	-5	1	9	15	-54	-54	-52	-47	-41	-35	-29	-23	-17	-11	-5	2	9	15	-55	-55	-53	-48	-42	-35	-29	-23	-17	-11	-5	2	9	16	-56	-56	-54	-48	-42
R10221	6-Phospho-D-gluconate <=> D-Ribulose 5-phosphate + CO2 + H2	4	-53	-52	-51	-46	-40	-34	-28	-22	-17	-11	-5	1	9	15	-54	-54	-52	-47	-41	-35	-29	-23	-17	-11	-5	2	9	15	-55	-55	-53	-48	-42	-35	-29	-23	-17	-11	-5	2	9	16	-56	-56	-54	-48	-42
R01248	(S)-1-Pyrroline-5-carboxylate + H2 <=> L-Proline	4	-71	-70	-70	-70	-70	-68	-63	-57	-52	-46	-42	-40	-40	-40	-70	-70	-70	-70	-69	-67	-62	-56	-51	-45	-41	-40	-40	-40	-70	-70	-69	-69	-69	-66	-61	-55	-49	-44	-40	-39	-39	-39	-70	-69	-69	-69	-68
R03313	L-Glutamyl 5-phosphate + H2 <=> L-Glutamate 5-semialdehyde + Orthophosphate	3.3	-58.6	-56.4	-55	-54.7	-54.5	-53.4	-52.2	-51.8	-51.3	-51	-51.3	-53.1	-57.7	-63.2	-58.7	-56.4	-55	-54.8	-54.5	-53.3	-52.2	-51.8	-51.2	-51	-51.4	-53.9	-58.8	-64.5	-58.7	-56.5	-55.1	-54.9	-54.5	-53.2	-52.2	-51.8	-51.2	-51	-51.7	-54.8	-60.1	-65.9	-58.8	-56.5	-55.2	-54.9	-54.5
R01251	(S)-1-Pyrroline-5-carboxylate + H2 <=> L-Proline	4	-71	-70	-70	-70	-70	-68	-63	-57	-52	-46	-42	-40	-40	-40	-70	-70	-70	-70	-69	-67	-62	-56	-51	-45	-41	-40	-40	-40	-70	-70	-69	-69	-69	-66	-61	-55	-49	-44	-40	-39	-39	-39	-70	-69	-69	-69	-68
R01513	3-Phospho-D-glycerate <=> 3-Phosphonooxypyruvate + H2	3	30.5	29.1	26.9	25.9	25.2	24.2	23.9	23.8	23.8	23.8	23.9	24.6	27.7	32.9	29.7	28.2	26	25.1	24.4	23.4	23.1	23.1	23.1	23.1	23.2	24.3	28.1	33.6	28.9	27.4	25.2	24.2	23.5	22.6	22.4	22.3	22.3	22.4	22.6	24.2	28.7	34.4	28.1	26.5	24.3	23.4	22.7
R02413	3-Dehydroshikimate + H2 <=> Shikimate	3.3	-27.4	-27.1	-25.4	-23.1	-22.4	-22.3	-22.3	-22.3	-22.3	-22.3	-22.1	-20.9	-19.4	-19	-27	-26.6	-24.8	-22.6	-22	-22	-22	-22	-21.9	-21.9	-21.6	-20.1	-18.8	-18.6	-26.6	-26.2	-24.3	-22.2	-21.6	-21.6	-21.6	-21.6	-21.6	-21.5	-21	-19.4	-18.3	-18.2	-26.2	-25.8	-23.7	-21.7	-21.2
R00936	Dihydrofolate + H2 <=> Tetrahydrofolate	3.2	-56.7	-55.2	-51.5	-47.2	-42.2	-38.9	-38.1	-38	-38	-38.3	-40.2	-44.8	-50.3	-56	-56.3	-54.7	-51	-46.5	-41.4	-38.4	-37.7	-37.6	-37.6	-38.1	-40.6	-45.6	-51.3	-57.1	-55.9	-54.2	-50.4	-45.7	-40.6	-37.8	-37.3	-37.2	-37.3	-38	-41.1	-46.5	-52.3	-58.2	-55.5	-53.7	-49.8	-44.9	-39.8
R00939	Dihydrofolate + H2 <=> Tetrahydrofolate	3.2	-56.7	-55.2	-51.5	-47.2	-42.2	-38.9	-38.1	-38	-38	-38.3	-40.2	-44.8	-50.3	-56	-56.3	-54.7	-51	-46.5	-41.4	-38.4	-37.7	-37.6	-37.6	-38.1	-40.6	-45.6	-51.3	-57.1	-55.9	-54.2	-50.4	-45.7	-40.6	-37.8	-37.3	-37.2	-37.3	-38	-41.1	-46.5	-52.3	-58.2	-55.5	-53.7	-49.8	-44.9	-39.8
R03388	7,8-Dihydromethanopterin + H2 <=> 5,6,7,8-Tetrahydromethanopterin	4	-12	-19	-24	-26	-26	-28	-32	-38	-43	-49	-55	-60	-66	-72	-12	-19	-24	-25	-26	-28	-32	-38	-44	-50	-55	-61	-67	-73	-12	-18	-23	-25	-26	-28	-33	-39	-45	-50	-56	-62	-68	-74	-12	-18	-23	-25	-25
R00733	L-Arogenate <=> L-Tyrosine + CO2 + H2	11	-78	-78	-77	-75	-70	-65	-59	-53	-49	-47	-47	-47	-47	-47	-79	-79	-78	-76	-71	-65	-60	-54	-49	-48	-48	-48	-48	-48	-80	-80	-79	-77	-72	-66	-60	-54	-50	-49	-49	-49	-49	-49	-81	-81	-81	-78	-73
R00732	L-Arogenate <=> L-Tyrosine + CO2 + H2	11	-78	-78	-77	-75	-70	-65	-59	-53	-49	-47	-47	-47	-47	-47	-79	-79	-78	-76	-71	-65	-60	-54	-49	-48	-48	-48	-48	-48	-80	-80	-79	-77	-72	-66	-60	-54	-50	-49	-49	-49	-49	-49	-81	-81	-81	-78	-73
R01730	Prephenate <=> 3-(4-Hydroxyphenyl)pyruvate + CO2 + H2	12	-71	-70	-70	-66	-60	-55	-49	-44	-40	-38	-38	-38	-38	-38	-72	-72	-71	-67	-61	-55	-50	-44	-40	-39	-39	-39	-39	-39	-73	-73	-72	-67	-62	-56	-50	-45	-41	-41	-41	-41	-41	-41	-74	-74	-73	-68	-63
R01728	Prephenate <=> 3-(4-Hydroxyphenyl)pyruvate + CO2 + H2	12	-71	-70	-70	-66	-60	-55	-49	-44	-40	-38	-38	-38	-38	-38	-72	-72	-71	-67	-61	-55	-50	-44	-40	-39	-39	-39	-39	-39	-73	-73	-72	-67	-62	-56	-50	-45	-41	-41	-41	-41	-41	-41	-74	-74	-73	-68	-63
R01869	(S)-Dihydroorotate <=> Orotate + H2	3.2	34.5	23.6	13	5.5	1.4	-0.2	-0.4	-0.4	-0.4	-0.4	-0.7	-2.4	-6.8	-12.3	33.6	22.6	11.8	4.4	0.4	-0.9	-1.1	-1.1	-1.1	-1.2	-1.6	-3.9	-8.8	-14.5	32.7	21.5	10.6	3.3	-0.5	-1.6	-1.8	-1.8	-1.8	-1.9	-2.6	-5.6	-10.9	-16.7	31.8	20.4	9.5	2.3	-1.4
R04440	3-Hydroxy-3-methyl-2-oxobutanoic acid + H2 <=> (R)-2,3-Dihydroxy-3-methylbutanoate	3	-35.9	-35.6	-34	-32	-31.5	-31.4	-31.4	-31.4	-31.4	-31.4	-31.5	-31.8	-33.2	-34.2	-35.5	-35.2	-33.4	-31.6	-31.1	-31	-31	-31	-31	-31.1	-31.1	-31.6	-33.1	-33.9	-35.1	-34.7	-32.9	-31.1	-30.7	-30.7	-30.7	-30.7	-30.7	-30.7	-30.8	-31.5	-33	-33.6	-34.7	-34.3	-32.4	-30.7	-30.3
R04109	L-Glutamate + H2 <=> (S)-4-Amino-5-oxopentanoate + H20	4	3	5	9	15	21	27	32	36	39	43	49	54	60	66	4	5	10	16	22	27	33	37	40	44	50	56	62	67	4	6	11	17	23	28	34	37	41	46	52	57	63	69	4	6	11	17	24
RMAN4	CO2 + H2 <=> Formate + H+	4	19	19	18	17	13	7	1	-4	-10	-16	-21	-27	-33	-38	19	19	19	17	13	7	1	-5	-10	-16	-22	-28	-34	-39	19	19	19	17	12	7	1	-5	-11	-17	-23	-29	-35	-40	20	20	19	17	12
R00019	H2 + 2 Oxidized ferredoxin <=> 2 Reduced ferredoxin + 2 H+	7	60	49	37	26	15	3	-8	-20	-31	-42	-54	-65	-77	-88	60	49	37	25	14	2	-9	-21	-33	-44	-56	-67	-79	-91	60	48	37	25	13	1	-10	-22	-34	-46	-58	-69	-81	-93	60	48	36	24	12
R00258	Pyruvate + L-Glutamate <=> L-Alanine + 2-Oxoglutarate	0.5	-20.9	-20.1	-19.8	-21.8	-22.8	-23	-23	-22.9	-22.4	-21.8	-21.7	-21.7	-21.7	-21.7	-21.3	-20.4	-20.3	-22.3	-23.3	-23.4	-23.4	-23.3	-22.7	-22.2	-22.1	-22.1	-22.1	-22.1	-21.6	-20.8	-20.8	-22.8	-23.7	-23.8	-23.8	-23.7	-23	-22.5	-22.5	-22.5	-22.5	-22.5	-22	-21.2	-21.3	-23.4	-24.2
R00400	Pyruvate + L-Aspartate <=> L-Alanine + Oxaloacetate	0.7	-11.1	-10.3	-11.3	-15.3	-18.9	-20	-20.2	-20.1	-19.6	-19	-18.8	-18.8	-18.8	-18.8	-11.5	-10.7	-11.9	-16.1	-19.5	-20.5	-20.6	-20.5	-19.9	-19.3	-19.2	-19.2	-19.2	-19.2	-11.9	-11.1	-12.5	-16.8	-20.1	-20.9	-21	-20.8	-20.2	-19.7	-19.7	-19.6	-19.6	-19.6	-12.3	-11.5	-13.1	-17.5	-20.6
R00369	Pyruvate + Glycine <=> L-Alanine + Glyoxylate	1.6	-13.8	-13.9	-14.3	-14.5	-14.5	-14.5	-14.5	-14.3	-13.7	-12.9	-12.8	-12.7	-12.7	-12.7	-14.2	-14.3	-14.7	-14.8	-14.9	-14.9	-14.8	-14.7	-13.9	-13.3	-13.1	-13.1	-13.1	-13.1	-14.6	-14.7	-15.1	-15.2	-15.2	-15.2	-15.2	-15	-14.1	-13.6	-13.5	-13.5	-13.5	-13.5	-14.9	-15.1	-15.5	-15.6	-15.6
R09107	N-Acetyl-L-citrulline + H2O <=> Acetate + L-Citrulline	4	-47	-51	-54	-58	-62	-66	-67	-67	-69	-73	-79	-85	-90	-96	-48	-51	-55	-59	-63	-67	-68	-68	-70	-75	-81	-86	-92	-98	-49	-52	-56	-60	-64	-68	-68	-69	-72	-77	-82	-88	-94	-100	-49	-53	-57	-61	-65
R00259	Acetyl-CoA + L-Glutamate <=> CoA + N-Acetyl-L-glutamate	3.4	-50	-45.8	-41.3	-38.3	-37.9	-40.6	-45.8	-51.2	-55.3	-56.7	-56.9	-57	-57	-57	-50.3	-46.1	-41.5	-38.6	-38.4	-41.6	-46.9	-52.4	-56.2	-57.2	-57.4	-57.4	-57.4	-57.4	-50.7	-46.3	-41.6	-38.9	-39	-42.6	-48.1	-53.5	-56.9	-57.7	-57.8	-57.8	-57.8	-57.8	-51	-46.5	-41.8	-39.2	-39.6
R07245	Carbamoyl phosphate + N-Acetylornithine <=> Orthophosphate + N-Acetyl-L-citrulline	4	-8	-17	-25	-27	-29	-30	-33	-33	-33	-31	-27	-24	-23	-22	-8	-18	-25	-28	-29	-31	-33	-34	-33	-31	-27	-24	-23	-23	-9	-19	-25	-28	-30	-32	-33	-34	-33	-31	-26	-24	-23	-23	-9	-19	-26	-29	-30
R02283	N-Acetyl-L-glutamate 5-semialdehyde + L-Glutamate <=> N-Acetylornithine + 2-Oxoglutarate	3.4	-27.2	-24.5	-22.3	-22.9	-22.7	-21.3	-19.9	-19.4	-18	-15.4	-14.3	-14.1	-14.1	-14.1	-27.7	-24.9	-22.8	-23.4	-23.1	-21.5	-20.2	-19.7	-18	-15.4	-14.6	-14.5	-14.5	-14.5	-28.1	-25.2	-23.3	-23.9	-23.5	-21.8	-20.6	-20	-18	-15.6	-14.9	-14.9	-14.9	-14.9	-28.5	-25.6	-23.8	-24.4	-23.8
R02649	ATP + N-Acetyl-L-glutamate <=> ADP + N-Acetyl-L-glutamate 5-phosphate	3.1	-10.6	-8.8	-10.8	-10.2	-5.5	-0.8	1.5	2	2	2	1.6	0.1	-3.5	-8.7	-10.9	-9.2	-11.2	-10.3	-5.4	-0.9	1.1	1.4	1.4	1.4	0.9	-1	-5	-10.5	-11.2	-9.6	-11.6	-10.4	-5.3	-1.1	0.6	0.8	0.9	0.8	0.1	-2.1	-6.6	-12.3	-11.5	-10	-12	-10.4	-5.3
R00149	2 ATP + Ammonia + CO2 + H2O <=> 2 ADP + Orthophosphate + Carbamoyl phosphate	4	4	6	-2	-13	-23	-31	-45	-65	-86	-104	-122	-145	-173	-206	3	5	-4	-15	-24	-33	-48	-69	-90	-108	-127	-151	-181	-215	3	4	-5	-16	-26	-35	-51	-73	-94	-113	-132	-158	-190	-225	2	3	-7	-17	-27
R00551	L-Arginine + H2O <=> L-Ornithine + Urea	6	-76	-75	-74	-74	-74	-74	-74	-74	-73	-74	-78	-82	-84	-84	-77	-76	-75	-75	-75	-75	-75	-74	-74	-75	-79	-83	-84	-85	-77	-77	-76	-75	-75	-75	-75	-75	-75	-76	-81	-84	-85	-85	-78	-77	-76	-76	-76
R01954	ATP + L-Citrulline + L-Aspartate <=> AMP + Diphosphate + N-(L-Arginino)succinate	1.5	-24.4	-20.7	-17.3	-17.2	-18.4	-22.5	-32.9	-44.3	-55.1	-63	-69.8	-79.5	-92.8	-108.8	-25	-21.2	-17.8	-17.8	-19.1	-24	-34.8	-46.4	-57.1	-64.7	-71.9	-82.4	-96.6	-113.2	-25.5	-21.7	-18.4	-18.5	-19.8	-25.6	-36.7	-48.5	-59	-66.3	-74.1	-85.4	-100.5	-117.7	-26.1	-22.2	-19	-19.1	-20.5
R01398	Carbamoyl phosphate + L-Ornithine <=> Orthophosphate + L-Citrulline	2.9	-33.1	-41.1	-48.4	-50.8	-51.2	-51.7	-52.8	-53.4	-54.3	-54.4	-50.6	-46.9	-45.8	-45.6	-33.6	-41.8	-48.9	-51.1	-51.5	-52.1	-53.1	-53.7	-54.8	-54.2	-50	-46.8	-46	-45.9	-34.1	-42.4	-49.4	-51.5	-51.8	-52.5	-53.5	-54	-55.2	-53.8	-49.5	-46.8	-46.2	-46.1	-34.6	-43.1	-49.9	-51.8	-52.1
R01086	N-(L-Arginino)succinate <=> Fumarate + L-Arginine	2.9	-22.9	-22.8	-22.6	-24.7	-27.5	-28.4	-28.5	-28.1	-26.6	-25.5	-24.9	-23.5	-22.5	-22.3	-23.6	-23.4	-23.4	-25.7	-28.4	-29.2	-29.2	-28.7	-27.1	-26.1	-25.4	-23.8	-23	-22.9	-24.2	-24.1	-24.2	-26.7	-29.3	-29.9	-29.9	-29.3	-27.5	-26.7	-25.7	-24.1	-23.5	-23.4	-24.9	-24.8	-25	-27.7	-30.2
R00669	N-Acetylornithine + H2O <=> Acetate + L-Ornithine	3.5	-22	-26.8	-30.3	-34.8	-39.9	-44.6	-46.8	-47.2	-47.7	-50.5	-55.7	-61.4	-67.1	-72.8	-22.7	-27.6	-31.2	-35.8	-41	-45.6	-47.6	-48	-48.7	-52	-57.4	-63.2	-69	-74.8	-23.4	-28.3	-32	-36.8	-42.2	-46.6	-48.4	-48.7	-49.7	-53.5	-59.2	-65.1	-71	-76.9	-24	-29.1	-32.9	-37.8	-43.3
R00578	ATP + L-Aspartate + L-Glutamine + H2O <=> AMP + Diphosphate + L-Asparagine + L-Glutamate	4	-77	-75	-75	-78	-82	-87	-97	-108	-120	-131	-143	-156	-170	-186	-78	-76	-77	-80	-83	-89	-100	-111	-123	-134	-147	-160	-175	-191	-79	-77	-78	-81	-84	-91	-102	-114	-126	-138	-150	-163	-179	-196	-80	-78	-79	-82	-86
R00483	ATP + L-Aspartate + Ammonia <=> AMP + Diphosphate + L-Asparagine	4	-18	-21	-27	-34	-39	-44	-54	-65	-74	-81	-87	-94	-106	-121	-19	-22	-28	-35	-40	-45	-56	-67	-76	-82	-88	-97	-109	-126	-19	-23	-29	-36	-40	-47	-58	-69	-77	-84	-90	-99	-113	-130	-20	-24	-30	-37	-41
R00482	ATP + L-Aspartate + Ammonia <=> ADP + Orthophosphate + L-Asparagine	3.5	-25.9	-27.7	-34.1	-39.7	-42.6	-42.5	-44.2	-48.8	-52	-52.6	-53.3	-57.5	-68.8	-84.7	-26.5	-28.5	-35	-40.5	-43.2	-43.1	-45.4	-50	-52.9	-53.4	-54.4	-59.9	-72.8	-89.4	-27.1	-29.3	-35.9	-41.3	-43.8	-43.8	-46.6	-51.2	-53.7	-54.1	-55.7	-62.6	-76.9	-94.1	-27.7	-30.1	-36.7	-42	-44.3
R00355	Oxaloacetate + L-Glutamate <=> L-Aspartate + 2-Oxoglutarate	0.5	-32.6	-32.6	-31.4	-29.2	-26.7	-25.8	-25.7	-25.7	-25.7	-25.7	-25.7	-25.7	-25.7	-25.7	-33	-32.9	-31.6	-29.4	-27	-26.1	-26	-26	-26	-26	-26.1	-26.1	-26.1	-26.1	-33.3	-33.3	-31.9	-29.6	-27.2	-26.5	-26.4	-26.4	-26.4	-26.4	-26.4	-26.4	-26.4	-26.4	-33.7	-33.6	-32.2	-29.8	-27.5
R01135	GTP + IMP + L-Aspartate <=> GDP + Orthophosphate + N6-(1,2-Dicarboxyethyl)-AMP	2.1	-18.7	-10.6	-3.7	-2.4	-11.4	-20.5	-29.5	-40.2	-49.9	-52.4	-53.5	-55.7	-58.6	-59.7	-19.1	-10.9	-3.9	-3.4	-12.8	-21.9	-31.3	-42.2	-51.3	-52.7	-54.2	-56.6	-59.1	-59.8	-19.5	-11.1	-4.2	-4.3	-14.2	-23.3	-33.1	-44.1	-52.5	-53.1	-54.9	-57.5	-59.4	-59.8	-19.8	-11.3	-4.5	-5.4	-15.6
R00127	ATP + AMP <=> 2 ADP	0.16	-40.65	-34.61	-34.71	-33.35	-30.44	-26.41	-23.01	-22.3	-22.22	-22.26	-22.64	-24.56	-29.05	-34.79	-40.9	-34.96	-35.09	-33.49	-30.54	-26.37	-23.32	-22.74	-22.69	-22.75	-23.36	-25.84	-30.88	-36.73	-41.14	-35.32	-35.45	-33.62	-30.62	-26.36	-23.66	-23.19	-23.16	-23.28	-24.18	-27.24	-32.74	-38.67	-41.39	-35.69	-35.79	-33.75	-30.7
R01083	N6-(1,2-Dicarboxyethyl)-AMP <=> Fumarate + AMP	1.4	-33.5	-31.9	-28.9	-29.7	-27.7	-24.6	-23.8	-23.7	-23.6	-23.3	-21.5	-19.5	-20.7	-25.1	-34.2	-32.4	-29.5	-30.5	-28.1	-25.3	-24.6	-24.5	-24.5	-23.9	-21.8	-20.3	-22.5	-27.5	-34.8	-32.9	-30.2	-31.2	-28.6	-26	-25.4	-25.4	-25.3	-24.5	-22.2	-21.4	-24.4	-29.8	-35.5	-33.5	-30.8	-31.8	-29
R00200	ADP + Phosphoenolpyruvate <=> ATP + Pyruvate	0.4	-57.3	-58	-56.6	-56.2	-55.9	-54.1	-50.4	-45.1	-39.4	-33.7	-27.7	-20.4	-11.2	-0.3	-57.6	-58.3	-56.9	-56.6	-56.1	-54	-50	-44.5	-38.7	-32.9	-26.6	-18.9	-9.1	2.2	-58	-58.6	-57.2	-57	-56.3	-53.9	-49.5	-43.9	-38	-32	-25.5	-17.4	-6.9	4.6	-58.4	-58.9	-57.5	-57.3	-56.4
R03182	ATP + 7,8-Diaminononanoate + CO2 <=> ADP + Orthophosphate + Dethiobiotin	7	49	40	27	14	1	-10	-22	-35	-47	-56	-63	-72	-86	-103	48	39	26	13	0	-12	-25	-38	-49	-58	-65	-76	-90	-107	47	38	25	12	-2	-14	-27	-40	-51	-60	-68	-79	-95	-112	47	37	24	10	-3
R03231	S-Adenosyl-L-methionine + 8-Amino-7-oxononanoate <=> S-Adenosyl-4-methylthio-2-oxobutanoate + 7,8-Diaminononanoate	5e-12	-28.6815	-27.9434	-25.8401	-24.7982	-23.8028	-23.0393	-23.4039	-24.7023	-25.0223	-24.3049	-23.9581	-23.9085	-23.9018	-23.903	-29.0163	-28.2443	-26.1405	-25.1533	-24.0958	-23.4207	-23.9116	-25.177	-25.2909	-24.5805	-24.3237	-24.2888	-24.2845	-24.2859	-29.3502	-28.5451	-26.4465	-25.5047	-24.3955	-23.8109	-24.4283	-25.6173	-25.545	-24.882	-24.695	-24.6698	-24.6674	-24.6688	-29.6832	-28.846	-26.7576	-25.8521	-24.7022
R10699	L-Lysine + 8-Amino-7-oxononanoate <=> L-2-Aminoadipate 6-semialdehyde + 7,8-Diaminononanoate	1.8	-15.1	-15.9	-18	-18.7	-17.3	-16.4	-16.8	-18.2	-19.6	-21.3	-21.9	-22	-22	-22	-15.5	-16.3	-18.4	-19	-17.6	-16.8	-17.3	-18.8	-20.2	-21.9	-22.3	-22.4	-22.4	-22.4	-15.9	-16.8	-18.9	-19.4	-17.9	-17.2	-17.8	-19.3	-20.9	-22.4	-22.7	-22.8	-22.8	-22.8	-16.3	-17.2	-19.4	-19.7	-18.2
R10092	CO2 + H2O <=> HCO3- + H+	3.1	5	4.8	3.8	0.1	-5.2	-10.9	-16.6	-22.3	-28.4	-36.2	-46.7	-58	-69.4	-80.8	4.8	4.6	3.5	-0.4	-5.9	-11.7	-17.5	-23.4	-29.7	-38.2	-49	-60.6	-72.2	-83.8	4.6	4.4	3.1	-1	-6.6	-12.5	-18.4	-24.4	-31	-40.2	-51.4	-63.2	-75	-86.8	4.4	4.2	2.7	-1.6	-7.3
R00742	ATP + Acetyl-CoA + HCO3- <=> ADP + Orthophosphate + Malonyl-CoA	1.5	-34.9	-28.7	-28.3	-34	-39.1	-39.3	-41	-46	-51.2	-54.9	-56.5	-60	-68.1	-78.8	-35.4	-29.2	-29	-35.2	-39.9	-39.9	-42.3	-47.4	-52.6	-55.9	-57.5	-61.9	-70.9	-82.1	-35.9	-29.8	-29.7	-36.3	-40.6	-40.7	-43.5	-48.9	-54	-56.8	-58.7	-64	-73.9	-85.4	-36.4	-30.3	-30.5	-37.4	-41.3
R00199	ATP + Pyruvate + H2O <=> AMP + Phosphoenolpyruvate + Orthophosphate	0.5	-28.1	-30.4	-33.2	-35.3	-37.7	-42.3	-50.9	-61.9	-73.2	-84.7	-96.7	-111.2	-129.7	-151.3	-29	-31.4	-34.2	-36.3	-38.9	-44.1	-53.3	-64.6	-76.1	-87.8	-100.2	-115.6	-135.1	-157.5	-30	-32.4	-35.2	-37.4	-40.1	-45.9	-55.8	-67.3	-79	-91	-103.8	-120.1	-140.7	-163.8	-30.9	-33.5	-36.2	-38.4	-41.4
R00345	H2O + Phosphoenolpyruvate + CO2 <=> Orthophosphate + Oxaloacetate	3.1	-43.5	-42.2	-45	-49.9	-54.3	-56.8	-60.5	-65.8	-71.5	-77.2	-83.2	-90.8	-101	-112.3	-43.9	-42.6	-45.6	-50.6	-54.9	-57.5	-61.5	-67	-72.8	-78.6	-84.9	-93.1	-103.9	-115.4	-44.2	-43.1	-46.3	-51.3	-55.5	-58.2	-62.5	-68.2	-74	-80	-86.6	-95.5	-106.8	-118.5	-44.5	-43.6	-46.9	-52.1	-56.1
R00206	ATP + Pyruvate + Orthophosphate <=> AMP + Phosphoenolpyruvate + Diphosphate	0.5	7.9	7.5	6.7	5.1	2.7	-4.4	-16.8	-28.5	-39.9	-51.4	-62.8	-73.6	-83	-93.5	7.3	6.9	6	4.3	1.7	-6.3	-18.9	-30.7	-42.3	-53.9	-65.5	-75.9	-85.5	-96.5	6.6	6.2	5.3	3.5	0.7	-8.2	-20.9	-32.9	-44.7	-56.5	-68	-78.2	-88.2	-99.6	6	5.6	4.6	2.8	-0.4
R00344	ATP + Pyruvate + HCO3- <=> ADP + Orthophosphate + Oxaloacetate	0.7	-36.9	-34.6	-37.9	-39.4	-38.8	-37.5	-39.2	-44	-49.3	-53	-54.5	-58.1	-66.2	-76.9	-37.4	-35.3	-38.6	-40	-39.3	-38.2	-40.4	-45.5	-50.8	-54	-55.6	-60.1	-69	-80.2	-37.9	-36	-39.4	-40.5	-39.8	-38.9	-41.7	-47	-52.2	-55	-56.8	-62.2	-72	-83.5	-38.5	-36.7	-40.1	-41.1	-40.3
R00352	ATP + Citrate + CoA <=> ADP + Orthophosphate + Acetyl-CoA + Oxaloacetate	0.4	-59.8	-57.8	-62.5	-66.5	-64.2	-58.2	-54.2	-53.4	-53.4	-53.4	-54	-57.3	-64	-70.8	-60.8	-59	-63.9	-67.6	-64.8	-58.7	-55.2	-54.6	-54.5	-54.6	-55.5	-59.6	-66.6	-73.1	-61.8	-60.3	-65.2	-68.6	-65.4	-59.3	-56.2	-55.7	-55.7	-55.9	-57.1	-61.9	-69	-75.3	-62.8	-61.5	-66.6	-69.6	-65.9
R01322	ATP + Citrate + CoA <=> ADP + Orthophosphate + (3S)-Citryl-CoA	2	-25.4	-26.6	-35.1	-45.4	-49	-44.5	-40.7	-40	-39.9	-39.9	-40.5	-43.8	-50.6	-57.3	-26	-27.4	-36.4	-46.7	-49.8	-45	-41.6	-41	-41	-41.1	-42	-46	-53	-59.5	-26.5	-28.2	-37.7	-48.1	-50.6	-45.5	-42.6	-42.1	-42.1	-42.2	-43.5	-48.2	-55.3	-61.6	-27	-29	-39	-49.4	-51.2
R01325	cis-Aconitate + H2O <=> Citrate	1.1	-30.1	-27.9	-24	-20.3	-19.7	-19.9	-19.9	-19.9	-19.9	-19.9	-19.9	-20.1	-21.4	-25.4	-30.3	-28	-23.9	-20.3	-19.8	-19.9	-20	-20	-20	-20	-20	-20.3	-22.3	-27	-30.4	-28	-23.9	-20.3	-19.9	-20	-20	-20	-20	-20	-20.1	-20.7	-23.4	-28.6	-30.6	-28	-23.8	-20.4	-20
R00405	ATP + Succinate + CoA <=> ADP + Orthophosphate + Succinyl-CoA	1.3	-38.5	-32.4	-32.1	-38	-42.8	-39.6	-36	-35.3	-35.2	-35.2	-35.9	-39.3	-47.3	-58.1	-39	-32.9	-32.8	-39.1	-43.3	-39.6	-36.4	-35.8	-35.8	-35.9	-36.8	-41.1	-50.1	-61.3	-39.5	-33.5	-33.6	-40.2	-43.8	-39.7	-36.9	-36.4	-36.4	-36.5	-37.9	-43.2	-53	-64.5	-40	-34	-34.3	-41.3	-44.1
R00354	(3S)-Citryl-CoA <=> Acetyl-CoA + Oxaloacetate	2	-45.8	-42.6	-38.7	-32.6	-26.6	-25.1	-24.9	-24.9	-24.9	-24.9	-24.9	-24.9	-24.9	-24.9	-46.4	-43.2	-39	-32.5	-26.6	-25.3	-25.2	-25.2	-25.2	-25.2	-25.2	-25.2	-25.2	-25.2	-47.1	-43.9	-39.3	-32.3	-26.6	-25.6	-25.5	-25.4	-25.4	-25.4	-25.4	-25.4	-25.4	-25.4	-47.8	-44.5	-39.6	-32.1	-26.7
R01900	Isocitrate <=> cis-Aconitate + H2O	1.1	2.5	0.2	-3.8	-7.8	-9.6	-9.8	-9.8	-9.8	-9.8	-9.8	-9.8	-9.8	-9.8	-9.8	2.2	-0.1	-4.2	-8.2	-9.8	-9.9	-10	-10	-10	-10	-10	-10	-10	-10	2	-0.5	-4.7	-8.6	-10	-10.1	-10.1	-10.1	-10.1	-10.1	-10.1	-10.1	-10.1	-10.1	1.8	-0.8	-5.1	-9	-10.2
R01082	(S)-Malate <=> Fumarate + H2O	0.28	-3.64	-3.58	-3.43	-5.04	-7.32	-7.91	-7.98	-7.99	-7.99	-7.99	-7.99	-7.99	-7.99	-7.99	-3.84	-3.76	-3.65	-5.46	-7.62	-8.12	-8.17	-8.18	-8.18	-8.18	-8.18	-8.18	-8.18	-8.18	-4.03	-3.94	-3.88	-5.87	-7.89	-8.32	-8.37	-8.37	-8.37	-8.37	-8.37	-8.37	-8.37	-8.37	-4.22	-4.12	-4.12	-6.28	-8.16
R00943	Tetrahydrofolate + Formate + ATP <=> ADP + Orthophosphate + 10-Formyltetrahydrofolate	1.9	-41	-43.8	-50.6	-52.3	-47.6	-40.9	-36.9	-36.1	-36.1	-36.2	-37.2	-40.9	-49	-59.7	-41.6	-44.6	-51.4	-52.6	-47.6	-41	-37.4	-36.8	-36.8	-37	-38.3	-42.8	-51.8	-63	-42.2	-45.4	-52.2	-52.8	-47.5	-41	-38	-37.5	-37.5	-37.8	-39.4	-44.8	-54.7	-66.2	-42.8	-46.2	-52.9	-53.1	-47.5
R01655	10-Formyltetrahydrofolate + H+ <=> 5,10-Methenyltetrahydrofolate + H2O	0.9	-30.1	-24.2	-17.5	-12.9	-11.8	-9.6	-6.7	-5.8	-5.6	-5.2	-2.9	1.9	7.5	13.2	-30.2	-24.2	-17.4	-12.9	-11.8	-9.4	-6.6	-5.9	-5.7	-5.1	-2.3	2.9	8.6	14.4	-30.3	-24.2	-17.3	-13	-11.9	-9.2	-6.6	-6	-5.8	-4.9	-1.5	4	9.8	15.7	-30.5	-24.2	-17.1	-13.1	-11.9
R04230	ATP + D-4'-Phosphopantothenate + L-Cysteine <=> AMP + Diphosphate + (R)-4'-Phosphopantothenoyl-L-cysteine	5	-85	-81	-78	-76	-73	-74	-84	-95	-106	-114	-121	-128	-137	-148	-85	-82	-78	-76	-73	-76	-86	-98	-108	-116	-123	-130	-140	-151	-86	-82	-79	-76	-73	-77	-88	-100	-110	-118	-125	-133	-143	-154	-87	-83	-79	-77	-74
R04231	CTP + D-4'-Phosphopantothenate + L-Cysteine <=> CMP + Diphosphate + (R)-4'-Phosphopantothenoyl-L-cysteine	5	-87	-87	-86	-81	-76	-76	-86	-97	-108	-115	-119	-122	-128	-134	-88	-88	-86	-82	-76	-78	-88	-99	-110	-117	-120	-124	-130	-136	-88	-89	-86	-82	-77	-79	-90	-101	-112	-118	-121	-126	-132	-138	-89	-89	-87	-82	-77
R02473	ATP + (R)-Pantoate + beta-Alanine <=> AMP + Diphosphate + Pantothenate	1.3	-80.2	-73.1	-70	-68.1	-65.4	-68.4	-78.7	-90	-101.2	-111.2	-118.7	-125.8	-133.9	-143.9	-80.7	-73.6	-70.5	-68.4	-65.9	-69.9	-80.6	-92.1	-103.4	-113.1	-120.4	-127.7	-136.2	-146.8	-81.2	-74.1	-71.1	-68.7	-66.4	-71.4	-82.5	-94.2	-105.6	-115	-122.2	-129.5	-138.6	-149.8	-81.7	-74.6	-71.6	-69	-67.1
R03269	(R)-4'-Phosphopantothenoyl-L-cysteine <=> Pantetheine 4'-phosphate + CO2	3.1	-71.1	-71	-70.5	-68.4	-65.4	-62.1	-61.2	-61.1	-61	-61	-61	-61	-61	-61	-71.7	-71.7	-71.1	-68.9	-65.7	-62.5	-61.8	-61.7	-61.7	-61.6	-61.6	-61.6	-61.6	-61.6	-72.4	-72.3	-71.7	-69.4	-66	-63	-62.5	-62.4	-62.3	-62.3	-62.3	-62.3	-62.3	-62.3	-73.1	-73	-72.3	-69.8	-66.3
R03018	ATP + Pantothenate <=> ADP + D-4'-Phosphopantothenate	4	-30	-26	-28	-29	-30	-30	-32	-37	-43	-49	-55	-62	-73	-85	-30	-27	-28	-30	-30	-30	-33	-39	-44	-50	-57	-65	-76	-88	-31	-27	-29	-30	-31	-31	-35	-40	-46	-52	-59	-67	-79	-92	-31	-27	-29	-30	-31
R00130	ATP + Dephospho-CoA <=> ADP + CoA	2.9	23.8	18.7	9.4	0	-6.5	-12.6	-17.5	-22.8	-27.6	-29.7	-30.4	-32.1	-35.6	-40.8	23.5	18.2	8.7	-0.9	-7.6	-13.8	-18.8	-24.2	-28.7	-30.5	-31.2	-33.1	-37.1	-42.6	23.2	17.7	8	-1.7	-8.7	-14.9	-20.1	-25.6	-29.8	-31.2	-32	-34.3	-38.8	-44.5	23	17.1	7.3	-2.6	-9.9
R00489	L-Aspartate <=> beta-Alanine + CO2	6	-85	-83	-78	-74	-70	-65	-60	-54	-47	-38	-31	-25	-19	-14	-86	-84	-79	-74	-70	-65	-60	-54	-46	-37	-31	-25	-19	-13	-87	-84	-79	-75	-71	-65	-60	-53	-45	-37	-30	-24	-18	-12	-87	-85	-80	-75	-71
R01214_2	L-Valine + 2-Oxoglutarate <=> 3-Methyl-2-oxobutanoic acid + L-Glutamate	3.5	-24.4	-25.2	-24.9	-22.4	-21.2	-21.1	-21.1	-21.2	-21.9	-22.8	-23	-23	-23	-23	-24.8	-25.6	-25.2	-22.6	-21.6	-21.4	-21.4	-21.6	-22.4	-23.2	-23.4	-23.4	-23.4	-23.4	-25.2	-26	-25.4	-22.9	-21.9	-21.8	-21.8	-22	-23	-23.7	-23.8	-23.8	-23.8	-23.8	-25.6	-26.4	-25.6	-23.1	-22.2
R01226	5,10-Methylenetetrahydrofolate + 3-Methyl-2-oxobutanoic acid + H2O <=> Tetrahydrofolate + 2-Dehydropantoate	5	-30	-24	-19	-17	-17	-17	-17	-17	-16	-16	-14	-14	-14	-14	-30	-24	-19	-18	-17	-17	-17	-17	-17	-16	-15	-14	-14	-14	-30	-25	-20	-18	-18	-17	-17	-17	-17	-16	-15	-15	-15	-15	-31	-25	-20	-18	-18
R03035	ATP + Pantetheine 4'-phosphate <=> Diphosphate + Dephospho-CoA	5	-76	-72	-66	-57	-52	-48	-44	-38	-32	-25	-19	-11	2	18	-77	-72	-66	-57	-52	-48	-43	-37	-31	-24	-18	-9	6	23	-77	-73	-66	-57	-52	-48	-43	-37	-30	-23	-16	-6	10	27	-78	-73	-66	-57	-52
R08331	2-Oxoadipate + Acetyl-CoA + H2O <=> (R)-(Homo)2-citrate + CoA	2	-43.5	-43.2	-42	-41.5	-43.5	-48.1	-53.7	-59.4	-65.1	-70.8	-76.5	-82.6	-90.3	-100.7	-43.9	-43.5	-42.3	-42	-44.3	-49.2	-54.9	-60.7	-66.5	-72.3	-78.2	-84.5	-93.1	-104.1	-44.3	-43.9	-42.6	-42.5	-45.2	-50.3	-56.1	-62	-67.9	-73.8	-79.8	-86.6	-96.1	-107.4	-44.6	-44.2	-42.9	-43	-46
R08332	2-Oxopimelate + Acetyl-CoA + H2O <=> (R)-(Homo)3-citrate + CoA	1.3	-38.1	-37.9	-36.8	-36.3	-38.1	-42.5	-48.1	-53.8	-59.5	-65.2	-70.9	-77	-84.7	-95.1	-38.5	-38.2	-37.2	-36.7	-38.9	-43.6	-49.3	-55.1	-60.9	-66.7	-72.6	-78.9	-87.5	-98.5	-38.8	-38.6	-37.5	-37.2	-39.7	-44.7	-50.5	-56.4	-62.3	-68.2	-74.2	-81	-90.5	-101.8	-39.2	-38.9	-37.8	-37.7	-40.5
R08217	7-Mercaptoheptanoylthreonine + ATP <=> Coenzyme B + ADP	1.3	-22.4	-21	-23.1	-24.6	-25.3	-27.3	-31.3	-36.7	-43.3	-50.6	-57.2	-64.6	-73.8	-84.7	-22.7	-21.4	-23.6	-25	-25.8	-28.2	-32.5	-38.2	-45.1	-52.5	-59.2	-66.9	-76.7	-88	-23.1	-21.9	-24	-25.4	-26.3	-29.1	-33.8	-39.7	-47	-54.4	-61.2	-69.4	-79.8	-91.4	-23.4	-22.3	-24.5	-25.8	-26.9
R08323	7-Mercaptoheptanoic acid + L-Threonine + ATP <=> 7-Mercaptoheptanoylthreonine + ADP + Orthophosphate	3	-74.4	-68.9	-66.6	-62.7	-58.5	-54.3	-54.9	-59.4	-62.8	-63.7	-64.5	-67.9	-75.9	-86.7	-74.9	-69.5	-67	-63	-58.6	-54.7	-56.1	-60.7	-63.7	-64.5	-65.5	-69.9	-78.8	-90	-75.4	-70	-67.4	-63.2	-58.8	-55.3	-57.3	-61.9	-64.6	-65.3	-66.7	-72	-81.8	-93.3	-75.9	-70.5	-67.8	-63.5	-58.9
R08328	2-Oxosuberate <=> 7-Oxoheptanoic acid + CO2	3.1	-76.4	-76.1	-74	-68	-61	-55	-49.3	-43.6	-37.9	-32.2	-26.5	-20.8	-15.1	-9.4	-77.1	-76.7	-74.4	-68.1	-61.1	-55	-49.2	-43.4	-37.6	-31.8	-26	-20.2	-14.4	-8.6	-77.7	-77.3	-74.8	-68.2	-61.2	-55	-49.1	-43.2	-37.3	-31.4	-25.5	-19.6	-13.7	-7.8	-78.4	-77.9	-75.2	-68.3	-61.2
R10392	(R)-(Homo)2-citrate <=> cis-(Homo)2-aconitate + H2O	1.9	-7	-8.4	-11.3	-12.2	-11.4	-11.1	-11	-11	-11	-11	-11	-10.6	-8.6	-3.9	-7.2	-8.7	-11.6	-12.3	-11.6	-11.2	-11.2	-11.2	-11.2	-11.2	-11.1	-10.6	-7.8	-2.6	-7.4	-9	-11.9	-12.4	-11.7	-11.4	-11.4	-11.4	-11.4	-11.4	-11.3	-10.4	-6.8	-1.3	-7.6	-9.3	-12.2	-12.6	-11.8
R10395	(R)-(Homo)3-citrate <=> cis-(Homo)3-aconitate + H2O	1.9	-6.9	-8	-11	-12.1	-11.5	-11.1	-11	-11	-11	-11	-11	-10.6	-8.6	-3.9	-7.1	-8.4	-11.3	-12.3	-11.6	-11.3	-11.2	-11.2	-11.2	-11.2	-11.1	-10.6	-7.8	-2.6	-7.3	-8.7	-11.6	-12.4	-11.7	-11.4	-11.4	-11.4	-11.4	-11.4	-11.3	-10.4	-6.8	-1.3	-7.5	-9	-11.9	-12.6	-11.9
R10393	cis-(Homo)2-aconitate + H2O <=> (-)-threo-Iso(homo)2-citrate	1.9	-11.8	-10.3	-7.3	-6.4	-7.2	-7.7	-7.7	-7.7	-7.7	-7.7	-7.7	-7.7	-7.7	-7.7	-11.9	-10.4	-7.4	-6.6	-7.5	-7.9	-7.9	-7.9	-7.9	-7.9	-7.9	-7.9	-7.9	-7.9	-12.1	-10.5	-7.5	-6.9	-7.8	-8.1	-8.1	-8.1	-8.1	-8.1	-8.1	-8.1	-8.1	-8.1	-12.3	-10.5	-7.5	-7.2	-8
R10396	cis-(Homo)3-aconitate + H2O <=> (-)-threo-Iso(homo)3-citrate	1.9	-11.9	-10.7	-7.7	-6.4	-7.2	-7.6	-7.7	-7.7	-7.7	-7.7	-7.7	-7.7	-7.7	-7.7	-12	-10.7	-7.7	-6.7	-7.4	-7.9	-7.9	-7.9	-7.9	-7.9	-7.9	-7.9	-7.9	-7.9	-12.2	-10.8	-7.8	-6.9	-7.7	-8.1	-8.1	-8.1	-8.1	-8.1	-8.1	-8.1	-8.1	-8.1	-12.4	-10.9	-7.8	-7.1	-8
R04148	Nicotinate D-ribonucleotide + Dimethylbenzimidazole <=> Nicotinate + N1-(5-Phospho-alpha-D-ribosyl)-5,6-dimethylbenzimidazole + H+	4	-24	-24	-23	-24	-29	-36	-43	-50	-55	-61	-65	-67	-69	-69	-25	-24	-23	-25	-30	-37	-45	-51	-57	-62	-66	-68	-70	-70	-25	-25	-24	-26	-31	-38	-46	-52	-58	-63	-66	-69	-70	-70	-25	-25	-24	-26	-32
R04594	N1-(5-Phospho-alpha-D-ribosyl)-5,6-dimethylbenzimidazole + H2O <=> alpha-Ribazole + Orthophosphate	1.2	-61.2	-60.4	-60.1	-60	-59.7	-57.6	-55.4	-55	-54.9	-54.9	-54.8	-55.1	-57.3	-61.5	-61.9	-61.1	-60.8	-60.7	-60.3	-58	-56	-55.6	-55.6	-55.5	-55.4	-55.9	-58.6	-63.2	-62.6	-61.8	-61.5	-61.4	-60.9	-58.4	-56.5	-56.2	-56.2	-56.2	-56.1	-56.8	-60	-65	-63.2	-62.4	-62.2	-62.1	-61.5
R05808	Cobalt-sirohydrochlorin + S-Adenosyl-L-methionine <=> Cobalt-factor III + S-Adenosyl-L-homocysteine	100000	0	0	0	0	0	0	0	0	0	0	0	0	0	0	0	0	0	0	0	0	0	0	0	0	0	0	0	0	0	0	0	0	0	0	0	0	0	0	0	0	0	0	0	0	0	0	0
R05809	Cobalt-precorrin 3 + S-Adenosyl-L-methionine <=> Cobalt-precorrin 4 + S-Adenosyl-L-homocysteine	100000	0	0	0	0	0	0	0	0	0	0	0	0	0	0	0	0	0	0	0	0	0	0	0	0	0	0	0	0	0	0	0	0	0	0	0	0	0	0	0	0	0	0	0	0	0	0	0
R05810	Cobalt-precorrin 4 + S-Adenosyl-L-methionine <=> Cobalt-precorrin 5A + S-Adenosyl-L-homocysteine	100000	0	0	0	0	0	0	0	0	0	0	0	0	0	0	0	0	0	0	0	0	0	0	0	0	0	0	0	0	0	0	0	0	0	0	0	0	0	0	0	0	0	0	0	0	0	0	0
R07772	Cobalt-precorrin 5A + H2O <=> Cobalt-precorrin 5B + Acetaldehyde	100000	0	0	0	0	0	0	0	0	0	0	0	0	0	0	0	0	0	0	0	0	0	0	0	0	0	0	0	0	0	0	0	0	0	0	0	0	0	0	0	0	0	0	0	0	0	0	0
R07773	Cobalt-precorrin 5B + S-Adenosyl-L-methionine <=> Cobalt-precorrin 6 + S-Adenosyl-L-homocysteine	100000	0	0	0	0	0	0	0	0	0	0	0	0	0	0	0	0	0	0	0	0	0	0	0	0	0	0	0	0	0	0	0	0	0	0	0	0	0	0	0	0	0	0	0	0	0	0	0
R07774	Cobalt-dihydro-precorrin 6 + S-Adenosyl-L-methionine <=> Cobalt-precorrin 7 + S-Adenosyl-L-homocysteine + CO2	100000	0	0	0	0	0	0	0	0	0	0	0	0	0	0	0	0	0	0	0	0	0	0	0	0	0	0	0	0	0	0	0	0	0	0	0	0	0	0	0	0	0	0	0	0	0	0	0
R07775	Cobalt-precorrin 7 + S-Adenosyl-L-methionine <=> Cobalt-precorrin 8 + S-Adenosyl-L-homocysteine	100000	0	0	0	0	0	0	0	0	0	0	0	0	0	0	0	0	0	0	0	0	0	0	0	0	0	0	0	0	0	0	0	0	0	0	0	0	0	0	0	0	0	0	0	0	0	0	0
R05814	Cobalt-precorrin 8 <=> Cobyrinate	100000	0	0	0	0	0	0	0	0	0	0	0	0	0	0	0	0	0	0	0	0	0	0	0	0	0	0	0	0	0	0	0	0	0	0	0	0	0	0	0	0	0	0	0	0	0	0	0
R05815	Cobyrinate + 2 L-Glutamine + 2 ATP + 2 H2O <=> Cob(II)yrinate a,c diamide + 2 L-Glutamate + 2 ADP + 2 Orthophosphate	100000	0	0	0	0	0	0	0	0	0	0	0	0	0	0	0	0	0	0	0	0	0	0	0	0	0	0	0	0	0	0	0	0	0	0	0	0	0	0	0	0	0	0	0	0	0	0	0
R05225	Adenosyl cobyrinate a,c diamide + 4 L-Glutamine + 4 ATP + 4 H2O <=> Adenosyl cobyrinate hexaamide + 4 L-Glutamate + 4 Orthophosphate + 4 ADP	100000	0	0	0	0	0	0	0	0	0	0	0	0	0	0	0	0	0	0	0	0	0	0	0	0	0	0	0	0	0	0	0	0	0	0	0	0	0	0	0	0	0	0	0	0	0	0	0
R07302	ATP + Adenosyl cobyrinate hexaamide + (R)-1-Aminopropan-2-ol <=> ADP + Orthophosphate + Adenosyl cobinamide	100000	0	0	0	0	0	0	0	0	0	0	0	0	0	0	0	0	0	0	0	0	0	0	0	0	0	0	0	0	0	0	0	0	0	0	0	0	0	0	0	0	0	0	0	0	0	0	0
R06558	Adenosyl cobinamide + GTP <=> Adenosyl cobinamide phosphate + GDP	100000	0	0	0	0	0	0	0	0	0	0	0	0	0	0	0	0	0	0	0	0	0	0	0	0	0	0	0	0	0	0	0	0	0	0	0	0	0	0	0	0	0	0	0	0	0	0	0
R05221	Adenosyl cobinamide + ATP <=> Adenosyl cobinamide phosphate + ADP	100000	0	0	0	0	0	0	0	0	0	0	0	0	0	0	0	0	0	0	0	0	0	0	0	0	0	0	0	0	0	0	0	0	0	0	0	0	0	0	0	0	0	0	0	0	0	0	0
R05222	Adenosyl cobinamide phosphate + GTP <=> Adenosine-GDP-cobinamide + Diphosphate	100000	0	0	0	0	0	0	0	0	0	0	0	0	0	0	0	0	0	0	0	0	0	0	0	0	0	0	0	0	0	0	0	0	0	0	0	0	0	0	0	0	0	0	0	0	0	0	0
R05223	Adenosine-GDP-cobinamide + alpha-Ribazole <=> Cobamide coenzyme	100000	0	0	0	0	0	0	0	0	0	0	0	0	0	0	0	0	0	0	0	0	0	0	0	0	0	0	0	0	0	0	0	0	0	0	0	0	0	0	0	0	0	0	0	0	0	0	0
R05789	(2R)-O-Phospho-3-sulfolactate + H2O <=> (2R)-3-Sulfolactate + Orthophosphate	1.3	-66.5	-64	-63.4	-63	-61.3	-57.7	-55.6	-55.2	-55.2	-55.2	-55.5	-57.7	-64.1	-74.3	-67.1	-64.6	-63.9	-63.5	-61.5	-57.8	-56	-55.7	-55.6	-55.7	-56.2	-59.1	-66.7	-77.5	-67.7	-65.2	-64.5	-64	-61.7	-58	-56.4	-56.1	-56.1	-56.2	-57	-60.9	-69.5	-80.8	-68.2	-65.7	-65.1	-64.5	-61.9
R05774	3-Sulfopyruvate <=> Sulfoacetaldehyde + CO2	3.1	-80	-77.1	-72	-66.4	-60.7	-55	-49.3	-43.6	-37.9	-32.2	-26.5	-20.8	-15.1	-9.4	-80.6	-77.6	-72.3	-66.6	-60.8	-55	-49.2	-43.4	-37.6	-31.8	-26	-20.2	-14.4	-8.6	-81.2	-78	-72.6	-66.8	-60.9	-55	-49.1	-43.2	-37.3	-31.4	-25.5	-19.6	-13.7	-7.8	-81.8	-78.4	-72.9	-67	-61
R07476	Sulfite + Phosphoenolpyruvate <=> (2R)-O-Phospho-3-sulfolactate	70000	0	0	0	0	0	0	0	0	0	0	0	0	0	0	0	0	0	0	0	0	0	0	0	0	0	0	0	0	0	0	0	0	0	0	0	0	0	0	0	0	0	0	0	0	0	0	0
R00573	ATP + UTP + L-Glutamine + H2O <=> ADP + Orthophosphate + CTP + L-Glutamate	2.6	-106.7	-90.4	-79.4	-74.2	-73.3	-76.6	-81.3	-85.9	-88.7	-90.4	-94.1	-102.1	-112.9	-124.3	-107.5	-90.9	-80	-75	-74.4	-78	-82.7	-87.2	-90	-92	-96.4	-105.3	-116.4	-128	-108.2	-91.5	-80.6	-75.8	-75.6	-79.4	-84	-88.6	-91.4	-93.6	-98.9	-108.5	-120	-131.7	-109	-92	-81.1	-76.5	-76.8
R00571	ATP + UTP + Ammonia <=> ADP + Orthophosphate + CTP	2.5	-47.9	-36.8	-30.9	-29.9	-30.3	-33.9	-38.5	-42.7	-43.1	-39.6	-37.7	-40.5	-48.5	-59.3	-48.3	-37.1	-31.3	-30.3	-31	-34.8	-39.4	-43.4	-43.2	-39.6	-38.4	-42.4	-51.3	-62.5	-48.7	-37.3	-31.6	-30.7	-31.6	-35.6	-40.2	-44	-43.2	-39.8	-39.4	-44.4	-54.2	-65.7	-49	-37.5	-31.9	-31.1	-32.4
R10305	O-Acetyl-L-serine + L-Homocysteine <=> L-Cystathionine + Acetate	4	-65	-64	-64	-65	-68	-74	-79	-85	-89	-92	-93	-93	-93	-93	-66	-65	-64	-65	-69	-75	-80	-86	-90	-93	-93	-93	-93	-93	-66	-65	-65	-66	-70	-76	-82	-86	-91	-93	-94	-94	-94	-94	-66	-65	-65	-67	-71
R00897	O-Acetyl-L-serine + Hydrogen sulfide <=> L-Cysteine + Acetate	5	-95	-89	-82	-77	-75	-74	-74	-74	-73	-75	-80	-85	-91	-97	-96	-89	-82	-77	-75	-75	-75	-74	-73	-76	-81	-87	-93	-99	-96	-89	-82	-77	-75	-75	-75	-74	-74	-77	-83	-89	-95	-100	-96	-89	-82	-77	-76
R00194	S-Adenosyl-L-homocysteine + H2O <=> S-Ribosyl-L-homocysteine + Adenine	2.8	-45.7	-47.2	-51	-54.8	-56.1	-56.3	-56.3	-56.4	-57	-60.2	-67.4	-77.3	-88.2	-99.5	-46.4	-48	-51.9	-55.6	-56.8	-56.9	-57	-57.1	-58	-61.9	-69.8	-80.2	-91.5	-103	-47	-48.8	-52.8	-56.4	-57.5	-57.6	-57.6	-57.8	-59	-63.6	-72.4	-83.2	-94.7	-106.5	-47.7	-49.5	-53.7	-57.2	-58.1
R01001	L-Cystathionine + H2O <=> L-Cysteine + Ammonia + 2-Oxobutanoate	6	-69	-69	-67	-66	-66	-66	-66	-66	-67	-70	-75	-80	-86	-92	-70	-70	-68	-67	-67	-67	-67	-67	-68	-71	-77	-83	-88	-94	-72	-71	-69	-68	-68	-68	-68	-68	-70	-73	-79	-85	-91	-97	-73	-72	-70	-69	-69
R12342	ADP + L-Serine <=> AMP + O-Phospho-L-serine	0.4	-18.8	-23.4	-25.7	-27.7	-29.9	-33.4	-39.4	-45.4	-51.6	-57.5	-63.2	-68.6	-73.3	-78.4	-19.2	-23.9	-26.2	-28.2	-30.5	-34.4	-40.6	-46.8	-53.1	-59	-64.7	-69.9	-74.7	-80.1	-19.7	-24.4	-26.7	-28.8	-31.1	-35.5	-41.8	-48.1	-54.5	-60.5	-66.2	-71.2	-76.1	-81.8	-20.2	-24.9	-27.1	-29.3	-31.7
R01291	S-Ribosyl-L-homocysteine <=> (S)-4,5-Dihydroxypentane-2,3-dione + L-Homocysteine	2.7	-59	-57.7	-56	-55.6	-55.5	-55.5	-55.5	-55.6	-55.9	-58.1	-61	-61.7	-61.4	-61.4	-59.7	-58.3	-56.6	-56.2	-56.2	-56.2	-56.2	-56.2	-56.8	-59.4	-61.9	-62.2	-62	-62	-60.3	-58.9	-57.3	-56.9	-56.9	-56.9	-56.9	-56.9	-57.7	-60.7	-62.8	-62.8	-62.6	-62.5	-61	-59.5	-57.9	-57.6	-57.5
R07274	O-Phospho-L-serine + Hydrogen sulfide <=> L-Cysteine + Orthophosphate	4	-100	-92	-84	-78	-72	-66	-59	-53	-47	-43	-43	-45	-49	-55	-100	-92	-84	-78	-72	-65	-59	-52	-46	-43	-43	-46	-51	-56	-100	-92	-84	-78	-72	-65	-58	-52	-46	-44	-44	-47	-52	-58	-100	-92	-84	-78	-72
R00586	L-Serine + Acetyl-CoA <=> O-Acetyl-L-serine + CoA	2.9	-30.2	-30.6	-30.9	-30.6	-29.7	-29.1	-29.1	-29.5	-30.5	-30.9	-30.9	-30.9	-30.9	-30.9	-30.6	-31	-31.3	-30.9	-30	-29.5	-29.6	-30.1	-31	-31.3	-31.3	-31.3	-31.3	-31.3	-31	-31.4	-31.6	-31.2	-30.3	-29.9	-30	-30.6	-31.5	-31.7	-31.8	-31.8	-31.8	-31.8	-31.4	-31.8	-32	-31.6	-30.6
R01290	L-Serine + L-Homocysteine <=> L-Cystathionine + H2O	2.7	-25.5	-25.1	-25	-25.1	-25.1	-25.1	-25	-24.9	-24.4	-22.4	-17.5	-11.9	-6.2	-0.5	-25.4	-25	-24.9	-25	-25	-25	-24.9	-24.7	-24.1	-21.6	-16.4	-10.6	-4.8	1	-25.4	-24.9	-24.8	-24.9	-24.9	-24.9	-24.8	-24.5	-23.9	-20.7	-15.2	-9.3	-3.5	2.4	-25.3	-24.8	-24.7	-24.8	-24.8
R00177	ATP + L-Methionine + H2O <=> Orthophosphate + Diphosphate + S-Adenosyl-L-methionine	100000	0	0	0	0	0	0	0	0	0	0	0	0	0	0	0	0	0	0	0	0	0	0	0	0	0	0	0	0	0	0	0	0	0	0	0	0	0	0	0	0	0	0	0	0	0	0	0
R11634	ATP + Formate <=> dATP + CO2 + H2O	5	-105	-104	-104	-103	-99	-94	-88	-82	-77	-71	-65	-58	-49	-40	-105	-105	-105	-103	-99	-93	-88	-82	-76	-70	-64	-56	-47	-39	-105	-105	-105	-103	-99	-93	-87	-82	-76	-70	-63	-54	-45	-38	-106	-105	-105	-103	-99
R11633	GTP + Formate <=> dGTP + CO2 + H2O	4	-115	-108	-101	-98	-93	-88	-82	-77	-74	-67	-55	-44	-33	-21	-116	-108	-102	-98	-93	-88	-82	-77	-74	-65	-53	-42	-30	-19	-116	-108	-102	-98	-93	-87	-82	-77	-73	-63	-52	-40	-28	-16	-116	-108	-102	-98	-93
R11636	CTP + Formate <=> dCTP + CO2 + H2O	4	-105	-105	-103	-100	-95	-89	-84	-78	-72	-66	-57	-47	-36	-28	-105	-105	-103	-100	-95	-89	-83	-78	-72	-65	-56	-45	-35	-28	-106	-106	-104	-100	-95	-89	-83	-77	-71	-64	-54	-43	-34	-27	-106	-106	-104	-100	-95
R02100	dUTP + H2O <=> dUMP + Diphosphate	2.6	-67.5	-68.5	-69	-69	-68.9	-70.3	-77.2	-87.5	-98.8	-110.2	-121.6	-133.2	-146.1	-159.9	-68.2	-69.2	-69.6	-69.6	-69.6	-71.5	-79	-89.7	-101.2	-112.8	-124.5	-136.4	-149.8	-163.3	-68.9	-69.9	-70.2	-70.2	-70.3	-72.7	-80.9	-92	-103.7	-115.5	-127.4	-139.7	-153.4	-166.5	-69.5	-70.6	-70.8	-70.8	-71
R02325	dCTP + H2O <=> dUTP + Ammonia	2	-50.6	-58.9	-67.5	-70.9	-70.6	-69.8	-69.8	-70.2	-72	-76.5	-82.1	-87.7	-92.7	-96.9	-51.4	-59.9	-68.7	-71.7	-71.2	-70.4	-70.6	-71	-73.3	-78.1	-83.8	-89.4	-94.3	-98.8	-52.2	-61	-69.8	-72.5	-71.8	-71.1	-71.3	-71.8	-74.6	-79.7	-85.5	-91.1	-95.9	-100.8	-53.1	-62.2	-70.9	-73.3	-72.4
R02101	dUMP + 5,10-Methylenetetrahydrofolate <=> Dihydrofolate + dTMP	2.9	-63	-58.8	-57.3	-59.5	-64.2	-67.2	-68	-68.1	-68.1	-67.2	-63.9	-58.7	-53	-47.3	-63.3	-59.1	-57.7	-60.3	-65	-67.7	-68.4	-68.5	-68.4	-67.3	-63.4	-57.9	-52.1	-46.3	-63.7	-59.5	-58.1	-61	-65.7	-68.2	-68.8	-68.9	-68.7	-67.2	-62.8	-57.2	-51.3	-45.4	-64	-59.8	-58.6	-61.8	-66.4
R02094	ATP + dTMP <=> ADP + dTDP	2.9	-38	-31.2	-29.6	-29.3	-27.9	-25	-24.3	-24.6	-24.6	-24.7	-25	-26.4	-29	-33	-38.2	-31.5	-30	-29.6	-28.1	-25.1	-24.7	-24.9	-24.9	-25	-25.5	-27.1	-30.1	-34.8	-38.5	-31.8	-30.4	-29.9	-28.3	-25.3	-25	-25.2	-25.2	-25.3	-26	-27.8	-31.4	-36.6	-38.7	-32.1	-30.8	-30.2	-28.4
R02093	ATP + dTDP <=> ADP + dTTP	2.6	-17.5	-15.4	-17.4	-18.2	-18.3	-21.6	-22.7	-22.7	-22.7	-22.7	-23	-24.5	-27.4	-30.2	-17.8	-15.9	-17.9	-18.6	-18.8	-22.3	-23.2	-23.2	-23.2	-23.2	-23.7	-25.4	-28.3	-31.3	-18.2	-16.4	-18.5	-19	-19.4	-23	-23.6	-23.6	-23.6	-23.7	-24.3	-26.2	-29.1	-32.7	-18.5	-16.9	-19	-19.3	-20
R09399	Coenzyme F420-0 + GTP + L-Glutamate <=> Coenzyme F420-1 + GDP + Orthophosphate	2.8	-41.4	-44.4	-46	-51.1	-55.3	-55.9	-58.3	-62.1	-63	-57.9	-56.7	-68.6	-85	-102	-42	-45	-46.8	-52.1	-56.1	-56.7	-59.5	-63.1	-63.2	-57.6	-59.1	-72.9	-89.9	-107.2	-42.6	-45.6	-47.5	-53.2	-56.8	-57.6	-60.6	-64	-63.3	-57.5	-62.1	-77.4	-94.8	-112.4	-43.2	-46.2	-48.3	-54.2	-57.5
R09400	Coenzyme F420-1 + GTP + L-Glutamate <=> Coenzyme F420 + GDP + Orthophosphate	4	-77	-67	-59	-61	-62	-62	-65	-71	-78	-77	-73	-67	-60	-54	-77	-67	-59	-62	-63	-63	-66	-72	-79	-77	-72	-65	-58	-52	-77	-67	-60	-62	-63	-63	-67	-74	-80	-76	-71	-63	-57	-51	-78	-67	-60	-63	-63
R09397	(2S)-2-Phospholactate + GTP <=> (2S)-Lactyl-2-diphospho-5'-guanosine + Diphosphate	2.1	-55	-43.5	-34.4	-31.7	-30.7	-29.5	-30	-30.1	-29.8	-23.8	-16.5	-14.1	-13.7	-13.7	-55.1	-43.5	-34.4	-32.1	-30.9	-29.8	-30.3	-30.3	-29.7	-22.5	-16.1	-14.4	-14.1	-14.1	-55.3	-43.4	-34.5	-32.4	-31.1	-30.2	-30.6	-30.6	-29.4	-21.3	-15.9	-14.7	-14.6	-14.6	-55.4	-43.3	-34.6	-32.7	-31.3
R09398	7,8-Didemethyl-8-hydroxy-5-deazariboflavin + (2S)-Lactyl-2-diphospho-5'-guanosine <=> Coenzyme F420-0 + GMP	70000	0	0	0	0	0	0	0	0	0	0	0	0	0	0	0	0	0	0	0	0	0	0	0	0	0	0	0	0	0	0	0	0	0	0	0	0	0	0	0	0	0	0	0	0	0	0	0
R00084	4 Porphobilinogen + H2O <=> Hydroxymethylbilane + 4 Ammonia	9	-164	-164	-168	-197	-206	-208	-207	-204	-197	-193	-193	-193	-193	-193	-165	-165	-172	-201	-209	-210	-210	-206	-198	-196	-195	-195	-195	-195	-166	-166	-176	-205	-212	-213	-212	-207	-200	-198	-197	-197	-197	-197	-168	-168	-180	-208	-215
R00036	2 5-Aminolevulinate <=> Porphobilinogen + 2 H2O	4	-62	-67	-73	-79	-86	-92	-97	-98	-97	-97	-97	-97	-97	-97	-62	-67	-73	-80	-86	-92	-97	-98	-97	-97	-97	-97	-97	-97	-62	-67	-73	-80	-87	-93	-97	-98	-97	-97	-97	-97	-97	-97	-62	-68	-74	-81	-87
R02272	(S)-4-Amino-5-oxopentanoate <=> 5-Aminolevulinate	0.7	-20.3	-20.3	-20.2	-20.2	-20.2	-20.2	-20.4	-21.1	-21.6	-21.6	-21.6	-21.6	-21.6	-21.6	-20.4	-20.4	-20.4	-20.4	-20.3	-20.4	-20.7	-21.4	-21.8	-21.8	-21.8	-21.8	-21.8	-21.8	-20.6	-20.6	-20.6	-20.6	-20.5	-20.6	-20.9	-21.7	-22	-22	-22	-22	-22	-22	-20.8	-20.8	-20.8	-20.8	-20.7
R03165	Hydroxymethylbilane <=> Uroporphyrinogen III + H2O	400000	0	0	0	0	0	0	0	0	0	0	0	0	0	0	0	0	0	0	0	0	0	0	0	0	0	0	0	0	0	0	0	0	0	0	0	0	0	0	0	0	0	0	0	0	0	0	0
R03194	2 S-Adenosyl-L-methionine + Uroporphyrinogen III <=> 2 S-Adenosyl-L-homocysteine + Precorrin 2	290000	0	0	0	0	0	0	0	0	0	0	0	0	0	0	0	0	0	0	0	0	0	0	0	0	0	0	0	0	0	0	0	0	0	0	0	0	0	0	0	0	0	0	0	0	0	0	0
R07281	D-Ribulose 5-phosphate <=> L-3,4-Dihydroxybutan-2-one 4-phosphate + Formate	2.1	-107.3	-107.6	-107.9	-109.4	-113.7	-119.4	-125.3	-131	-136.7	-142.3	-147.6	-151.6	-154	-154.6	-108	-108.3	-108.6	-110.3	-114.9	-120.7	-126.7	-132.5	-138.3	-144	-149.1	-152.9	-154.8	-155.2	-108.7	-109	-109.3	-111.3	-116.1	-122	-128	-134	-139.8	-145.6	-150.6	-154.1	-155.5	-155.8	-109.4	-109.6	-110.1	-112.2	-117.3
R04457	5-Amino-6-(1-D-ribitylamino)uracil + L-3,4-Dihydroxybutan-2-one 4-phosphate <=> 6,7-Dimethyl-8-(D-ribityl)lumazine + 2 H2O + Orthophosphate	8	-104	-105	-105	-106	-110	-114	-119	-124	-130	-136	-141	-147	-152	-157	-104	-105	-106	-107	-111	-115	-120	-126	-131	-137	-143	-149	-153	-159	-104	-106	-106	-107	-111	-116	-121	-127	-133	-138	-144	-150	-155	-160	-105	-106	-106	-108	-112
R00549	ATP + Riboflavin <=> ADP + FMN	2.9	-37.9	-35.9	-37.4	-36.8	-32.7	-29.3	-32.9	-42.2	-53.4	-64.8	-76.9	-93	-114.5	-137.2	-38.3	-36.3	-37.8	-36.9	-32.6	-29.9	-34.3	-44.2	-55.6	-67.3	-80.1	-98.2	-120.6	-143.6	-38.6	-36.8	-38.3	-37	-32.6	-30.6	-35.9	-46.2	-57.8	-69.8	-83.6	-103.6	-126.6	-150.1	-39	-37.2	-38.6	-37.1	-32.6
R00066	2 6,7-Dimethyl-8-(D-ribityl)lumazine <=> Riboflavin + 5-Amino-6-(1-D-ribitylamino)uracil	8	-142	-139	-139	-137	-134	-128	-123	-117	-111	-105	-100	-94	-87	-78	-142	-140	-139	-138	-134	-128	-122	-116	-111	-105	-99	-93	-86	-76	-142	-140	-139	-138	-133	-128	-122	-116	-110	-104	-98	-92	-84	-74	-143	-140	-140	-138	-133
R07280	5-Amino-6-(5'-phospho-D-ribitylamino)uracil + H2O <=> 5-Amino-6-(1-D-ribitylamino)uracil + Orthophosphate	1.2	-58.3	-57.4	-57	-56.9	-56.8	-56	-55.1	-54.9	-54.9	-54.9	-55	-55	-56.1	-60.9	-59	-58	-57.6	-57.6	-57.4	-56.6	-55.7	-55.6	-55.6	-55.6	-55.6	-55.5	-57.5	-62.7	-59.7	-58.7	-58.3	-58.2	-58	-57.1	-56.4	-56.2	-56.2	-56.2	-56.3	-56	-59	-64.5	-60.4	-59.3	-59	-58.9	-58.6
R00161	ATP + FMN <=> Diphosphate + FAD	4	-29	-22	-20	-26	-31	-35	-35	-31	-25	-20	-17	-15	-10	-5	-30	-23	-21	-27	-32	-35	-35	-31	-25	-20	-17	-14	-9	-3	-30	-23	-22	-28	-33	-36	-35	-30	-25	-20	-17	-13	-8	-2	-30	-23	-22	-29	-34
R03459	2,5-Diamino-6-(5-phospho-D-ribosylamino)pyrimidin-4(3H)-one + H2O <=> 5-Amino-6-(5'-phosphoribosylamino)uracil + Ammonia	70000	0	0	0	0	0	0	0	0	0	0	0	0	0	0	0	0	0	0	0	0	0	0	0	0	0	0	0	0	0	0	0	0	0	0	0	0	0	0	0	0	0	0	0	0	0	0	0
R00947	D-Glucose 1-phosphate + H2O <=> alpha-D-Glucose + Orthophosphate	1.4	-60.7	-59	-58.6	-58.5	-58.1	-56.6	-55.1	-54.8	-54.8	-54.9	-55.9	-58.9	-65.6	-76.1	-61.3	-59.7	-59.2	-59.1	-58.7	-57	-55.7	-55.5	-55.5	-55.7	-56.9	-60.4	-68.4	-79.4	-62	-60.3	-59.9	-59.8	-59.3	-57.5	-56.3	-56.1	-56.1	-56.4	-58	-62.2	-71.2	-82.7	-62.6	-61	-60.6	-60.4	-59.8
R01788	alpha-D-Glucose 6-phosphate + H2O <=> alpha-D-Glucose + Orthophosphate	1.9	-61.1	-59.6	-59.1	-59.1	-58.7	-57.3	-55.9	-55.6	-55.5	-55	-53.3	-51.9	-53.6	-58.4	-61.8	-60.2	-59.8	-59.7	-59.3	-57.7	-56.5	-56.2	-56.1	-55.4	-53.5	-52.3	-54.9	-60.1	-62.4	-60.9	-60.5	-60.4	-59.9	-58.2	-57.1	-56.9	-56.7	-55.8	-53.7	-52.9	-56.3	-61.9	-63	-61.5	-61.1	-61	-60.4
R01070	Glycerone phosphate + D-Glyceraldehyde 3-phosphate <=> beta-D-Fructose 1,6-bisphosphate	2.3	-8.8	-10.1	-10.3	-10.5	-11.5	-14.7	-16.1	-16.6	-18.4	-23.1	-29.8	-37.9	-43.3	-44.8	-8.7	-10	-10.3	-10.5	-11.7	-15	-16.3	-16.8	-19.2	-24.4	-31.7	-39.7	-44.2	-45.2	-8.7	-10	-10.2	-10.5	-12	-15.3	-16.4	-17.1	-20.1	-25.8	-33.6	-41.3	-44.9	-45.6	-8.6	-9.9	-10.2	-10.5	-12.3
R04780	beta-D-Fructose 1,6-bisphosphate + H2O <=> beta-D-Fructose 6-phosphate + Orthophosphate	1.2	-60.4	-57.9	-57.2	-57	-55.8	-51.5	-48.9	-48.3	-47.1	-45.5	-44.6	-45.3	-52.1	-62.6	-61	-58.5	-57.8	-57.6	-56.1	-51.6	-49.3	-48.6	-47.2	-45.7	-44.8	-46.6	-54.7	-65.8	-61.5	-59.1	-58.5	-58.2	-56.3	-51.7	-49.7	-48.9	-47.3	-45.9	-45	-48.2	-57.5	-69	-62.1	-59.7	-59.1	-58.7	-56.4
R00341	ATP + Oxaloacetate <=> ADP + Phosphoenolpyruvate + CO2	3.1	-59.6	-58	-56.6	-52.2	-46.9	-43.1	-41	-40.6	-40.6	-40.6	-40.9	-42.5	-46	-51.2	-60.5	-58.9	-57.3	-52.6	-47.4	-43.7	-41.9	-41.6	-41.6	-41.6	-42.1	-44	-48	-53.5	-61.3	-59.7	-58	-53	-47.9	-44.4	-42.9	-42.6	-42.6	-42.7	-43.3	-45.6	-50.1	-55.8	-62.2	-60.6	-58.6	-53.4	-48.4
R01518	2-Phospho-D-glycerate <=> 3-Phospho-D-glycerate	0.4	-19.9	-19	-18.8	-18.7	-17.9	-16.4	-15.9	-15.9	-15.9	-15.9	-16	-16.7	-19.7	-24.9	-20.1	-19.2	-19	-18.9	-17.9	-16.5	-16.1	-16.1	-16.1	-16.1	-16.2	-17.3	-21.1	-26.6	-20.2	-19.4	-19.2	-19	-18	-16.6	-16.3	-16.3	-16.3	-16.3	-16.5	-18.2	-22.6	-28.3	-20.4	-19.6	-19.4	-19.2	-18
R01015	D-Glyceraldehyde 3-phosphate <=> Glycerone phosphate	0.5	-15.3	-15.8	-15.9	-15.9	-16	-16.6	-17	-17	-17	-17	-16.8	-15.6	-13	-11.8	-15.5	-15.9	-16	-16.1	-16.3	-16.9	-17.2	-17.2	-17.2	-17.2	-16.9	-15.2	-12.7	-11.9	-15.7	-16.1	-16.2	-16.3	-16.5	-17.1	-17.4	-17.4	-17.4	-17.4	-16.9	-14.8	-12.6	-12.1	-15.9	-16.3	-16.4	-16.5	-16.8
R00431	GTP + Oxaloacetate <=> GDP + Phosphoenolpyruvate + CO2	3.4	-72.4	-66.1	-56.3	-47.9	-42.7	-39.5	-38.2	-38	-37.9	-33.2	-29.1	-28.4	-28.3	-28.3	-73.1	-66.6	-56.5	-48.3	-43.2	-40.2	-39.1	-38.9	-38.5	-33	-29.6	-29.1	-29.1	-29.1	-73.9	-67	-56.7	-48.6	-43.7	-41	-40	-39.8	-38.9	-32.8	-30.3	-29.9	-29.9	-29.9	-74.6	-67.5	-57	-49	-44.3
R00658	Phosphoenolpyruvate + H2O <=> 2-Phospho-D-glycerate	0.3	-8.34	-8.21	-7.88	-7.64	-7.6	-7.6	-7.6	-7.6	-7.6	-7.6	-7.6	-7.6	-7.6	-7.6	-8.53	-8.39	-8.05	-7.82	-7.79	-7.8	-7.8	-7.8	-7.8	-7.8	-7.8	-7.8	-7.8	-7.8	-8.72	-8.56	-8.22	-8.01	-7.99	-8	-8	-8	-8	-8	-8	-8	-8	-8	-8.91	-8.74	-8.39	-8.2	-8.19
R00959	alpha-D-Glucose 6-phosphate <=> D-Glucose 1-phosphate	2.1	-11.8	-12	-12	-12	-12	-12.1	-12.2	-12.2	-12.1	-11.5	-8.8	-4.5	0.7	6.3	-12	-12.2	-12.2	-12.2	-12.2	-12.3	-12.4	-12.4	-12.3	-11.4	-8.2	-3.5	1.9	7.6	-12.2	-12.3	-12.4	-12.4	-12.4	-12.5	-12.6	-12.6	-12.4	-11.2	-7.5	-2.5	3.1	9	-12.4	-12.5	-12.6	-12.6	-12.6
R01512	ATP + 3-Phospho-D-glycerate <=> ADP + 3-Phospho-D-glyceroyl phosphate	0.4	-17.4	-16.4	-16.8	-13	-7.7	-5	-3.5	-3.2	-3.5	-5.5	-10.4	-16.8	-22.9	-28.7	-17.8	-16.9	-17	-12.9	-7.7	-5.2	-3.9	-3.7	-4.1	-6.6	-11.9	-18.4	-24.4	-30.2	-18.2	-17.4	-17.3	-12.8	-7.8	-5.5	-4.3	-4.1	-4.7	-7.7	-13.4	-19.8	-25.8	-31.7	-18.6	-17.8	-17.5	-12.7	-7.9
R01602	alpha-D-Glucose <=> beta-D-Glucose	0	-11.4099	-11.4099	-11.4099	-11.4099	-11.4099	-11.4099	-11.4099	-11.4099	-11.4099	-11.4099	-11.4099	-11.4099	-11.4099	-11.4099	-11.6012	-11.6012	-11.6012	-11.6012	-11.6012	-11.6012	-11.6012	-11.6012	-11.6012	-11.6012	-11.6012	-11.6012	-11.6012	-11.6012	-11.7926	-11.7926	-11.7926	-11.7926	-11.7926	-11.7926	-11.7926	-11.7926	-11.7926	-11.7926	-11.7926	-11.7926	-11.7926	-11.7926	-11.9839	-11.9839	-11.9839	-11.9839	-11.9839
R00253	ATP + L-Glutamate + Ammonia <=> ADP + Orthophosphate + L-Glutamine	0.8	-33	-35.3	-41.7	-46.3	-46.8	-45.7	-47.3	-51.9	-55.1	-55.6	-56.3	-60.3	-71.2	-87.1	-33.6	-36.1	-42.6	-46.9	-47.3	-46.3	-48.5	-53.1	-55.9	-56.3	-57.4	-62.6	-75.1	-91.7	-34.2	-36.9	-43.5	-47.5	-47.7	-47	-49.7	-54.4	-56.7	-57	-58.6	-65.2	-79.3	-96.4	-34.8	-37.7	-44.3	-48	-48.1
R00751	L-Threonine <=> Glycine + Acetaldehyde	2.2	-30.5	-30.3	-30.1	-30	-30	-30	-30	-29.9	-29.4	-29.1	-29	-29	-29	-29	-31.2	-31	-30.7	-30.7	-30.7	-30.7	-30.6	-30.5	-30	-29.7	-29.7	-29.7	-29.7	-29.7	-31.8	-31.7	-31.4	-31.3	-31.3	-31.3	-31.3	-31.1	-30.6	-30.3	-30.3	-30.3	-30.3	-30.3	-32.5	-32.3	-32.1	-32	-32
R00372	Glyoxylate + L-Glutamate <=> Glycine + 2-Oxoglutarate	1.6	-29.9	-29	-28.4	-30.1	-31.2	-31.3	-31.4	-31.4	-31.6	-31.7	-31.8	-31.8	-31.8	-31.8	-30.3	-29.3	-28.8	-30.7	-31.6	-31.8	-31.8	-31.8	-32	-32.1	-32.2	-32.2	-32.2	-32.2	-30.7	-29.7	-29.3	-31.2	-32.1	-32.2	-32.2	-32.3	-32.4	-32.5	-32.5	-32.5	-32.5	-32.5	-31	-30	-29.8	-31.7	-32.5
R03758	L-2-Amino-3-oxobutanoic acid <=> Aminoacetone + CO2	3.1	-90.2	-88.4	-83.9	-78.4	-72.6	-66.7	-59.8	-51.7	-45	-39.2	-33.4	-27.6	-20.6	-10.9	-90.9	-88.9	-84.3	-78.6	-72.8	-66.8	-59.5	-51.3	-44.7	-38.8	-33	-26.9	-19.2	-8.8	-91.5	-89.5	-84.7	-78.9	-73	-66.8	-59.1	-51	-44.5	-38.5	-32.5	-26.2	-17.8	-6.8	-92.1	-90	-85.1	-79.2	-73.2
R00945	Tetrahydrofolate + L-Serine <=> 5,10-Methylenetetrahydrofolate + Glycine + H2O	1.2	-17.3	-22.4	-26.7	-28.7	-29.1	-29.4	-29.6	-29.4	-28.8	-28.9	-30.3	-31	-31.1	-31.1	-17.7	-22.9	-27.3	-29.1	-29.5	-29.8	-30	-29.7	-29.1	-29.4	-30.7	-31.2	-31.3	-31.3	-18.1	-23.4	-27.8	-29.5	-29.9	-30.2	-30.3	-30	-29.4	-30	-31.2	-31.5	-31.5	-31.5	-18.5	-23.9	-28.4	-29.9	-30.3
R00371	Acetyl-CoA + Glycine <=> CoA + L-2-Amino-3-oxobutanoic acid	2.1	13.8	12.9	11.9	12.1	12.9	13.2	11.8	7.8	4	2.8	2.6	2.4	1.1	-2.9	13.4	12.5	11.5	11.7	12.6	12.8	10.9	6.7	3.2	2.3	2.1	1.8	0	-4.6	13.1	12.1	11.2	11.4	12.3	12.2	10.1	5.7	2.6	1.8	1.7	1.2	-1.3	-6.4	12.7	11.6	10.8	11.1	11.9
R00330	ATP + GDP <=> ADP + GTP	1.3	-10.1	-14.8	-23.2	-27.1	-27.1	-26.3	-25.6	-25.4	-25.5	-30.2	-34.6	-37	-40.6	-45.8	-10.6	-15.5	-24	-27.6	-27.4	-26.7	-26	-25.9	-26.3	-31.9	-35.7	-38.1	-42.1	-47.6	-11.1	-16.3	-24.8	-28	-27.8	-27	-26.5	-26.3	-27.3	-33.4	-36.7	-39.2	-43.8	-49.5	-11.6	-17	-25.6	-28.4	-28.1
R00430	GDP + Phosphoenolpyruvate <=> GTP + Pyruvate	1.4	-44.5	-50	-56.9	-60.5	-60.2	-57.6	-53.2	-47.7	-42.2	-41.1	-39.5	-34.5	-28.9	-23.2	-45	-50.6	-57.7	-60.9	-60.3	-57.5	-52.8	-47.2	-41.8	-41.6	-39.1	-33.8	-28	-22.2	-45.5	-51.3	-58.4	-61.4	-60.5	-57.3	-52.4	-46.7	-41.7	-41.9	-38.5	-33	-27.1	-21.2	-46	-52	-59.1	-61.8	-60.6
R00332	ATP + GMP <=> ADP + GDP	1.2	-39.8	-32.7	-30.2	-30.2	-29.3	-26	-23.2	-22.7	-22.8	-24.4	-28.7	-31.7	-33.5	-34.1	-40.1	-32.9	-30.6	-30.6	-29.5	-26	-23.5	-23	-23.3	-25.4	-29.8	-32.3	-33.7	-34.1	-40.3	-33.1	-30.9	-30.9	-29.6	-26	-23.8	-23.4	-23.8	-26.5	-30.6	-32.8	-33.8	-34	-40.5	-33.4	-31.3	-31.2	-29.7
R01230	ATP + Xanthosine 5'-phosphate + Ammonia <=> AMP + Diphosphate + GMP	70000	0	0	0	0	0	0	0	0	0	0	0	0	0	0	0	0	0	0	0	0	0	0	0	0	0	0	0	0	0	0	0	0	0	0	0	0	0	0	0	0	0	0	0	0	0	0	0
R01231	ATP + Xanthosine 5'-phosphate + L-Glutamine + H2O <=> AMP + Diphosphate + GMP + L-Glutamate	70000	0	0	0	0	0	0	0	0	0	0	0	0	0	0	0	0	0	0	0	0	0	0	0	0	0	0	0	0	0	0	0	0	0	0	0	0	0	0	0	0	0	0	0	0	0	0	0
R03013	L-Histidinol phosphate + H2O <=> L-Histidinol + Orthophosphat	2.2	-23.5	-30.3	-36.6	-42.3	-48.1	-53.8	-58.2	-62.7	-68.4	-74.5	-80.5	-87.1	-95.1	-105.4	-24.3	-31.2	-37.6	-43.4	-49.3	-55	-59.4	-64.1	-70.1	-76.2	-82.3	-89.2	-97.9	-108.7	-25.1	-32.1	-38.6	-44.5	-50.5	-56.3	-60.6	-65.6	-71.7	-77.9	-84.2	-91.4	-100.7	-112	-25.8	-33	-39.6	-45.6	-51.7
R03457	D-erythro-1-(Imidazol-4-yl)glycerol 3-phosphate <=> 3-(Imidazol-4-yl)-2-oxopropyl phosphate + H2O	1.9	-50.7	-51.4	-51.6	-51.7	-51.7	-52.1	-52.6	-52.9	-53.9	-57.5	-61.9	-63	-59.7	-54.4	-50.9	-51.6	-51.8	-51.9	-51.9	-52.4	-52.8	-53	-54.4	-58.3	-62.3	-62.4	-58.3	-52.7	-51.1	-51.8	-52	-52.1	-52.1	-52.6	-53	-53.3	-54.9	-59	-62.6	-61.6	-56.9	-51.1	-51.3	-52	-52.2	-52.2	-52.3
R04640	5-(5-Phospho-D-ribosylaminoformimino)-1-(5-phosphoribosyl)-imidazole-4-carboxamide <=> N-(5'-Phospho-D-1'-ribulosylformimino)-5-amino-1-(5''-phospho-D-ribosyl)-4-imidazolecarboxamide	1.3	-29.5	-23.7	-18	-15.6	-18.6	-21	-21.2	-21.2	-21.2	-21.4	-22.5	-23.6	-23.7	-23.8	-29.6	-23.6	-18	-15.9	-19.2	-21.3	-21.4	-21.4	-21.4	-21.7	-23	-23.8	-23.9	-23.9	-29.7	-23.6	-18	-16.3	-19.8	-21.5	-21.6	-21.6	-21.6	-22.1	-23.5	-24.1	-24.1	-24.1	-29.8	-23.5	-17.9	-16.6	-20.4
R03243	3-(Imidazol-4-yl)-2-oxopropyl phosphate + L-Glutamate <=> L-Histidinol phosphate + 2-Oxoglutarate	2.9	-21.2	-18.4	-16.8	-18.4	-19.2	-17.6	-14.5	-13.6	-11.9	-7.4	-2	2.4	4.2	4.4	-21.6	-18.7	-17.3	-19	-19.7	-17.6	-14.8	-14	-11.8	-7.1	-1.7	2.3	3.6	3.7	-21.9	-19	-17.8	-19.6	-20.1	-17.7	-15.1	-14.3	-11.7	-6.7	-1.4	2.1	2.9	3	-22.3	-19.4	-18.4	-20.1	-20.4
R01071	ATP + 5-Phospho-alpha-D-ribose 1-diphosphate <=> 1-(5-Phospho-D-ribosyl)-ATP + Diphosphate	100000	0	0	0	0	0	0	0	0	0	0	0	0	0	0	0	0	0	0	0	0	0	0	0	0	0	0	0	0	0	0	0	0	0	0	0	0	0	0	0	0	0	0	0	0	0	0	0
R04035	1-(5-Phospho-D-ribosyl)-ATP + H2O <=> Phosphoribosyl-AMP + Diphosphate	100000	0	0	0	0	0	0	0	0	0	0	0	0	0	0	0	0	0	0	0	0	0	0	0	0	0	0	0	0	0	0	0	0	0	0	0	0	0	0	0	0	0	0	0	0	0	0	0
R04037	Phosphoribosyl-AMP + H2O <=> 5-(5-Phospho-D-ribosylaminoformimino)-1-(5-phosphoribosyl)-imidazole-4-carboxamide	100000	0	0	0	0	0	0	0	0	0	0	0	0	0	0	0	0	0	0	0	0	0	0	0	0	0	0	0	0	0	0	0	0	0	0	0	0	0	0	0	0	0	0	0	0	0	0	0
R04558	N-(5'-Phospho-D-1'-ribulosylformimino)-5-amino-1-(5''-phospho-D-ribosyl)-4-imidazolecarboxamide + L-Glutamine <=> D-erythro-1-(Imidazol-4-yl)glycerol 3-phosphate + 1-(5'-Phosphoribosyl)-5-amino-4-imidazolecarboxamide + L-Glutamate	60000	0	0	0	0	0	0	0	0	0	0	0	0	0	0	0	0	0	0	0	0	0	0	0	0	0	0	0	0	0	0	0	0	0	0	0	0	0	0	0	0	0	0	0	0	0	0	0
R01072	L-Glutamine + 5-Phospho-alpha-D-ribose 1-diphosphate + H2O <=> 5-Phosphoribosylamine + Diphosphate + L-Glutamate	2.7	-127.8	-120.4	-114.1	-109.5	-106.6	-106.2	-111.8	-119.5	-127.1	-133.8	-140	-147.2	-154.8	-160.5	-128.5	-120.9	-114.5	-110	-107.1	-107.2	-113.2	-121.2	-128.9	-135.6	-142	-149.7	-157	-162.1	-129.2	-121.4	-115	-110.6	-107.6	-108.3	-114.6	-122.9	-130.7	-137.4	-144.1	-152.1	-159	-163.1	-129.9	-122	-115.5	-111.1	-108.1
R04591	ATP + 1-(5-Phospho-D-ribosyl)-5-amino-4-imidazolecarboxylate + L-Aspartate <=> ADP + Orthophosphate + 1-(5'-Phosphoribosyl)-5-amino-4-(N-succinocarboxamide)-imidazole	5	-79	-78	-78	-78	-85	-96	-106	-117	-127	-134	-139	-145	-154	-165	-80	-79	-78	-79	-86	-98	-108	-119	-129	-135	-141	-147	-157	-169	-80	-79	-79	-80	-88	-100	-110	-121	-130	-137	-142	-149	-161	-173	-81	-80	-79	-80	-90
R07404	ATP + Aminoimidazole ribotide + HCO3- <=> ADP + Orthophosphate + 5-Carboxyamino-1-(5-phospho-D-ribosyl)imidazole	6	-75	-74	-79	-81	-81	-85	-92	-99	-105	-108	-110	-115	-124	-135	-76	-74	-79	-81	-82	-86	-93	-101	-106	-110	-112	-117	-127	-139	-76	-75	-80	-82	-83	-87	-95	-102	-108	-111	-113	-120	-131	-142	-77	-76	-81	-83	-84
R04144	ATP + 5-Phosphoribosylamine + Glycine <=> ADP + Orthophosphate + 5'-Phosphoribosylglycinamide	2.3	-70.1	-65.6	-64.1	-62.4	-61.1	-59.6	-60.3	-62.2	-63	-63.4	-64	-67.4	-75.5	-86.2	-70.6	-66.1	-64.6	-62.9	-61.6	-60.2	-61.3	-63	-63.8	-64.1	-65.1	-69.4	-78.3	-89.5	-71.1	-66.7	-65.1	-63.3	-62	-60.8	-62.3	-63.8	-64.5	-64.9	-66.2	-71.5	-81.3	-92.9	-71.7	-67.2	-65.6	-63.8	-62.4
R01127	1-(5'-Phosphoribosyl)-5-formamido-4-imidazolecarboxamide <=> IMP + H2O	5	-12	-22	-28	-31	-31	-31	-31	-31	-31	-31	-34	-40	-44	-49	-12	-23	-29	-31	-31	-31	-31	-31	-31	-32	-35	-41	-45	-51	-12	-23	-29	-31	-31	-31	-31	-31	-31	-32	-37	-42	-47	-52	-13	-24	-30	-31	-32
R04209	Aminoimidazole ribotide + CO2 <=> 1-(5-Phospho-D-ribosyl)-5-amino-4-imidazolecarboxylate	4	36	34	30	24	18	11	1	-7	-13	-19	-25	-33	-39	-44	36	34	29	24	17	10	0	-8	-14	-20	-27	-34	-40	-46	36	34	29	23	17	9	-1	-9	-15	-21	-28	-35	-41	-47	37	34	29	23	16
R04325	10-Formyltetrahydrofolate + 5'-Phosphoribosylglycinamide <=> Tetrahydrofolate + 5'-Phosphoribosyl-N-formylglycinamide	6	-30	-18	-8	-5	-9	-15	-21	-27	-30	-31	-31	-31	-31	-31	-30	-18	-9	-6	-10	-16	-23	-28	-31	-32	-31	-31	-31	-31	-30	-18	-9	-6	-11	-17	-24	-29	-32	-32	-32	-32	-32	-32	-31	-19	-9	-7	-12
R04559	1-(5'-Phosphoribosyl)-5-amino-4-(N-succinocarboxamide)-imidazole <=> Fumarate + 1-(5'-Phosphoribosyl)-5-amino-4-imidazolecarboxamide	2.9	-58	-51.4	-44.9	-40.3	-32.8	-21.2	-16.7	-15.8	-15.8	-15.8	-16.6	-19.8	-24.8	-30.4	-58.6	-51.9	-45.3	-40.7	-32.4	-21.2	-17.4	-16.7	-16.7	-16.8	-17.9	-21.5	-26.6	-32.3	-59.2	-52.3	-45.7	-41.1	-32	-21.4	-18.1	-17.6	-17.6	-17.8	-19.3	-23.2	-28.4	-34.2	-59.8	-52.8	-46.1	-41.5	-31.5
R06975	Formate + ATP + 1-(5'-Phosphoribosyl)-5-amino-4-imidazolecarboxamide <=> ADP + Orthophosphate + 1-(5'-Phosphoribosyl)-5-formamido-4-imidazolecarboxamide	3.5	-22	-20.8	-27.5	-35.2	-38.5	-35.8	-29.9	-24.1	-18.4	-12.7	-7.3	-4.7	-7.9	-13.3	-22.6	-21.6	-28.5	-36.1	-39.1	-35.9	-29.8	-23.9	-18.1	-12.3	-7.1	-5.5	-9.4	-14.9	-23.1	-22.3	-29.5	-37	-39.5	-35.9	-29.7	-23.7	-17.8	-12	-6.9	-6.3	-10.8	-16.6	-23.6	-23.1	-30.5	-37.8	-40
R07405	5-Carboxyamino-1-(5-phospho-D-ribosyl)imidazole <=> 1-(5-Phospho-D-ribosyl)-5-amino-4-imidazolecarboxylate	6	15	14	14	14	15	17	19	19	19	19	19	18	19	20	15	14	14	14	15	18	19	19	19	19	19	18	19	20	14	14	14	14	15	18	19	19	19	19	18	19	19	19	14	14	14	14	15
R04560	10-Formyltetrahydrofolate + 1-(5'-Phosphoribosyl)-5-amino-4-imidazolecarboxamide <=> Tetrahydrofolate + 1-(5'-Phosphoribosyl)-5-formamido-4-imidazolecarboxamide	2.9	-3.8	0.2	0.2	-5.8	-13.7	-17.7	-15.8	-10.8	-5.1	0.7	7.1	13.3	18.2	23.6	-4.2	-0.2	-0.4	-6.8	-14.7	-18.1	-15.6	-10.3	-4.5	1.4	8	14.1	19.2	24.8	-4.5	-0.5	-1	-7.8	-15.6	-18.4	-15.3	-9.8	-3.9	2.2	9	14.9	20.3	26	-4.8	-0.9	-1.6	-8.7	-16.5
R04463	ATP + 5'-Phosphoribosyl-N-formylglycinamide + L-Glutamine + H2O <=> ADP + Orthophosphate + 2-(Formamido)-N1-(5'-phosphoribosyl)acetamidine + L-Glutamate	50000	0	0	0	0	0	0	0	0	0	0	0	0	0	0	0	0	0	0	0	0	0	0	0	0	0	0	0	0	0	0	0	0	0	0	0	0	0	0	0	0	0	0	0	0	0	0	0
R04208	ATP + 2-(Formamido)-N1-(5'-phosphoribosyl)acetamidine <=> ADP + Orthophosphate + Aminoimidazole ribotide	50000	0	0	0	0	0	0	0	0	0	0	0	0	0	0	0	0	0	0	0	0	0	0	0	0	0	0	0	0	0	0	0	0	0	0	0	0	0	0	0	0	0	0	0	0	0	0	0
R07399	Acetyl-CoA + Pyruvate + H2O <=> (R)-2-Methylmalate + CoA	2.6	-57.7	-57.4	-56.2	-55.2	-56.4	-60.6	-66.1	-71.8	-77.5	-83.2	-88.9	-94.6	-100.3	-106.1	-58.1	-57.8	-56.5	-55.7	-57.1	-61.7	-67.3	-73.1	-78.9	-84.7	-90.5	-96.3	-102.1	-107.9	-58.5	-58.1	-56.8	-56.1	-57.9	-62.7	-68.5	-74.4	-80.3	-86.2	-92.1	-98	-103.9	-109.8	-58.9	-58.5	-57.1	-56.6	-58.7
R00996	L-Threonine <=> 2-Oxobutanoate + Ammonia	4	-68	-67	-65	-64	-64	-64	-64	-64	-64	-63	-63	-63	-63	-63	-69	-68	-66	-65	-65	-65	-65	-65	-64	-64	-64	-64	-64	-64	-69	-68	-66	-66	-65	-65	-65	-65	-65	-65	-65	-65	-65	-65	-70	-69	-67	-66	-66
R05070	(R)-2,3-Dihydroxy-3-methylpentanoate <=> (S)-3-Methyl-2-oxopentanoic acid + H2O	1.4	-46	-46.1	-46.6	-47.8	-48.3	-48.3	-48.3	-48.3	-48.3	-48.3	-48.3	-47.7	-45	-39.9	-46.2	-46.3	-46.9	-48.1	-48.5	-48.5	-48.5	-48.5	-48.5	-48.5	-48.4	-47.5	-44.1	-38.7	-46.4	-46.5	-47.2	-48.3	-48.7	-48.7	-48.7	-48.7	-48.7	-48.7	-48.5	-47.2	-43.1	-37.5	-46.6	-46.7	-47.4	-48.5	-48.9
R05069	(S)-2-Aceto-2-hydroxybutanoate <=> (R)-3-Hydroxy-3-methyl-2-oxopentanoate	0	-8.92052	-9.09225	-10.0193	-11.1232	-11.3777	-11.4066	-11.4095	-11.4094	-11.4049	-11.3602	-10.9582	-8.88658	-5.90866	-4.88666	-9.11478	-9.30842	-10.2925	-11.3469	-11.573	-11.5984	-11.6009	-11.6004	-11.593	-11.5207	-10.9064	-8.36813	-5.71031	-5.01903	-9.30935	-9.52658	-10.5637	-11.5665	-11.7678	-11.7901	-11.7922	-11.7912	-11.7794	-11.6646	-10.7643	-7.85782	-5.63127	-5.17493	-9.50423	-9.74674	-10.8326	-11.7825	-11.9621
R08648	Pyruvate + 2-Oxobutanoate <=> (S)-2-Aceto-2-hydroxybutanoate + CO2	5	-71	-71	-67	-61	-55	-50	-44	-38	-33	-27	-22	-18	-17	-17	-72	-71	-67	-61	-55	-49	-44	-38	-32	-26	-21	-18	-18	-18	-72	-71	-67	-61	-55	-49	-43	-37	-32	-26	-21	-19	-18	-18	-72	-71	-67	-61	-55
R02199	(S)-3-Methyl-2-oxopentanoic acid + L-Glutamate <=> L-Isoleucine + 2-Oxoglutarate	3.5	-13.1	-12.3	-12.7	-15.5	-16.7	-16.9	-16.9	-16.8	-16.2	-15.3	-15.2	-15.1	-15.1	-15.1	-13.5	-12.7	-13.2	-16	-17.2	-17.3	-17.3	-17.2	-16.4	-15.7	-15.5	-15.5	-15.5	-15.5	-13.9	-13.1	-13.8	-16.6	-17.6	-17.8	-17.8	-17.5	-16.6	-16	-15.9	-15.9	-15.9	-15.9	-14.2	-13.5	-14.4	-17.1	-18.1
R03898	2-Methylmaleate + H2O <=> D-erythro-3-Methylmalate	2.8	-6.6	-5.4	-2.5	-1.2	-1.8	-2.5	-2.6	-2.6	-2.6	-2.6	-2.6	-2.6	-2.6	-2.6	-6.8	-5.5	-2.5	-1.4	-2.1	-2.7	-2.8	-2.8	-2.8	-2.8	-2.8	-2.8	-2.8	-2.8	-7	-5.5	-2.6	-1.6	-2.4	-2.9	-3	-3	-3	-3	-3	-3	-3	-3	-7.2	-5.6	-2.7	-1.8	-2.7
R03896	(R)-2-Methylmalate <=> 2-Methylmaleate + H2O	2.4	2	0.7	-2.1	-3.3	-2.8	-2.2	-2	-2	-2	-2	-2	-2	-2	-2	1.8	0.4	-2.4	-3.5	-2.9	-2.3	-2.2	-2.2	-2.2	-2.2	-2.2	-2.2	-2.2	-2.2	1.6	0.1	-2.7	-3.7	-3	-2.5	-2.4	-2.4	-2.4	-2.4	-2.4	-2.4	-2.4	-2.4	1.3	-0.2	-3	-3.8	-3.1
R01213	Acetyl-CoA + 3-Methyl-2-oxobutanoic acid + H2O <=> alpha-Isopropylmalate + CoA	1.3	-38.5	-38.5	-37.9	-37	-37.4	-41.1	-46.5	-52.1	-57.9	-63.6	-69.3	-75.3	-82.8	-93	-38.9	-38.8	-38.2	-37.4	-38	-42.1	-47.6	-53.4	-59.2	-65	-70.9	-77.1	-85.4	-96.2	-39.3	-39.2	-38.5	-37.7	-38.7	-43.1	-48.8	-54.7	-60.6	-66.5	-72.5	-79.1	-88.2	-99.5	-39.7	-39.6	-38.9	-38.1	-39.4
R01652	(2S)-2-Isopropyl-3-oxosuccinate <=> 4-Methyl-2-oxopentanoate + CO2	4	-80	-80	-78	-74	-68	-62	-57	-51	-45	-40	-34	-28	-23	-17	-81	-81	-78	-74	-68	-62	-57	-51	-45	-39	-33	-28	-22	-16	-82	-81	-79	-74	-68	-62	-57	-51	-45	-39	-33	-27	-21	-15	-82	-82	-79	-74	-68
R03968	alpha-Isopropylmalate <=> 2-Isopropylmaleate + H2O	1.9	-6.9	-7.7	-10.3	-12.2	-12	-11.2	-11	-11	-11	-11	-11	-10.7	-8.9	-4.4	-7.1	-8	-10.6	-12.4	-12.1	-11.4	-11.2	-11.2	-11.2	-11.2	-11.1	-10.7	-8.2	-3.2	-7.3	-8.2	-11	-12.6	-12.2	-11.5	-11.4	-11.4	-11.4	-11.4	-11.3	-10.6	-7.4	-2	-7.5	-8.5	-11.3	-12.8	-12.3
R01090	4-Methyl-2-oxopentanoate + L-Glutamate <=> L-Leucine + 2-Oxoglutarate	1.6	-19.3	-18.5	-18.9	-21.7	-23	-23.2	-23.2	-23.1	-22.5	-21.8	-21.7	-21.6	-21.6	-21.6	-19.7	-18.9	-19.4	-22.3	-23.4	-23.6	-23.6	-23.4	-22.8	-22.2	-22	-22	-22	-22	-20	-19.3	-20	-22.8	-23.9	-24	-24	-23.8	-23	-22.5	-22.4	-22.4	-22.4	-22.4	-20.4	-19.7	-20.6	-23.4	-24.3
R04001	2-Isopropylmaleate + H2O <=> (2R,3S)-3-Isopropylmalate	1.9	-11.8	-11	-8.4	-6.3	-6.6	-7.5	-7.7	-7.7	-7.7	-7.7	-7.7	-7.7	-7.7	-7.7	-12	-11.1	-8.4	-6.5	-6.9	-7.7	-7.9	-7.9	-7.9	-7.9	-7.9	-7.9	-7.9	-7.9	-12.2	-11.2	-8.4	-6.7	-7.2	-7.9	-8.1	-8.1	-8.1	-8.1	-8.1	-8.1	-8.1	-8.1	-12.4	-11.3	-8.5	-6.9	-7.5
R10147	L-Aspartate 4-semialdehyde + Pyruvate <=> (2S,4S)-4-Hydroxy-2,3,4,5-tetrahydrodipicolinate + H2O	5	-68	-72	-73	-77	-82	-88	-93	-99	-102	-103	-103	-103	-103	-103	-68	-72	-73	-77	-82	-88	-94	-99	-102	-103	-103	-103	-103	-103	-68	-72	-73	-77	-83	-89	-95	-100	-102	-103	-103	-103	-103	-103	-68	-72	-73	-78	-83
R00271	Acetyl-CoA + H2O + 2-Oxoglutarate <=> (R)-2-Hydroxybutane-1,2,4-tricarboxylate + CoA	2.8	-40.6	-40.1	-38.6	-38.1	-40.4	-45.1	-50.7	-56.4	-62.1	-67.8	-73.5	-79.6	-87.3	-97.7	-41	-40.5	-38.9	-38.6	-41.2	-46.2	-51.9	-57.7	-63.5	-69.3	-75.2	-81.5	-90.1	-101	-41.4	-40.8	-39.2	-39.2	-42.1	-47.3	-53.1	-59	-64.9	-70.8	-76.8	-83.6	-93	-104.4	-41.7	-41.1	-39.5	-39.7	-43
R02733	N6-Acetyl-LL-2,6-diaminoheptanedioate + H2O <=> Acetate + LL-2,6-Diaminoheptanedioate	2.3	-24.7	-29.3	-33.4	-38	-42.6	-46.1	-47.1	-47.2	-47.9	-51.8	-57.4	-63	-68.7	-74.5	-25.4	-30.1	-34.3	-39	-43.7	-46.9	-47.8	-47.9	-49	-53.4	-59.1	-64.9	-70.7	-76.5	-26	-30.8	-35.2	-40	-44.7	-47.8	-48.5	-48.6	-50.1	-55.1	-60.9	-66.8	-72.7	-78.5	-26.7	-31.6	-36.1	-41	-45.7
R02734	N-Succinyl-LL-2,6-diaminoheptanedioate + H2O <=> Succinate + LL-2,6-Diaminoheptanedioate	4	-17	-21	-25	-30	-32	-32	-32	-32	-31	-35	-40	-46	-51	-57	-18	-22	-26	-31	-32	-33	-33	-32	-32	-36	-42	-48	-53	-59	-19	-23	-27	-32	-33	-33	-33	-33	-33	-38	-44	-49	-55	-61	-19	-23	-28	-32	-34
R00451	meso-2,6-Diaminoheptanedioate <=> L-Lysine + CO2	4	-88	-87	-82	-76	-70	-64	-58	-52	-45	-36	-29	-23	-17	-11	-89	-88	-82	-76	-70	-64	-58	-52	-44	-35	-28	-22	-16	-11	-90	-88	-83	-76	-70	-64	-58	-52	-44	-34	-28	-22	-16	-10	-90	-89	-83	-76	-70
R02735	LL-2,6-Diaminoheptanedioate <=> meso-2,6-Diaminoheptanedioate	2.9	-13.1	-13.1	-13.1	-13.1	-13.1	-13.1	-13.1	-13.1	-13.1	-13	-13	-13	-13	-13	-13.3	-13.3	-13.3	-13.3	-13.3	-13.3	-13.3	-13.3	-13.2	-13.2	-13.2	-13.2	-13.2	-13.2	-13.4	-13.4	-13.4	-13.4	-13.4	-13.4	-13.4	-13.4	-13.4	-13.4	-13.4	-13.4	-13.4	-13.4	-13.6	-13.6	-13.6	-13.6	-13.6
R04475	N-Succinyl-2-L-amino-6-oxoheptanedioate + L-Glutamate <=> N-Succinyl-LL-2,6-diaminoheptanedioate + 2-Oxoglutarate	2.9	-26.4	-24.7	-25.1	-25	-23.3	-22.1	-21.8	-22.1	-23.1	-23.7	-23.9	-23.9	-23.9	-23.9	-26.9	-25.2	-25.6	-25.3	-23.6	-22.4	-22.3	-22.6	-23.7	-24.2	-24.3	-24.3	-24.3	-24.3	-27.3	-25.6	-26.1	-25.6	-23.8	-22.8	-22.7	-23.2	-24.3	-24.7	-24.7	-24.7	-24.8	-24.8	-27.7	-26	-26.5	-25.9	-24.1
R01939	2-Oxoadipate + L-Glutamate <=> L-2-Aminoadipate + 2-Oxoglutarate	2.9	-21.7	-21.6	-22	-22.4	-22.2	-22.1	-22.1	-22.1	-22.1	-22.2	-22.2	-22.2	-22.2	-22.2	-22	-22	-22.5	-22.7	-22.5	-22.5	-22.5	-22.5	-22.5	-22.5	-22.5	-22.5	-22.5	-22.5	-22.4	-22.4	-22.9	-23.1	-22.9	-22.9	-22.9	-22.9	-22.9	-22.9	-22.9	-22.9	-22.9	-22.9	-22.8	-22.8	-23.3	-23.5	-23.3
R03444	(R)-2-Hydroxybutane-1,2,4-tricarboxylate <=> (Z)-But-1-ene-1,2,4-tricarboxylate + H2O	1.9	-6.8	-8.4	-11.4	-12	-11.3	-11.1	-11	-11	-11	-11	-11	-10.6	-8.6	-3.9	-7	-8.8	-11.7	-12.2	-11.5	-11.2	-11.2	-11.2	-11.2	-11.2	-11.1	-10.6	-7.8	-2.7	-7.2	-9.1	-11.9	-12.3	-11.6	-11.4	-11.4	-11.4	-11.4	-11.4	-11.3	-10.4	-6.9	-1.4	-7.4	-9.4	-12.2	-12.4	-11.8
R04371	(Z)-But-1-ene-1,2,4-tricarboxylate + H2O <=> Homoisocitrate	2.9	-14.3	-12.6	-9.6	-9	-9.8	-10.2	-10.2	-10.2	-10.2	-10.2	-10.2	-10.2	-10.2	-10.2	-14.5	-12.7	-9.7	-9.2	-10.1	-10.4	-10.4	-10.4	-10.4	-10.4	-10.4	-10.4	-10.4	-10.4	-14.7	-12.7	-9.8	-9.5	-10.3	-10.6	-10.6	-10.6	-10.6	-10.6	-10.6	-10.6	-10.6	-10.6	-14.8	-12.8	-9.9	-9.8	-10.6
R04467	N-Acetyl-L-2-amino-6-oxopimelate + L-Glutamate <=> N6-Acetyl-LL-2,6-diaminoheptanedioate + 2-Oxoglutarate	1.9	-16.6	-14.6	-14.8	-15.9	-15.6	-14.1	-13.5	-13.4	-13.4	-13.4	-13.4	-13.4	-13.4	-13.4	-17.1	-15	-15.4	-16.3	-15.9	-14.4	-13.8	-13.8	-13.8	-13.8	-13.8	-13.8	-13.8	-13.8	-17.5	-15.4	-15.9	-16.8	-16.1	-14.7	-14.2	-14.1	-14.1	-14.2	-14.2	-14.2	-14.2	-14.2	-17.9	-15.8	-16.4	-17.2	-16.4
R04364	2,3,4,5-Tetrahydrodipicolinate + Acetyl-CoA + H2O <=> N-Acetyl-L-2-amino-6-oxopimelate + CoA	4	-25	-17	-11	-5	0	3	3	3	3	3	3	3	3	3	-26	-17	-11	-5	0	3	3	3	3	3	3	3	3	3	-26	-18	-11	-5	0	2	3	3	3	3	3	3	3	3	-26	-18	-12	-5	0
R04365	Succinyl-CoA + 2,3,4,5-Tetrahydrodipicolinate + H2O <=> CoA + N-Succinyl-2-L-amino-6-oxoheptanedioate	5	-29	-25	-21	-10	0	3	3	3	3	3	3	3	3	3	-29	-25	-21	-9	0	3	3	3	3	3	3	3	3	3	-30	-25	-21	-8	0	2	2	2	2	2	2	2	2	2	-30	-26	-20	-8	0
R04336	2,3,4,5-Tetrahydrodipicolinate + H2O <=> L-2-Amino-6-oxoheptanedioate	4	16	19	21	24	29	35	40	46	50	51	51	51	51	51	16	19	21	24	29	35	41	46	50	51	51	51	51	51	16	19	21	24	30	36	42	47	50	51	51	51	51	51	15	19	21	24	30
R07613	2,3,4,5-Tetrahydrodipicolinate + L-Glutamate + H2O <=> LL-2,6-Diaminoheptanedioate + 2-Oxoglutarate	5	15	20	22	22	27	32	38	43	48	50	50	50	50	50	14	20	21	22	27	32	38	44	49	50	50	50	50	50	14	19	21	22	27	33	38	44	49	50	50	50	50	50	14	19	20	22	27
R03098	L-2-Aminoadipate + ATP <=> L-2-Aminoadipate adenylate + Diphosphate	100000	0	0	0	0	0	0	0	0	0	0	0	0	0	0	0	0	0	0	0	0	0	0	0	0	0	0	0	0	0	0	0	0	0	0	0	0	0	0	0	0	0	0	0	0	0	0	0
R00480	ATP + L-Aspartate <=> ADP + 4-Phospho-L-aspartate	2.9	-9.2	-7.9	-9.9	-10.2	-7.6	-2.9	-0.5	-2.3	-5.6	-6.9	-7.4	-9	-12.5	-17.7	-9.6	-8.3	-10.4	-10.4	-7.6	-2.9	-1.1	-3.3	-6.5	-7.5	-8.1	-10.1	-14.1	-19.5	-9.9	-8.8	-10.8	-10.6	-7.5	-3	-1.8	-4.4	-7.3	-8.1	-8.9	-11.1	-15.6	-21.3	-10.3	-9.3	-11.2	-10.8	-7.5
R03260	O-Succinyl-L-homoserine + L-Cysteine <=> L-Cystathionine + Succinate	6	-73	-72	-72	-73	-75	-79	-85	-90	-95	-98	-99	-99	-99	-99	-74	-72	-72	-74	-76	-80	-86	-91	-96	-98	-99	-99	-99	-99	-74	-73	-72	-74	-76	-81	-87	-92	-97	-99	-99	-99	-99	-99	-75	-73	-73	-75	-77
R01286	L-Cystathionine + H2O <=> L-Homocysteine + Ammonia + Pyruvate	2.7	-70.6	-70.1	-68.6	-68	-67.9	-67.9	-67.9	-67.9	-67.8	-69.4	-74.3	-79.9	-85.6	-91.3	-71.8	-71.3	-69.8	-69.2	-69.1	-69.1	-69.1	-69.1	-69	-71.3	-76.5	-82.2	-88	-93.8	-72.9	-72.4	-70.9	-70.4	-70.3	-70.3	-70.3	-70.3	-70.3	-73.2	-78.7	-84.5	-90.4	-96.3	-74	-73.5	-72.1	-71.6	-71.5
R01777	Succinyl-CoA + L-Homoserine <=> CoA + O-Succinyl-L-homoserine	5	-63	-67	-70	-63	-55	-53	-53	-53	-53	-53	-53	-53	-53	-53	-64	-68	-70	-62	-55	-53	-53	-53	-53	-53	-53	-53	-53	-53	-64	-69	-70	-62	-55	-54	-54	-54	-54	-54	-54	-54	-54	-54	-64	-69	-70	-62	-55
R00946	5-Methyltetrahydrofolate + L-Homocysteine <=> Tetrahydrofolate + L-Methionine	5	-27	-26	-26	-26	-26	-26	-26	-26	-26	-23	-16	-10	-4	1	-27	-27	-27	-27	-27	-27	-26	-26	-26	-22	-16	-9	-4	2	-27	-27	-27	-27	-27	-27	-27	-27	-26	-21	-15	-9	-3	3	-28	-28	-28	-28	-27
R09726	ATP + Molybdopterin <=> Diphosphate + Adenylated molybdopterin	100000	0	0	0	0	0	0	0	0	0	0	0	0	0	0	0	0	0	0	0	0	0	0	0	0	0	0	0	0	0	0	0	0	0	0	0	0	0	0	0	0	0	0	0	0	0	0	0
R04292	Iminoaspartate + Glycerone phosphate <=> Quinolinate + 2 H2O + Orthophosphate	4	-219	-228	-236	-238	-238	-238	-240	-245	-251	-257	-263	-270	-279	-286	-219	-228	-237	-239	-238	-238	-241	-246	-252	-258	-264	-272	-281	-287	-220	-229	-237	-239	-239	-239	-242	-248	-254	-259	-266	-274	-283	-289	-220	-230	-238	-239	-239
R00257	ATP + Deamino-NAD+ + L-Glutamine + H2O <=> AMP + Diphosphate + NAD+ + L-Glutamate	2.9	-153.5	-138.2	-119.7	-102.5	-89.6	-86.7	-95.2	-106.4	-118.4	-130.3	-140.9	-149.2	-155	-160.3	-154.5	-138.9	-120	-102.6	-89.9	-88.4	-97.6	-109	-121.3	-133.3	-143.6	-151.2	-156.6	-162.2	-155.6	-139.6	-120.3	-102.7	-90.3	-90.1	-99.9	-111.7	-124.2	-136.1	-146	-152.9	-158.3	-164	-156.6	-140.3	-120.6	-102.8	-90.7
R00189	ATP + Deamino-NAD+ + Ammonia <=> AMP + Diphosphate + NAD+	2.8	-94.7	-84.6	-71.2	-58.2	-46.7	-44	-52.5	-63.2	-72.8	-79.5	-84.5	-87.7	-90.6	-95.3	-95.4	-85	-71.3	-57.9	-46.4	-45.1	-54.2	-65.2	-74.5	-81	-85.5	-88.3	-91.5	-96.6	-96	-85.4	-71.3	-57.6	-46.3	-46.3	-56	-67	-76	-82.3	-86.4	-88.9	-92.5	-98	-96.7	-85.8	-71.4	-57.3	-46.3
R00104	ATP + NAD+ <=> ADP + NADP+	2.9	-18.9	-16.1	-18.7	-20.7	-23.1	-27.9	-32.9	-38.4	-44	-49.7	-54.6	-58.2	-62	-67.3	-19.1	-16.5	-19.1	-21	-23.9	-29	-34.1	-39.8	-45.5	-51.2	-56	-59.4	-63.6	-69.1	-19.4	-16.8	-19.4	-21.4	-24.7	-30.1	-35.4	-41.2	-47	-52.7	-57.2	-60.6	-65.2	-70.9	-19.7	-17.1	-19.8	-21.7	-25.5
R03005	ATP + Nicotinate D-ribonucleotide <=> Diphosphate + Deamino-NAD+	5	-60	-53	-51	-50	-48	-47	-48	-48	-48	-48	-48	-48	-47	-42	-61	-54	-51	-50	-48	-48	-48	-48	-48	-48	-48	-48	-46	-41	-61	-54	-52	-50	-49	-48	-48	-48	-48	-48	-48	-48	-45	-39	-61	-54	-52	-51	-49
R03348	Quinolinate + 5-Phospho-alpha-D-ribose 1-diphosphate <=> Nicotinate D-ribonucleotide + Diphosphate + CO2	4	-110	-104	-99	-97	-91	-84	-80	-74	-64	-53	-44	-38	-34	-33	-111	-104	-100	-97	-91	-85	-80	-73	-63	-52	-44	-38	-35	-33	-112	-105	-101	-97	-91	-85	-80	-72	-62	-51	-43	-38	-35	-33	-113	-105	-101	-98	-91
R02035	D-Glucono-1,5-lactone 6-phosphate + H2O <=> 6-Phospho-D-gluconate	1.7	-10.9	-10.7	-12.4	-16.9	-22.5	-28.2	-33.9	-39.6	-45.3	-50.7	-55	-58.8	-64.1	-69.7	-11.1	-10.9	-12.8	-17.5	-23.2	-29.1	-34.9	-40.7	-46.5	-51.9	-55.9	-60.1	-65.7	-71.5	-11.3	-11.2	-13.3	-18.2	-24	-30	-35.9	-41.8	-47.6	-52.9	-56.8	-61.5	-67.3	-73.2	-11.4	-11.4	-13.7	-18.8	-24.8
R01049	ATP + D-Ribose 5-phosphate <=> AMP + 5-Phospho-alpha-D-ribose 1-diphosphate	1.5	-8.7	-8.3	-10.1	-12.3	-14.8	-18.2	-23.1	-29.9	-39.4	-49.9	-58.2	-63.6	-67.2	-72.4	-9.1	-8.9	-10.7	-13	-15.5	-19.3	-24.5	-31.7	-41.6	-52	-59.8	-64.5	-68.2	-74.4	-9.5	-9.4	-11.4	-13.6	-16.3	-20.4	-26	-33.5	-43.7	-54	-61.2	-65.2	-69.5	-76.9	-9.9	-10	-12	-14.2	-17.1
R01830	D-Erythrose 4-phosphate + D-Xylulose 5-phosphate <=> beta-D-Fructose 6-phosphate + D-Glyceraldehyde 3-phosphate	2.4	-25.8	-26.6	-26.8	-26.9	-27.1	-28	-28.7	-28.9	-29.5	-32.5	-37.2	-41.1	-45.8	-51.4	-26.2	-27	-27.2	-27.3	-27.5	-28.5	-29.1	-29.3	-30.3	-33.8	-38.4	-42.4	-47.6	-53.3	-26.6	-27.4	-27.6	-27.7	-28	-29	-29.5	-29.7	-31.1	-35.1	-39.7	-43.9	-49.4	-55.2	-27	-27.8	-28	-28.1	-28.5
R01056	D-Ribulose 5-phosphate <=> D-Ribose 5-phosphate	0.8	-11.3	-11.9	-12.1	-12.1	-12.3	-13	-13.5	-13.6	-13.7	-14.2	-16.7	-20.4	-22.9	-23.5	-11.5	-12.1	-12.3	-12.3	-12.5	-13.3	-13.7	-13.8	-13.9	-14.7	-17.7	-21.3	-23.3	-23.7	-11.7	-12.3	-12.5	-12.5	-12.8	-13.5	-13.9	-14	-14.1	-15.3	-18.6	-22.1	-23.6	-23.9	-11.9	-12.5	-12.7	-12.7	-13
R01827	Sedoheptulose 7-phosphate + D-Glyceraldehyde 3-phosphate <=> D-Erythrose 4-phosphate + beta-D-Fructose 6-phosphate	2	-17.8	-18.3	-18.4	-18.4	-18.5	-19	-19.3	-19.5	-20.2	-23.2	-28.1	-31.8	-32.2	-32.1	-18.2	-18.6	-18.7	-18.8	-18.9	-19.4	-19.7	-19.9	-20.9	-24.5	-29.5	-32.5	-32.5	-32.4	-18.6	-19	-19.1	-19.2	-19.4	-19.9	-20.1	-20.4	-21.7	-25.8	-30.8	-33	-32.9	-32.8	-19	-19.4	-19.5	-19.5	-19.8
R01529	D-Ribulose 5-phosphate <=> D-Xylulose 5-phosphate	1.2	-14.8	-14.8	-14.8	-14.8	-14.8	-14.8	-14.8	-14.8	-14.8	-14.8	-14.8	-14.8	-14.8	-14.8	-15	-15	-15	-15	-15	-15	-15	-15	-15	-15	-15	-15	-15	-15	-15.2	-15.2	-15.2	-15.2	-15.2	-15.2	-15.2	-15.2	-15.2	-15.2	-15.2	-15.2	-15.2	-15.2	-15.4	-15.4	-15.4	-15.4	-15.4
R02739	alpha-D-Glucose 6-phosphate <=> beta-D-Glucose 6-phosphate	2.9	-12.7	-12.7	-12.7	-12.7	-12.7	-12.7	-12.7	-12.7	-12.7	-12.7	-12.7	-12.7	-12.7	-12.7	-12.9	-12.9	-12.9	-12.9	-12.9	-12.9	-12.9	-12.9	-12.9	-12.9	-12.9	-12.9	-12.9	-12.9	-13.1	-13.1	-13.1	-13.1	-13.1	-13.1	-13.1	-13.1	-13.1	-13.1	-13.1	-13.1	-13.1	-13.1	-13.3	-13.3	-13.3	-13.3	-13.3
R01641	D-Ribose 5-phosphate + D-Xylulose 5-phosphate <=> Sedoheptulose 7-phosphate + D-Glyceraldehyde 3-phosphate	1.9	-28.3	-27.9	-27.8	-27.8	-27.6	-27.1	-26.7	-26.6	-26.6	-25.9	-23.2	-19.7	-19.4	-19.6	-28.7	-28.3	-28.2	-28.1	-28	-27.4	-27.1	-27	-26.9	-26	-22.7	-19.9	-19.9	-20.1	-29.1	-28.6	-28.6	-28.5	-28.3	-27.7	-27.4	-27.4	-27.2	-26	-22.3	-20.2	-20.4	-20.5	-29.4	-29	-28.9	-28.9	-28.6
R02740	beta-D-Fructose 6-phosphate <=> alpha-D-Glucose 6-phosphate	1.6	-10.3	-10.3	-10.3	-10.3	-10.3	-10.3	-10.3	-10.2	-9.6	-7.2	-5	-5.2	-6.4	-6.7	-10.5	-10.5	-10.5	-10.5	-10.5	-10.5	-10.5	-10.4	-9.5	-6.8	-5.1	-5.7	-6.7	-7	-10.7	-10.7	-10.7	-10.7	-10.7	-10.7	-10.6	-10.5	-9.3	-6.5	-5.2	-6.2	-7	-7.2	-10.9	-10.9	-10.9	-10.9	-10.9
R05338	D-arabino-Hex-3-ulose 6-phosphate <=> D-Ribulose 5-phosphate + Formaldehyde	1.7	-13.2	-13.2	-13.2	-13.2	-13.2	-13.2	-13.2	-13.2	-13.2	-13.1	-12.7	-10.2	-7.6	-6.9	-13.8	-13.8	-13.8	-13.8	-13.8	-13.8	-13.8	-13.8	-13.8	-13.7	-13	-10.1	-8	-7.6	-14.5	-14.5	-14.5	-14.5	-14.5	-14.5	-14.5	-14.5	-14.5	-14.4	-13.3	-10.1	-8.5	-8.3	-15.2	-15.2	-15.2	-15.2	-15.2
R09780	beta-D-Fructose 6-phosphate <=> D-arabino-Hex-3-ulose 6-phosphate	2.2	-3.1	-2.5	-2.4	-2.3	-2.1	-1.5	-1	-0.8	-0.1	2.8	7.3	9.8	12.7	17.8	-3.3	-2.7	-2.5	-2.5	-2.3	-1.6	-1.2	-1	0	3.5	7.8	10.1	13.7	19.1	-3.5	-2.9	-2.7	-2.7	-2.4	-1.7	-1.3	-1.1	0.2	4.2	8.3	10.5	14.8	20.5	-3.6	-3	-2.9	-2.9	-2.6
R00691	L-Arogenate <=> L-Phenylalanine + H2O + CO2	11	-138	-137	-135	-133	-128	-123	-117	-111	-105	-99	-93	-87	-82	-76	-139	-138	-136	-133	-128	-123	-117	-111	-105	-98	-92	-87	-81	-75	-139	-138	-137	-134	-129	-123	-117	-111	-104	-98	-92	-86	-80	-74	-140	-139	-137	-134	-129
R01373	Prephenate <=> Phenylpyruvate + H2O + CO2	11	-131	-131	-129	-124	-119	-113	-108	-102	-96	-90	-85	-79	-73	-68	-132	-132	-129	-125	-119	-113	-107	-102	-96	-90	-84	-78	-73	-67	-133	-132	-130	-125	-119	-113	-107	-101	-96	-90	-84	-78	-72	-66	-133	-133	-130	-125	-119
R00694	Phenylpyruvate + L-Glutamate <=> L-Phenylalanine + 2-Oxoglutarate	2.1	-18.2	-17.7	-18.6	-21.4	-22.6	-22.8	-22.8	-22.7	-22.3	-21.8	-21.7	-21.7	-21.7	-21.7	-18.6	-18.1	-19.2	-21.9	-23	-23.2	-23.2	-23.1	-22.6	-22.2	-22.1	-22.1	-22.1	-22.1	-19	-18.5	-19.7	-22.5	-23.5	-23.6	-23.6	-23.4	-22.9	-22.5	-22.5	-22.5	-22.5	-22.5	-19.4	-18.9	-20.3	-23	-23.9
R07276	Prephenate + L-Glutamate <=> L-Arogenate + 2-Oxoglutarate	1.9	-11.5	-11.6	-12.1	-12.8	-13.2	-13.3	-13.3	-13.3	-13.4	-13.4	-13.4	-13.5	-13.5	-13.5	-11.9	-12	-12.6	-13.2	-13.6	-13.6	-13.6	-13.7	-13.8	-13.8	-13.8	-13.8	-13.8	-13.8	-12.3	-12.4	-13	-13.6	-14	-14	-14	-14.1	-14.2	-14.2	-14.2	-14.2	-14.2	-14.2	-12.7	-12.8	-13.4	-14.1	-14.4
R10089	D-Ribose 5-phosphate + D-Glyceraldehyde 3-phosphate + L-Glutamine <=> Pyridoxal phosphate + L-Glutamate + 3 H2O + Orthophosphate	5	-343	-335	-329	-327	-330	-333	-338	-347	-359	-370	-378	-382	-381	-376	-344	-335	-330	-328	-331	-334	-339	-349	-361	-372	-380	-383	-380	-375	-344	-336	-330	-328	-331	-335	-341	-352	-364	-375	-382	-383	-379	-374	-345	-336	-330	-329	-332
R03314	L-Glutamate 5-semialdehyde <=> (S)-1-Pyrroline-5-carboxylate + H2O	5	-8	-8	-9	-9	-9	-12	-16	-21	-25	-26	-26	-26	-26	-26	-8	-9	-9	-9	-10	-12	-17	-22	-26	-27	-27	-27	-27	-27	-8	-9	-9	-10	-10	-13	-18	-23	-26	-27	-27	-27	-27	-27	-8	-9	-10	-10	-10
R00667	L-Ornithine + 2-Oxoglutarate <=> L-Glutamate 5-semialdehyde + L-Glutamate	5	-24	-26	-29	-28	-27	-27	-27	-27	-30	-35	-36	-36	-36	-36	-24	-26	-29	-28	-27	-27	-27	-28	-31	-36	-37	-37	-37	-37	-24	-27	-29	-28	-28	-28	-28	-29	-32	-36	-37	-37	-37	-37	-25	-27	-30	-29	-28
R00239	ATP + L-Glutamate <=> ADP + L-Glutamyl 5-phosphate	2.3	-7.9	-6.6	-8.7	-7.7	-2.8	2.9	5.7	6	5.2	4.6	4.2	2.6	-0.9	-6.1	-8.3	-7.1	-9.1	-7.8	-2.7	2.9	5.3	5.4	4.5	4	3.5	1.6	-2.5	-7.9	-8.6	-7.6	-9.5	-7.8	-2.5	2.8	4.9	4.8	3.9	3.4	2.7	0.4	-4.1	-9.8	-9	-8.1	-9.9	-7.8	-2.4
R00582	O-Phospho-L-serine + H2O <=> L-Serine + Orthophosphate	0.28	-55.16	-53.61	-52.6	-52.42	-52.26	-51.49	-50.51	-50.13	-49.67	-49.49	-49.76	-51.6	-56.14	-61.69	-55.82	-54.25	-53.26	-53.08	-52.89	-52.01	-51.1	-50.7	-50.21	-50.09	-50.52	-52.96	-57.93	-63.63	-56.48	-54.89	-53.92	-53.75	-53.51	-52.53	-51.69	-51.26	-50.76	-50.71	-51.36	-54.43	-59.75	-65.58	-57.14	-55.53	-54.58	-54.41	-54.11
R04173	3-Phosphonooxypyruvate + L-Glutamate <=> O-Phospho-L-serine + 2-Oxoglutarate	0.4	-34.9	-33.9	-34.1	-36	-36.3	-34.6	-33.7	-34	-35.2	-36	-36.2	-36.2	-36.2	-36.2	-35.3	-34.2	-34.6	-36.5	-36.6	-34.8	-34.1	-34.5	-35.8	-36.5	-36.6	-36.6	-36.6	-36.6	-35.6	-34.6	-35	-36.9	-36.8	-35	-34.5	-35	-36.4	-36.9	-37	-37	-37	-37	-35.9	-34.9	-35.5	-37.4	-37
R03083	2-Dehydro-3-deoxy-D-arabino-heptonate 7-phosphate <=> 3-Dehydroquinate + Orthophosphate	6	-198	-197	-194	-193	-193	-192	-190	-190	-190	-190	-190	-192	-198	-209	-199	-197	-195	-194	-193	-192	-191	-191	-191	-191	-191	-194	-201	-212	-199	-198	-196	-194	-194	-193	-191	-191	-191	-191	-192	-195	-204	-215	-200	-198	-196	-195	-194
R01826	Phosphoenolpyruvate + D-Erythrose 4-phosphate + H2O <=> 2-Dehydro-3-deoxy-D-arabino-heptonate 7-phosphate + Orthophosphate	2.4	-103.5	-101.7	-102.4	-102.9	-101.8	-99.1	-97.4	-97.1	-97.1	-97.1	-97.3	-98.8	-103.2	-108.8	-103.8	-102.1	-102.9	-103.2	-102	-99.2	-97.7	-97.5	-97.4	-97.5	-97.8	-99.9	-104.8	-110.5	-104.2	-102.5	-103.3	-103.5	-102.1	-99.4	-98.1	-97.9	-97.8	-97.9	-98.4	-101.2	-106.4	-112.2	-104.5	-102.9	-103.7	-103.9	-102.3
R01714	5-O-(1-Carboxyvinyl)-3-phosphoshikimate <=> Chorismate + Orthophosphate	4	-95	-94	-92	-91	-90	-88	-86	-85	-85	-85	-85	-85	-87	-91	-96	-94	-93	-91	-90	-88	-86	-86	-86	-86	-86	-86	-88	-93	-97	-95	-93	-92	-91	-88	-87	-86	-86	-86	-86	-86	-89	-95	-97	-96	-94	-92	-91
R02412	ATP + Shikimate <=> ADP + Shikimate 3-phosphate	2.8	-41.1	-39.5	-41.7	-43	-42.9	-43.3	-46.5	-51.8	-57.4	-63.2	-69.4	-77.5	-88	-99.2	-41.5	-40	-42.2	-43.4	-43.3	-44.1	-47.7	-53.2	-58.9	-64.8	-71.3	-80.2	-91.1	-102.6	-41.8	-40.5	-42.7	-43.8	-43.8	-44.9	-49	-54.6	-60.5	-66.5	-73.4	-82.9	-94.2	-105.9	-42.2	-41	-43.2	-44.2	-44.2
R03460	Phosphoenolpyruvate + Shikimate 3-phosphate <=> Orthophosphate + 5-O-(1-Carboxyvinyl)-3-phosphoshikimate	2.3	-45.7	-43.5	-43.5	-44.4	-43.7	-41.3	-39.6	-39.2	-39.2	-39.2	-39.7	-42.2	-47.2	-52.9	-46	-43.8	-44	-44.8	-44	-41.5	-39.9	-39.6	-39.6	-39.7	-40.4	-43.6	-49	-54.7	-46.4	-44.2	-44.4	-45.2	-44.2	-41.6	-40.3	-40.1	-40.1	-40.2	-41.2	-45.1	-50.7	-56.6	-46.7	-44.6	-44.9	-45.6	-44.4
R03084	3-Dehydroquinate <=> 3-Dehydroshikimate + H2O	2.1	-15.1	-15.3	-16	-16.6	-16.7	-16.7	-16.7	-16.7	-16.7	-16.7	-16.7	-16.4	-14.2	-9.4	-15.3	-15.5	-16.3	-16.8	-16.9	-16.9	-16.9	-16.9	-16.9	-16.9	-16.8	-16.3	-13.4	-8.2	-15.5	-15.7	-16.5	-17	-17.1	-17.1	-17.1	-17.1	-17.1	-17.1	-17	-16.1	-12.5	-7	-15.7	-15.9	-16.7	-17.2	-17.3
R04620	7,8-Dihydroneopterin 3'-triphosphate + 3 H2O <=> 7,8-Dihydroneopterin + 3 Orthophosphate	7	-210	-200	-191	-184	-178	-174	-174	-179	-184	-190	-196	-204	-221	-243	-211	-201	-192	-185	-179	-175	-176	-181	-187	-192	-198	-208	-227	-249	-213	-202	-193	-186	-180	-176	-178	-183	-189	-195	-201	-212	-232	-256	-214	-203	-194	-187	-181
R05553	4-Amino-4-deoxychorismate <=> 4-Aminobenzoate + Pyruvate	8	-107	-108	-111	-114	-117	-123	-128	-133	-136	-137	-137	-137	-137	-137	-108	-109	-112	-115	-119	-124	-130	-135	-137	-138	-138	-138	-138	-138	-108	-109	-113	-116	-120	-125	-131	-136	-138	-138	-138	-138	-138	-138	-109	-110	-114	-117	-121
R04638	7,8-Dihydroneopterin 3'-triphosphate + H2O <=> Dihydroneopterin phosphate + Diphosphate	6	-122	-110	-100	-93	-88	-86	-91	-97	-102	-108	-113	-117	-121	-127	-123	-110	-100	-93	-88	-87	-92	-98	-103	-109	-114	-118	-123	-128	-123	-111	-100	-94	-88	-88	-93	-99	-104	-110	-115	-118	-124	-130	-124	-111	-100	-94	-88
R04639	2,5-Diamino-6-(5'-triphosphoryl-3',4'-trihydroxy-2'-oxopentyl)-amino-4-oxopyrimidine <=> 7,8-Dihydroneopterin 3'-triphosphate + H2O	9	12	-2	-16	-27	-35	-42	-48	-54	-60	-66	-72	-82	-93	-104	11	-3	-17	-28	-36	-43	-49	-55	-61	-67	-75	-85	-96	-108	11	-4	-18	-29	-37	-44	-51	-57	-62	-69	-77	-87	-99	-111	10	-4	-19	-30	-38
R05046	Formamidopyrimidine nucleoside triphosphate + H2O <=> 2,5-Diaminopyrimidine nucleoside triphosphate + Formate	7	-86	-79	-72	-68	-71	-75	-78	-79	-79	-82	-87	-93	-99	-104	-87	-79	-72	-69	-72	-76	-79	-79	-80	-84	-89	-95	-101	-106	-87	-80	-73	-70	-73	-77	-79	-80	-81	-85	-91	-97	-103	-108	-88	-80	-73	-70	-74
R03503	ATP + 6-(Hydroxymethyl)-7,8-dihydropterin <=> AMP + 6-Hydroxymethyl-7,8-dihydropterin diphosphate	6	18	14	6	-3	-10	-16	-25	-36	-47	-59	-70	-83	-97	-113	18	14	5	-4	-11	-18	-27	-38	-50	-61	-73	-86	-101	-118	17	13	4	-5	-12	-19	-29	-41	-52	-64	-76	-90	-105	-122	17	12	3	-6	-13
R03067	6-Hydroxymethyl-7,8-dihydropterin diphosphate + 4-Aminobenzoate <=> Diphosphate + Dihydropteroate	7	-106	-105	-100	-92	-86	-83	-85	-85	-85	-85	-85	-85	-85	-85	-106	-105	-99	-92	-86	-84	-85	-85	-85	-85	-85	-85	-85	-85	-107	-105	-99	-92	-85	-84	-85	-85	-85	-85	-85	-85	-85	-85	-107	-105	-99	-91	-85
R01716	Chorismate + L-Glutamine <=> 4-Amino-4-deoxychorismate + L-Glutamate	3.1	-58.1	-52.8	-47.3	-42.5	-40.9	-40.7	-40.7	-41.4	-44.7	-50.4	-56.1	-61	-62.1	-58.2	-58.4	-53	-47.4	-42.6	-41.2	-41	-41.1	-42	-45.9	-51.9	-57.6	-62	-61.8	-57.3	-58.7	-53.2	-47.4	-42.8	-41.5	-41.3	-41.5	-42.7	-47.3	-53.3	-59	-62.8	-61.3	-56.2	-59	-53.4	-47.5	-43	-41.8
R11072	2,5-Diamino-6-(5-phospho-D-ribosylamino)pyrimidin-4(3H)-one <=> Dihydroneopterin phosphate + H2O	8	-53	-52	-55	-59	-62	-62	-62	-62	-62	-60	-56	-49	-43	-37	-53	-53	-55	-60	-63	-63	-62	-62	-62	-60	-55	-48	-41	-36	-53	-53	-55	-60	-63	-63	-62	-62	-62	-59	-53	-46	-40	-34	-53	-53	-56	-61	-63
R02237	ATP + Dihydropteroate + L-Glutamate <=> ADP + Orthophosphate + Dihydrofolate	3.4	-42.3	-40.2	-42.6	-47.8	-51	-50.6	-52.3	-57	-61.1	-62.6	-63.4	-66.8	-74.9	-85.6	-42.8	-40.9	-43.4	-48.7	-51.6	-51.3	-53.6	-58.4	-62.2	-63.4	-64.4	-68.8	-77.8	-88.9	-43.4	-41.5	-44.1	-49.6	-52.2	-52.1	-54.9	-59.8	-63.2	-64.2	-65.6	-70.9	-80.7	-92.3	-43.9	-42.2	-44.9	-50.4	-52.8
R04621	Dihydroneopterin phosphate + H2O <=> 7,8-Dihydroneopterin + Orthophosphate	2.7	-51.6	-51.5	-50.8	-50.3	-50.1	-49.6	-48.9	-48.7	-48.7	-48.7	-48.8	-49.7	-52.7	-57.8	-52.3	-52.2	-51.4	-50.9	-50.7	-50.1	-49.5	-49.4	-49.3	-49.4	-49.5	-50.7	-54.3	-59.7	-53	-52.9	-52.1	-51.6	-51.4	-50.7	-50.1	-50	-50	-50	-50.3	-51.8	-56	-61.6	-53.7	-53.5	-52.7	-52.2	-52
R03504	7,8-Dihydroneopterin <=> Glycolaldehyde + 6-(Hydroxymethyl)-7,8-dihydropterin	2.9	-34	-33.9	-33.4	-32.9	-32.8	-32.8	-32.8	-32.8	-32.8	-32.8	-32.7	-32.1	-29.3	-24.2	-34.6	-34.5	-34	-33.6	-33.5	-33.5	-33.5	-33.5	-33.4	-33.4	-33.3	-32.4	-28.9	-23.5	-35.3	-35.2	-34.7	-34.2	-34.1	-34.1	-34.1	-34.1	-34.1	-34.1	-33.9	-32.6	-28.4	-22.8	-36	-35.8	-35.3	-34.9	-34.8
R03066	6-(Hydroxymethyl)-7,8-dihydropterin + 4-Aminobenzoate <=> Dihydropteroate + H2O	3	-15.1	-19.4	-22.1	-21.9	-21.3	-21.1	-21	-21	-21	-21	-21	-21	-21	-21	-15.1	-19.4	-22.1	-21.7	-21.1	-21	-20.9	-20.9	-20.9	-20.9	-20.9	-20.9	-20.9	-20.9	-15.1	-19.5	-22	-21.6	-21	-20.9	-20.8	-20.8	-20.8	-20.8	-20.8	-20.8	-20.8	-20.8	-15.1	-19.5	-21.9	-21.4	-20.9
R05048	2,5-Diaminopyrimidine nucleoside triphosphate <=> 2,5-Diamino-6-(5'-triphosphoryl-3',4'-trihydroxy-2'-oxopentyl)-amino-4-oxopyrimidine	1.3	-21.6	-21.6	-21.6	-21.4	-21.2	-21.2	-21.2	-21.1	-20.5	-17.7	-12.6	-6.9	-1.2	4.5	-21.8	-21.8	-21.8	-21.6	-21.4	-21.4	-21.4	-21.3	-20.4	-16.9	-11.5	-5.8	0	5.8	-22	-22	-21.9	-21.8	-21.6	-21.6	-21.6	-21.4	-20.1	-16.1	-10.5	-4.6	1.3	7.2	-22.2	-22.2	-22.1	-22	-21.8
R00428	GTP + H2O <=> Formamidopyrimidine nucleoside triphosphate	2.9	-1.6	-1.6	-1.4	-1.3	-1	0.3	-1	-5.9	-11.1	-10.2	-4.6	1.1	6.8	12.5	-1.8	-1.8	-1.6	-1.5	-1.1	-0.1	-2.2	-7.3	-12.3	-9.8	-4.1	1.7	7.5	13.3	-2	-1.9	-1.8	-1.7	-1.3	-0.5	-3.4	-8.8	-13.2	-9.5	-3.6	2.3	8.2	14.1	-2.2	-2.1	-2	-1.9	-1.5
R00425	GTP + 3 H2O <=> Formate + 2,5-Diamino-6-(5-phospho-D-ribosylamino)pyrimidin-4(3H)-one + Diphosphate	6	-133	-128	-122	-118	-119	-128	-144	-161	-178	-190	-200	-214	-231	-248	-134	-129	-123	-119	-121	-130	-147	-164	-181	-192	-204	-219	-236	-253	-135	-129	-124	-120	-122	-133	-150	-168	-184	-195	-207	-223	-241	-258	-136	-130	-125	-121	-124
R00617	ATP + Thiamin monophosphate <=> ADP + Thiamin diphosphate	4	-47	-48	-51	-57	-63	-66	-70	-75	-81	-86	-92	-100	-110	-122	-48	-48	-52	-58	-64	-67	-71	-76	-82	-88	-94	-102	-113	-125	-48	-48	-52	-59	-64	-68	-72	-78	-83	-89	-96	-105	-117	-129	-48	-49	-53	-59	-65
R04509	ATP + 4-Amino-2-methyl-5-(phosphooxymethyl)pyrimidine <=> ADP + 4-Amino-5-hydroxymethyl-2-methylpyrimidine diphosphate	4	10	10	5	-1	-7	-11	-15	-20	-26	-31	-37	-45	-54	-65	10	9	5	-2	-8	-12	-16	-21	-27	-33	-39	-47	-57	-68	9	9	4	-3	-9	-12	-17	-23	-28	-34	-41	-49	-60	-71	9	8	3	-4	-9
R05636	Pyruvate + D-Glyceraldehyde 3-phosphate <=> 1-Deoxy-D-xylulose 5-phosphate + CO2	3.4	-80.5	-79.8	-77.3	-72.3	-66.6	-60.7	-54.9	-49.1	-43.4	-37.8	-32.5	-28.2	-23.4	-17.9	-80.9	-80.2	-77.4	-72.3	-66.5	-60.5	-54.5	-48.7	-42.9	-37.2	-32	-27.7	-22.6	-16.9	-81.3	-80.5	-77.5	-72.2	-66.3	-60.2	-54.2	-48.3	-42.4	-36.6	-31.6	-27.2	-21.7	-15.9	-81.6	-80.8	-77.6	-72.2	-66.2
R10712	4-Amino-5-hydroxymethyl-2-methylpyrimidine diphosphate + 2-(2-Carboxy-4-methylthiazol-5-yl)ethyl phosphate <=> Thiamin monophosphate + Diphosphate + CO2	4	-182	-169	-154	-137	-119	-103	-91	-80	-68	-57	-46	-34	-24	-16	-182	-169	-154	-136	-118	-103	-91	-79	-67	-55	-44	-33	-23	-15	-183	-170	-154	-136	-117	-102	-90	-78	-66	-54	-42	-31	-21	-14	-184	-170	-154	-135	-116
R09977	2-[(2R,5Z)-2-Carboxy-4-methylthiazol-5(2H)-ylidene]ethyl phosphate <=> 2-(2-Carboxy-4-methylthiazol-5-ylEthyl phosphate	140000	0	0	0	0	0	0	0	0	0	0	0	0	0	0	0	0	0	0	0	0	0	0	0	0	0	0	0	0	0	0	0	0	0	0	0	0	0	0	0	0	0	0	0	0	0	0	0
R03472	Aminoimidazole ribotide + S-Adenosyl-L-methionine <=> 4-Amino-2-methyl-5-(phosphooxymethyl)pyrimidine + 5'-Deoxyadenosine + L-Methionine + Formate + CO	100000	0	0	0	0	0	0	0	0	0	0	0	0	0	0	0	0	0	0	0	0	0	0	0	0	0	0	0	0	0	0	0	0	0	0	0	0	0	0	0	0	0	0	0	0	0	0	0
R12026	NAD+ + Glycine + Hydrogen sulfide <=> Nicotinamide + ADP-5-ethyl-4-methylthiazole-2-carboxylate + 3 H2O	100000	0	0	0	0	0	0	0	0	0	0	0	0	0	0	0	0	0	0	0	0	0	0	0	0	0	0	0	0	0	0	0	0	0	0	0	0	0	0	0	0	0	0	0	0	0	0	0
R01302	Chorismate <=> 4-Hydroxybenzoate + Pyruvate	7	-155	-156	-156	-154	-153	-153	-153	-153	-154	-158	-164	-169	-173	-174	-156	-156	-157	-155	-154	-153	-153	-154	-155	-160	-165	-171	-174	-175	-157	-157	-157	-155	-154	-154	-154	-154	-157	-161	-167	-172	-175	-176	-157	-158	-158	-156	-155
R11102	5-Phospho-alpha-D-ribose 1-diphosphate + 4-Hydroxybenzoate <=> 4-(beta-D-Ribofuranosyl)phenol 5'-phosphate + CO2 + Diphosphate	4	-159	-157	-156	-154	-149	-144	-144	-143	-141	-136	-131	-128	-127	-127	-160	-158	-157	-155	-149	-145	-145	-144	-141	-136	-131	-128	-128	-127	-161	-159	-158	-155	-149	-145	-145	-144	-141	-136	-131	-129	-128	-126	-161	-160	-158	-156	-150
R10339	6-Hydroxymethyl-7,8-dihydropterin diphosphate + 4-(beta-D-Ribofuranosyl)aniline 5'-phosphate <=> N-[(7,8-Dihydropterin-6-yl)methyl]-4-(beta-D-ribofuranosyl)aniline 5'-phosphate + Diphosphate	7	-107	-101	-95	-90	-85	-83	-85	-85	-85	-85	-85	-85	-84	-84	-107	-101	-95	-90	-85	-84	-85	-85	-85	-85	-85	-84	-84	-84	-108	-101	-95	-90	-85	-84	-85	-85	-85	-85	-85	-84	-84	-84	-108	-102	-95	-90	-85
R01771	ATP + L-Homoserine <=> ADP + O-Phospho-L-homoserine	4	-60	-58	-60	-60	-60	-58	-60	-65	-71	-78	-84	-91	-100	-111	-61	-58	-60	-61	-60	-59	-61	-66	-73	-79	-86	-93	-103	-114	-61	-59	-61	-61	-60	-59	-62	-68	-75	-81	-88	-96	-106	-118	-61	-59	-61	-61	-60
R01466	O-Phospho-L-homoserine + H2O <=> L-Threonine + Orthophosphate	2.8	-70.5	-70.2	-69.4	-69.2	-69.2	-69.3	-69.3	-69.2	-68.9	-68.8	-69.1	-70.9	-75.4	-81	-71.2	-70.9	-70.1	-69.9	-69.9	-69.9	-70	-69.8	-69.5	-69.4	-69.8	-72.2	-77.2	-82.9	-71.9	-71.6	-70.8	-70.6	-70.6	-70.6	-70.6	-70.4	-70	-70	-70.6	-73.7	-79	-84.8	-72.6	-72.2	-71.4	-71.3	-71.2
R00986	Chorismate + L-Glutamine <=> Anthranilate + Pyruvate + L-Glutamate	8	-150	-147	-147	-146	-147	-152	-158	-163	-170	-176	-182	-187	-188	-184	-151	-148	-147	-146	-148	-153	-159	-165	-172	-178	-184	-188	-188	-183	-152	-149	-148	-147	-150	-155	-161	-167	-173	-180	-186	-189	-188	-183	-153	-150	-149	-148	-151
R00985	Chorismate + Ammonia <=> Anthranilate + Pyruvate + H2O	8	-92	-93	-98	-101	-104	-109	-115	-120	-124	-125	-125	-125	-123	-119	-92	-94	-99	-102	-105	-110	-116	-121	-125	-126	-126	-125	-123	-118	-93	-95	-99	-102	-106	-111	-117	-122	-125	-126	-126	-125	-122	-117	-93	-95	-100	-103	-106
R01073	Anthranilate + 5-Phospho-alpha-D-ribose 1-diphosphate <=> N-(5-Phospho-D-ribosyl)anthranilate + Diphosphate	4	-70	-73	-73	-74	-75	-77	-83	-88	-90	-90	-92	-100	-110	-121	-71	-73	-74	-75	-76	-78	-84	-88	-90	-91	-94	-102	-113	-124	-71	-74	-74	-75	-76	-79	-85	-89	-90	-91	-95	-105	-116	-126	-71	-74	-74	-76	-76
R03508	1-(2-Carboxyphenylamino)-1-deoxy-D-ribulose 5-phosphate <=> Indoleglycerol phosphate + CO2 + H2O	6	-134	-134	-134	-132	-128	-122	-115	-109	-104	-98	-91	-83	-75	-69	-134	-134	-134	-133	-128	-121	-115	-109	-103	-97	-90	-81	-74	-68	-135	-135	-135	-133	-128	-121	-115	-109	-103	-97	-89	-80	-73	-67	-136	-136	-135	-133	-128
R02722	L-Serine + Indoleglycerol phosphate <=> L-Tryptophan + D-Glyceraldehyde 3-phosphate + H2O	3.1	-56.4	-55.7	-54.4	-54	-54	-54.2	-54.4	-54.1	-53	-52.1	-52	-52.5	-53.2	-53.3	-56.7	-56.1	-54.7	-54.4	-54.4	-54.6	-54.7	-54.4	-53.2	-52.5	-52.5	-53.1	-53.6	-53.7	-57.1	-56.4	-55.1	-54.7	-54.8	-55	-55.1	-54.6	-53.4	-52.8	-52.9	-53.6	-54	-54.1	-57.5	-56.7	-55.4	-55.1	-55.2
R03509	N-(5-Phospho-D-ribosyl)anthranilate <=> 1-(2-Carboxyphenylamino)-1-deoxy-D-ribulose 5-phosphate	1.3	-24.3	-23.4	-23.2	-22.9	-22.4	-21.6	-21.2	-21.2	-21.2	-21.1	-20.2	-16.7	-11.4	-5.7	-24.5	-23.6	-23.4	-23.1	-22.5	-21.7	-21.4	-21.4	-21.4	-21.2	-19.9	-15.7	-10.2	-4.4	-24.7	-23.8	-23.6	-23.2	-22.6	-21.8	-21.6	-21.6	-21.5	-21.3	-19.4	-14.7	-8.9	-3	-24.8	-24	-23.8	-23.4	-22.7
R00734	3-(4-Hydroxyphenyl)pyruvate + L-Glutamate <=> L-Tyrosine + 2-Oxoglutarate	2.1	-18.6	-18.6	-19.7	-22	-23.1	-23.2	-23.2	-23.1	-22.3	-22	-22	-22	-22	-22	-19	-19	-20.2	-22.5	-23.5	-23.7	-23.7	-23.4	-22.5	-22.3	-22.3	-22.3	-22.3	-22.3	-19.3	-19.4	-20.7	-23	-24	-24.1	-24.1	-23.7	-22.8	-22.7	-22.7	-22.7	-22.7	-22.7	-19.7	-19.8	-21.2	-23.6	-24.4
R01715	Chorismate <=> Prephenate	5	-58	-58	-59	-60	-60	-60	-60	-60	-60	-60	-60	-60	-58	-54	-58	-58	-59	-60	-60	-60	-60	-60	-60	-60	-60	-60	-57	-52	-58	-58	-60	-60	-60	-60	-60	-60	-60	-60	-60	-60	-56	-51	-58	-59	-60	-61	-61
R01731	L-Aspartate + Prephenate <=> Oxaloacetate + L-Arogenate	2	-1.7	-1.8	-3.6	-6.3	-9.3	-10.3	-10.4	-10.4	-10.5	-10.6	-10.6	-10.6	-10.6	-10.6	-2.1	-2.3	-4.1	-7	-9.8	-10.7	-10.8	-10.8	-10.9	-11	-11	-11	-11	-11	-2.5	-2.7	-4.7	-7.6	-10.3	-11.1	-11.2	-11.2	-11.3	-11.4	-11.4	-11.4	-11.4	-11.4	-2.9	-3.1	-5.2	-8.2	-10.8
R00575	2 ATP + L-Glutamine + HCO3- + H2O <=> 2 ADP + Orthophosphate + L-Glutamate + Carbamoyl phosphate	2.6	-71.2	-63.5	-66.1	-69.1	-71.7	-74.2	-82.1	-97.3	-114.4	-130.2	-143.6	-159.6	-179.7	-202	-72.3	-64.8	-67.5	-70.5	-73.2	-76.2	-85.3	-101.3	-118.7	-134.2	-147.9	-164.9	-186	-208.8	-73.4	-66.1	-69	-71.9	-74.7	-78.2	-88.7	-105.3	-122.9	-138.1	-152.3	-170.3	-192.3	-215.6	-74.5	-67.5	-70.5	-73.2	-76.3
R01867	(S)-Dihydroorotate + Fumarate <=> Orotate + Succinate	2.4	-48.9	-59.7	-69.7	-74.4	-74.6	-74.4	-74.4	-74.4	-74.4	-74.4	-74.6	-76.3	-80.7	-86.3	-49.5	-60.4	-70.4	-74.8	-74.9	-74.7	-74.7	-74.7	-74.7	-74.7	-75.1	-77.5	-82.4	-88.1	-50	-61.1	-71.1	-75.1	-75.2	-75	-75	-75	-75	-75.1	-75.7	-78.7	-84	-89.9	-50.5	-61.8	-71.8	-75.5	-75.5
R01870	Orotate + 5-Phospho-alpha-D-ribose 1-diphosphate <=> Orotidine 5'-phosphate + Diphosphate	1.3	1.9	1.9	-0.5	-3.9	-4.1	-4.9	-13.9	-23.9	-31.8	-39.6	-49.7	-59.3	-66.2	-71.6	1.5	1.6	-0.9	-4.3	-4.2	-5.9	-15.5	-25.5	-33.3	-41.6	-51.9	-61	-67.6	-72.4	1.1	1.2	-1.4	-4.7	-4.3	-7	-17.1	-27.1	-34.9	-43.5	-53.9	-62.6	-68.8	-72.8	0.8	0.9	-1.9	-5	-4.5
R00965	Orotidine 5'-phosphate <=> UMP + CO2	9	-94	-93	-89	-84	-78	-73	-66	-60	-53	-46	-37	-29	-23	-17	-95	-94	-90	-84	-79	-73	-66	-59	-53	-45	-36	-28	-22	-17	-95	-94	-90	-85	-79	-73	-65	-59	-53	-44	-35	-28	-22	-16	-96	-95	-91	-85	-79
R01397	Carbamoyl phosphate + L-Aspartate <=> Orthophosphate + N-Carbamoyl-L-aspartate	2.9	-35.2	-40.9	-42.5	-42	-42.9	-43.9	-45	-45.2	-43.7	-39.4	-34.2	-30.4	-29.2	-29.1	-35.7	-41.4	-42.8	-42.3	-43.4	-44.4	-45.4	-45.5	-43.5	-38.8	-33.6	-30.3	-29.4	-29.3	-36.2	-41.9	-43.1	-42.7	-43.8	-44.9	-45.8	-45.6	-43.2	-38.2	-33.1	-30.3	-29.7	-29.6	-36.7	-42.4	-43.4	-43.2	-44.3
R01993	N-Carbamoyl-L-aspartate <=> (S)-Dihydroorotate + H2O	1.7	-60.8	-49.4	-38.1	-28	-19.7	-12.9	-7	-1.3	4.4	10.1	15.9	21.6	27.3	33	-60.9	-49.3	-37.7	-27.6	-19.2	-12.4	-6.4	-0.6	5.2	11	16.8	22.6	28.4	34.2	-60.9	-49.1	-37.4	-27.2	-18.7	-11.9	-5.9	0.1	5.9	11.8	17.7	23.6	29.5	35.4	-60.9	-48.9	-37	-26.7	-18.2
R00156	ATP + UDP <=> ADP + UTP	1.3	-24.7	-22.6	-24.5	-25.2	-24.3	-22.5	-22.6	-24.1	-27.4	-30.5	-31.7	-33.4	-36.9	-42.2	-25.1	-23.1	-25	-25.5	-24.6	-23	-23.5	-24.9	-28.3	-31.3	-32.5	-34.5	-38.5	-44	-25.4	-23.6	-25.6	-25.9	-24.9	-23.6	-24.3	-25.8	-29.3	-32.1	-33.3	-35.6	-40.1	-45.8	-25.8	-24.1	-26.1	-26.3	-25.3
R00158	ATP + UMP <=> ADP + UDP	3.2	-40.7	-33.9	-32.4	-32	-30.7	-27.2	-24	-23.2	-23.5	-25.6	-29.8	-33.4	-37.3	-42.5	-40.9	-34.2	-32.8	-32.3	-30.8	-27.2	-24.3	-23.8	-24.2	-26.7	-30.8	-34.3	-38.6	-44.1	-41.2	-34.5	-33.2	-32.6	-31	-27.2	-24.8	-24.4	-24.9	-27.7	-31.8	-35.2	-39.9	-45.6	-41.4	-34.8	-33.6	-32.9	-31.1
R04441	(R)-2,3-Dihydroxy-3-methylbutanoate <=> 3-Methyl-2-oxobutanoic acid + H2O	1.4	-45.9	-46	-46.7	-47.9	-48.3	-48.3	-48.3	-48.3	-48.3	-48.3	-48.3	-47.8	-45.1	-40.1	-46.1	-46.2	-47	-48.2	-48.5	-48.5	-48.5	-48.5	-48.5	-48.5	-48.4	-47.6	-44.3	-38.9	-46.3	-46.4	-47.3	-48.4	-48.7	-48.7	-48.7	-48.7	-48.7	-48.7	-48.5	-47.3	-43.3	-37.7	-46.5	-46.6	-47.5	-48.6	-48.9
R00226	2 Pyruvate <=> (S)-2-Acetolactate + CO2	4	-81	-80	-76	-70	-64	-58	-53	-47	-41	-36	-30	-26	-25	-25	-81	-80	-76	-70	-64	-58	-52	-47	-41	-35	-30	-26	-26	-25	-82	-80	-76	-70	-64	-58	-52	-46	-40	-34	-29	-26	-26	-26	-82	-81	-76	-70	-64
R01214_1	3-Methyl-2-oxobutanoic acid + L-Glutamate <=> L-Valine + 2-Oxoglutarate	3.5	-21.2	-20.4	-20.7	-23.2	-24.4	-24.6	-24.6	-24.5	-23.8	-22.8	-22.6	-22.6	-22.6	-22.6	-21.6	-20.8	-21.2	-23.8	-24.8	-25	-25	-24.8	-24	-23.2	-23	-23	-23	-23	-22	-21.2	-21.8	-24.3	-25.3	-25.4	-25.4	-25.2	-24.2	-23.5	-23.4	-23.4	-23.4	-23.4	-22.3	-21.6	-22.3	-24.8	-25.7
R05071	(S)-2-Acetolactate <=> 3-Hydroxy-3-methyl-2-oxobutanoic acid	0	-8.92899	-9.16278	-10.2309	-11.1994	-11.387	-11.4076	-11.4096	-11.4095	-11.4066	-11.3773	-11.1041	-9.42818	-6.15999	-4.60709	-9.12424	-9.38536	-10.5005	-11.4143	-11.5811	-11.5992	-11.601	-11.6007	-11.5958	-11.548	-11.1187	-8.93499	-5.79661	-4.69307	-9.31987	-9.61004	-10.7668	-11.6262	-11.7748	-11.7908	-11.7923	-11.7917	-11.7839	-11.707	-11.0564	-8.39356	-5.57479	-4.82059	-9.51589	-9.83677	-11.0294	-11.8354	-11.9682
R10935	2 D-Glyceraldehyde 3-phosphate <=> (5-Formylfuran-3-yl)methyl phosphate + Orthophosphate + 2 H2O	100000	0	0	0	0	0	0	0	0	0	0	0	0	0	0	0	0	0	0	0	0	0	0	0	0	0	0	0	0	0	0	0	0	0	0	0	0	0	0	0	0	0	0	0	0	0	0	0
R11038	(5-Formylfuran-3-yl)methyl phosphate + L-Alanine <=> [5-(Aminomethyl)furan-3-yl]methyl phosphate + Pyruvate	2	-25.6	-24.6	-23.7	-23.5	-23.4	-23	-23	-26.3	-30.5	-32.5	-32.8	-32.8	-32.8	-32.8	-26	-24.9	-24.1	-23.9	-23.7	-23.2	-23.6	-27.3	-31.4	-32.9	-33.2	-33.2	-33.2	-33.2	-26.3	-25.2	-24.4	-24.2	-24.1	-23.5	-24.3	-28.3	-32.2	-33.4	-33.6	-33.6	-33.6	-33.6	-26.7	-25.5	-24.8	-24.6	-24.4
R11039	[5-(Aminomethyl)furan-3-yl]methyl phosphate + ATP <=> [5-(Aminomethyl)furan-3-yl]methyl diphosphate + ADP	1.3	-33	-27.2	-25.1	-24.3	-23.2	-20.7	-18.2	-18	-18.1	-18.2	-18.5	-20.1	-23.6	-28.8	-33.2	-27.5	-25.5	-24.6	-23.4	-20.8	-18.6	-18.6	-18.7	-18.7	-19.2	-21.1	-25.1	-30.6	-33.5	-27.7	-25.8	-24.9	-23.6	-20.9	-19.1	-19.2	-19.2	-19.3	-20	-22.2	-26.7	-32.4	-33.8	-28	-26.1	-25.1	-23.8
R00736	L-Tyrosine <=> Tyramine + CO2	5	-139	-137	-133	-128	-122	-116	-111	-105	-97	-86	-79	-73	-67	-61	-139	-138	-134	-128	-122	-116	-111	-104	-96	-85	-78	-72	-66	-60	-140	-138	-134	-128	-122	-116	-110	-104	-95	-84	-77	-71	-66	-60	-141	-139	-134	-129	-123
R10902	ATP + Tyramine + L-Glutamate <=> ADP + Orthophosphate + gamma-Glutamyltyramine	2.4	-94.6	-84.8	-78.5	-71.8	-63.9	-57.5	-56.9	-61.4	-67.2	-73.5	-76.3	-80	-88.1	-98.8	-95.2	-85.2	-78.9	-71.8	-63.8	-57.7	-58	-62.8	-68.9	-74.9	-77.4	-81.9	-90.9	-102.1	-95.7	-85.7	-79.2	-71.8	-63.8	-58.1	-59.1	-64.2	-70.6	-76.1	-78.7	-84.1	-93.9	-105.4	-96.2	-86.2	-79.5	-71.8	-63.7
R11040	[5-(Aminomethyl)furan-3-yl]methyl diphosphate + gamma-Glutamyltyramine <=> (4-{4-[2-(gamma-L-Glutamylamino)ethyl]phenoxymethyl}furan-2-yl)methanamine + Diphosphate	5	-79	-80	-81	-81	-81	-84	-92	-96	-100	-101	-101	-101	-101	-101	-79	-80	-81	-81	-81	-86	-93	-97	-100	-101	-101	-101	-101	-101	-80	-81	-82	-82	-82	-87	-93	-97	-100	-101	-101	-101	-101	-101	-80	-82	-82	-82	-83
R01195	2 Reduced ferredoxin + NADP+ + H+ <=> 2 Oxidized ferredoxin + NADPH	6	-16	-28	-39	-49	-56	-55	-50	-45	-39	-34	-31	-31	-31	-31	-16	-29	-40	-50	-57	-56	-50	-45	-39	-34	-32	-32	-32	-32	-17	-30	-41	-51	-58	-56	-50	-45	-39	-34	-33	-32	-32	-32	-18	-31	-43	-53	-59
R00315	ADP + Acetyl phosphate <=> ATP + Acetate	0.5	-24.2	-25.6	-23.8	-24.3	-28.4	-33.8	-36.4	-36.9	-37	-37	-36.6	-35	-31.5	-26.3	-24.6	-25.9	-24.2	-24.9	-29.3	-34.5	-36.8	-37.2	-37.2	-37.2	-36.7	-34.8	-30.8	-25.3	-24.9	-26.2	-24.5	-25.6	-30.2	-35.1	-37.1	-37.4	-37.5	-37.4	-36.7	-34.5	-30	-24.3	-25.3	-26.4	-24.9	-26.3	-31.1
R00230	Acetyl-CoA + Orthophosphate <=> CoA + Acetyl phosphate	0.6	-11	-12.5	-12.9	-12.5	-12	-12.7	-13.9	-14.2	-14.2	-14.2	-13.9	-12.1	-7.5	-2	-11.4	-12.9	-13.2	-12.9	-12.3	-13.3	-14.5	-14.7	-14.7	-14.7	-14.2	-11.8	-6.8	-1.1	-11.8	-13.3	-13.6	-13.2	-12.7	-13.9	-15	-15.1	-15.1	-15.1	-14.4	-11.3	-6	-0.2	-12.2	-13.7	-14	-13.6	-13.2
R00333	Nucleoside triphosphate + AMP <=> NDP + ADP	NA	NA	NA	NA	NA	NA	NA	NA	NA	NA	NA	NA	NA	NA	NA	NA	NA	NA	NA	NA	NA	NA	NA	NA	NA	NA	NA	NA	NA	NA	NA	NA	NA	NA	NA	NA	NA	NA	NA	NA	NA	NA	NA	NA	NA	NA	NA	NA
R01626	Malonyl-CoA + Acyl-carrier protein <=> CoA + Malonyl-[acyl-carrier protein]	NA	NA	NA	NA	NA	NA	NA	NA	NA	NA	NA	NA	NA	NA	NA	NA	NA	NA	NA	NA	NA	NA	NA	NA	NA	NA	NA	NA	NA	NA	NA	NA	NA	NA	NA	NA	NA	NA	NA	NA	NA	NA	NA	NA	NA	NA	NA	NA
R09543	S-Adenosyl-L-methionine + Malonyl-[acyl-carrier protein] <=> S-Adenosyl-L-homocysteine + Malonyl-[acp] methyl ester	NA	NA	NA	NA	NA	NA	NA	NA	NA	NA	NA	NA	NA	NA	NA	NA	NA	NA	NA	NA	NA	NA	NA	NA	NA	NA	NA	NA	NA	NA	NA	NA	NA	NA	NA	NA	NA	NA	NA	NA	NA	NA	NA	NA	NA	NA	NA	NA
R10115	Malonyl-[acp] methyl ester + Malonyl-[acyl-carrier protein] <=> 3-Ketoglutaryl-[acp] methyl ester + CO2 + Acyl-carrier protein	NA	NA	NA	NA	NA	NA	NA	NA	NA	NA	NA	NA	NA	NA	NA	NA	NA	NA	NA	NA	NA	NA	NA	NA	NA	NA	NA	NA	NA	NA	NA	NA	NA	NA	NA	NA	NA	NA	NA	NA	NA	NA	NA	NA	NA	NA	NA	NA
R10116	3-Ketoglutaryl-[acp] methyl ester + H2 <=> 3-Hydroxyglutaryl-[acp] methyl ester	NA	NA	NA	NA	NA	NA	NA	NA	NA	NA	NA	NA	NA	NA	NA	NA	NA	NA	NA	NA	NA	NA	NA	NA	NA	NA	NA	NA	NA	NA	NA	NA	NA	NA	NA	NA	NA	NA	NA	NA	NA	NA	NA	NA	NA	NA	NA	NA
R10117	3-Hydroxyglutaryl-[acp] methyl ester <=> Enoylglutaryl-[acp] methyl ester + H2O	NA	NA	NA	NA	NA	NA	NA	NA	NA	NA	NA	NA	NA	NA	NA	NA	NA	NA	NA	NA	NA	NA	NA	NA	NA	NA	NA	NA	NA	NA	NA	NA	NA	NA	NA	NA	NA	NA	NA	NA	NA	NA	NA	NA	NA	NA	NA	NA
R10118	Enoylglutaryl-[acp] methyl ester + H2 <=> Glutaryl-[acp] methyl ester	NA	NA	NA	NA	NA	NA	NA	NA	NA	NA	NA	NA	NA	NA	NA	NA	NA	NA	NA	NA	NA	NA	NA	NA	NA	NA	NA	NA	NA	NA	NA	NA	NA	NA	NA	NA	NA	NA	NA	NA	NA	NA	NA	NA	NA	NA	NA	NA
R10119	Glutaryl-[acp] methyl ester + Malonyl-[acyl-carrier protein] <=> 3-Ketopimeloyl-[acp] methyl ester + CO2 + Acyl-carrier protein	NA	NA	NA	NA	NA	NA	NA	NA	NA	NA	NA	NA	NA	NA	NA	NA	NA	NA	NA	NA	NA	NA	NA	NA	NA	NA	NA	NA	NA	NA	NA	NA	NA	NA	NA	NA	NA	NA	NA	NA	NA	NA	NA	NA	NA	NA	NA	NA
R10120	3-Ketopimeloyl-[acp] methyl ester + H2 <=> 3-Hydroxypimeloyl-[acp] methyl ester	NA	NA	NA	NA	NA	NA	NA	NA	NA	NA	NA	NA	NA	NA	NA	NA	NA	NA	NA	NA	NA	NA	NA	NA	NA	NA	NA	NA	NA	NA	NA	NA	NA	NA	NA	NA	NA	NA	NA	NA	NA	NA	NA	NA	NA	NA	NA	NA
R10121	3-Hydroxypimeloyl-[acp] methyl ester <=> Enoylpimeloyl-[acp] methyl ester + H2O	NA	NA	NA	NA	NA	NA	NA	NA	NA	NA	NA	NA	NA	NA	NA	NA	NA	NA	NA	NA	NA	NA	NA	NA	NA	NA	NA	NA	NA	NA	NA	NA	NA	NA	NA	NA	NA	NA	NA	NA	NA	NA	NA	NA	NA	NA	NA	NA
R10122	Enoylpimeloyl-[acp] methyl ester + H2 <=> Pimeloyl-[acyl-carrier protein] methyl ester	NA	NA	NA	NA	NA	NA	NA	NA	NA	NA	NA	NA	NA	NA	NA	NA	NA	NA	NA	NA	NA	NA	NA	NA	NA	NA	NA	NA	NA	NA	NA	NA	NA	NA	NA	NA	NA	NA	NA	NA	NA	NA	NA	NA	NA	NA	NA	NA
R09725	Pimeloyl-[acyl-carrier protein] methyl ester + H2O <=> Pimeloyl-[acyl-carrier protein] + Methanol	NA	NA	NA	NA	NA	NA	NA	NA	NA	NA	NA	NA	NA	NA	NA	NA	NA	NA	NA	NA	NA	NA	NA	NA	NA	NA	NA	NA	NA	NA	NA	NA	NA	NA	NA	NA	NA	NA	NA	NA	NA	NA	NA	NA	NA	NA	NA	NA
R10124	Pimeloyl-[acyl-carrier protein] + L-Alanine <=> 8-Amino-7-oxononanoate + Acyl-carrier protein + CO2	NA	NA	NA	NA	NA	NA	NA	NA	NA	NA	NA	NA	NA	NA	NA	NA	NA	NA	NA	NA	NA	NA	NA	NA	NA	NA	NA	NA	NA	NA	NA	NA	NA	NA	NA	NA	NA	NA	NA	NA	NA	NA	NA	NA	NA	NA	NA	NA
R01078	Dethiobiotin + Sulfur donor + 2 S-Adenosyl-L-methionine + 2 e- + 2 H+ <=> Biotin + 2 L-Methionine + 2 5'-Deoxyadenosine	NA	NA	NA	NA	NA	NA	NA	NA	NA	NA	NA	NA	NA	NA	NA	NA	NA	NA	NA	NA	NA	NA	NA	NA	NA	NA	NA	NA	NA	NA	NA	NA	NA	NA	NA	NA	NA	NA	NA	NA	NA	NA	NA	NA	NA	NA	NA	NA
R10397	7-Oxoheptanoic acid <=> 7-Mercaptoheptanoic acid	NA	NA	NA	NA	NA	NA	NA	NA	NA	NA	NA	NA	NA	NA	NA	NA	NA	NA	NA	NA	NA	NA	NA	NA	NA	NA	NA	NA	NA	NA	NA	NA	NA	NA	NA	NA	NA	NA	NA	NA	NA	NA	NA	NA	NA	NA	NA	NA
R05807	Sirohydrochlorin + Cobalt ion <=> Cobalt-sirohydrochlorin + 2 H+	NA	NA	NA	NA	NA	NA	NA	NA	NA	NA	NA	NA	NA	NA	NA	NA	NA	NA	NA	NA	NA	NA	NA	NA	NA	NA	NA	NA	NA	NA	NA	NA	NA	NA	NA	NA	NA	NA	NA	NA	NA	NA	NA	NA	NA	NA	NA	NA
R11580	S-Adenosyl-L-methionine + Cobalt-factor III + Reduced acceptor <=> S-Adenosyl-L-homocysteine + Cobalt-precorrin 4 + Acceptor	NA	NA	NA	NA	NA	NA	NA	NA	NA	NA	NA	NA	NA	NA	NA	NA	NA	NA	NA	NA	NA	NA	NA	NA	NA	NA	NA	NA	NA	NA	NA	NA	NA	NA	NA	NA	NA	NA	NA	NA	NA	NA	NA	NA	NA	NA	NA	NA
R08716	Cobalt-factor III <=> Cobalt-precorrin 3	NA	NA	NA	NA	NA	NA	NA	NA	NA	NA	NA	NA	NA	NA	NA	NA	NA	NA	NA	NA	NA	NA	NA	NA	NA	NA	NA	NA	NA	NA	NA	NA	NA	NA	NA	NA	NA	NA	NA	NA	NA	NA	NA	NA	NA	NA	NA	NA
R05218	2 Cob(II)yrinate a,c diamide + Reduced FMN <=> 2 Cob(I)yrinate a,c diamide + FMN + 2 H+	NA	NA	NA	NA	NA	NA	NA	NA	NA	NA	NA	NA	NA	NA	NA	NA	NA	NA	NA	NA	NA	NA	NA	NA	NA	NA	NA	NA	NA	NA	NA	NA	NA	NA	NA	NA	NA	NA	NA	NA	NA	NA	NA	NA	NA	NA	NA	NA
R05220	Cob(I)yrinate a,c diamide + ATP <=> Adenosyl cobyrinate a,c diamide + Triphosphate	NA	NA	NA	NA	NA	NA	NA	NA	NA	NA	NA	NA	NA	NA	NA	NA	NA	NA	NA	NA	NA	NA	NA	NA	NA	NA	NA	NA	NA	NA	NA	NA	NA	NA	NA	NA	NA	NA	NA	NA	NA	NA	NA	NA	NA	NA	NA	NA
R09153	Sulfoacetaldehyde <=> Coenzyme M	NA	NA	NA	NA	NA	NA	NA	NA	NA	NA	NA	NA	NA	NA	NA	NA	NA	NA	NA	NA	NA	NA	NA	NA	NA	NA	NA	NA	NA	NA	NA	NA	NA	NA	NA	NA	NA	NA	NA	NA	NA	NA	NA	NA	NA	NA	NA	NA
R12161	5-Amino-6-(1-D-ribitylamino)uracil + L-Tyrosine + S-Adenosyl-L-methionine <=> 5-Amino-5-(4-hydroxybenzyl)-6-(D-ribitylimino)-5,6-dihydrouracil + Iminoglycine + L-Methionine + 5'-Deoxyadenosine	NA	NA	NA	NA	NA	NA	NA	NA	NA	NA	NA	NA	NA	NA	NA	NA	NA	NA	NA	NA	NA	NA	NA	NA	NA	NA	NA	NA	NA	NA	NA	NA	NA	NA	NA	NA	NA	NA	NA	NA	NA	NA	NA	NA	NA	NA	NA	NA
R12162	5-Amino-5-(4-hydroxybenzyl)-6-(D-ribitylimino)-5,6-dihydrouracil + S-Adenosyl-L-methionine <=> 7,8-Didemethyl-8-hydroxy-5-deazariboflavin + Ammonia + L-Methionine + 5'-Deoxyadenosine	NA	NA	NA	NA	NA	NA	NA	NA	NA	NA	NA	NA	NA	NA	NA	NA	NA	NA	NA	NA	NA	NA	NA	NA	NA	NA	NA	NA	NA	NA	NA	NA	NA	NA	NA	NA	NA	NA	NA	NA	NA	NA	NA	NA	NA	NA	NA	NA
R11626	Sirohydrochlorin + Nickel(2+) <=> Nickel-sirohydrochlorin + 2 H+	NA	NA	NA	NA	NA	NA	NA	NA	NA	NA	NA	NA	NA	NA	NA	NA	NA	NA	NA	NA	NA	NA	NA	NA	NA	NA	NA	NA	NA	NA	NA	NA	NA	NA	NA	NA	NA	NA	NA	NA	NA	NA	NA	NA	NA	NA	NA	NA
R11627	Nickel-sirohydrochlorin + 2 ATP + 2 L-Glutamine + 2 H2O <=> Nickel-sirohydrochlorin a,c-diamide + 2 ADP + 2 L-Glutamate + 2 Orthophosphate	NA	NA	NA	NA	NA	NA	NA	NA	NA	NA	NA	NA	NA	NA	NA	NA	NA	NA	NA	NA	NA	NA	NA	NA	NA	NA	NA	NA	NA	NA	NA	NA	NA	NA	NA	NA	NA	NA	NA	NA	NA	NA	NA	NA	NA	NA	NA	NA
R11628	ATP + Nickel-sirohydrochlorin a,c-diamide + 3 Reduced acceptor + H2O <=> ADP + Orthophosphate + 15,17(3)-Seco-F430-17(3)-acid + 3 Acceptor	NA	NA	NA	NA	NA	NA	NA	NA	NA	NA	NA	NA	NA	NA	NA	NA	NA	NA	NA	NA	NA	NA	NA	NA	NA	NA	NA	NA	NA	NA	NA	NA	NA	NA	NA	NA	NA	NA	NA	NA	NA	NA	NA	NA	NA	NA	NA	NA
R11629	15,17(3)-Seco-F430-17(3)-acid + ATP <=> Coenzyme F430 + ADP + Orthophosphate	NA	NA	NA	NA	NA	NA	NA	NA	NA	NA	NA	NA	NA	NA	NA	NA	NA	NA	NA	NA	NA	NA	NA	NA	NA	NA	NA	NA	NA	NA	NA	NA	NA	NA	NA	NA	NA	NA	NA	NA	NA	NA	NA	NA	NA	NA	NA	NA
R05578	tRNA(Glu) + L-Glutamate + ATP <=> L-Glutamyl-tRNA(Glu) + Diphosphate + AMP	NA	NA	NA	NA	NA	NA	NA	NA	NA	NA	NA	NA	NA	NA	NA	NA	NA	NA	NA	NA	NA	NA	NA	NA	NA	NA	NA	NA	NA	NA	NA	NA	NA	NA	NA	NA	NA	NA	NA	NA	NA	NA	NA	NA	NA	NA	NA	NA
R04863	L-2-Aminoadipate adenylate + Holo-Lys2 <=> alpha-Aminoadipoyl-S-acyl enzyme + AMP	NA	NA	NA	NA	NA	NA	NA	NA	NA	NA	NA	NA	NA	NA	NA	NA	NA	NA	NA	NA	NA	NA	NA	NA	NA	NA	NA	NA	NA	NA	NA	NA	NA	NA	NA	NA	NA	NA	NA	NA	NA	NA	NA	NA	NA	NA	NA	NA
R04390	alpha-Aminoadipoyl-S-acyl enzyme + H2 <=> L-2-Aminoadipate 6-semialdehyde + Holo-Lys2	NA	NA	NA	NA	NA	NA	NA	NA	NA	NA	NA	NA	NA	NA	NA	NA	NA	NA	NA	NA	NA	NA	NA	NA	NA	NA	NA	NA	NA	NA	NA	NA	NA	NA	NA	NA	NA	NA	NA	NA	NA	NA	NA	NA	NA	NA	NA	NA
R09775	L-2-Aminoadipate + alpha-Aminoadipate carrier protein LysW + ATP <=> LysW-gamma-L-alpha-aminoadipate + ADP + Orthophosphate	NA	NA	NA	NA	NA	NA	NA	NA	NA	NA	NA	NA	NA	NA	NA	NA	NA	NA	NA	NA	NA	NA	NA	NA	NA	NA	NA	NA	NA	NA	NA	NA	NA	NA	NA	NA	NA	NA	NA	NA	NA	NA	NA	NA	NA	NA	NA	NA
R09776	LysW-gamma-L-alpha-aminoadipate + ATP <=> LysW-gamma-L-alpha-aminoadipyl 6-phosphate + ADP	NA	NA	NA	NA	NA	NA	NA	NA	NA	NA	NA	NA	NA	NA	NA	NA	NA	NA	NA	NA	NA	NA	NA	NA	NA	NA	NA	NA	NA	NA	NA	NA	NA	NA	NA	NA	NA	NA	NA	NA	NA	NA	NA	NA	NA	NA	NA	NA
R09777	LysW-gamma-L-alpha-aminoadipyl 6-phosphate + H2 <=> LysW-gamma-L-alpha-aminoadipate 6-semialdehyde + Orthophosphate	NA	NA	NA	NA	NA	NA	NA	NA	NA	NA	NA	NA	NA	NA	NA	NA	NA	NA	NA	NA	NA	NA	NA	NA	NA	NA	NA	NA	NA	NA	NA	NA	NA	NA	NA	NA	NA	NA	NA	NA	NA	NA	NA	NA	NA	NA	NA	NA
R09778	LysW-gamma-L-alpha-aminoadipate 6-semialdehyde + L-Glutamate <=> LysW-gamma-L-lysine + 2-Oxoglutarate	NA	NA	NA	NA	NA	NA	NA	NA	NA	NA	NA	NA	NA	NA	NA	NA	NA	NA	NA	NA	NA	NA	NA	NA	NA	NA	NA	NA	NA	NA	NA	NA	NA	NA	NA	NA	NA	NA	NA	NA	NA	NA	NA	NA	NA	NA	NA	NA
R09779	LysW-gamma-L-lysine + H2O <=> L-Lysine + alpha-Aminoadipate carrier protein LysW	NA	NA	NA	NA	NA	NA	NA	NA	NA	NA	NA	NA	NA	NA	NA	NA	NA	NA	NA	NA	NA	NA	NA	NA	NA	NA	NA	NA	NA	NA	NA	NA	NA	NA	NA	NA	NA	NA	NA	NA	NA	NA	NA	NA	NA	NA	NA	NA
R09394	GTP + S-Adenosyl-L-methionine + Reduced acceptor <=> (8S)-3',8-Cyclo-7,8-dihydroguanosine 5'-triphosphate + 5'-Deoxyadenosine + L-Methionine + Acceptor	NA	NA	NA	NA	NA	NA	NA	NA	NA	NA	NA	NA	NA	NA	NA	NA	NA	NA	NA	NA	NA	NA	NA	NA	NA	NA	NA	NA	NA	NA	NA	NA	NA	NA	NA	NA	NA	NA	NA	NA	NA	NA	NA	NA	NA	NA	NA	NA
R11372	(8S)-3',8-Cyclo-7,8-dihydroguanosine 5'-triphosphate + H2O <=> Precursor Z + Diphosphate	NA	NA	NA	NA	NA	NA	NA	NA	NA	NA	NA	NA	NA	NA	NA	NA	NA	NA	NA	NA	NA	NA	NA	NA	NA	NA	NA	NA	NA	NA	NA	NA	NA	NA	NA	NA	NA	NA	NA	NA	NA	NA	NA	NA	NA	NA	NA	NA
R09395	Precursor Z + 2 Thiocarboxy-[sulfur-carrier protein] <=> Molybdopterin + 2 Sulfur-carrier protein	NA	NA	NA	NA	NA	NA	NA	NA	NA	NA	NA	NA	NA	NA	NA	NA	NA	NA	NA	NA	NA	NA	NA	NA	NA	NA	NA	NA	NA	NA	NA	NA	NA	NA	NA	NA	NA	NA	NA	NA	NA	NA	NA	NA	NA	NA	NA	NA
R09735	Adenylated molybdopterin + Molybdate <=> Molybdoenzyme molybdenum cofactor + AMP + H2O	NA	NA	NA	NA	NA	NA	NA	NA	NA	NA	NA	NA	NA	NA	NA	NA	NA	NA	NA	NA	NA	NA	NA	NA	NA	NA	NA	NA	NA	NA	NA	NA	NA	NA	NA	NA	NA	NA	NA	NA	NA	NA	NA	NA	NA	NA	NA	NA
R11719	7,8-Dihydroneopterin 3'-triphosphate <=> 6-(Hydroxymethyl)-7,8-dihydropterin + Glycolaldehyde triphosphate	NA	NA	NA	NA	NA	NA	NA	NA	NA	NA	NA	NA	NA	NA	NA	NA	NA	NA	NA	NA	NA	NA	NA	NA	NA	NA	NA	NA	NA	NA	NA	NA	NA	NA	NA	NA	NA	NA	NA	NA	NA	NA	NA	NA	NA	NA	NA	NA
R07459	Sulfur-carrier protein + ATP <=> Adenylyl-[sulfur-carrier protein] + Diphosphate	NA	NA	NA	NA	NA	NA	NA	NA	NA	NA	NA	NA	NA	NA	NA	NA	NA	NA	NA	NA	NA	NA	NA	NA	NA	NA	NA	NA	NA	NA	NA	NA	NA	NA	NA	NA	NA	NA	NA	NA	NA	NA	NA	NA	NA	NA	NA	NA
R07460	[Enzyme]-cysteine + L-Cysteine <=> [Enzyme]-S-sulfanylcysteine + L-Alanine	NA	NA	NA	NA	NA	NA	NA	NA	NA	NA	NA	NA	NA	NA	NA	NA	NA	NA	NA	NA	NA	NA	NA	NA	NA	NA	NA	NA	NA	NA	NA	NA	NA	NA	NA	NA	NA	NA	NA	NA	NA	NA	NA	NA	NA	NA	NA	NA
R07461	[Enzyme]-S-sulfanylcysteine + Adenylyl-[sulfur-carrier protein] + Reduced acceptor <=> AMP + Thiocarboxy-[sulfur-carrier protein] + [Enzyme]-cysteine + Acceptor	NA	NA	NA	NA	NA	NA	NA	NA	NA	NA	NA	NA	NA	NA	NA	NA	NA	NA	NA	NA	NA	NA	NA	NA	NA	NA	NA	NA	NA	NA	NA	NA	NA	NA	NA	NA	NA	NA	NA	NA	NA	NA	NA	NA	NA	NA	NA	NA
R10246	L-Tyrosine + S-Adenosyl-L-methionine + Reduced acceptor <=> Iminoglycine + 4-Cresol + 5'-Deoxyadenosine + L-Methionine + Acceptor	NA	NA	NA	NA	NA	NA	NA	NA	NA	NA	NA	NA	NA	NA	NA	NA	NA	NA	NA	NA	NA	NA	NA	NA	NA	NA	NA	NA	NA	NA	NA	NA	NA	NA	NA	NA	NA	NA	NA	NA	NA	NA	NA	NA	NA	NA	NA	NA
R10247	1-Deoxy-D-xylulose 5-phosphate + Iminoglycine + Thiocarboxy-[sulfur-carrier protein] <=> 2-[(2R,5Z)-2-Carboxy-4-methylthiazol-5(2H)-ylidene]ethyl phosphate + Sulfur-carrier protein + 2 H2O	NA	NA	NA	NA	NA	NA	NA	NA	NA	NA	NA	NA	NA	NA	NA	NA	NA	NA	NA	NA	NA	NA	NA	NA	NA	NA	NA	NA	NA	NA	NA	NA	NA	NA	NA	NA	NA	NA	NA	NA	NA	NA	NA	NA	NA	NA	NA	NA
RMAN1	4-(beta-D-Ribofuranosyl)phenol 5'-phosphate <=> 4-(beta-D-Ribofuranosyl)aniline 5'-phosphate	NA	NA	NA	NA	NA	NA	NA	NA	NA	NA	NA	NA	NA	NA	NA	NA	NA	NA	NA	NA	NA	NA	NA	NA	NA	NA	NA	NA	NA	NA	NA	NA	NA	NA	NA	NA	NA	NA	NA	NA	NA	NA	NA	NA	NA	NA	NA	NA
RMAN2	N-[(7,8-Dihydropterin-6-yl)methyl]-4-(beta-D-ribofuranosyl)aniline 5'-phosphate <=> 7,8-Dihydromethanopterin	NA	NA	NA	NA	NA	NA	NA	NA	NA	NA	NA	NA	NA	NA	NA	NA	NA	NA	NA	NA	NA	NA	NA	NA	NA	NA	NA	NA	NA	NA	NA	NA	NA	NA	NA	NA	NA	NA	NA	NA	NA	NA	NA	NA	NA	NA	NA	NA
R10802	7,8-Dihydromethanopterin + Reduced acceptor <=> 5,6,7,8-Tetrahydromethanopterin + Acceptor	NA	NA	NA	NA	NA	NA	NA	NA	NA	NA	NA	NA	NA	NA	NA	NA	NA	NA	NA	NA	NA	NA	NA	NA	NA	NA	NA	NA	NA	NA	NA	NA	NA	NA	NA	NA	NA	NA	NA	NA	NA	NA	NA	NA	NA	NA	NA	NA
RMAN3	(4-{4-[2-(gamma-L-Glutamylamino)ethyl]phenoxymethyl}furan-2-yl)methanamine <=> Methanofuran	NA	NA	NA	NA	NA	NA	NA	NA	NA	NA	NA	NA	NA	NA	NA	NA	NA	NA	NA	NA	NA	NA	NA	NA	NA	NA	NA	NA	NA	NA	NA	NA	NA	NA	NA	NA	NA	NA	NA	NA	NA	NA	NA	NA	NA	NA	NA	NA
[truncated: 177 more columns]

## Sheet: D
			25°C (298.15K)														30°C (303.15K)														35°C (308.15K)														40°C (313.15K)
Reaction ID	Equation	Uncertainty	pH 1	pH 2	pH 3	pH 4	pH 5	pH 6	pH 7	pH 8	pH 9	pH 10	pH 11	pH 12	pH 13	pH 14	pH 1	pH 2	pH 3	pH 4	pH 5	pH 6	pH 7	pH 8	pH 9	pH 10	pH 11	pH 12	pH 13	pH 14	pH 1	pH 2	pH 3	pH 4	pH 5	pH 6	pH 7	pH 8	pH 9	pH 10	pH 11	pH 12	pH 13	pH 14	pH 1	pH 2	pH 3	pH 4	pH 5
R10243	5-Methyltetrahydrofolate + CoA + CO <=> Tetrahydrofolate + Acetyl-CoA	5	-51	-51	-51	-52	-53	-53	-53	-53	-53	-52	-52	-52	-52	-52	-51	-51	-51	-52	-53	-53	-53	-53	-53	-53	-52	-52	-52	-52	-51	-51	-52	-52	-53	-53	-53	-53	-53	-53	-52	-52	-52	-52	-51	-51	-52	-53	-53
R00258	Pyruvate + L-Glutamate <=> L-Alanine + 2-Oxoglutarate	0.5	-20.9	-20.3	-20.7	-23	-23.9	-24.1	-24	-23.8	-22.7	-21.9	-21.8	-21.8	-21.8	-21.8	-21.3	-20.7	-21.3	-23.6	-24.4	-24.5	-24.5	-24.1	-22.9	-22.3	-22.2	-22.2	-22.2	-22.2	-21.7	-21	-21.9	-24.2	-24.9	-25	-24.9	-24.4	-23.2	-22.6	-22.6	-22.6	-22.6	-22.6	-22.1	-21.4	-22.5	-24.7	-25.3
R00400	Pyruvate + L-Aspartate <=> L-Alanine + Oxaloacetate	0.7	-11.2	-10.8	-12.6	-17.1	-20.3	-21.1	-21.2	-21	-20.1	-19.4	-19.3	-19.3	-19.3	-19.3	-11.6	-11.2	-13.3	-17.9	-20.9	-21.6	-21.6	-21.3	-20.3	-19.7	-19.7	-19.7	-19.7	-19.7	-12	-11.7	-14	-18.7	-21.5	-22.1	-22.1	-21.6	-20.6	-20.1	-20	-20	-20	-20	-12.3	-12.1	-14.8	-19.4	-22
R00369	Pyruvate + Glycine <=> L-Alanine + Glyoxylate	1.6	-13.8	-14.1	-14.5	-14.6	-14.6	-14.6	-14.6	-14.4	-13.7	-13.2	-13.1	-13	-13	-13	-14.2	-14.5	-14.9	-15	-15	-15	-14.9	-14.7	-14	-13.5	-13.4	-13.4	-13.4	-13.4	-14.6	-14.9	-15.3	-15.3	-15.3	-15.3	-15.3	-15	-14.2	-13.9	-13.8	-13.8	-13.8	-13.8	-15	-15.3	-15.7	-15.7	-15.7
R00396	Pyruvate + Ammonia + H2 <=> L-Alanine + H2O	3	-31.5	-31.5	-31.4	-31.4	-31.4	-31.4	-31.4	-31.3	-30.9	-30.6	-30.5	-30.5	-30.5	-30.5	-30.8	-30.8	-30.7	-30.7	-30.7	-30.7	-30.7	-30.6	-30.2	-29.9	-29.8	-29.8	-29.8	-29.8	-30.2	-30.1	-30	-30	-30	-30	-29.9	-29.8	-29.4	-29.2	-29.2	-29.2	-29.2	-29.2	-29.5	-29.4	-29.3	-29.2	-29.2
R09107	N-Acetyl-L-citrulline + H2O <=> Acetate + L-Citrulline	4	-47	-50	-54	-59	-63	-66	-67	-67	-70	-74	-80	-86	-91	-97	-47	-51	-55	-60	-64	-67	-68	-68	-71	-76	-82	-87	-93	-99	-48	-52	-56	-61	-65	-68	-68	-69	-72	-78	-83	-89	-95	-101	-49	-53	-57	-62	-66
R00259	Acetyl-CoA + L-Glutamate <=> CoA + N-Acetyl-L-glutamate	3.4	-50.7	-46	-41.2	-38.1	-38.5	-42.7	-48.1	-53.3	-56.5	-57.3	-57.4	-57.4	-57.4	-57.4	-51.1	-46.3	-41.4	-38.4	-39.2	-43.7	-49.3	-54.4	-57.2	-57.7	-57.8	-57.8	-57.8	-57.8	-51.4	-46.5	-41.5	-38.7	-40	-44.8	-50.4	-55.4	-57.7	-58.1	-58.2	-58.2	-58.2	-58.2	-51.8	-46.7	-41.7	-39	-40.8
R07245	Carbamoyl phosphate + N-Acetylornithine <=> Orthophosphate + N-Acetyl-L-citrulline	4	-6	-16	-22	-25	-27	-29	-31	-31	-31	-29	-24	-22	-21	-21	-6	-16	-22	-25	-27	-29	-31	-31	-31	-28	-24	-22	-21	-21	-7	-17	-23	-26	-28	-30	-31	-31	-31	-28	-24	-22	-22	-22	-7	-17	-23	-26	-28
R02283	N-Acetyl-L-glutamate 5-semialdehyde + L-Glutamate <=> N-Acetylornithine + 2-Oxoglutarate	3.4	-29.4	-27	-25.1	-25.7	-24.7	-22.5	-20.8	-20.1	-17.9	-15.1	-14.2	-14.1	-14.1	-14.1	-29.9	-27.4	-25.8	-26.2	-25	-22.7	-21.2	-20.3	-17.8	-15.2	-14.6	-14.5	-14.5	-14.5	-30.4	-27.9	-26.4	-26.7	-25.4	-23	-21.5	-20.5	-17.7	-15.4	-14.9	-14.9	-14.9	-14.9	-30.9	-28.4	-27.1	-27.2	-25.7
R03443	N-Acetyl-L-glutamate 5-phosphate + H2 <=> N-Acetyl-L-glutamate 5-semialdehyde + Orthophosphate	3.3	-60.5	-59.3	-57.9	-55.8	-52.9	-48.4	-46.6	-46.3	-46.3	-46.4	-47	-49.8	-54.9	-60.5	-60.7	-59.5	-57.9	-55.7	-52.5	-48	-46.5	-46.3	-46.3	-46.4	-47.3	-50.8	-56.2	-62	-60.8	-59.6	-57.9	-55.6	-52.1	-47.7	-46.4	-46.2	-46.2	-46.4	-47.8	-52	-57.6	-63.5	-60.9	-59.7	-58	-55.5	-51.6
R02649	ATP + N-Acetyl-L-glutamate <=> ADP + N-Acetyl-L-glutamate 5-phosphate	3.1	-10.2	-8.3	-9.8	-8.1	-3.7	-1.1	-0.1	0.1	0.1	0.4	0.9	-1.1	-6	-11.6	-10.5	-8.6	-10.1	-8	-3.7	-1.3	-0.4	-0.3	-0.2	0.2	0.4	-2.5	-7.8	-13.5	-10.8	-9	-10.4	-7.9	-3.7	-1.5	-0.8	-0.6	-0.5	0.1	-0.2	-4	-9.6	-15.4	-11	-9.4	-10.6	-7.8	-3.7
R00149	2 ATP + Ammonia + CO2 + H2O <=> 2 ADP + Orthophosphate + Carbamoyl phosphate	4	4	6	-3	-12	-21	-32	-50	-71	-92	-110	-127	-151	-183	-217	3	5	-4	-13	-23	-34	-53	-75	-96	-113	-131	-158	-192	-226	3	4	-5	-14	-24	-36	-56	-79	-100	-117	-137	-166	-201	-236	2	3	-7	-15	-25
R00551	L-Arginine + H2O <=> L-Ornithine + Urea	6	-76	-75	-75	-74	-74	-74	-74	-74	-73	-74	-79	-83	-84	-84	-77	-76	-75	-75	-75	-75	-75	-74	-74	-76	-80	-84	-85	-85	-77	-77	-76	-75	-75	-75	-75	-75	-75	-77	-82	-85	-85	-85	-78	-77	-77	-76	-76
R01954	ATP + L-Citrulline + L-Aspartate <=> AMP + Diphosphate + N-(L-Arginino)succinate	1.5	-25.4	-22	-18	-16.6	-17.5	-22.4	-32.7	-44.2	-54.8	-61.7	-67.2	-77	-92	-108.8	-26	-22.5	-18.4	-17.1	-18.2	-23.9	-34.5	-46.2	-56.5	-62.8	-68.9	-80.3	-96.2	-113.4	-26.5	-23	-18.9	-17.6	-19	-25.3	-36.3	-48.2	-58	-64	-70.9	-83.8	-100.5	-118.1	-27.1	-23.6	-19.3	-18.1	-19.8
R01398	Carbamoyl phosphate + L-Ornithine <=> Orthophosphate + L-Citrulline	2.9	-32.5	-40.4	-46.7	-48.8	-49.2	-49.5	-49.9	-50.2	-51.5	-51.5	-47.6	-44.9	-44.3	-44.2	-33	-41	-47.1	-49.1	-49.5	-49.8	-50.1	-50.5	-52	-51.1	-47.2	-45	-44.6	-44.5	-33.5	-41.6	-47.5	-49.4	-49.7	-50	-50.3	-50.8	-52.4	-50.7	-46.8	-45.2	-44.9	-44.9	-34	-42.2	-47.9	-49.6	-50
R01086	N-(L-Arginino)succinate <=> Fumarate + L-Arginine	2.9	-22.9	-23	-23.7	-27	-29.8	-30.4	-30.4	-29.5	-27	-25.4	-24	-21.4	-20.3	-20.1	-23.6	-23.7	-24.6	-28.1	-30.7	-31.2	-31.1	-30	-27.4	-25.9	-24.1	-21.6	-20.8	-20.7	-24.3	-24.4	-25.5	-29.2	-31.6	-32	-31.8	-30.4	-27.7	-26.3	-24.1	-21.8	-21.3	-21.2	-25	-25.1	-26.5	-30.3	-32.5
R00669	N-Acetylornithine + H2O <=> Acetate + L-Ornithine	3.5	-20.1	-25.4	-29.6	-34.6	-40.6	-45.5	-47.8	-48.2	-48.6	-51.4	-56.7	-62.3	-68	-73.7	-20.7	-26.1	-30.5	-35.7	-41.8	-46.6	-48.6	-49	-49.6	-52.9	-58.4	-64.2	-70	-75.8	-21.4	-26.8	-31.3	-36.8	-43	-47.7	-49.4	-49.7	-50.6	-54.5	-60.2	-66.1	-72	-77.9	-22	-27.6	-32.2	-37.9	-44.2
R00578	ATP + L-Aspartate + L-Glutamine + H2O <=> AMP + Diphosphate + L-Asparagine + L-Glutamate	4	-77	-75	-76	-78	-81	-87	-97	-108	-120	-131	-140	-152	-167	-184	-78	-76	-77	-79	-82	-89	-99	-111	-122	-133	-143	-156	-172	-189	-79	-78	-78	-80	-84	-90	-101	-113	-125	-136	-146	-160	-177	-194	-80	-79	-79	-82	-85
R00483	ATP + L-Aspartate + Ammonia <=> AMP + Diphosphate + L-Asparagine	4	-18	-22	-27	-33	-37	-43	-53	-64	-72	-78	-82	-89	-103	-119	-19	-23	-28	-34	-38	-44	-55	-66	-74	-79	-83	-92	-107	-124	-20	-23	-29	-35	-39	-46	-56	-67	-75	-80	-84	-95	-111	-128	-20	-24	-30	-35	-40
R00482	ATP + L-Aspartate + Ammonia <=> ADP + Orthophosphate + L-Asparagine	3.5	-26	-28.1	-33.8	-38	-40.3	-41	-44.3	-49.1	-52	-52.2	-52.6	-58.8	-72.9	-89.6	-26.6	-28.9	-34.5	-38.6	-40.7	-41.6	-45.3	-50.1	-52.5	-52.5	-53.6	-62	-77.4	-94.5	-27.2	-29.7	-35.2	-39.2	-41.1	-42.2	-46.4	-51.1	-53	-52.8	-55	-65.6	-82	-99.5	-27.8	-30.4	-36	-39.8	-41.5
R00355	Oxaloacetate + L-Glutamate <=> L-Aspartate + 2-Oxoglutarate	0.5	-32.5	-32.3	-30.9	-28.8	-26.4	-25.8	-25.7	-25.6	-25.5	-25.4	-25.4	-25.4	-25.4	-25.4	-32.9	-32.6	-31.1	-28.9	-26.7	-26.1	-26	-26	-25.8	-25.7	-25.7	-25.7	-25.7	-25.7	-33.3	-33	-31.4	-29.1	-27	-26.5	-26.4	-26.3	-26.2	-26.1	-26.1	-26.1	-26.1	-26.1	-33.7	-33.3	-31.7	-29.3	-27.3
R01135	GTP + IMP + L-Aspartate <=> GDP + Orthophosphate + N6-(1,2-Dicarboxyethyl)-AMP	2.1	-17.6	-8	-0.8	-3.1	-13.1	-21.7	-31.2	-41.8	-49.7	-50.7	-51.8	-52.5	-52.8	-52.8	-17.9	-8.1	-1.1	-4.4	-14.7	-23.3	-33.2	-43.9	-50.8	-51.7	-52.8	-53.4	-53.5	-53.5	-18.2	-8.1	-1.4	-5.8	-16.3	-25	-35.3	-45.9	-51.8	-52.8	-53.8	-54.2	-54.2	-54.2	-18.5	-8.1	-1.8	-7.2	-17.8
R00127	ATP + AMP <=> 2 ADP	0.16	-40.5	-34.71	-34.28	-31.73	-28.97	-25.41	-23.38	-23.05	-23.01	-22.98	-23.87	-28	-33.97	-39.76	-40.73	-35.04	-34.51	-31.77	-28.95	-25.34	-23.65	-23.4	-23.36	-23.34	-24.86	-29.89	-35.97	-41.83	-40.96	-35.37	-34.71	-31.81	-28.91	-25.33	-23.93	-23.74	-23.68	-23.74	-26.1	-31.83	-37.96	-43.89	-41.19	-35.71	-34.89	-31.86	-28.83
R01083	N6-(1,2-Dicarboxyethyl)-AMP <=> Fumarate + AMP	1.4	-33.5	-31.4	-28.7	-29	-26.5	-24.5	-24.1	-24	-23.9	-23.1	-21	-20.8	-24.5	-29.9	-34.1	-31.9	-29.3	-29.5	-26.7	-24.9	-24.6	-24.5	-24.3	-23.2	-21.1	-21.9	-26.3	-32	-34.8	-32.4	-30	-29.8	-26.9	-25.3	-25	-25	-24.7	-23.2	-21.3	-23.1	-28.2	-34	-35.4	-32.9	-30.7	-30.2	-27.1
R00200	ADP + Phosphoenolpyruvate <=> ATP + Pyruvate	0.4	-56.6	-57.2	-56.1	-56.5	-55.2	-51.8	-47.1	-41.6	-35.9	-30.5	-25.3	-17.6	-7	4.3	-57	-57.5	-56.4	-56.9	-55.3	-51.7	-46.8	-41.1	-35.4	-30	-24.4	-15.7	-4.6	6.9	-57.3	-57.8	-56.8	-57.3	-55.3	-51.6	-46.4	-40.6	-34.8	-29.6	-23.4	-13.7	-2.2	9.6	-57.7	-58.1	-57.3	-57.6	-55.4
R03182	ATP + 7,8-Diaminononanoate + CO2 <=> ADP + Orthophosphate + Dethiobiotin	7	50	41	28	16	3	-10	-24	-38	-49	-57	-64	-74	-90	-107	49	40	27	15	1	-12	-27	-40	-51	-59	-66	-78	-95	-112	48	39	26	14	0	-14	-29	-42	-53	-60	-68	-82	-99	-117	48	38	25	12	-2
R03231	S-Adenosyl-L-methionine + 8-Amino-7-oxononanoate <=> S-Adenosyl-4-methylthio-2-oxobutanoate + 7,8-Diaminononanoate	5e-12	-27.7523	-27.4101	-25.9726	-25.0636	-24.1832	-23.1071	-23.248	-24.0663	-24.2756	-24.0284	-23.9224	-23.9065	-23.9034	-23.9036	-28.0662	-27.7105	-26.2713	-25.4397	-24.4609	-23.4689	-23.7021	-24.468	-24.583	-24.369	-24.2995	-24.2882	-24.2861	-24.2863	-28.3787	-28.0104	-26.575	-25.8127	-24.7427	-23.8384	-24.1555	-24.8474	-24.8931	-24.723	-24.6787	-24.6701	-24.6689	-24.6691	-28.6898	-28.3096	-26.8837	-26.1818	-25.0296
R10699	L-Lysine + 8-Amino-7-oxononanoate <=> L-2-Aminoadipate 6-semialdehyde + 7,8-Diaminononanoate	1.8	-15.1	-15.9	-18.4	-19.5	-17.8	-16.5	-16.6	-17.7	-19.2	-21.4	-21.9	-22	-22	-22	-15.5	-16.4	-18.9	-19.8	-18.1	-16.9	-17.1	-18.2	-20	-22	-22.3	-22.4	-22.4	-22.4	-15.9	-16.9	-19.4	-20.2	-18.3	-17.2	-17.6	-18.7	-20.7	-22.5	-22.7	-22.8	-22.8	-22.8	-16.3	-17.3	-19.9	-20.6	-18.6
R10866	Acetyl-CoA + CO2 + H2 <=> Pyruvate + CoA	4	33	32	29	25	20	14	9	3	-3	-9	-14	-20	-26	-31	33	32	29	25	20	14	8	2	-4	-9	-15	-21	-27	-33	33	32	29	24	19	13	7	2	-4	-10	-16	-22	-28	-34	33	32	29	24	19
R10092	CO2 + H2O <=> HCO3- + H+	3.1	5	4.8	3.4	-0.7	-6.2	-11.9	-17.6	-23.4	-29.8	-38.7	-49.6	-60.9	-72.3	-83.7	4.8	4.6	3	-1.3	-6.9	-12.7	-18.5	-24.5	-31.3	-40.8	-52	-63.6	-75.2	-86.8	4.6	4.3	2.6	-2	-7.7	-13.5	-19.5	-25.6	-32.9	-43	-54.5	-66.3	-78.1	-89.9	4.4	4.1	2.2	-2.6	-8.4
R00742	ATP + Acetyl-CoA + HCO3- <=> ADP + Orthophosphate + Malonyl-CoA	1.5	-35.2	-29.8	-29	-38.1	-41.2	-41.5	-44.8	-50	-54.9	-57.3	-57.9	-62.8	-72.8	-84	-35.7	-30.3	-30	-39.5	-41.9	-42.4	-46.2	-51.6	-56.2	-58	-59.1	-65.6	-76.2	-87.7	-36.2	-30.8	-31.1	-40.8	-42.6	-43.4	-47.6	-53.1	-57.4	-58.7	-60.6	-68.6	-79.8	-91.5	-36.7	-31.3	-32.4	-42	-43.3
R00199	ATP + Pyruvate + H2O <=> AMP + Phosphoenolpyruvate + Orthophosphate	0.5	-29	-31.5	-33.8	-35.1	-38.1	-45	-54.9	-66.1	-77.4	-88.4	-98.5	-112.7	-132.9	-155.4	-29.9	-32.5	-34.8	-36	-39.5	-46.8	-57.2	-68.6	-80.1	-90.9	-101.5	-117.5	-139	-162	-30.9	-33.6	-35.7	-37	-40.9	-48.7	-59.5	-71.1	-82.7	-93.4	-104.8	-122.6	-145.1	-168.6	-31.9	-34.6	-36.6	-38	-42.3
R00345	H2O + Phosphoenolpyruvate + CO2 <=> Orthophosphate + Oxaloacetate	3.1	-43.1	-42.3	-45.6	-50.4	-53.9	-56.1	-60.4	-65.8	-71.5	-77.3	-83.6	-92.1	-102.9	-114.3	-43.4	-42.7	-46.2	-51.1	-54.3	-56.7	-61.4	-67	-72.8	-78.7	-85.4	-94.7	-105.9	-117.5	-43.7	-43.2	-46.9	-51.8	-54.8	-57.5	-62.4	-68.1	-74	-80.1	-87.4	-97.4	-109	-120.7	-44	-43.7	-47.6	-52.4	-55.3
R00206	ATP + Pyruvate + Orthophosphate <=> AMP + Phosphoenolpyruvate + Diphosphate	0.5	7.2	6.5	5.4	4.3	1.2	-7.1	-18.7	-30.2	-41.6	-52.3	-61.3	-69.9	-79.9	-91.1	6.5	5.8	4.7	3.6	0	-9	-20.7	-32.3	-43.8	-54.4	-63.2	-72.1	-82.8	-94.2	5.9	5.2	4	2.9	-1.3	-10.8	-22.7	-34.5	-46	-56.4	-65	-74.5	-85.7	-97.4	5.2	4.5	3.4	2.1	-2.6
R00402	Fumarate + H2 <=> Succinate	4	-83	-83	-82	-78	-75	-74	-74	-74	-74	-74	-74	-74	-74	-74	-83	-83	-82	-78	-74	-74	-74	-74	-74	-74	-74	-74	-74	-74	-83	-83	-81	-77	-74	-73	-73	-73	-73	-73	-73	-73	-73	-73	-82	-82	-81	-76	-73
R00344	ATP + Pyruvate + HCO3- <=> ADP + Orthophosphate + Oxaloacetate	0.7	-37	-35.4	-38.6	-38.9	-38.1	-38	-41.3	-46.5	-51.4	-53.8	-54.4	-59.3	-69.2	-80.5	-37.6	-36.1	-39.2	-39.3	-38.5	-38.7	-42.5	-47.8	-52.5	-54.3	-55.4	-61.9	-72.5	-84	-38.1	-36.9	-39.8	-39.8	-39	-39.5	-43.7	-49.1	-53.5	-54.7	-56.7	-64.7	-75.9	-87.6	-38.7	-37.6	-40.4	-40.2	-39.4
R00352	ATP + Citrate + CoA <=> ADP + Orthophosphate + Acetyl-CoA + Oxaloacetate	0.4	-60	-58.7	-63.4	-65.2	-61.3	-55.8	-53.4	-53	-52.9	-52.7	-52.7	-56.3	-62.3	-68.1	-61	-59.9	-64.7	-66	-61.5	-56.2	-54.1	-53.8	-53.8	-53.4	-53.8	-58.5	-64.6	-70.4	-62	-61.2	-65.9	-66.6	-61.8	-56.6	-54.9	-54.7	-54.5	-54.1	-55.3	-60.7	-66.8	-72.7	-63	-62.4	-67.1	-67.2	-62
R01322	ATP + Citrate + CoA <=> ADP + Orthophosphate + (3S)-Citryl-CoA	2	-23.8	-26.9	-39.6	-54.9	-55.8	-50.8	-48.4	-48	-47.9	-47.7	-47.7	-51.3	-57.3	-63.1	-24.3	-27.7	-41.6	-56.6	-56.2	-51.2	-49.2	-48.9	-48.8	-48.5	-48.9	-53.5	-59.6	-65.5	-24.8	-28.6	-43.6	-58.2	-56.6	-51.7	-50	-49.8	-49.7	-49.2	-50.4	-55.8	-61.9	-67.9	-25.3	-29.5	-45.8	-59.6	-57
R01325	cis-Aconitate + H2O <=> Citrate	1.1	-29.9	-27.2	-22.7	-19.2	-18.6	-18.6	-18.6	-18.6	-18.6	-18.6	-18.8	-20	-23.9	-29.3	-30.1	-27.2	-22.6	-19.2	-18.8	-18.8	-18.8	-18.8	-18.8	-18.8	-19.1	-20.9	-25.5	-31.1	-30.2	-27.2	-22.5	-19.3	-19	-18.9	-18.9	-18.9	-18.9	-19	-19.5	-22	-27.1	-32.9	-30.3	-27.1	-22.3	-19.4	-19.1
R00405	ATP + Succinate + CoA <=> ADP + Orthophosphate + Succinyl-CoA	1.3	-38.9	-33.5	-32.7	-42	-43.8	-39.5	-37.2	-36.8	-36.8	-36.5	-36.7	-41.5	-51.5	-62.7	-39.4	-34	-33.8	-43.4	-44.1	-39.7	-37.8	-37.5	-37.4	-37.1	-37.8	-44.3	-54.9	-66.4	-39.9	-34.5	-34.9	-44.6	-44.4	-40	-38.4	-38.2	-38	-37.6	-39.3	-47.3	-58.5	-70.2	-40.4	-35	-36.1	-45.8	-44.6
R00354	(3S)-Citryl-CoA <=> Acetyl-CoA + Oxaloacetate	2	-47.6	-43.2	-35.2	-21.8	-16.9	-16.4	-16.4	-16.4	-16.4	-16.4	-16.4	-16.4	-16.4	-16.4	-48.3	-43.8	-34.7	-20.9	-16.9	-16.6	-16.5	-16.5	-16.5	-16.5	-16.5	-16.5	-16.5	-16.5	-49	-44.4	-34.1	-20.2	-17	-16.7	-16.7	-16.7	-16.7	-16.7	-16.7	-16.7	-16.7	-16.7	-49.7	-45	-33.3	-19.6	-17
R01900	Isocitrate <=> cis-Aconitate + H2O	1.1	2.3	-0.5	-5	-8.8	-9.5	-9.6	-9.6	-9.6	-9.6	-9.6	-9.6	-9.6	-9.6	-9.6	2	-0.9	-5.6	-9.1	-9.7	-9.8	-9.8	-9.8	-9.8	-9.8	-9.8	-9.8	-9.8	-9.8	1.8	-1.3	-6.1	-9.5	-9.9	-9.9	-9.9	-9.9	-9.9	-9.9	-9.9	-9.9	-9.9	-9.9	1.5	-1.7	-6.6	-9.7	-10.1
R01082	(S)-Malate <=> Fumarate + H2O	0.28	-3.64	-3.55	-3.65	-5.99	-7.66	-7.95	-7.99	-7.99	-7.99	-7.99	-7.99	-7.99	-7.99	-7.99	-3.83	-3.73	-3.94	-6.41	-7.91	-8.15	-8.18	-8.18	-8.18	-8.18	-8.18	-8.18	-8.18	-8.18	-4.02	-3.92	-4.24	-6.8	-8.15	-8.35	-8.37	-8.37	-8.37	-8.37	-8.37	-8.37	-8.37	-8.37	-4.21	-4.1	-4.57	-7.18	-8.37
R00342	Oxaloacetate + H2 <=> (S)-Malate	3	-55.5	-54	-49.5	-44.7	-42.7	-42.4	-42.4	-42.3	-42.3	-42.3	-42.3	-42.3	-42.3	-42.3	-55.1	-53.4	-48.7	-44.1	-42.3	-42	-42	-42	-42	-42	-42	-42	-42	-42	-54.7	-52.9	-47.9	-43.4	-41.8	-41.6	-41.6	-41.6	-41.6	-41.6	-41.6	-41.6	-41.6	-41.6	-54.3	-52.3	-47.2	-42.8	-41.4
R00267	2-Oxoglutarate + CO2 + H2 <=> Isocitrate	4	6	6	9	11	7	1	-4	-10	-16	-21	-27	-33	-38	-44	6	7	10	11	7	1	-4	-10	-16	-22	-28	-33	-39	-45	7	8	11	11	7	1	-5	-11	-16	-22	-28	-34	-40	-46	8	9	12	12	7
R01197	Succinyl-CoA + CO2 + H2 <=> 2-Oxoglutarate + CoA	5	20	17	11	16	15	10	4	-2	-7	-13	-19	-25	-30	-36	20	17	11	17	15	9	4	-2	-8	-14	-20	-25	-31	-37	21	16	12	17	15	9	3	-3	-9	-14	-20	-26	-32	-38	21	16	12	18	15
R01196	Acetyl-CoA + CO2 + H2 <=> Pyruvate + CoA	4	33	32	29	25	20	14	9	3	-3	-9	-14	-20	-26	-31	33	32	29	25	20	14	8	2	-4	-9	-15	-21	-27	-33	33	32	29	24	19	13	7	2	-4	-10	-16	-22	-28	-34	33	32	29	24	19
R07168	5,10-Methylenetetrahydrofolate + H2 <=> 5-Methyltetrahydrofolate	5	-71	-65	-59	-57	-57	-56	-56	-56	-56	-56	-56	-56	-56	-56	-71	-65	-59	-56	-56	-56	-56	-56	-56	-56	-55	-55	-55	-55	-70	-64	-58	-56	-56	-56	-56	-56	-55	-55	-55	-55	-55	-55	-70	-64	-58	-56	-55
R00943	Tetrahydrofolate + Formate + ATP <=> ADP + Orthophosphate + 10-Formyltetrahydrofolate	1.9	-40.2	-43.3	-50	-50.2	-45	-39.4	-36.9	-36.6	-36.5	-36.3	-36.4	-41.3	-51.2	-62.4	-40.7	-44.1	-50.7	-50.3	-44.8	-39.4	-37.3	-37.1	-37	-36.6	-37.4	-43.8	-54.5	-66	-41.3	-44.8	-51.3	-50.4	-44.7	-39.4	-37.7	-37.5	-37.4	-37	-38.6	-46.6	-57.8	-69.5	-41.8	-45.6	-52	-50.4	-44.5
R01655	10-Formyltetrahydrofolate + H+ <=> 5,10-Methenyltetrahydrofolate + H2O	0.9	-31	-25.1	-17.9	-12.6	-11.2	-8.2	-5.5	-4.8	-4.6	-3.8	-0.4	4.9	10.6	16.3	-31.2	-25.1	-17.7	-12.6	-11.2	-8	-5.5	-5	-4.7	-3.5	0.6	6.1	11.9	17.7	-31.4	-25.2	-17.5	-12.7	-11.1	-7.7	-5.5	-5.1	-4.8	-3	1.5	7.3	13.1	19	-31.5	-25.2	-17.3	-12.8	-11
R01220	5,10-Methenyltetrahydrofolate + H2 <=> 5,10-Methylenetetrahydrofolate	3.2	1.8	-4.1	-10.8	-15.4	-16.8	-20	-22.8	-23.5	-23.8	-25.1	-29.2	-34.6	-40.3	-46	2.2	-3.8	-10.7	-15.1	-16.7	-20.1	-22.6	-23.2	-23.6	-25.4	-30	-35.6	-41.4	-47.2	2.5	-3.6	-10.7	-14.9	-16.6	-20.2	-22.4	-22.9	-23.4	-25.8	-30.8	-36.6	-42.4	-48.3	2.9	-3.4	-10.6	-14.6	-16.5
R00134	CO2 + H2 <=> Formate	4	19	19	18	16	12	6	0	-5	-11	-17	-22	-28	-34	-39	19	19	19	16	12	6	0	-6	-11	-17	-23	-29	-35	-40	19	19	19	16	11	6	0	-6	-12	-18	-24	-30	-36	-42	20	20	19	17	11
R07157	CO2 + H2 <=> CO + H2O	5	33	33	33	33	33	33	33	33	33	33	33	33	33	33	34	34	34	34	34	34	34	34	34	34	34	34	34	34	34	34	34	34	34	34	34	34	34	34	34	34	34	34	34	34	34	34	34
R04230	ATP + D-4'-Phosphopantothenate + L-Cysteine <=> AMP + Diphosphate + (R)-4'-Phosphopantothenoyl-L-cysteine	5	-87	-84	-78	-74	-70	-74	-84	-96	-107	-115	-119	-126	-136	-148	-88	-84	-79	-74	-71	-75	-86	-98	-109	-116	-121	-129	-140	-151	-88	-85	-79	-75	-71	-77	-88	-100	-111	-117	-122	-131	-143	-154	-89	-85	-79	-75	-72
R04231	CTP + D-4'-Phosphopantothenate + L-Cysteine <=> CMP + Diphosphate + (R)-4'-Phosphopantothenoyl-L-cysteine	5	-89	-91	-87	-80	-74	-75	-85	-97	-108	-116	-119	-125	-131	-137	-90	-91	-87	-80	-74	-77	-87	-99	-110	-117	-120	-126	-133	-139	-91	-92	-87	-80	-74	-78	-89	-101	-112	-118	-122	-128	-134	-140	-92	-93	-88	-80	-75
R02473	ATP + (R)-Pantoate + beta-Alanine <=> AMP + Diphosphate + Pantothenate	1.3	-81.4	-74.5	-70.6	-66.8	-64.1	-68.3	-78.4	-89.6	-100.7	-109.6	-114.7	-120.4	-129.6	-140.5	-81.9	-75	-71.1	-67	-64.7	-69.7	-80.2	-91.6	-102.6	-111	-115.7	-122.3	-132.3	-143.5	-82.4	-75.6	-71.5	-67.1	-65.3	-71.1	-81.9	-93.6	-104.5	-112.1	-116.8	-124.5	-135.1	-146.7	-83	-76.1	-71.8	-67.2	-66
R03269	(R)-4'-Phosphopantothenoyl-L-cysteine <=> Pantetheine 4'-phosphate + CO2	3.1	-71.1	-71	-70.6	-68.3	-64.4	-61.4	-61.1	-61	-61	-61	-61	-61	-61	-61	-71.7	-71.7	-71.2	-68.7	-64.6	-62	-61.8	-61.7	-61.7	-61.6	-61.6	-61.6	-61.6	-61.6	-72.4	-72.4	-71.8	-69.1	-64.8	-62.6	-62.4	-62.4	-62.3	-62.3	-62.3	-62.3	-62.3	-62.3	-73.1	-73	-72.4	-69.5	-65
R03018	ATP + Pantothenate <=> ADP + D-4'-Phosphopantothenate	4	-30	-25	-26	-27	-30	-31	-36	-41	-47	-52	-58	-66	-79	-92	-30	-26	-27	-28	-30	-32	-37	-42	-48	-54	-59	-70	-83	-96	-30	-26	-27	-28	-30	-33	-38	-44	-49	-55	-61	-73	-87	-99	-31	-26	-27	-29	-31
R00130	ATP + Dephospho-CoA <=> ADP + CoA	2.9	27.3	23.1	13.5	1.5	-10.4	-17.7	-23.1	-28.3	-31.8	-32.5	-32.1	-34.1	-39	-44.6	27.2	22.8	12.9	0.3	-11.8	-18.9	-24.3	-29.5	-32.5	-32.7	-32.6	-35.6	-40.8	-46.6	27	22.4	12.4	-1	-13.2	-20	-25.6	-30.6	-33.1	-33	-33.3	-37.1	-42.7	-48.6	26.9	22.1	11.8	-2.4	-14.6
R00489	L-Aspartate <=> beta-Alanine + CO2	6	-85	-83	-78	-74	-70	-64	-59	-53	-45	-36	-29	-24	-18	-12	-86	-84	-79	-74	-70	-64	-59	-52	-44	-35	-29	-23	-17	-11	-87	-84	-79	-74	-70	-64	-59	-52	-43	-35	-28	-22	-16	-11	-87	-85	-80	-75	-70
R01214_2	L-Valine + 2-Oxoglutarate <=> 3-Methyl-2-oxobutanoic acid + L-Glutamate	3.5	-24.4	-24.9	-23.9	-21.2	-20.2	-20.1	-20.1	-20.4	-21.8	-22.8	-23	-23	-23	-23	-24.8	-25.2	-24	-21.4	-20.5	-20.4	-20.5	-20.9	-22.4	-23.3	-23.4	-23.4	-23.4	-23.4	-25.2	-25.6	-24.2	-21.6	-20.8	-20.7	-20.8	-21.4	-23	-23.7	-23.8	-23.8	-23.8	-23.8	-25.5	-25.9	-24.3	-21.8	-21.1
R01226	5,10-Methylenetetrahydrofolate + 3-Methyl-2-oxobutanoic acid + H2O <=> Tetrahydrofolate + 2-Dehydropantoate	5	-31	-25	-20	-17	-17	-17	-17	-17	-17	-16	-15	-15	-15	-15	-31	-25	-20	-18	-17	-17	-17	-17	-17	-16	-16	-16	-16	-16	-31	-25	-20	-18	-18	-17	-17	-17	-17	-17	-16	-16	-16	-16	-32	-26	-20	-18	-18
R03035	ATP + Pantetheine 4'-phosphate <=> Diphosphate + Dephospho-CoA	5	-79	-75	-69	-57	-50	-44	-38	-31	-24	-17	-8	6	22	39	-80	-75	-69	-57	-50	-43	-37	-30	-23	-15	-5	10	27	44	-80	-75	-69	-56	-49	-42	-36	-29	-22	-13	-2	14	31	49	-81	-76	-69	-56	-49
R02472	2-Dehydropantoate + H2 <=> (R)-Pantoate	4	-36	-36	-34	-32	-32	-32	-32	-32	-32	-32	-32	-32	-34	-39	-35	-35	-34	-32	-31	-31	-31	-31	-31	-31	-31	-32	-35	-40	-35	-35	-33	-31	-31	-31	-31	-31	-31	-31	-31	-32	-35	-41	-35	-34	-33	-31	-31
R04439	(S)-2-Acetolactate + H2 <=> (R)-2,3-Dihydroxy-3-methylbutanoate	3	-33.4	-33.3	-32.6	-31.7	-31.5	-31.4	-31.4	-31.4	-31.4	-31.4	-30.9	-29.1	-27.6	-27.4	-33	-32.9	-32.2	-31.3	-31.1	-31	-31	-31	-31	-30.9	-30.2	-28.2	-27.1	-27	-32.6	-32.5	-31.7	-30.9	-30.7	-30.7	-30.7	-30.7	-30.6	-30.5	-29.5	-27.5	-26.7	-26.6	-32.3	-32.1	-31.3	-30.5	-30.3
R08331	2-Oxoadipate + Acetyl-CoA + H2O <=> (R)-(Homo)2-citrate + CoA	2	-43.5	-43.1	-41.8	-42.4	-46	-51.4	-57.1	-62.8	-68.5	-74.2	-80.1	-87.1	-96.8	-108	-43.9	-43.4	-42.1	-43	-47	-52.5	-58.3	-64.1	-69.9	-75.8	-81.9	-89.6	-100.1	-111.5	-44.2	-43.7	-42.5	-43.7	-48	-53.7	-59.6	-65.5	-71.4	-77.3	-83.7	-92.3	-103.3	-115	-44.6	-44	-42.8	-44.4	-49
R08332	2-Oxopimelate + Acetyl-CoA + H2O <=> (R)-(Homo)3-citrate + CoA	1.3	-38.1	-37.8	-36.6	-37	-40.4	-45.8	-51.5	-57.2	-62.9	-68.6	-74.5	-81.5	-91.2	-102.4	-38.4	-38.1	-37	-37.6	-41.4	-46.9	-52.7	-58.5	-64.3	-70.1	-76.3	-84	-94.4	-105.9	-38.8	-38.4	-37.3	-38.2	-42.4	-48.1	-54	-59.9	-65.8	-71.7	-78.1	-86.7	-97.7	-109.4	-39.2	-38.8	-37.7	-38.9	-43.4
R08217	7-Mercaptoheptanoylthreonine + ATP <=> Coenzyme B + ADP	1.3	-22	-20.6	-22.1	-22.9	-24.9	-29.7	-34.9	-41.2	-49.2	-56.4	-61.9	-69.7	-80.3	-91.6	-22.3	-20.9	-22.4	-23.2	-25.6	-30.6	-36.1	-42.8	-51.1	-57.9	-63.7	-72.5	-83.6	-95.1	-22.6	-21.3	-22.7	-23.6	-26.3	-31.6	-37.4	-44.5	-52.9	-59.3	-65.7	-75.4	-86.9	-98.6	-22.9	-21.7	-23	-23.9	-27.1
R08323	7-Mercaptoheptanoic acid + L-Threonine + ATP <=> 7-Mercaptoheptanoylthreonine + ADP + Orthophosphate	3	-75	-69.4	-66.3	-61	-56.2	-53.4	-56	-60.7	-63.6	-64	-64.2	-69	-79	-90.2	-75.5	-70	-66.6	-61	-56.2	-53.9	-57	-61.7	-64.2	-64.4	-65.1	-71.6	-82.3	-93.8	-76	-70.5	-66.8	-61.1	-56.3	-54.5	-58.1	-62.7	-64.8	-64.7	-66.4	-74.4	-85.6	-97.3	-76.6	-71	-67	-61.1	-56.4
R08214	(-)-threo-Iso(homo)2-citrate <=> 2-Oxopimelate + CO2 + H2	4	-50	-50	-51	-49	-45	-39	-33	-28	-22	-16	-11	-5	1	7	-51	-52	-52	-50	-45	-40	-34	-28	-22	-16	-11	-5	1	7	-53	-53	-53	-51	-46	-40	-34	-28	-22	-16	-11	-5	1	7	-54	-54	-55	-52	-46
R08215	(-)-threo-Iso(homo)3-citrate <=> 2-Oxosuberate + CO2 + H2	4	-50	-50	-50	-49	-45	-39	-33	-28	-22	-16	-11	-5	1	7	-51	-51	-52	-50	-45	-40	-34	-28	-22	-16	-11	-5	1	7	-52	-52	-53	-51	-46	-40	-34	-28	-22	-16	-11	-5	1	7	-54	-54	-54	-52	-46
R08328	2-Oxosuberate <=> 7-Oxoheptanoic acid + CO2	3.1	-76.4	-75.9	-73.1	-66	-59	-53	-47.3	-41.6	-35.9	-30.2	-24.5	-18.8	-13.1	-7.4	-77	-76.5	-73.4	-66	-59	-53	-47.2	-41.4	-35.6	-29.8	-24	-18.2	-12.4	-6.6	-77.7	-77.1	-73.6	-66	-59	-53	-47	-41.1	-35.2	-29.3	-23.5	-17.6	-11.7	-5.8	-78.4	-77.7	-73.9	-66	-59
R10392	(R)-(Homo)2-citrate <=> cis-(Homo)2-aconitate + H2O	1.9	-7.1	-8.9	-11.7	-11.8	-11.2	-11	-11	-11	-11	-11	-10.8	-9.5	-5.5	0	-7.3	-9.2	-12	-11.9	-11.3	-11.2	-11.2	-11.2	-11.2	-11.2	-10.9	-8.9	-4.3	1.4	-7.5	-9.6	-12.3	-12	-11.5	-11.4	-11.4	-11.4	-11.4	-11.3	-10.8	-8.2	-3	2.8	-7.8	-9.9	-12.5	-12.2	-11.7
R10395	(R)-(Homo)3-citrate <=> cis-(Homo)3-aconitate + H2O	1.9	-6.9	-8.5	-11.5	-11.9	-11.2	-11	-11	-11	-11	-11	-10.8	-9.5	-5.5	0	-7.2	-8.8	-11.8	-12	-11.4	-11.2	-11.2	-11.2	-11.2	-11.2	-10.9	-8.9	-4.3	1.4	-7.4	-9.2	-12.1	-12.1	-11.5	-11.4	-11.4	-11.4	-11.4	-11.3	-10.8	-8.2	-3	2.8	-7.6	-9.5	-12.4	-12.2	-11.7
R10393	cis-(Homo)2-aconitate + H2O <=> (-)-threo-Iso(homo)2-citrate	1.9	-11.7	-9.8	-6.9	-6.8	-7.5	-7.7	-7.7	-7.7	-7.7	-7.7	-7.7	-7.7	-7.7	-7.7	-11.8	-9.9	-7	-7.1	-7.8	-7.9	-7.9	-7.9	-7.9	-7.9	-7.9	-7.9	-7.9	-7.9	-12	-9.9	-7.1	-7.4	-8	-8.1	-8.1	-8.1	-8.1	-8.1	-8.1	-8.1	-8.1	-8.1	-12.1	-9.9	-7.2	-7.6	-8.2
R10396	cis-(Homo)3-aconitate + H2O <=> (-)-threo-Iso(homo)3-citrate	1.9	-11.8	-10.2	-7.1	-6.7	-7.5	-7.7	-7.7	-7.7	-7.7	-7.7	-7.7	-7.7	-7.7	-7.7	-11.9	-10.3	-7.2	-7	-7.7	-7.9	-7.9	-7.9	-7.9	-7.9	-7.9	-7.9	-7.9	-7.9	-12.1	-10.3	-7.3	-7.3	-8	-8.1	-8.1	-8.1	-8.1	-8.1	-8.1	-8.1	-8.1	-8.1	-12.3	-10.3	-7.4	-7.6	-8.2
R04148	Nicotinate D-ribonucleotide + Dimethylbenzimidazole <=> Nicotinate + N1-(5-Phospho-alpha-D-ribosyl)-5,6-dimethylbenzimidazole + H+	4	-24	-24	-22	-24	-29	-36	-44	-51	-56	-61	-65	-68	-69	-69	-25	-24	-23	-25	-30	-38	-46	-52	-58	-62	-66	-69	-70	-70	-25	-24	-23	-25	-31	-39	-47	-53	-59	-63	-67	-69	-70	-70	-25	-25	-23	-26	-32
R04594	N1-(5-Phospho-alpha-D-ribosyl)-5,6-dimethylbenzimidazole + H2O <=> alpha-Ribazole + Orthophosphate	1.2	-61.5	-61.2	-61.1	-61	-60.4	-57.2	-54.9	-54.6	-54.5	-54.4	-53.9	-53.2	-54.6	-59	-62.2	-61.9	-61.8	-61.7	-60.9	-57.5	-55.5	-55.2	-55.2	-55	-54.3	-53.8	-55.9	-60.8	-62.9	-62.6	-62.5	-62.4	-61.4	-57.8	-56.1	-55.9	-55.8	-55.6	-54.7	-54.5	-57.4	-62.7	-63.6	-63.3	-63.3	-63.1	-61.9
R05705	FMN + H2 <=> Reduced FMN	4	-44	-44	-44	-44	-44	-41	-34	-24	-13	-1	12	23	34	46	-44	-44	-44	-44	-44	-40	-32	-22	-10	2	15	27	39	50	-44	-44	-44	-44	-43	-38	-30	-19	-7	6	19	31	43	55	-43	-43	-43	-43	-42
R05706	FMN + H2 <=> Reduced FMN	4	-44	-44	-44	-44	-44	-41	-34	-24	-13	-1	12	23	34	46	-44	-44	-44	-44	-44	-40	-32	-22	-10	2	15	27	39	50	-44	-44	-44	-44	-43	-38	-30	-19	-7	6	19	31	43	55	-43	-43	-43	-43	-42
R05808	Cobalt-sirohydrochlorin + S-Adenosyl-L-methionine <=> Cobalt-factor III + S-Adenosyl-L-homocysteine	100000	0	0	0	0	0	0	0	0	0	0	0	0	0	0	0	0	0	0	0	0	0	0	0	0	0	0	0	0	0	0	0	0	0	0	0	0	0	0	0	0	0	0	0	0	0	0	0
R05809	Cobalt-precorrin 3 + S-Adenosyl-L-methionine <=> Cobalt-precorrin 4 + S-Adenosyl-L-homocysteine	100000	0	0	0	0	0	0	0	0	0	0	0	0	0	0	0	0	0	0	0	0	0	0	0	0	0	0	0	0	0	0	0	0	0	0	0	0	0	0	0	0	0	0	0	0	0	0	0
R05810	Cobalt-precorrin 4 + S-Adenosyl-L-methionine <=> Cobalt-precorrin 5A + S-Adenosyl-L-homocysteine	100000	0	0	0	0	0	0	0	0	0	0	0	0	0	0	0	0	0	0	0	0	0	0	0	0	0	0	0	0	0	0	0	0	0	0	0	0	0	0	0	0	0	0	0	0	0	0	0
R07772	Cobalt-precorrin 5A + H2O <=> Cobalt-precorrin 5B + Acetaldehyde	100000	0	0	0	0	0	0	0	0	0	0	0	0	0	0	0	0	0	0	0	0	0	0	0	0	0	0	0	0	0	0	0	0	0	0	0	0	0	0	0	0	0	0	0	0	0	0	0
R07773	Cobalt-precorrin 5B + S-Adenosyl-L-methionine <=> Cobalt-precorrin 6 + S-Adenosyl-L-homocysteine	100000	0	0	0	0	0	0	0	0	0	0	0	0	0	0	0	0	0	0	0	0	0	0	0	0	0	0	0	0	0	0	0	0	0	0	0	0	0	0	0	0	0	0	0	0	0	0	0
R05812	Cobalt-precorrin 6 + H2 <=> Cobalt-dihydro-precorrin 6	100000	0	0	0	0	0	0	0	0	0	0	0	0	0	0	0	0	0	0	0	0	0	0	0	0	0	0	0	0	0	0	0	0	0	0	0	0	0	0	0	0	0	0	0	0	0	0	0
R07774	Cobalt-dihydro-precorrin 6 + S-Adenosyl-L-methionine <=> Cobalt-precorrin 7 + S-Adenosyl-L-homocysteine + CO2	100000	0	0	0	0	0	0	0	0	0	0	0	0	0	0	0	0	0	0	0	0	0	0	0	0	0	0	0	0	0	0	0	0	0	0	0	0	0	0	0	0	0	0	0	0	0	0	0
R07775	Cobalt-precorrin 7 + S-Adenosyl-L-methionine <=> Cobalt-precorrin 8 + S-Adenosyl-L-homocysteine	100000	0	0	0	0	0	0	0	0	0	0	0	0	0	0	0	0	0	0	0	0	0	0	0	0	0	0	0	0	0	0	0	0	0	0	0	0	0	0	0	0	0	0	0	0	0	0	0
R05814	Cobalt-precorrin 8 <=> Cobyrinate	100000	0	0	0	0	0	0	0	0	0	0	0	0	0	0	0	0	0	0	0	0	0	0	0	0	0	0	0	0	0	0	0	0	0	0	0	0	0	0	0	0	0	0	0	0	0	0	0
R05815	Cobyrinate + 2 L-Glutamine + 2 ATP + 2 H2O <=> Cob(II)yrinate a,c diamide + 2 L-Glutamate + 2 ADP + 2 Orthophosphate	100000	0	0	0	0	0	0	0	0	0	0	0	0	0	0	0	0	0	0	0	0	0	0	0	0	0	0	0	0	0	0	0	0	0	0	0	0	0	0	0	0	0	0	0	0	0	0	0
R05225	Adenosyl cobyrinate a,c diamide + 4 L-Glutamine + 4 ATP + 4 H2O <=> Adenosyl cobyrinate hexaamide + 4 L-Glutamate + 4 Orthophosphate + 4 ADP	100000	0	0	0	0	0	0	0	0	0	0	0	0	0	0	0	0	0	0	0	0	0	0	0	0	0	0	0	0	0	0	0	0	0	0	0	0	0	0	0	0	0	0	0	0	0	0	0
R07302	ATP + Adenosyl cobyrinate hexaamide + (R)-1-Aminopropan-2-ol <=> ADP + Orthophosphate + Adenosyl cobinamide	100000	0	0	0	0	0	0	0	0	0	0	0	0	0	0	0	0	0	0	0	0	0	0	0	0	0	0	0	0	0	0	0	0	0	0	0	0	0	0	0	0	0	0	0	0	0	0	0
R06558	Adenosyl cobinamide + GTP <=> Adenosyl cobinamide phosphate + GDP	100000	0	0	0	0	0	0	0	0	0	0	0	0	0	0	0	0	0	0	0	0	0	0	0	0	0	0	0	0	0	0	0	0	0	0	0	0	0	0	0	0	0	0	0	0	0	0	0
R05221	Adenosyl cobinamide + ATP <=> Adenosyl cobinamide phosphate + ADP	100000	0	0	0	0	0	0	0	0	0	0	0	0	0	0	0	0	0	0	0	0	0	0	0	0	0	0	0	0	0	0	0	0	0	0	0	0	0	0	0	0	0	0	0	0	0	0	0
R05222	Adenosyl cobinamide phosphate + GTP <=> Adenosine-GDP-cobinamide + Diphosphate	100000	0	0	0	0	0	0	0	0	0	0	0	0	0	0	0	0	0	0	0	0	0	0	0	0	0	0	0	0	0	0	0	0	0	0	0	0	0	0	0	0	0	0	0	0	0	0	0
R05223	Adenosine-GDP-cobinamide + alpha-Ribazole <=> Cobamide coenzyme	100000	0	0	0	0	0	0	0	0	0	0	0	0	0	0	0	0	0	0	0	0	0	0	0	0	0	0	0	0	0	0	0	0	0	0	0	0	0	0	0	0	0	0	0	0	0	0	0
R05789	(2R)-O-Phospho-3-sulfolactate + H2O <=> (2R)-3-Sulfolactate + Orthophosphate	1.3	-64.9	-62.2	-61.3	-60.1	-56.5	-52.5	-51.1	-50.8	-50.8	-50.9	-51.6	-55.3	-63.8	-74.7	-65.4	-62.7	-61.7	-60.3	-56.4	-52.6	-51.4	-51.2	-51.2	-51.4	-52.5	-57.3	-66.9	-78.2	-65.9	-63.2	-62.2	-60.5	-56.4	-52.8	-51.8	-51.6	-51.6	-51.8	-53.5	-59.6	-70	-81.6	-66.4	-63.6	-62.7	-60.7	-56.3
R07136	(2R)-3-Sulfolactate <=> 3-Sulfopyruvate + H2	3	11.6	9.6	8.7	8.6	8.6	8.6	8.6	8.6	8.6	8.6	8.7	9.6	13	18.3	10.7	8.8	8	7.9	7.8	7.8	7.8	7.8	7.8	7.9	8	9.4	13.5	19.1	9.9	7.9	7.2	7.1	7.1	7.1	7.1	7.1	7.1	7.1	7.4	9.4	14.1	19.8	9	7.1	6.4	6.3	6.3
R05774	3-Sulfopyruvate <=> Sulfoacetaldehyde + CO2	3.1	-79.4	-75.5	-70.1	-64.4	-58.7	-53	-47.3	-41.6	-35.9	-30.2	-24.5	-18.8	-13.1	-7.4	-79.9	-75.9	-70.3	-64.6	-58.8	-53	-47.2	-41.4	-35.6	-29.8	-24	-18.2	-12.4	-6.6	-80.5	-76.2	-70.6	-64.7	-58.8	-52.9	-47	-41.1	-35.2	-29.3	-23.5	-17.6	-11.7	-5.8	-81	-76.6	-70.8	-64.9	-58.9
R07476	Sulfite + Phosphoenolpyruvate <=> (2R)-O-Phospho-3-sulfolactate	70000	0	0	0	0	0	0	0	0	0	0	0	0	0	0	0	0	0	0	0	0	0	0	0	0	0	0	0	0	0	0	0	0	0	0	0	0	0	0	0	0	0	0	0	0	0	0	0
R00573	ATP + UTP + L-Glutamine + H2O <=> ADP + Orthophosphate + CTP + L-Glutamate	2.6	-106.4	-87.7	-75.5	-70.5	-70.6	-72.1	-75.5	-81	-86.8	-90.5	-94.7	-103.8	-115.6	-127.1	-107.1	-88	-75.9	-71.1	-71.6	-73	-76.8	-82.5	-88.4	-92	-97.2	-107.6	-119.6	-131.3	-107.8	-88.2	-76.4	-71.8	-72.5	-73.9	-78.1	-84.1	-90	-93.6	-100	-111.4	-123.6	-135.4	-108.5	-88.5	-76.8	-72.6	-73.4
R00571	ATP + UTP + Ammonia <=> ADP + Orthophosphate + CTP	2.5	-47.6	-34.2	-26.9	-25.5	-26.7	-28.4	-31.7	-36.6	-39.5	-37.7	-36.4	-40.9	-50.9	-62.1	-47.9	-34.1	-27.1	-25.8	-27.2	-28.7	-32.4	-37.4	-39.7	-37.7	-37.3	-43.6	-54.3	-65.8	-48.2	-34.1	-27.3	-26.1	-27.6	-29.1	-33.2	-38.1	-39.8	-37.7	-38.6	-46.5	-57.7	-69.4	-48.5	-34	-27.4	-26.4	-27.9
R10305	O-Acetyl-L-serine + L-Homocysteine <=> L-Cystathionine + Acetate	4	-66	-65	-64	-65	-69	-75	-80	-85	-90	-93	-93	-93	-93	-93	-66	-65	-64	-66	-70	-76	-81	-86	-91	-93	-93	-93	-93	-93	-67	-66	-65	-67	-71	-77	-82	-87	-92	-94	-94	-94	-94	-94	-67	-66	-65	-67	-72
R00897	O-Acetyl-L-serine + Hydrogen sulfide <=> L-Cysteine + Acetate	5	-94	-88	-81	-76	-75	-74	-74	-74	-73	-76	-82	-87	-93	-99	-95	-88	-81	-76	-75	-75	-75	-74	-74	-78	-83	-89	-95	-101	-95	-88	-81	-77	-75	-75	-75	-74	-75	-79	-85	-91	-97	-103	-95	-88	-81	-77	-76
R00194	S-Adenosyl-L-homocysteine + H2O <=> S-Ribosyl-L-homocysteine + Adenine	2.8	-44.8	-46.7	-50.9	-54.8	-56.1	-56.3	-56.3	-56.4	-57.1	-60.8	-69.1	-80	-91.4	-102.8	-45.4	-47.4	-51.8	-55.6	-56.8	-56.9	-57	-57.1	-58.1	-62.7	-71.9	-83.2	-94.8	-106.4	-46	-48.2	-52.7	-56.4	-57.5	-57.6	-57.6	-57.8	-59.2	-64.7	-74.7	-86.4	-98.2	-110	-46.7	-49	-53.6	-57.2	-58.1
R01001	L-Cystathionine + H2O <=> L-Cysteine + Ammonia + 2-Oxobutanoate	6	-68	-68	-67	-67	-67	-67	-67	-67	-67	-70	-76	-81	-87	-93	-70	-69	-68	-68	-68	-68	-68	-68	-69	-72	-78	-84	-89	-95	-71	-71	-70	-69	-69	-69	-69	-69	-70	-74	-80	-86	-92	-98	-72	-72	-71	-70	-70
R12342	ADP + L-Serine <=> AMP + O-Phospho-L-serine	0.4	-18.8	-23.6	-25.8	-27.7	-29.8	-34.4	-40.7	-47.3	-54.2	-60	-64.4	-68	-72.6	-78.1	-19.3	-24.1	-26.3	-28.2	-30.5	-35.5	-41.8	-48.7	-55.7	-61.3	-65.4	-69.1	-74.1	-79.8	-19.8	-24.6	-26.8	-28.7	-31.2	-36.6	-43	-50.2	-57.1	-62.5	-66.4	-70.4	-75.7	-81.5	-20.2	-25.1	-27.3	-29.2	-31.9
R01291	S-Ribosyl-L-homocysteine <=> (S)-4,5-Dihydroxypentane-2,3-dione + L-Homocysteine	2.7	-59	-57.7	-56	-55.6	-55.5	-55.5	-55.5	-55.6	-56.2	-59.2	-61.2	-60.4	-59.5	-59.4	-59.7	-58.3	-56.6	-56.2	-56.2	-56.2	-56.2	-56.3	-57.3	-60.5	-61.8	-60.7	-60	-59.9	-60.3	-58.9	-57.3	-56.9	-56.9	-56.9	-56.9	-57	-58.4	-61.6	-62.3	-61	-60.5	-60.5	-61	-59.5	-57.9	-57.6	-57.5
R07274	O-Phospho-L-serine + Hydrogen sulfide <=> L-Cysteine + Orthophosphate	4	-99	-91	-83	-77	-71	-64	-57	-51	-44	-42	-42	-45	-50	-56	-99	-91	-83	-77	-71	-64	-57	-50	-44	-42	-43	-46	-52	-57	-99	-91	-83	-77	-70	-63	-57	-49	-44	-42	-44	-48	-53	-59	-99	-91	-83	-77	-70
R00586	L-Serine + Acetyl-CoA <=> O-Acetyl-L-serine + CoA	2.9	-30.2	-30.6	-30.9	-30.3	-29.6	-29.5	-29.5	-30.1	-31	-31.3	-31.3	-31.3	-31.3	-31.3	-30.6	-31	-31.2	-30.6	-29.9	-29.9	-30	-30.6	-31.5	-31.7	-31.7	-31.7	-31.7	-31.7	-31	-31.4	-31.6	-30.9	-30.3	-30.2	-30.4	-31.1	-31.9	-32.1	-32.1	-32.1	-32.1	-32.1	-31.4	-31.8	-31.9	-31.2	-30.7
R01290	L-Serine + L-Homocysteine <=> L-Cystathionine + H2O	2.7	-26.4	-25.6	-25	-25.1	-25.1	-25.1	-25	-24.8	-24.6	-21.9	-16.6	-10.9	-5.2	0.5	-26.4	-25.5	-24.9	-25	-25	-25	-24.9	-24.7	-24.4	-20.9	-15.4	-9.6	-3.8	2	-26.3	-25.4	-24.8	-24.9	-24.9	-24.9	-24.8	-24.5	-24	-19.9	-14.2	-8.3	-2.4	3.5	-26.3	-25.3	-24.7	-24.8	-24.8
R00177	ATP + L-Methionine + H2O <=> Orthophosphate + Diphosphate + S-Adenosyl-L-methionine	100000	0	0	0	0	0	0	0	0	0	0	0	0	0	0	0	0	0	0	0	0	0	0	0	0	0	0	0	0	0	0	0	0	0	0	0	0	0	0	0	0	0	0	0	0	0	0	0
R11634	ATP + Formate <=> dATP + CO2 + H2O	5	-105	-105	-104	-103	-98	-92	-87	-81	-75	-69	-60	-51	-45	-39	-105	-105	-105	-103	-98	-92	-86	-81	-75	-68	-59	-50	-44	-38	-106	-105	-105	-103	-98	-92	-86	-80	-74	-66	-57	-49	-43	-37	-106	-106	-105	-103	-98
R11633	GTP + Formate <=> dGTP + CO2 + H2O	4	-114	-106	-100	-97	-92	-87	-81	-76	-71	-62	-51	-39	-28	-16	-115	-106	-100	-97	-92	-86	-81	-75	-70	-60	-49	-37	-25	-14	-115	-106	-100	-97	-92	-86	-80	-75	-69	-58	-46	-35	-23	-11	-115	-105	-100	-97	-92
R11636	CTP + Formate <=> dCTP + CO2 + H2O	4	-105	-105	-103	-99	-94	-88	-83	-77	-71	-64	-55	-46	-40	-34	-105	-105	-103	-99	-94	-88	-82	-77	-71	-63	-54	-45	-39	-33	-106	-106	-103	-99	-94	-88	-82	-76	-70	-62	-52	-44	-38	-32	-106	-106	-103	-99	-94
R02100	dUTP + H2O <=> dUMP + Diphosphate	2.6	-67.4	-67.6	-67.2	-67.1	-67.5	-69.5	-77.5	-88.4	-99.7	-111.1	-121.9	-131.4	-141.5	-152.7	-68.1	-68.2	-67.7	-67.6	-68.1	-70.6	-79.2	-90.4	-102	-113.5	-124.1	-133.5	-144.1	-155.5	-68.7	-68.7	-68.2	-68.2	-68.7	-71.7	-81	-92.5	-104.2	-115.8	-126.1	-135.6	-146.7	-158.4	-69.4	-69.3	-68.7	-68.7	-69.2
R02325	dCTP + H2O <=> dUTP + Ammonia	2	-51	-62	-71.9	-73.7	-72.1	-70.8	-70.9	-71.2	-73	-77.6	-83.5	-90.1	-96.3	-102.1	-51.9	-63.3	-73	-74.5	-72.7	-71.7	-71.7	-72.2	-74.4	-79.4	-85.7	-92.5	-98.6	-104.5	-52.8	-64.7	-74.2	-75.3	-73.3	-72.5	-72.6	-73.2	-75.9	-81.3	-88	-94.9	-101	-106.9	-53.7	-66.1	-75.3	-76.1	-74
[truncated: 285 more rows]
[truncated: 177 more columns]

## Sheet: E
			25°C (298.15K)														30°C (303.15K)														35°C (308.15K)														40°C (313.15K)
[truncated: 403 more rows]
[truncated: 177 more columns]
