# Supplementary material for: Energy at Origins: Favorable Thermodynamics of Biosynthetic Reactions in the Last Universal Common Ancestor (LUCA)
Source: Front Microbiol. 2021 Dec 13;12:793664. doi: 10.3389/fmicb.2021.793664 (PMC8710812; doi:10.3389/fmicb.2021.793664)
Supplement: Supplementary file 6 [file Table_6.xlsx]

## Sheet: SI Table 6
Supplementary Table 6. Electrochemical potential: H2 pressure, temperature and pH dependency.
Conversion of H2 partial pressures and H2 concentrations with associated midpoint potentials in solution at different temperatures.
Temperature [°C/K]	0	273.15			25	298.15			50	323.15			100	373.15			150	423.15			200	473.15
	p(H2) [atm]	c(H2) [mM]	E [mV]		p(H2) [atm]	c(H2) [mM]	E [mV]		p(H2) [atm]	c(H2) [mM]	E [mV]		p(H2) [atm]	c(H2) [mM]	E [mV]		p(H2) [atm]	c(H2) [mM]	E [mV]		p(H2) [atm]	c(H2) [mM]	E [mV]
	1e-05	9.09544e-06	135.514		1e-05	7.8e-06	147.917		1e-05	6.85007e-06	160.32		1e-05	5.56643e-06	185.125		1e-05	4.75076e-06	209.931		1e-05	4.19274e-06	234.737
	0.0001	9.09544e-05	108.411		0.0001	7.8e-05	118.333		0.0001	6.85007e-05	128.256		0.0001	5.56643e-05	148.1		0.0001	4.75076e-05	167.945		0.0001	4.19274e-05	187.79
	0.001	0.000909544	81.3084		0.001	0.00078	88.7501		0.001	0.000685007	96.1918		0.001	0.000556643	111.075		0.001	0.000475076	125.959		0.001	0.000419274	140.842
	0.01	0.00909544	54.2056		0.01	0.0078	59.1667		0.01	0.00685007	64.1279		0.01	0.00556643	74.0502		0.01	0.00475076	83.9725		0.01	0.00419274	93.8948
	0.1	0.0909544	27.1028		0.1	0.078	29.5834		0.1	0.0685007	32.0639		0.1	0.0556643	37.0251		0.1	0.0475076	41.9863		0.1	0.0419274	46.9474
	1	0.909544	0		1	0.78	0		1	0.685007	0		1	0.556643	0		1	0.475076	0		1	0.419274	0
pH 0	10	9.09544	-27.1028		10	7.8	-29.5834		10	6.85007	-32.0639		10	5.56643	-37.0251		10	4.75076	-41.9863		10	4.19274	-46.9474
	100	90.9544	-54.2056		100	78	-59.1667		100	68.5007	-64.1279		100	55.6643	-74.0502		100	47.5076	-83.9725		100	41.9274	-93.8948
	p(H2) [atm]	c(H2) [mM]	E [mV]		p(H2) [atm]	c(H2) [mM]	E [mV]		p(H2) [atm]	c(H2) [mM]	E [mV]		p(H2) [atm]	c(H2) [mM]	E [mV]		p(H2) [atm]	c(H2) [mM]	E [mV]		p(H2) [atm]	c(H2) [mM]	E [mV]
	1e-05	9.09544e-06	81.3084		1e-05	7.8e-06	88.7501		1e-05	6.85007e-06	96.1918		1e-05	5.56643e-06	111.075		1e-05	4.75076e-06	125.959		1e-05	4.19274e-06	140.842
	0.0001	9.09544e-05	54.2056		0.0001	7.8e-05	59.1667		0.0001	6.85007e-05	64.1279		0.0001	5.56643e-05	74.0502		0.0001	4.75076e-05	83.9725		0.0001	4.19274e-05	93.8948
	0.001	0.000909544	27.1028		0.001	0.00078	29.5834		0.001	0.000685007	32.0639		0.001	0.000556643	37.0251		0.001	0.000475076	41.9863		0.001	0.000419274	46.9474
	0.01	0.00909544	0		0.01	0.0078	0		0.01	0.00685007	0		0.01	0.00556643	0		0.01	0.00475076	0		0.01	0.00419274	0
	0.1	0.0909544	-27.1028		0.1	0.078	-29.5834		0.1	0.0685007	-32.0639		0.1	0.0556643	-37.0251		0.1	0.0475076	-41.9863		0.1	0.0419274	-46.9474
	1	0.909544	-54.2056		1	0.78	-59.1667		1	0.685007	-64.1279		1	0.556643	-74.0502		1	0.475076	-83.9725		1	0.419274	-93.8948
pH 1	10	9.09544	-81.3084		10	7.8	-88.7501		10	6.85007	-96.1918		10	5.56643	-111.075		10	4.75076	-125.959		10	4.19274	-140.842
	100	90.9544	-108.411		100	78	-118.333		100	68.5007	-128.256		100	55.6643	-148.1		100	47.5076	-167.945		100	41.9274	-187.79
	p(H2) [atm]	c(H2) [mM]	E [mV]		p(H2) [atm]	c(H2) [mM]	E [mV]		p(H2) [atm]	c(H2) [mM]	E [mV]		p(H2) [atm]	c(H2) [mM]	E [mV]		p(H2) [atm]	c(H2) [mM]	E [mV]		p(H2) [atm]	c(H2) [mM]	E [mV]
	1e-05	9.09544e-06	27.1028		1e-05	7.8e-06	29.5834		1e-05	6.85007e-06	32.0639		1e-05	5.56643e-06	37.0251		1e-05	4.75076e-06	41.9863		1e-05	4.19274e-06	46.9474
	0.0001	9.09544e-05	0		0.0001	7.8e-05	0		0.0001	6.85007e-05	0		0.0001	5.56643e-05	0		0.0001	4.75076e-05	0		0.0001	4.19274e-05	0
	0.001	0.000909544	-27.1028		0.001	0.00078	-29.5834		0.001	0.000685007	-32.0639		0.001	0.000556643	-37.0251		0.001	0.000475076	-41.9863		0.001	0.000419274	-46.9474
	0.01	0.00909544	-54.2056		0.01	0.0078	-59.1667		0.01	0.00685007	-64.1279		0.01	0.00556643	-74.0502		0.01	0.00475076	-83.9725		0.01	0.00419274	-93.8948
	0.1	0.0909544	-81.3084		0.1	0.078	-88.7501		0.1	0.0685007	-96.1918		0.1	0.0556643	-111.075		0.1	0.0475076	-125.959		0.1	0.0419274	-140.842
	1	0.909544	-108.411		1	0.78	-118.333		1	0.685007	-128.256		1	0.556643	-148.1		1	0.475076	-167.945		1	0.419274	-187.79
pH 2	10	9.09544	-135.514		10	7.8	-147.917		10	6.85007	-160.32		10	5.56643	-185.125		10	4.75076	-209.931		10	4.19274	-234.737
	100	90.9544	-162.617		100	78	-177.5		100	68.5007	-192.384		100	55.6643	-222.151		100	47.5076	-251.918		100	41.9274	-281.684
	p(H2) [atm]	c(H2) [mM]	E [mV]		p(H2) [atm]	c(H2) [mM]	E [mV]		p(H2) [atm]	c(H2) [mM]	E [mV]		p(H2) [atm]	c(H2) [mM]	E [mV]		p(H2) [atm]	c(H2) [mM]	E [mV]		p(H2) [atm]	c(H2) [mM]	E [mV]
	1e-05	9.09544e-06	-27.1028		1e-05	7.8e-06	-29.5834		1e-05	6.85007e-06	-32.0639		1e-05	5.56643e-06	-37.0251		1e-05	4.75076e-06	-41.9863		1e-05	4.19274e-06	-46.9474
	0.0001	9.09544e-05	-54.2056		0.0001	7.8e-05	-59.1667		0.0001	6.85007e-05	-64.1279		0.0001	5.56643e-05	-74.0502		0.0001	4.75076e-05	-83.9725		0.0001	4.19274e-05	-93.8948
	0.001	0.000909544	-81.3084		0.001	0.00078	-88.7501		0.001	0.000685007	-96.1918		0.001	0.000556643	-111.075		0.001	0.000475076	-125.959		0.001	0.000419274	-140.842
	0.01	0.00909544	-108.411		0.01	0.0078	-118.333		0.01	0.00685007	-128.256		0.01	0.00556643	-148.1		0.01	0.00475076	-167.945		0.01	0.00419274	-187.79
	0.1	0.0909544	-135.514		0.1	0.078	-147.917		0.1	0.0685007	-160.32		0.1	0.0556643	-185.125		0.1	0.0475076	-209.931		0.1	0.0419274	-234.737
	1	0.909544	-162.617		1	0.78	-177.5		1	0.685007	-192.384		1	0.556643	-222.151		1	0.475076	-251.918		1	0.419274	-281.684
pH 3	10	9.09544	-189.72		10	7.8	-207.084		10	6.85007	-224.448		10	5.56643	-259.176		10	4.75076	-293.904		10	4.19274	-328.632
	100	90.9544	-216.822		100	78	-236.667		100	68.5007	-256.512		100	55.6643	-296.201		100	47.5076	-335.89		100	41.9274	-375.579
	p(H2) [atm]	c(H2) [mM]	E [mV]		p(H2) [atm]	c(H2) [mM]	E [mV]		p(H2) [atm]	c(H2) [mM]	E [mV]		p(H2) [atm]	c(H2) [mM]	E [mV]		p(H2) [atm]	c(H2) [mM]	E [mV]		p(H2) [atm]	c(H2) [mM]	E [mV]
	1e-05	9.09544e-06	-81.3084		1e-05	7.8e-06	-88.7501		1e-05	6.85007e-06	-96.1918		1e-05	5.56643e-06	-111.075		1e-05	4.75076e-06	-125.959		1e-05	4.19274e-06	-140.842
	0.0001	9.09544e-05	-108.411		0.0001	7.8e-05	-118.333		0.0001	6.85007e-05	-128.256		0.0001	5.56643e-05	-148.1		0.0001	4.75076e-05	-167.945		0.0001	4.19274e-05	-187.79
	0.001	0.000909544	-135.514		0.001	0.00078	-147.917		0.001	0.000685007	-160.32		0.001	0.000556643	-185.125		0.001	0.000475076	-209.931		0.001	0.000419274	-234.737
	0.01	0.00909544	-162.617		0.01	0.0078	-177.5		0.01	0.00685007	-192.384		0.01	0.00556643	-222.151		0.01	0.00475076	-251.918		0.01	0.00419274	-281.684
	0.1	0.0909544	-189.72		0.1	0.078	-207.084		0.1	0.0685007	-224.448		0.1	0.0556643	-259.176		0.1	0.0475076	-293.904		0.1	0.0419274	-328.632
	1	0.909544	-216.822		1	0.78	-236.667		1	0.685007	-256.512		1	0.556643	-296.201		1	0.475076	-335.89		1	0.419274	-375.579
pH 4	10	9.09544	-243.925		10	7.8	-266.25		10	6.85007	-288.576		10	5.56643	-333.226		10	4.75076	-377.876		10	4.19274	-422.527
	100	90.9544	-271.028		100	78	-295.834		100	68.5007	-320.639		100	55.6643	-370.251		100	47.5076	-419.863		100	41.9274	-469.474
	p(H2) [atm]	c(H2) [mM]	E [mV]		p(H2) [atm]	c(H2) [mM]	E [mV]		p(H2) [atm]	c(H2) [mM]	E [mV]		p(H2) [atm]	c(H2) [mM]	E [mV]		p(H2) [atm]	c(H2) [mM]	E [mV]		p(H2) [atm]	c(H2) [mM]	E [mV]
	1e-05	9.09544e-06	-135.514		1e-05	7.8e-06	-147.917		1e-05	6.85007e-06	-160.32		1e-05	5.56643e-06	-185.125		1e-05	4.75076e-06	-209.931		1e-05	4.19274e-06	-234.737
	0.0001	9.09544e-05	-162.617		0.0001	7.8e-05	-177.5		0.0001	6.85007e-05	-192.384		0.0001	5.56643e-05	-222.151		0.0001	4.75076e-05	-251.918		0.0001	4.19274e-05	-281.684
	0.001	0.000909544	-189.72		0.001	0.00078	-207.084		0.001	0.000685007	-224.448		0.001	0.000556643	-259.176		0.001	0.000475076	-293.904		0.001	0.000419274	-328.632
	0.01	0.00909544	-216.822		0.01	0.0078	-236.667		0.01	0.00685007	-256.512		0.01	0.00556643	-296.201		0.01	0.00475076	-335.89		0.01	0.00419274	-375.579
	0.1	0.0909544	-243.925		0.1	0.078	-266.25		0.1	0.0685007	-288.576		0.1	0.0556643	-333.226		0.1	0.0475076	-377.876		0.1	0.0419274	-422.527
	1	0.909544	-271.028		1	0.78	-295.834		1	0.685007	-320.639		1	0.556643	-370.251		1	0.475076	-419.863		1	0.419274	-469.474
pH 5	10	9.09544	-298.131		10	7.8	-325.417		10	6.85007	-352.703		10	5.56643	-407.276		10	4.75076	-461.849		10	4.19274	-516.422
	100	90.9544	-325.233		100	78	-355		100	68.5007	-384.767		100	55.6643	-444.301		100	47.5076	-503.835		100	41.9274	-563.369
	p(H2) [atm]	c(H2) [mM]	E [mV]		p(H2) [atm]	c(H2) [mM]	E [mV]		p(H2) [atm]	c(H2) [mM]	E [mV]		p(H2) [atm]	c(H2) [mM]	E [mV]		p(H2) [atm]	c(H2) [mM]	E [mV]		p(H2) [atm]	c(H2) [mM]	E [mV]
	1e-05	9.09544e-06	-189.72		1e-05	7.8e-06	-207.084		1e-05	6.85007e-06	-224.448		1e-05	5.56643e-06	-259.176		1e-05	4.75076e-06	-293.904		1e-05	4.19274e-06	-328.632
	0.0001	9.09544e-05	-216.822		0.0001	7.8e-05	-236.667		0.0001	6.85007e-05	-256.512		0.0001	5.56643e-05	-296.201		0.0001	4.75076e-05	-335.89		0.0001	4.19274e-05	-375.579
	0.001	0.000909544	-243.925		0.001	0.00078	-266.25		0.001	0.000685007	-288.576		0.001	0.000556643	-333.226		0.001	0.000475076	-377.876		0.001	0.000419274	-422.527
	0.01	0.00909544	-271.028		0.01	0.0078	-295.834		0.01	0.00685007	-320.639		0.01	0.00556643	-370.251		0.01	0.00475076	-419.863		0.01	0.00419274	-469.474
	0.1	0.0909544	-298.131		0.1	0.078	-325.417		0.1	0.0685007	-352.703		0.1	0.0556643	-407.276		0.1	0.0475076	-461.849		0.1	0.0419274	-516.422
	1	0.909544	-325.233		1	0.78	-355		1	0.685007	-384.767		1	0.556643	-444.301		1	0.475076	-503.835		1	0.419274	-563.369
pH 6	10	9.09544	-352.336		10	7.8	-384.584		10	6.85007	-416.831		10	5.56643	-481.326		10	4.75076	-545.821		10	4.19274	-610.316
	100	90.9544	-379.439		100	78	-414.167		100	68.5007	-448.895		100	55.6643	-518.351		100	47.5076	-587.808		100	41.9274	-657.264
	p(H2) [atm]	c(H2) [mM]	E [mV]		p(H2) [atm]	c(H2) [mM]	E [mV]		p(H2) [atm]	c(H2) [mM]	E [mV]		p(H2) [atm]	c(H2) [mM]	E [mV]		p(H2) [atm]	c(H2) [mM]	E [mV]		p(H2) [atm]	c(H2) [mM]	E [mV]
	1e-05	9.09544e-06	-243.925		1e-05	7.8e-06	-266.25		1e-05	6.85007e-06	-288.576		1e-05	5.56643e-06	-333.226		1e-05	4.75076e-06	-377.876		1e-05	4.19274e-06	-422.527
	0.0001	9.09544e-05	-271.028		0.0001	7.8e-05	-295.834		0.0001	6.85007e-05	-320.639		0.0001	5.56643e-05	-370.251		0.0001	4.75076e-05	-419.863		0.0001	4.19274e-05	-469.474
	0.001	0.000909544	-298.131		0.001	0.00078	-325.417		0.001	0.000685007	-352.703		0.001	0.000556643	-407.276		0.001	0.000475076	-461.849		0.001	0.000419274	-516.422
	0.01	0.00909544	-325.233		0.01	0.0078	-355		0.01	0.00685007	-384.767		0.01	0.00556643	-444.301		0.01	0.00475076	-503.835		0.01	0.00419274	-563.369
	0.1	0.0909544	-352.336		0.1	0.078	-384.584		0.1	0.0685007	-416.831		0.1	0.0556643	-481.326		0.1	0.0475076	-545.821		0.1	0.0419274	-610.316
	1	0.909544	-379.439		1	0.78	-414.167		1	0.685007	-448.895		1	0.556643	-518.351		1	0.475076	-587.808		1	0.419274	-657.264
pH 7	10	9.09544	-406.542		10	7.8	-443.751		10	6.85007	-480.959		10	5.56643	-555.376		10	4.75076	-629.794		10	4.19274	-704.211
	100	90.9544	-433.645		100	78	-473.334		100	68.5007	-513.023		100	55.6643	-592.402		100	47.5076	-671.78		100	41.9274	-751.159
	p(H2) [atm]	c(H2) [mM]	E [mV]		p(H2) [atm]	c(H2) [mM]	E [mV]		p(H2) [atm]	c(H2) [mM]	E [mV]		p(H2) [atm]	c(H2) [mM]	E [mV]		p(H2) [atm]	c(H2) [mM]	E [mV]		p(H2) [atm]	c(H2) [mM]	E [mV]
	1e-05	9.09544e-06	-298.131		1e-05	7.8e-06	-325.417		1e-05	6.85007e-06	-352.703		1e-05	5.56643e-06	-407.276		1e-05	4.75076e-06	-461.849		1e-05	4.19274e-06	-516.422
	0.0001	9.09544e-05	-325.233		0.0001	7.8e-05	-355		0.0001	6.85007e-05	-384.767		0.0001	5.56643e-05	-444.301		0.0001	4.75076e-05	-503.835		0.0001	4.19274e-05	-563.369
	0.001	0.000909544	-352.336		0.001	0.00078	-384.584		0.001	0.000685007	-416.831		0.001	0.000556643	-481.326		0.001	0.000475076	-545.821		0.001	0.000419274	-610.316
	0.01	0.00909544	-379.439		0.01	0.0078	-414.167		0.01	0.00685007	-448.895		0.01	0.00556643	-518.351		0.01	0.00475076	-587.808		0.01	0.00419274	-657.264
	0.1	0.0909544	-406.542		0.1	0.078	-443.751		0.1	0.0685007	-480.959		0.1	0.0556643	-555.376		0.1	0.0475076	-629.794		0.1	0.0419274	-704.211
	1	0.909544	-433.645		1	0.78	-473.334		1	0.685007	-513.023		1	0.556643	-592.402		1	0.475076	-671.78		1	0.419274	-751.159
pH 8	10	9.09544	-460.747		10	7.8	-502.917		10	6.85007	-545.087		10	5.56643	-629.427		10	4.75076	-713.766		10	4.19274	-798.106
	100	90.9544	-487.85		100	78	-532.501		100	68.5007	-577.151		100	55.6643	-666.452		100	47.5076	-755.753		100	41.9274	-845.053
	p(H2) [atm]	c(H2) [mM]	E [mV]		p(H2) [atm]	c(H2) [mM]	E [mV]		p(H2) [atm]	c(H2) [mM]	E [mV]		p(H2) [atm]	c(H2) [mM]	E [mV]		p(H2) [atm]	c(H2) [mM]	E [mV]		p(H2) [atm]	c(H2) [mM]	E [mV]
	1e-05	9.09544e-06	-352.336		1e-05	7.8e-06	-384.584		1e-05	6.85007e-06	-416.831		1e-05	5.56643e-06	-481.326		1e-05	4.75076e-06	-545.821		1e-05	4.19274e-06	-610.316
	0.0001	9.09544e-05	-379.439		0.0001	7.8e-05	-414.167		0.0001	6.85007e-05	-448.895		0.0001	5.56643e-05	-518.351		0.0001	4.75076e-05	-587.808		0.0001	4.19274e-05	-657.264
	0.001	0.000909544	-406.542		0.001	0.00078	-443.751		0.001	0.000685007	-480.959		0.001	0.000556643	-555.376		0.001	0.000475076	-629.794		0.001	0.000419274	-704.211
	0.01	0.00909544	-433.645		0.01	0.0078	-473.334		0.01	0.00685007	-513.023		0.01	0.00556643	-592.402		0.01	0.00475076	-671.78		0.01	0.00419274	-751.159
	0.1	0.0909544	-460.747		0.1	0.078	-502.917		0.1	0.0685007	-545.087		0.1	0.0556643	-629.427		0.1	0.0475076	-713.766		0.1	0.0419274	-798.106
	1	0.909544	-487.85		1	0.78	-532.501		1	0.685007	-577.151		1	0.556643	-666.452		1	0.475076	-755.753		1	0.419274	-845.053
pH 9	10	9.09544	-514.953		10	7.8	-562.084		10	6.85007	-609.215		10	5.56643	-703.477		10	4.75076	-797.739		10	4.19274	-892.001
	100	90.9544	-542.056		100	78	-591.667		100	68.5007	-641.279		100	55.6643	-740.502		100	47.5076	-839.725		100	41.9274	-938.948
	p(H2) [atm]	c(H2) [mM]	E [mV]		p(H2) [atm]	c(H2) [mM]	E [mV]		p(H2) [atm]	c(H2) [mM]	E [mV]		p(H2) [atm]	c(H2) [mM]	E [mV]		p(H2) [atm]	c(H2) [mM]	E [mV]		p(H2) [atm]	c(H2) [mM]	E [mV]
	1e-05	9.09544e-06	-406.542		1e-05	7.8e-06	-443.751		1e-05	6.85007e-06	-480.959		1e-05	5.56643e-06	-555.376		1e-05	4.75076e-06	-629.794		1e-05	4.19274e-06	-704.211
	0.0001	9.09544e-05	-433.645		0.0001	7.8e-05	-473.334		0.0001	6.85007e-05	-513.023		0.0001	5.56643e-05	-592.402		0.0001	4.75076e-05	-671.78		0.0001	4.19274e-05	-751.159
	0.001	0.000909544	-460.747		0.001	0.00078	-502.917		0.001	0.000685007	-545.087		0.001	0.000556643	-629.427		0.001	0.000475076	-713.766		0.001	0.000419274	-798.106
	0.01	0.00909544	-487.85		0.01	0.0078	-532.501		0.01	0.00685007	-577.151		0.01	0.00556643	-666.452		0.01	0.00475076	-755.753		0.01	0.00419274	-845.053
	0.1	0.0909544	-514.953		0.1	0.078	-562.084		0.1	0.0685007	-609.215		0.1	0.0556643	-703.477		0.1	0.0475076	-797.739		0.1	0.0419274	-892.001
	1	0.909544	-542.056		1	0.78	-591.667		1	0.685007	-641.279		1	0.556643	-740.502		1	0.475076	-839.725		1	0.419274	-938.948
pH 10	10	9.09544	-569.159		10	7.8	-621.251		10	6.85007	-673.343		10	5.56643	-777.527		10	4.75076	-881.711		10	4.19274	-985.896
	100	90.9544	-596.261		100	78	-650.834		100	68.5007	-705.407		100	55.6643	-814.552		100	47.5076	-923.698		100	41.9274	-1032.84
	p(H2) [atm]	c(H2) [mM]	E [mV]		p(H2) [atm]	c(H2) [mM]	E [mV]		p(H2) [atm]	c(H2) [mM]	E [mV]		p(H2) [atm]	c(H2) [mM]	E [mV]		p(H2) [atm]	c(H2) [mM]	E [mV]		p(H2) [atm]	c(H2) [mM]	E [mV]
	1e-05	9.09544e-06	-460.747		1e-05	7.8e-06	-502.917		1e-05	6.85007e-06	-545.087		1e-05	5.56643e-06	-629.427		1e-05	4.75076e-06	-713.766		1e-05	4.19274e-06	-798.106
	0.0001	9.09544e-05	-487.85		0.0001	7.8e-05	-532.501		0.0001	6.85007e-05	-577.151		0.0001	5.56643e-05	-666.452		0.0001	4.75076e-05	-755.753		0.0001	4.19274e-05	-845.053
	0.001	0.000909544	-514.953		0.001	0.00078	-562.084		0.001	0.000685007	-609.215		0.001	0.000556643	-703.477		0.001	0.000475076	-797.739		0.001	0.000419274	-892.001
	0.01	0.00909544	-542.056		0.01	0.0078	-591.667		0.01	0.00685007	-641.279		0.01	0.00556643	-740.502		0.01	0.00475076	-839.725		0.01	0.00419274	-938.948
	0.1	0.0909544	-569.159		0.1	0.078	-621.251		0.1	0.0685007	-673.343		0.1	0.0556643	-777.527		0.1	0.0475076	-881.711		0.1	0.0419274	-985.896
	1	0.909544	-596.261		1	0.78	-650.834		1	0.685007	-705.407		1	0.556643	-814.552		1	0.475076	-923.698		1	0.419274	-1032.84
pH 11	10	9.09544	-623.364		10	7.8	-680.417		10	6.85007	-737.471		10	5.56643	-851.577		10	4.75076	-965.684		10	4.19274	-1079.79
	100	90.9544	-650.467		100	78	-710.001		100	68.5007	-769.535		100	55.6643	-888.602		100	47.5076	-1007.67		100	41.9274	-1126.74
	p(H2) [atm]	c(H2) [mM]	E [mV]		p(H2) [atm]	c(H2) [mM]	E [mV]		p(H2) [atm]	c(H2) [mM]	E [mV]		p(H2) [atm]	c(H2) [mM]	E [mV]		p(H2) [atm]	c(H2) [mM]	E [mV]		p(H2) [atm]	c(H2) [mM]	E [mV]
	1e-05	9.09544e-06	-514.953		1e-05	7.8e-06	-562.084		1e-05	6.85007e-06	-609.215		1e-05	5.56643e-06	-703.477		1e-05	4.75076e-06	-797.739		1e-05	4.19274e-06	-892.001
	0.0001	9.09544e-05	-542.056		0.0001	7.8e-05	-591.667		0.0001	6.85007e-05	-641.279		0.0001	5.56643e-05	-740.502		0.0001	4.75076e-05	-839.725		0.0001	4.19274e-05	-938.948
	0.001	0.000909544	-569.159		0.001	0.00078	-621.251		0.001	0.000685007	-673.343		0.001	0.000556643	-777.527		0.001	0.000475076	-881.711		0.001	0.000419274	-985.896
	0.01	0.00909544	-596.261		0.01	0.0078	-650.834		0.01	0.00685007	-705.407		0.01	0.00556643	-814.552		0.01	0.00475076	-923.698		0.01	0.00419274	-1032.84
	0.1	0.0909544	-623.364		0.1	0.078	-680.417		0.1	0.0685007	-737.471		0.1	0.0556643	-851.577		0.1	0.0475076	-965.684		0.1	0.0419274	-1079.79
pH 12	1	0.909544	-650.467		1	0.78	-710.001		1	0.685007	-769.535		1	0.556643	-888.602		1	0.475076	-1007.67		1	0.419274	-1126.74
	100	90.9544	-704.673		100	78	-769.168		100	68.5007	-833.663		100	55.6643	-962.653		100	47.5076	-1091.64		100	41.9274	-1220.63
	p(H2) [atm]	c(H2) [mM]	E [mV]		p(H2) [atm]	c(H2) [mM]	E [mV]		p(H2) [atm]	c(H2) [mM]	E [mV]		p(H2) [atm]	c(H2) [mM]	E [mV]		p(H2) [atm]	c(H2) [mM]	E [mV]		p(H2) [atm]	c(H2) [mM]	E [mV]
	1e-05	9.09544e-06	-569.159		1e-05	7.8e-06	-621.251		1e-05	6.85007e-06	-673.343		1e-05	5.56643e-06	-777.527		1e-05	4.75076e-06	-881.711		1e-05	4.19274e-06	-985.896
	0.0001	9.09544e-05	-596.261		0.0001	7.8e-05	-650.834		0.0001	6.85007e-05	-705.407		0.0001	5.56643e-05	-814.552		0.0001	4.75076e-05	-923.698		0.0001	4.19274e-05	-1032.84
	0.001	0.000909544	-623.364		0.001	0.00078	-680.417		0.001	0.000685007	-737.471		0.001	0.000556643	-851.577		0.001	0.000475076	-965.684		0.001	0.000419274	-1079.79
	0.01	0.00909544	-650.467		0.01	0.0078	-710.001		0.01	0.00685007	-769.535		0.01	0.00556643	-888.602		0.01	0.00475076	-1007.67		0.01	0.00419274	-1126.74
	0.1	0.0909544	-677.57		0.1	0.078	-739.584		0.1	0.0685007	-801.599		0.1	0.0556643	-925.627		0.1	0.0475076	-1049.66		0.1	0.0419274	-1173.69
	1	0.909544	-704.673		1	0.78	-769.168		1	0.685007	-833.663		1	0.556643	-962.653		1	0.475076	-1091.64		1	0.419274	-1220.63
pH 13	10	9.09544	-731.775		10	7.8	-798.751		10	6.85007	-865.727		10	5.56643	-999.678		10	4.75076	-1133.63		10	4.19274	-1267.58
	100	90.9544	-758.878		100	78	-828.334		100	68.5007	-897.79		100	55.6643	-1036.7		100	47.5076	-1175.62		100	41.9274	-1314.53
	p(H2) [atm]	c(H2) [mM]	E [mV]		p(H2) [atm]	c(H2) [mM]	E [mV]		p(H2) [atm]	c(H2) [mM]	E [mV]		p(H2) [atm]	c(H2) [mM]	E [mV]		p(H2) [atm]	c(H2) [mM]	E [mV]		p(H2) [atm]	c(H2) [mM]	E [mV]
	1e-05	9.09544e-06	-623.364		1e-05	7.8e-06	-680.417		1e-05	6.85007e-06	-737.471		1e-05	5.56643e-06	-851.577		1e-05	4.75076e-06	-965.684		1e-05	4.19274e-06	-1079.79
	0.0001	9.09544e-05	-650.467		0.0001	7.8e-05	-710.001		0.0001	6.85007e-05	-769.535		0.0001	5.56643e-05	-888.602		0.0001	4.75076e-05	-1007.67		0.0001	4.19274e-05	-1126.74
	0.001	0.000909544	-677.57		0.001	0.00078	-739.584		0.001	0.000685007	-801.599		0.001	0.000556643	-925.627		0.001	0.000475076	-1049.66		0.001	0.000419274	-1173.69
	0.01	0.00909544	-704.673		0.01	0.0078	-769.168		0.01	0.00685007	-833.663		0.01	0.00556643	-962.653		0.01	0.00475076	-1091.64		0.01	0.00419274	-1220.63
	0.1	0.0909544	-731.775		0.1	0.078	-798.751		0.1	0.0685007	-865.727		0.1	0.0556643	-999.678		0.1	0.0475076	-1133.63		0.1	0.0419274	-1267.58
	1	0.909544	-758.878		1	0.78	-828.334		1	0.685007	-897.79		1	0.556643	-1036.7		1	0.475076	-1175.62		1	0.419274	-1314.53
pH 14	10	9.09544	-785.981		10	7.8	-857.918		10	6.85007	-929.854		10	5.56643	-1073.73		10	4.75076	-1217.6		10	4.19274	-1361.47
	100	90.9544	-813.084		100	78	-887.501		100	68.5007	-961.918		100	55.6643	-1110.75		100	47.5076	-1259.59		100	41.9274	-1408.42
