# Supplementary material for: Energy at Origins: Favorable Thermodynamics of Biosynthetic Reactions in the Last Universal Common Ancestor (LUCA)
Source: Front Microbiol. 2021 Dec 13;12:793664. doi: 10.3389/fmicb.2021.793664 (PMC8710812; doi:10.3389/fmicb.2021.793664)
Supplement: Supplementary file 7 [file Table_7.XLSX]

## Sheet: Overview
Supplementary Table 7. Synthesis pathways for 20 canonical amino acids. The syntheses start from key intermediates pyruvate, oxalacetate, 2-oxoglutarate, phosphoenolpyruvate, 3-phosphoglycerate and C5 sugars according to Martin, 2020a.
Alternative reactions and pathway branches are indicated. Additional synthesis pathways from KEGG are not included but retained in the biosynthetic core dataset.
3PGA = 3-Phosphoglycerate (Gluconeogenese)
PRPP = Phosphoribosyl-1'pyrophosphat (C5 sugar; Pentose phosphate pathway)
PEP = Phosphoenolpyruvate
Starting intermediatea	Amino acids
Pyruvate	Alanine, Leucine, Valine
Oxaloacetate	Aspartate, Asparagine, Isoleucine, Lysine, Methionine, Threonine
2-Oxoglutarate	Glutamate, Glutamine, Proline, Arginine
PEP + C4-6 sugars	Phenylalanine, Tryptophan, Tyrosine
3PGA	Cysteine, Glycine, Serine
C4-6 sugars (PRPP)	Histidine
a According to: Martin, W. F. (2020). Older than genes: The acetyl CoA pathway and origins. Front. Microbiol. 11, 817. doi:10.3389/fmicb.2020.00817

## Sheet: Alanine
Alternative	Reaction ID	Equation	Equation names
1.1	R00396	C00022 + C00014 + C00004 + C00080 <=> C00041 + C00003 + C00001	Pyruvate + Ammonia + NADH + H+ <=> L-Alanine + NAD+ + H2O
2.1	R00369	C00022 + C00037 <=> C00041 + C00048	Pyruvate + Glycine <=> L-Alanine + Glyoxylate
3.1	R00258	C00022 + C00025 <=> C00041 + C00026	Pyruvate + L-Glutamate <=> L-Alanine + 2-Oxoglutarate
4.1	R00400	C00022 + C00049 <=> C00041 + C00036	Pyruvate + L-Aspartate <=> L-Alanine + Oxaloacetate

## Sheet: Leucine
Alternative	Reaction ID	Equation	Equation names
1.1, 2.1	R00226	2 C00022 <=> C06010 + C00011	2 Pyruvate <=> (S)-2-Acetolactate + CO2
1.2, 2.2	R05071	C06010 <=> C04181	(S)-2-Acetolactate <=> 3-Hydroxy-3-methyl-2-oxobutanoic acid
1.3, 2.3	R04440	C04181 + C00005 + C00080 <=> C04272 + C00006	3-Hydroxy-3-methyl-2-oxobutanoic acid + NADPH + H+ <=> (R)-2,3-Dihydroxy-3-methylbutanoate + NADP+
1.4, 2.4	R04441	C04272 <=> C00141 + C00001	(R)-2,3-Dihydroxy-3-methylbutanoate <=> 3-Methyl-2-oxobutanoic acid + H2O
1.5, 2.5	R01213	C00024 + C00141 + C00001 <=> C02504 + C00010	Acetyl-CoA + 3-Methyl-2-oxobutanoic acid + H2O <=> alpha-Isopropylmalate + CoA
1.6, 2.6	R03968	C02504 <=> C02631 + C00001	alpha-Isopropylmalate <=> 2-Isopropylmaleate + H2O
1.7, 2.7	R04001	C02631 + C00001 <=> C04411	2-Isopropylmaleate + H2O <=> (2R,3S)-3-Isopropylmalate
1.8, 2.8	R04426	C04411 + C00003 <=> C04236 + C00004 + C00080	(2R,3S)-3-Isopropylmalate + NAD+ <=> (2S)-2-Isopropyl-3-oxosuccinate + NADH + H+
1.9, 2.9	R01652	C04236 <=> C00233 + C00011	(2S)-2-Isopropyl-3-oxosuccinate <=> 4-Methyl-2-oxopentanoate + CO2
1.1	R01090	C00233 + C00025 <=> C00123 + C00026	4-Methyl-2-oxopentanoate + L-Glutamate <=> L-Leucine + 2-Oxoglutarate
2.1	R01088	C00233 + C00014 + C00004 + C00080 <=> C00123 + C00001 + C00003	4-Methyl-2-oxopentanoate + Ammonia + NADH + H+ <=> L-Leucine + H2O + NAD+

## Sheet: Valine
Alternative	Reaction ID	Equation	Equation names
1.1	R00226	2 C00022 <=> C06010 + C00011	2 Pyruvate <=> (S)-2-Acetolactate + CO2
1.2	R05071	C06010 <=> C04181	(S)-2-Acetolactate <=> 3-Hydroxy-3-methyl-2-oxobutanoic acid
1.3	R04440	C04181 + C00005 + C00080 <=> C04272 + C00006	3-Hydroxy-3-methyl-2-oxobutanoic acid + NADPH + H+ <=> (R)-2,3-Dihydroxy-3-methylbutanoate + NADP+
1.4	R04441	C04272 <=> C00141 + C00001	(R)-2,3-Dihydroxy-3-methylbutanoate <=> 3-Methyl-2-oxobutanoic acid + H2O
1.5	R01214_1	C00141 + C00025 <=> C00183 + C00026	3-Methyl-2-oxobutanoic acid + L-Glutamate <=> L-Valine + 2-Oxoglutarate

## Sheet: Isoleucine
Alternative	Reaction ID	Equation	Equation names
1.1, 3.1	R00341	C00002 + C00036 <=> C00008 + C00074 + C00011	ATP + Oxaloacetate <=> ADP + Phosphoenolpyruvate + CO2
2.1, 4.1	R00431	C00044 + C00036 <=> C00035 + C00074 + C00011	GTP + Oxaloacetate <=> GDP + Phosphoenolpyruvate + CO2
1.2, 2.2	R00430	C00035 + C00074 <=> C00044 + C00022	GDP + Phosphoenolpyruvate <=> GTP + Pyruvate
3.2, 4.2	R00200	C00008 + C00074 <=> C00002 + C00022	ADP + Phosphoenolpyruvate <=> ATP + Pyruvate
1.3, 2.3, 3.3, 4.3	R08648	C00022 + C00109 <=> C06006 + C00011	Pyruvate + 2-Oxobutanoate <=> (S)-2-Aceto-2-hydroxybutanoate + CO2
1.4, 2.4, 3.4, 4.4	R05069	C06006 <=> C14463	(S)-2-Aceto-2-hydroxybutanoate <=> (R)-3-Hydroxy-3-methyl-2-oxopentanoate
1.5, 2.5, 3.5, 4.5	R05068	C14463 + C00005 + C00080 <=> C06007 + C00006	(R)-3-Hydroxy-3-methyl-2-oxopentanoate + NADPH + H+ <=> (R)-2,3-Dihydroxy-3-methylpentanoate + NADP+
1.6, 2.6, 3.6, 4.6	R05070	C06007 <=> C00671 + C00001	(R)-2,3-Dihydroxy-3-methylpentanoate <=> (S)-3-Methyl-2-oxopentanoic acid + H2O
1.7, 2.7, 3.7, 4.7	R02199	C00671 + C00025 <=> C00407 + C00026	(S)-3-Methyl-2-oxopentanoic acid + L-Glutamate <=> L-Isoleucine + 2-Oxoglutarate

## Sheet: Glycine
Alternative	Reaction ID	Equation	Equation names
1.1	R01513	C00197 + C00003 <=> C03232 + C00004 + C00080	3-Phospho-D-glycerate + NAD+ <=> 3-Phosphonooxypyruvate + NADH + H+
1.2	R04173	C03232 + C00025 <=> C01005 + C00026	3-Phosphonooxypyruvate + L-Glutamate <=> O-Phospho-L-serine + 2-Oxoglutarate
1.3	R00582	C01005 + C00001 <=> C00065 + C00009	O-Phospho-L-serine + H2O <=> L-Serine + Orthophosphate
3.1	R00751	C00188 <=> C00037 + C00084	L-Threonine <=> Glycine + Acetaldehyde
2.1	R00372	C00048 + C00025 <=> C00037 + C00026	Glyoxylate + L-Glutamate <=> Glycine + 2-Oxoglutarate
1.4	R00945	C00101 + C00065 <=> C00143 + C00037 + C00001	Tetrahydrofolate + L-Serine <=> 5,10-Methylenetetrahydrofolate + Glycine + H2O

## Sheet: Histidin
Alternative	Reaction ID	Equation	Equation names
1.1	R01071	C00002 + C00119 <=> C02739 + C00013	ATP + 5-Phospho-alpha-D-ribose 1-diphosphate <=> 1-(5-Phospho-D-ribosyl)-ATP + Diphosphate
1.2	R04035	C02739 + C00001 <=> C02741 + C00013	1-(5-Phospho-D-ribosyl)-ATP + H2O <=> Phosphoribosyl-AMP + Diphosphate
1.3	R04037	C02741 + C00001 <=> C04896	Phosphoribosyl-AMP + H2O <=> 5-(5-Phospho-D-ribosylaminoformimino)-1-(5-phosphoribosyl)-imidazole-4-carboxamide
1.4	R04640	C04896 <=> C04916	5-(5-Phospho-D-ribosylaminoformimino)-1-(5-phosphoribosyl)-imidazole-4-carboxamide <=> N-(5'-Phospho-D-1'-ribulosylformimino)-5-amino-1-(5''-phospho-D-ribosyl)-4-imidazolecarboxamide
1.5	R04558	C04916 + C00064 <=> C04666 + C04677 + C00025	N-(5'-Phospho-D-1'-ribulosylformimino)-5-amino-1-(5''-phospho-D-ribosyl)-4-imidazolecarboxamide + L-Glutamine <=> D-erythro-1-(Imidazol-4-yl)glycerol 3-phosphate + 1-(5'-Phosphoribosyl)-5-amino-4-imidazolecarboxamide + L-Glutamate
1.6	R03457	C04666 <=> C01267 + C00001	D-erythro-1-(Imidazol-4-yl)glycerol 3-phosphate <=> 3-(Imidazol-4-yl)-2-oxopropyl phosphate + H2O
1.7	R03243	C01267 + C00025 <=> C01100 + C00026	3-(Imidazol-4-yl)-2-oxopropyl phosphate + L-Glutamate <=> L-Histidinol phosphate + 2-Oxoglutarate
1.8	R03013	C01100 + C00001 <=> C00860 + C00009	L-Histidinol phosphate + H2O <=> L-Histidinol + Orthophosphat
1.9	R03012	C00860 + C00003 <=> C01929 + C00004 + C00080	L-Histidinol + NAD+ <=> L-Histidinal + NADH + H+
1.1	R01163	C01929 + C00001 + C00003 <=> C00135 + C00004 + C00080	L-Histidinal + H2O + NAD+ <=> L-Histidine + NADH + H+

## Sheet: Aspartate
Alternative	Reaction ID	Equation	Equation names
1.1	R00355	C00036 + C00025 <=> C00049 + C00026	Oxaloacetate + L-Glutamate <=> L-Aspartate + 2-Oxoglutarate

## Sheet: Asparagine
Alternative	Reaction ID	Equation	Equation names
1.1, 2.1 , 3.1	R00355	C00036 + C00025 <=> C00049 + C00026	Oxaloacetate + L-Glutamate <=> L-Aspartate + 2-Oxoglutarate
1.2	R00578	C00002 + C00049 + C00064 + C00001 <=> C00020 + C00013 + C00152 + C00025	ATP + L-Aspartate + L-Glutamine + H2O <=> AMP + Diphosphate + L-Asparagine + L-Glutamate
2.2	R00483	C00002 + C00049 + C00014 <=> C00020 + C00013 + C00152	ATP + L-Aspartate + Ammonia <=> AMP + Diphosphate + L-Asparagine
3.2	R00482	C00002 + C00049 + C00014 <=> C00008 + C00009 + C00152	ATP + L-Aspartate + Ammonia <=> ADP + Orthophosphate + L-Asparagine

## Sheet: Glutamate
Alternative	Reaction ID	Equation	Equation names
1.1	R00243	C00026 + C00014 + C00004 + C00080 <=> C00025 + C00003 + C00001	2-Oxoglutarate + Ammonia + NADH + H+ <=> L-Glutamate + NAD+ + H2O
2.1	R00248	C00026 + C00014 + C00005 + C00080 <=> C00025 + C00006 + C00001	2-Oxoglutarate + Ammonia + NADPH + H+ <=> L-Glutamate + NADP+ + H2O

[truncated: 11 more sheets: Glutamine, Proline, Tyrosine, Phenylalanine, Lysine, Tryptophan, Arginine, Serine, Threonine, Methionine, Cysteine]
