# Supplementary material for: Energy at Origins: Favorable Thermodynamics of Biosynthetic Reactions in the Last Universal Common Ancestor (LUCA)
Source: Front Microbiol. 2021 Dec 13;12:793664. doi: 10.3389/fmicb.2021.793664 (PMC8710812; doi:10.3389/fmicb.2021.793664)
Supplement: Supplementary file 8 [file Table_8.XLSX]

## Sheet: FF 1 - 0.01 mM and H2 0.001 mM
Supplementary Table 8. Biosynthetic core reactions ranked by associated Gibbs energy in extreme hydrothermal vent conditions.
The 402 reactions are sorted in decreasing order by ΔG. Reactions where reductants were replaced with H2 are included. Hydrogen concentration is fixed to 1 µM with the remaining compounds at nonequilibrium 1:0.01 mM. Ionic strength is 250 mM.
Reaction ID	Equation	Target synthesis	ΔG Vent [kJ·mol–1]
			pH 9; 80 °C
R07407,R07410	L-Aspartate <=> Iminoaspartate + H2	NAD	53
R04109	L-Glutamate + H2 <=> (S)-4-Amino-5-oxopentanoate + H2O	F430	52
R04336	2,3,4,5-Tetrahydrodipicolinate + H2O <=> L-2-Amino-6-oxoheptanedioate	Lysine	49
R07613	2,3,4,5-Tetrahydrodipicolinate + L-Glutamate + H2O <=> LL-2,6-Diaminoheptanedioate + 2-Oxoglutarate	Lysine	46
R07157	CO2 + H2 <=> CO + H2O	Carbon fixation, WL	37
R07405	5-Carboxyamino-1-(5-phospho-D-ribosyl)imidazole <=> 1-(5-Phospho-D-ribosyl)-5-amino-4-imidazolecarboxylate	Purine	17
R01513	3-Phospho-D-glycerate <=> 3-Phosphonooxypyruvate + H2	Serine	15.8
R03012	L-Histidinol <=> L-Histidinal + H2	Histidine	14.8
R01993	N-Carbamoyl-L-aspartate <=> (S)-Dihydroorotate + H2O	Pyrimidine	12.8
R05705,R05706	FMN + H2 <=> Reduced FMN	Cobalamin	6
R09780	beta-D-Fructose 6-phosphate <=> D-arabino-Hex-3-ulose 6-phosphate	Pentose phosphate pathway	4.9
R04560	10-Formyltetrahydrofolate + 1-(5'-Phosphoribosyl)-5-amino-4-imidazolecarboxamide <=> Tetrahydrofolate + 1-(5'-Phosphoribosyl)-5-formamido-4-imidazolecarboxamide	Purine	2.2
R07136	(2R)-3-Sulfolactate <=> 3-Sulfopyruvate + H2	CoM	0.3
R04426	(2R,3S)-3-Isopropylmalate <=> (2S)-2-Isopropyl-3-oxosuccinate + H2	Leucine	0.2
R05808	Cobalt-sirohydrochlorin + S-Adenosyl-L-methionine <=> Cobalt-factor III + S-Adenosyl-L-homocysteine	Cobalamin	0
R05809	Cobalt-precorrin 3 + S-Adenosyl-L-methionine <=> Cobalt-precorrin 4 + S-Adenosyl-L-homocysteine	Cobalamin	0
R05810	Cobalt-precorrin 4 + S-Adenosyl-L-methionine <=> Cobalt-precorrin 5A + S-Adenosyl-L-homocysteine	Cobalamin	0
R07772	Cobalt-precorrin 5A + H2O <=> Cobalt-precorrin 5B + Acetaldehyde	Cobalamin	0
R07773	Cobalt-precorrin 5B + S-Adenosyl-L-methionine <=> Cobalt-precorrin 6 + S-Adenosyl-L-homocysteine	Cobalamin	0
R05812	Cobalt-precorrin 6 + H2 <=> Cobalt-dihydro-precorrin 6	Cobalamin	0
R07774	Cobalt-dihydro-precorrin 6 + S-Adenosyl-L-methionine <=> Cobalt-precorrin 7 + S-Adenosyl-L-homocysteine + CO2	Cobalamin	0
R07775	Cobalt-precorrin 7 + S-Adenosyl-L-methionine <=> Cobalt-precorrin 8 + S-Adenosyl-L-homocysteine	Cobalamin	0
R05814	Cobalt-precorrin 8 <=> Cobyrinate	Cobalamin	0
R05815	Cobyrinate + 2 L-Glutamine + 2 ATP + 2 H2O <=> Cob(II)yrinate a,c diamide + 2 L-Glutamate + 2 ADP + 2 Orthophosphate	Cobalamin	0
R05225	Adenosyl cobyrinate a,c diamide + 4 L-Glutamine + 4 ATP + 4 H2O <=> Adenosyl cobyrinate hexaamide + 4 L-Glutamate + 4 Orthophosphate + 4 ADP	Cobalamin	0
R07302	ATP + Adenosyl cobyrinate hexaamide + (R)-1-Aminopropan-2-ol <=> ADP + Orthophosphate + Adenosyl cobinamide	Cobalamin	0
R06558	Adenosyl cobinamide + GTP <=> Adenosyl cobinamide phosphate + GDP	Cobalamin	0
R05221	Adenosyl cobinamide + ATP <=> Adenosyl cobinamide phosphate + ADP	Cobalamin	0
R05222	Adenosyl cobinamide phosphate + GTP <=> Adenosine-GDP-cobinamide + Diphosphate	Cobalamin	0
R05223	Adenosine-GDP-cobinamide + alpha-Ribazole <=> Cobamide coenzyme	Cobalamin	0
R07476	Sulfite + Phosphoenolpyruvate <=> (2R)-O-Phospho-3-sulfolactate	CoM	0
R00177	ATP + L-Methionine + H2O <=> Orthophosphate + Diphosphate + S-Adenosyl-L-methionine	Cysteine,SAM	0
R09398	7,8-Didemethyl-8-hydroxy-5-deazariboflavin + (2S)-Lactyl-2-diphospho-5'-guanosine <=> Coenzyme F420-0 + GMP	F420	0
R03165	Hydroxymethylbilane <=> Uroporphyrinogen III + H2O	F430	0
R03194	2 S-Adenosyl-L-methionine + Uroporphyrinogen III <=> 2 S-Adenosyl-L-homocysteine + Precorrin 2	F430	0
R03947	Precorrin 2 <=> Sirohydrochlorin + H2	F430	0
R03459	2,5-Diamino-6-(5-phospho-D-ribosylamino)pyrimidin-4(3H)-one + H2O <=> 5-Amino-6-(5'-phosphoribosylamino)uracil + Ammonia	Flavin,FMN	0
R01465	L-Threonine <=> L-2-Amino-3-oxobutanoic acid + H2	Glycine	0
R01130	IMP + H2O <=> Xanthosine 5'-phosphate + H2	Purine,GTP	0
R01230	ATP + Xanthosine 5'-phosphate + Ammonia <=> AMP + Diphosphate + GMP	Purine,GTP	0
R01231	ATP + Xanthosine 5'-phosphate + L-Glutamine + H2O <=> AMP + Diphosphate + GMP + L-Glutamate	Purine,GTP	0
R01071	ATP + 5-Phospho-alpha-D-ribose 1-diphosphate <=> 1-(5-Phospho-D-ribosyl)-ATP + Diphosphate	Histidine	0
R04035	1-(5-Phospho-D-ribosyl)-ATP + H2O <=> Phosphoribosyl-AMP + Diphosphate	Histidine	0
R04037	Phosphoribosyl-AMP + H2O <=> 5-(5-Phospho-D-ribosylaminoformimino)-1-(5-phosphoribosyl)-imidazole-4-carboxamide	Histidine	0
R04558	N-(5'-Phospho-D-1'-ribulosylformimino)-5-amino-1-(5''-phospho-D-ribosyl)-4-imidazolecarboxamide + L-Glutamine <=> D-erythro-1-(Imidazol-4-yl)glycerol 3-phosphate + 1-(5'-Phosphoribosyl)-5-amino-4-imidazolecarboxamide + L-Glutamate	Histidine	0
R04463	ATP + 5'-Phosphoribosyl-N-formylglycinamide + L-Glutamine + H2O <=> ADP + Orthophosphate + 2-(Formamido)-N1-(5'-phosphoribosyl)acetamidine + L-Glutamate	Purine	0
R04208	ATP + 2-(Formamido)-N1-(5'-phosphoribosyl)acetamidine <=> ADP + Orthophosphate + Aminoimidazole ribotide	Purine	0
R03098	L-2-Aminoadipate + ATP <=> L-2-Aminoadipate adenylate + Diphosphate	Lysine	0
R09726	ATP + Molybdopterin <=> Diphosphate + Adenylated molybdopterin	MoCo	0
R09977	2-[(2R,5Z)-2-Carboxy-4-methylthiazol-5(2H)-ylidene]ethyl phosphate <=> 2-(2-Carboxy-4-methylthiazol-5-ylEthyl phosphate	Thiamine diphosphate	0
R03472	Aminoimidazole ribotide + S-Adenosyl-L-methionine <=> 4-Amino-2-methyl-5-(phosphooxymethyl)pyrimidine + 5'-Deoxyadenosine + L-Methionine + Formate + CO	Thiamine diphosphate	0
R12026	NAD+ + Glycine + Hydrogen sulfide <=> Nicotinamide + ADP-5-ethyl-4-methylthiazole-2-carboxylate + 3 H2O	Thiamine diphosphate	0
R10935	2 D-Glyceraldehyde 3-phosphate <=> (5-Formylfuran-3-yl)methyl phosphate + Orthophosphate + 2 H2O	Methanofuran	0
R04364	2,3,4,5-Tetrahydrodipicolinate + Acetyl-CoA + H2O <=> N-Acetyl-L-2-amino-6-oxopimelate + CoA	Lysine	-1
R04365	Succinyl-CoA + 2,3,4,5-Tetrahydrodipicolinate + H2O <=> CoA + N-Succinyl-2-L-amino-6-oxoheptanedioate	Lysine	-1
R00239	ATP + L-Glutamate <=> ADP + L-Glutamyl 5-phosphate	Proline	-1.2
R00371	Acetyl-CoA + Glycine <=> CoA + L-2-Amino-3-oxobutanoic acid	Glycine	-2
R02649	ATP + N-Acetyl-L-glutamate <=> ADP + N-Acetyl-L-glutamate 5-phosphate	Arginine	-3.8
R03896	(R)-2-Methylmalate <=> 2-Methylmaleate + H2O	Isoleucine	-4.1
R01655	10-Formyltetrahydrofolate + H+ <=> 5,10-Methenyltetrahydrofolate + H2O	Carbon fixation, WL	-4.7
R03898	2-Methylmaleate + H2O <=> D-erythro-3-Methylmalate	Isoleucine	-4.7
R02740	beta-D-Fructose 6-phosphate <=> alpha-D-Glucose 6-phosphate	Pentose phosphate pathway	-7.3
R01869	(S)-Dihydroorotate <=> Orotate + H2	Pyrimidine	-8.7
R00658	Phosphoenolpyruvate + H2O <=> 2-Phospho-D-glycerate	Gluconeogenesis	-9.77
R10393	cis-(Homo)2-aconitate + H2O <=> (-)-threo-Iso(homo)2-citrate	CoB	-9.8
R10396	cis-(Homo)3-aconitate + H2O <=> (-)-threo-Iso(homo)3-citrate	CoB	-9.8
R04001	2-Isopropylmaleate + H2O <=> (2R,3S)-3-Isopropylmalate	Leucine	-9.8
R01196,R10866	Acetyl-CoA + CO2 + H2 <=> Pyruvate + CoA	Carbon fixation, rTCA	-10
R01082	(S)-Malate <=> Fumarate + H2O	Carbon fixation, rTCA	-10.09
R03243	3-(Imidazol-4-yl)-2-oxopropyl phosphate + L-Glutamate <=> L-Histidinol phosphate + 2-Oxoglutarate	Histidine	-10.3
R00959	alpha-D-Glucose 6-phosphate <=> D-Glucose 1-phosphate	Gluconeogenesis	-11
R01900	Isocitrate <=> cis-Aconitate + H2O	Carbon fixation, rTCA	-11.7
R00715	N6-(L-1,3-Dicarboxypropyl)-L-lysine + H2O <=> L-Lysine + 2-Oxoglutarate + H2	Lysine	-12
R04371	(Z)-But-1-ene-1,2,4-tricarboxylate + H2O <=> Homoisocitrate	Lysine	-12.3
R00480	ATP + L-Aspartate <=> ADP + 4-Phospho-L-aspartate	Lysine,Threonine,Methionine	-12.6
R00428	GTP + H2O <=> Formamidopyrimidine nucleoside triphosphate	THF	-12.6
R10392	(R)-(Homo)2-citrate <=> cis-(Homo)2-aconitate + H2O	CoB	-13
R10395	(R)-(Homo)3-citrate <=> cis-(Homo)3-aconitate + H2O	CoB	-13
R03968	alpha-Isopropylmalate <=> 2-Isopropylmaleate + H2O	Leucine	-13
R03444	(R)-2-Hydroxybutane-1,2,4-tricarboxylate <=> (Z)-But-1-ene-1,2,4-tricarboxylate + H2O	Lysine	-13
R05069	(S)-2-Aceto-2-hydroxybutanoate <=> (R)-3-Hydroxy-3-methyl-2-oxopentanoate	Isoleucine	-13.036
R05071	(S)-2-Acetolactate <=> 3-Hydroxy-3-methyl-2-oxobutanoic acid	Valine,Isoleucine	-13.1684
R01512	ATP + 3-Phospho-D-glycerate <=> ADP + 3-Phospho-D-glyceroyl phosphate	Gluconeogenesis	-13.3
R01602	alpha-D-Glucose <=> beta-D-Glucose	Gluconeogenesis	-13.5147
R05048	2,5-Diaminopyrimidine nucleoside triphosphate <=> 2,5-Diamino-6-(5'-triphosphoryl-3',4'-trihydroxy-2'-oxopentyl)-amino-4-oxopyrimidine	THF	-14
R06975	Formate + ATP + 1-(5'-Phosphoribosyl)-5-amino-4-imidazolecarboxamide <=> ADP + Orthophosphate + 1-(5'-Phosphoribosyl)-5-formamido-4-imidazolecarboxamide	Purine	-14.4
R02739	alpha-D-Glucose 6-phosphate <=> beta-D-Glucose 6-phosphate	Pentose phosphate pathway	-14.8
R01197	Succinyl-CoA + CO2 + H2 <=> 2-Oxoglutarate + CoA	Carbon fixation, rTCA	-15
R02755	L-2-Amino-6-oxoheptanedioate + Ammonia + H2 <=> meso-2,6-Diaminoheptanedioate + H2O	Lysine	-15
R01731	L-Aspartate + Prephenate <=> Oxaloacetate + L-Arogenate	Tyrosine,Phenylalanine	-15
R02735	LL-2,6-Diaminoheptanedioate <=> meso-2,6-Diaminoheptanedioate	Lysine	-15.2
R02291	4-Phospho-L-aspartate + H2 <=> L-Aspartate 4-semialdehyde + Orthophosphate	Lysine,Threonine,Methionine	-15.8
R00267	2-Oxoglutarate + CO2 + H2 <=> Isocitrate	Carbon fixation, rTCA	-16
R00134,RMAN4	CO2 + H2 <=> Formate	Carbon fixation, WL	-16
R01529	D-Ribulose 5-phosphate <=> D-Xylulose 5-phosphate	Pentose phosphate pathway	-16.9
R00369	Pyruvate + Glycine <=> L-Alanine + Glyoxylate	Alanine	-17.1
R03759	Aminoacetone + H2 <=> (R)-1-Aminopropan-2-ol	Glycine	-17.5
R04467	N-Acetyl-L-2-amino-6-oxopimelate + L-Glutamate <=> N6-Acetyl-LL-2,6-diaminoheptanedioate + 2-Oxoglutarate	Lysine	-17.6
R01290	L-Serine + L-Homocysteine <=> L-Cystathionine + H2O	Cysteine	-17.7
R07276	Prephenate + L-Glutamate <=> L-Arogenate + 2-Oxoglutarate	Phenylalanine	-17.7
R02413	3-Dehydroshikimate + H2 <=> Shikimate	Tryptothan,Phenylalanine,Tyrosine	-17.9
R01518	2-Phospho-D-glycerate <=> 3-Phospho-D-glycerate	Gluconeogenesis	-18.3
R00230	Acetyl-CoA + Orthophosphate <=> CoA + Acetyl phosphate	added manually	-18.6
R01056	D-Ribulose 5-phosphate <=> D-Ribose 5-phosphate	Pentose phosphate pathway	-18.7
R02283	N-Acetyl-L-glutamate 5-semialdehyde + L-Glutamate <=> N-Acetylornithine + 2-Oxoglutarate	Arginine	-18.8
R03084	3-Dehydroquinate <=> 3-Dehydroshikimate + H2O	Tryptothan,Phenylalanine,Tyrosine	-18.8
R01015	D-Glyceraldehyde 3-phosphate <=> Glycerone phosphate	Gluconeogenesis	-18.9
R01528,R10221	6-Phospho-D-gluconate <=> D-Ribulose 5-phosphate + CO2 + H2	Pentose phosphate pathway	-19
R02199	(S)-3-Methyl-2-oxopentanoic acid + L-Glutamate <=> L-Isoleucine + 2-Oxoglutarate	Isoleucine	-19.4
R01226	5,10-Methylenetetrahydrofolate + 3-Methyl-2-oxobutanoic acid + H2O <=> Tetrahydrofolate + 2-Dehydropantoate	CoA	-20
R03035	ATP + Pantetheine 4'-phosphate <=> Diphosphate + Dephospho-CoA	CoA	-20
R00161	ATP + FMN <=> Diphosphate + FAD	Flavin,FAD	-20
R01934	Homoisocitrate <=> 2-Oxoadipate + CO2 + H2	Lysine	-20
R05338	D-arabino-Hex-3-ulose 6-phosphate <=> D-Ribulose 5-phosphate + Formaldehyde	Pentose phosphate pathway	-20
R03066	6-(Hydroxymethyl)-7,8-dihydropterin + 4-Aminobenzoate <=> Dihydropteroate + H2O	THF	-20
R01325	cis-Aconitate + H2O <=> Citrate	Carbon fixation, rTCA	-21.1
R09397	(2S)-2-Phospholactate + GTP <=> (2S)-Lactyl-2-diphospho-5'-guanosine + Diphosphate	F420	-22
R02315	L-Glutamate + L-2-Aminoadipate 6-semialdehyde + H2 <=> N6-(L-1,3-Dicarboxypropyl)-L-lysine + H2O	Lysine	-22
R00946	5-Methyltetrahydrofolate + L-Homocysteine <=> Tetrahydrofolate + L-Methionine	Methionine	-22
R03509	N-(5-Phospho-D-ribosyl)anthranilate <=> 1-(2-Carboxyphenylamino)-1-deoxy-D-ribulose 5-phosphate	Tryptophan	-22
R01220	5,10-Methenyltetrahydrofolate + H2 <=> 5,10-Methylenetetrahydrofolate	Carbon fixation, WL	-22.5
R01088	4-Methyl-2-oxopentanoate + Ammonia + H2 <=> L-Leucine + H2O	Leucine	-23
R00396	Pyruvate + Ammonia + H2 <=> L-Alanine + H2O	Alanine	-23.1
R00400	Pyruvate + L-Aspartate <=> L-Alanine + Oxaloacetate	Alanine	-23.3
R03458	5-Amino-6-(5'-phosphoribosylamino)uracil + H2 <=> 5-Amino-6-(5'-phospho-D-ribitylamino)uracil	Flavin,FMN	-23.4
R02272	(S)-4-Amino-5-oxopentanoate <=> 5-Aminolevulinate	F430	-23.7
R11039	[5-(Aminomethyl)furan-3-yl]methyl phosphate + ATP <=> [5-(Aminomethyl)furan-3-yl]methyl diphosphate + ADP	Methanofuran	-23.9
R04209	Aminoimidazole ribotide + CO2 <=> 1-(5-Phospho-D-ribosyl)-5-amino-4-imidazolecarboxylate	Purine	-24
R00243,R00248	2-Oxoglutarate + Ammonia + H2 <=> L-Glutamate + H2O	Glutamate	-24.1
R04640	5-(5-Phospho-D-ribosylaminoformimino)-1-(5-phosphoribosyl)-imidazole-4-carboxamide <=> N-(5'-Phospho-D-1'-ribulosylformimino)-5-amino-1-(5''-phospho-D-ribosyl)-4-imidazolecarboxamide	Histidine	-24.8
R04559	1-(5'-Phosphoribosyl)-5-amino-4-(N-succinocarboxamide)-imidazole <=> Fumarate + 1-(5'-Phosphoribosyl)-5-amino-4-imidazolecarboxamide	Purine	-25.4
R01090	4-Methyl-2-oxopentanoate + L-Glutamate <=> L-Leucine + 2-Oxoglutarate	Leucine	-25.9
R00258	Pyruvate + L-Glutamate <=> L-Alanine + 2-Oxoglutarate	Alanine	-26
R10699	L-Lysine + 8-Amino-7-oxononanoate <=> L-2-Aminoadipate 6-semialdehyde + 7,8-Diaminononanoate	Biotin	-26
R00694	Phenylpyruvate + L-Glutamate <=> L-Phenylalanine + 2-Oxoglutarate	Phenylalanine	-26
R00734	3-(4-Hydroxyphenyl)pyruvate + L-Glutamate <=> L-Tyrosine + 2-Oxoglutarate	Tyrosine	-26.2
R01939	2-Oxoadipate + L-Glutamate <=> L-2-Aminoadipate + 2-Oxoglutarate	Lysine	-26.4
R02093	ATP + dTDP <=> ADP + dTTP	Pyrimidine	-26.7
R04439	(S)-2-Acetolactate + H2 <=> (R)-2,3-Dihydroxy-3-methylbutanoate	CoA	-26.9
R01214_1	3-Methyl-2-oxobutanoic acid + L-Glutamate <=> L-Valine + 2-Oxoglutarate	Valine,Isoleucine	-26.9
R08648	Pyruvate + 2-Oxobutanoate <=> (S)-2-Aceto-2-hydroxybutanoate + CO2	Isoleucine	-27
R02736,R10907	beta-D-Glucose 6-phosphate <=> D-Glucono-1,5-lactone 6-phosphate + H2	Pentose phosphate pathway	-27
R01214_2	L-Valine + 2-Oxoglutarate <=> 3-Methyl-2-oxobutanoic acid + L-Glutamate	CoA	-27.2
R05068	(R)-3-Hydroxy-3-methyl-2-oxopentanoate + H2 <=> (R)-2,3-Dihydroxy-3-methylpentanoate	Isoleucine	-27.3
R04440	3-Hydroxy-3-methyl-2-oxobutanoic acid + H2 <=> (R)-2,3-Dihydroxy-3-methylbutanoate	Valine,Isoleucine	-27.3
R01641	D-Ribose 5-phosphate + D-Xylulose 5-phosphate <=> Sedoheptulose 7-phosphate + D-Glyceraldehyde 3-phosphate	Pentose phosphate pathway	-27.5
R00127	ATP + AMP <=> 2 ADP	Purine,ATP	-27.68
R00354	(3S)-Citryl-CoA <=> Acetyl-CoA + Oxaloacetate	Carbon fixation, rTCA	-27.8
R02472	2-Dehydropantoate + H2 <=> (R)-Pantoate	CoA	-28
R08214	(-)-threo-Iso(homo)2-citrate <=> 2-Oxopimelate + CO2 + H2	CoB	-28
R08215	(-)-threo-Iso(homo)3-citrate <=> 2-Oxosuberate + CO2 + H2	CoB	-28
R03314	L-Glutamate 5-semialdehyde <=> (S)-1-Pyrroline-5-carboxylate + H2O	Proline	-28
R02094	ATP + dTMP <=> ADP + dTDP	Pyrimidine	-28.2
R03231	S-Adenosyl-L-methionine + 8-Amino-7-oxononanoate <=> S-Adenosyl-4-methylthio-2-oxobutanoate + 7,8-Diaminononanoate	Biotin	-28.215
R04475	N-Succinyl-2-L-amino-6-oxoheptanedioate + L-Glutamate <=> N-Succinyl-LL-2,6-diaminoheptanedioate + 2-Oxoglutarate	Lysine	-28.5
R00355	Oxaloacetate + L-Glutamate <=> L-Aspartate + 2-Oxoglutarate	Aspartate	-29.7
R01773,R01775	L-Aspartate 4-semialdehyde + H2 <=> L-Homoserine	Methionine,Threonine	-30.1
R01083	N6-(1,2-Dicarboxyethyl)-AMP <=> Fumarate + AMP	Purine,ATP	-30.5
R00332	ATP + GMP <=> ADP + GDP	Purine,GTP	-30.6
R07245	Carbamoyl phosphate + N-Acetylornithine <=> Orthophosphate + N-Acetyl-L-citrulline	Arginine	-31
R00200	ADP + Phosphoenolpyruvate <=> ATP + Pyruvate	Purine,ATP	-31.8
R01827	Sedoheptulose 7-phosphate + D-Glyceraldehyde 3-phosphate <=> D-Erythrose 4-phosphate + beta-D-Fructose 6-phosphate	Pentose phosphate pathway	-32
R00158	ATP + UMP <=> ADP + UDP	Pyrimidine	-32.1
R01086	N-(L-Arginino)succinate <=> Fumarate + L-Arginine	Arginine	-32.2
R01070	Glycerone phosphate + D-Glyceraldehyde 3-phosphate <=> beta-D-Fructose 1,6-bisphosphate	Gluconeogenesis	-32.2
R00994	D-erythro-3-Methylmalate <=> 2-Oxobutanoate + CO2 + H2	Isoleucine	-33
R00945	Tetrahydrofolate + L-Serine <=> 5,10-Methylenetetrahydrofolate + Glycine + H2O	Glycine	-33.5
R08328	2-Oxosuberate <=> 7-Oxoheptanoic acid + CO2	CoB	-34.8
R05774	3-Sulfopyruvate <=> Sulfoacetaldehyde + CO2	CoM	-34.8
R00586	L-Serine + Acetyl-CoA <=> O-Acetyl-L-serine + CoA	Cysteine	-35.4
R00372	Glyoxylate + L-Glutamate <=> Glycine + 2-Oxoglutarate	Glycine	-35.9
R01127	1-(5'-Phosphoribosyl)-5-formamido-4-imidazolecarboxamide <=> IMP + H2O	Purine	-36
R04325	10-Formyltetrahydrofolate + 5'-Phosphoribosylglycinamide <=> Tetrahydrofolate + 5'-Phosphoribosyl-N-formylglycinamide	Purine	-36
R00226	2 Pyruvate <=> (S)-2-Acetolactate + CO2	Valine,Isoleucine	-36
R00936,R00939	Dihydrofolate + H2 <=> Tetrahydrofolate	THF	-36.1
R00156	ATP + UDP <=> ADP + UTP	Pyrimidine	-36.1
R00130	ATP + Dephospho-CoA <=> ADP + CoA	CoA	-36.3
R00751	L-Threonine <=> Glycine + Acetaldehyde	Glycine	-36.3
R11038	(5-Formylfuran-3-yl)methyl phosphate + L-Alanine <=> [5-(Aminomethyl)furan-3-yl]methyl phosphate + Pyruvate	Methanofuran	-36.9
R00451	meso-2,6-Diaminoheptanedioate <=> L-Lysine + CO2	Lysine	-37
R00342	Oxaloacetate + H2 <=> (S)-Malate	Carbon fixation, rTCA	-38.1
R05636	Pyruvate + D-Glyceraldehyde 3-phosphate <=> 1-Deoxy-D-xylulose 5-phosphate + CO2	Thiamine diphosphate	-38.2
R01397	Carbamoyl phosphate + L-Aspartate <=> Orthophosphate + N-Carbamoyl-L-aspartate	Pyrimidine	-38.8
R00330	ATP + GDP <=> ADP + GTP	Purine,GTP	-39
R01248,R01251	(S)-1-Pyrroline-5-carboxylate + H2 <=> L-Proline	Proline	-39
R00431	GTP + Oxaloacetate <=> GDP + Phosphoenolpyruvate + CO2	Gluconeogenesis	-39.4
R00489	L-Aspartate <=> beta-Alanine + CO2	CoA	-40
R00667	L-Ornithine + 2-Oxoglutarate <=> L-Glutamate 5-semialdehyde + L-Glutamate	Proline	-40
R03504	7,8-Dihydroneopterin <=> Glycolaldehyde + 6-(Hydroxymethyl)-7,8-dihydropterin	THF	-40.1
R00315	ADP + Acetyl phosphate <=> ATP + Acetate	added manually	-40.1
R04173	3-Phosphonooxypyruvate + L-Glutamate <=> O-Phospho-L-serine + 2-Oxoglutarate	Serine	-40.5
R01061,R01063	3-Phospho-D-glyceroyl phosphate + H2 <=> D-Glyceraldehyde 3-phosphate + Orthophosphate	Gluconeogenesis	-40.9
R04509	ATP + 4-Amino-2-methyl-5-(phosphooxymethyl)pyrimidine <=> ADP + 4-Amino-5-hydroxymethyl-2-methylpyrimidine diphosphate	Thiamine diphosphate	-41
R01195	2 Reduced ferredoxin + NADP+ + H+ <=> 2 Oxidized ferredoxin + NADPH	added manually	-41
R01830	D-Erythrose 4-phosphate + D-Xylulose 5-phosphate <=> beta-D-Fructose 6-phosphate + D-Glyceraldehyde 3-phosphate	Pentose phosphate pathway	-41.1
R01652	(2S)-2-Isopropyl-3-oxosuccinate <=> 4-Methyl-2-oxopentanoate + CO2	Leucine	-42
R03758	L-2-Amino-3-oxobutanoic acid <=> Aminoacetone + CO2	Glycine	-42.2
R00405	ATP + Succinate + CoA <=> ADP + Orthophosphate + Succinyl-CoA	Carbon fixation, rTCA	-42.7
R00943	Tetrahydrofolate + Formate + ATP <=> ADP + Orthophosphate + 10-Formyltetrahydrofolate	Carbon fixation, WL	-43.7
R00430	GDP + Phosphoenolpyruvate <=> GTP + Pyruvate	Purine,GTP	-43.8
R00571	ATP + UTP + Ammonia <=> ADP + Orthophosphate + CTP	Pyrimidine	-44.6
R03460	Phosphoenolpyruvate + Shikimate 3-phosphate <=> Orthophosphate + 5-O-(1-Carboxyvinyl)-3-phosphoshikimate	Tryptothan,Phenylalanine,Tyrosine	-44.7
R02734	N-Succinyl-LL-2,6-diaminoheptanedioate + H2O <=> Succinate + LL-2,6-Diaminoheptanedioate	Lysine	-46
R10092	CO2 + H2O <=> HCO3- + H+	Carbon fixation	-46.6
R07274	O-Phospho-L-serine + Hydrogen sulfide <=> L-Cysteine + Orthophosphate	Cysteine	-47
R00965	Orotidine 5'-phosphate <=> UMP + CO2	Pyrimidine	-47
R00019	H2 + 2 Oxidized ferredoxin <=> 2 Reduced ferredoxin + 2 H+	added manually	-48
R04780	beta-D-Fructose 1,6-bisphosphate + H2O <=> beta-D-Fructose 6-phosphate + Orthophosphate	Gluconeogenesis	-48.2
R03443	N-Acetyl-L-glutamate 5-phosphate + H2 <=> N-Acetyl-L-glutamate 5-semialdehyde + Orthophosphate	Arginine	-48.8
R03005	ATP + Nicotinate D-ribonucleotide <=> Diphosphate + Deamino-NAD+	NAD	-50
R05070	(R)-2,3-Dihydroxy-3-methylpentanoate <=> (S)-3-Methyl-2-oxopentanoic acid + H2O	Isoleucine	-50.3
R01870	Orotate + 5-Phospho-alpha-D-ribose 1-diphosphate <=> Orotidine 5'-phosphate + Diphosphate	Pyrimidine	-50.3
R04441	(R)-2,3-Dihydroxy-3-methylbutanoate <=> 3-Methyl-2-oxobutanoic acid + H2O	Valine,Isoleucine	-50.3
R03388	7,8-Dihydromethanopterin + H2 <=> 5,6,7,8-Tetrahydromethanopterin	THMPT	-51
R03313	L-Glutamyl 5-phosphate + H2 <=> L-Glutamate 5-semialdehyde + Orthophosphate	Proline	-51.2
R00341	ATP + Oxaloacetate <=> ADP + Phosphoenolpyruvate + CO2	Gluconeogenesis	-51.4
R01322	ATP + Citrate + CoA <=> ADP + Orthophosphate + (3S)-Citryl-CoA	Carbon fixation, rTCA	-51.5
R07168	5,10-Methylenetetrahydrofolate + H2 <=> 5-Methyltetrahydrofolate	Carbon fixation, WL	-52
R01728,R01730	Prephenate <=> 3-(4-Hydroxyphenyl)pyruvate + CO2 + H2	Tyrosine	-52
R10243	5-Methyltetrahydrofolate + CoA + CO <=> Tetrahydrofolate + Acetyl-CoA	Carbon fixation, WL	-53
R03348	Quinolinate + 5-Phospho-alpha-D-ribose 1-diphosphate <=> Nicotinate D-ribonucleotide + Diphosphate + CO2	NAD	-54
R10712	4-Amino-5-hydroxymethyl-2-methylpyrimidine diphosphate + 2-(2-Carboxy-4-methylthiazol-5-yl)ethyl phosphate <=> Thiamin monophosphate + Diphosphate + CO2	Thiamine diphosphate	-54
R01398	Carbamoyl phosphate + L-Ornithine <=> Orthophosphate + L-Citrulline	Arginine	-54.7
R04621	Dihydroneopterin phosphate + H2O <=> 7,8-Dihydroneopterin + Orthophosphate	THF	-55.9
R00582	O-Phospho-L-serine + H2O <=> L-Serine + Orthophosphate	Serine	-56.13
R02722	L-Serine + Indoleglycerol phosphate <=> L-Tryptophan + D-Glyceraldehyde 3-phosphate + H2O	Tryptophan	-56.3
R02035	D-Glucono-1,5-lactone 6-phosphate + H2O <=> 6-Phospho-D-gluconate	Pentose phosphate pathway	-56.8
R01777	Succinyl-CoA + L-Homoserine <=> CoA + O-Succinyl-L-homoserine	Methionine	-57
R01135	GTP + IMP + L-Aspartate <=> GDP + Orthophosphate + N6-(1,2-Dicarboxyethyl)-AMP	Purine,ATP	-57.7
R11072	2,5-Diamino-6-(5-phospho-D-ribosylamino)pyrimidin-4(3H)-one <=> Dihydroneopterin phosphate + H2O	THF	-58
R03018	ATP + Pantothenate <=> ADP + D-4'-Phosphopantothenate	CoA	-59
R04198,R04199	(2S,4S)-4-Hydroxy-2,3,4,5-tetrahydrodipicolinate + H2 <=> 2,3,4,5-Tetrahydrodipicolinate + H2O	Lysine	-59.1
R00104	ATP + NAD+ <=> ADP + NADP+	NADP	-59.1
R01716	Chorismate + L-Glutamine <=> 4-Amino-4-deoxychorismate + L-Glutamate	THF	-59.3
R01049	ATP + D-Ribose 5-phosphate <=> AMP + 5-Phospho-alpha-D-ribose 1-diphosphate	Pentose phosphate pathway	-59.4
R03457	D-erythro-1-(Imidazol-4-yl)glycerol 3-phosphate <=> 3-(Imidazol-4-yl)-2-oxopropyl phosphate + H2O	Histidine	-59.8
R00482	ATP + L-Aspartate + Ammonia <=> ADP + Orthophosphate + L-Asparagine	Asparagine	-59.9
R00732,R00733	L-Arogenate <=> L-Tyrosine + CO2 + H2	Tyrosine	-60
R01788	alpha-D-Glucose 6-phosphate + H2O <=> alpha-D-Glucose + Orthophosphate	Gluconeogenesis	-60.1
R05789	(2R)-O-Phospho-3-sulfolactate + H2O <=> (2R)-3-Sulfolactate + Orthophosphate	CoM	-60.7
R11633	GTP + Formate <=> dGTP + CO2 + H2O	Purine	-61
R00344	ATP + Pyruvate + HCO3- <=> ADP + Orthophosphate + Oxaloacetate	Carbon fixation, rTCA	-61.2
R00259	Acetyl-CoA + L-Glutamate <=> CoA + N-Acetyl-L-glutamate	Arginine	-61.4
R00669	N-Acetylornithine + H2O <=> Acetate + L-Ornithine	Arginine	-61.7
R01163	L-Histidinal + H2O <=> L-Histidine + H2	Histidine	-61.7
R04594	N1-(5-Phospho-alpha-D-ribosyl)-5,6-dimethylbenzimidazole + H2O <=> alpha-Ribazole + Orthophosphate	Cobalamin	-61.9
R07280	5-Amino-6-(5'-phospho-D-ribitylamino)uracil + H2O <=> 5-Amino-6-(1-D-ribitylamino)uracil + Orthophosphate	Flavin,FMN	-62
R01715	Chorismate <=> Prephenate	Tyrosine,Phenylalanine	-62
R08217	7-Mercaptoheptanoylthreonine + ATP <=> Coenzyme B + ADP	CoB	-62.6
R00947	D-Glucose 1-phosphate + H2O <=> alpha-D-Glucose + Orthophosphate	Gluconeogenesis	-62.6
R00253	ATP + L-Glutamate + Ammonia <=> ADP + Orthophosphate + L-Glutamine	Glutamine	-62.7
R02733	N6-Acetyl-LL-2,6-diaminoheptanedioate + H2O <=> Acetate + LL-2,6-Diaminoheptanedioate	Lysine	-63.3
R00742	ATP + Acetyl-CoA + HCO3- <=> ADP + Orthophosphate + Malonyl-CoA	Carbon fixation	-63.5
R11636	CTP + Formate <=> dCTP + CO2 + H2O	Pyrimidine	-64
R00206	ATP + Pyruvate + Orthophosphate <=> AMP + Phosphoenolpyruvate + Diphosphate	Carbon fixation, rTCA	-65.1
R00352	ATP + Citrate + CoA <=> ADP + Orthophosphate + Acetyl-CoA + Oxaloacetate	Carbon fixation, rTCA	-65.8
R09399	Coenzyme F420-0 + GTP + L-Glutamate <=> Coenzyme F420-1 + GDP + Orthophosphate	F420	-66.2
R12342	ADP + L-Serine <=> AMP + O-Phospho-L-serine	Cysteine	-66.7
R01291	S-Ribosyl-L-homocysteine <=> (S)-4,5-Dihydroxypentane-2,3-dione + L-Homocysteine	Cysteine	-67.8
R03182	ATP + 7,8-Diaminononanoate + CO2 <=> ADP + Orthophosphate + Dethiobiotin	Biotin	-68
R04148	Nicotinate D-ribonucleotide + Dimethylbenzimidazole <=> Nicotinate + N1-(5-Phospho-alpha-D-ribosyl)-5,6-dimethylbenzimidazole + H+	Cobalamin	-68
R03269	(R)-4'-Phosphopantothenoyl-L-cysteine <=> Pantetheine 4'-phosphate + CO2	CoA	-68.3
R02101	dUMP + 5,10-Methylenetetrahydrofolate <=> Dihydrofolate + dTMP	Pyrimidine	-69
R00402	Fumarate + H2 <=> Succinate	Carbon fixation, rTCA	-70
R11634	ATP + Formate <=> dATP + CO2 + H2O	Purine	-70
R02237	ATP + Dihydropteroate + L-Glutamate <=> ADP + Orthophosphate + Dihydrofolate	THF	-70.2
R04144	ATP + 5-Phosphoribosylamine + Glycine <=> ADP + Orthophosphate + 5'-Phosphoribosylglycinamide	Purine	-70.9
R00996	L-Threonine <=> 2-Oxobutanoate + Ammonia	Isoleucine	-71
R08323	7-Mercaptoheptanoic acid + L-Threonine + ATP <=> 7-Mercaptoheptanoylthreonine + ADP + Orthophosphate	CoB	-71.3
R00194	S-Adenosyl-L-homocysteine + H2O <=> S-Ribosyl-L-homocysteine + Adenine	Cysteine	-72.8
R01954	ATP + L-Citrulline + L-Aspartate <=> AMP + Diphosphate + N-(L-Arginino)succinate	Arginine	-72.9
R01213	Acetyl-CoA + 3-Methyl-2-oxobutanoic acid + H2O <=> alpha-Isopropylmalate + CoA	Leucine	-72.9
R09400	Coenzyme F420-1 + GTP + L-Glutamate <=> Coenzyme F420 + GDP + Orthophosphate	F420	-74
R02412	ATP + Shikimate <=> ADP + Shikimate 3-phosphate	Tryptothan,Phenylalanine,Tyrosine	-74
R03503	ATP + 6-(Hydroxymethyl)-7,8-dihydropterin <=> AMP + 6-Hydroxymethyl-7,8-dihydropterin diphosphate	THF	-74
R08332	2-Oxopimelate + Acetyl-CoA + H2O <=> (R)-(Homo)3-citrate + CoA	CoB	-75.1
R01466	O-Phospho-L-homoserine + H2O <=> L-Threonine + Orthophosphate	Threonine	-75.3
R04639	2,5-Diamino-6-(5'-triphosphoryl-3',4'-trihydroxy-2'-oxopentyl)-amino-4-oxopyrimidine <=> 7,8-Dihydroneopterin 3'-triphosphate + H2O	THF	-76
R00271	Acetyl-CoA + H2O + 2-Oxoglutarate <=> (R)-2-Hydroxybutane-1,2,4-tricarboxylate + CoA	Lysine	-77.7
R01867	(S)-Dihydroorotate + Fumarate <=> Orotate + Succinate	Pyrimidine	-78.4
R00549	ATP + Riboflavin <=> ADP + FMN	Flavin,FMN	-80.3
R08331	2-Oxoadipate + Acetyl-CoA + H2O <=> (R)-(Homo)2-citrate + CoA	CoB	-80.7
R10902	ATP + Tyramine + L-Glutamate <=> ADP + Orthophosphate + gamma-Glutamyltyramine	Methanofuran	-82.6
R00897	O-Acetyl-L-serine + Hydrogen sulfide <=> L-Cysteine + Acetate	Cysteine	-83
R00551	L-Arginine + H2O <=> L-Ornithine + Urea	Arginine	-84
R09107	N-Acetyl-L-citrulline + H2O <=> Acetate + L-Citrulline	Arginine	-85
R03067	6-Hydroxymethyl-7,8-dihydropterin diphosphate + 4-Aminobenzoate <=> Diphosphate + Dihydropteroate	THF	-85
R10339	6-Hydroxymethyl-7,8-dihydropterin diphosphate + 4-(beta-D-Ribofuranosyl)aniline 5'-phosphate <=> N-[(7,8-Dihydropterin-6-yl)methyl]-4-(beta-D-ribofuranosyl)aniline 5'-phosphate + Diphosphate	THMPT	-85
R00345	H2O + Phosphoenolpyruvate + CO2 <=> Orthophosphate + Oxaloacetate	Carbon fixation, rTCA	-85.6
R01286	L-Cystathionine + H2O <=> L-Homocysteine + Ammonia + Pyruvate	Methionine	-85.6
R01001	L-Cystathionine + H2O <=> L-Cysteine + Ammonia + 2-Oxobutanoate	Cysteine	-86
R03013	L-Histidinol phosphate + H2O <=> L-Histidinol + Orthophosphat	Histidine	-86.2
R00189	ATP + Deamino-NAD+ + Ammonia <=> AMP + Diphosphate + NAD+	NAD	-86.4
R00736	L-Tyrosine <=> Tyramine + CO2	Methanofuran	-87
R02325	dCTP + H2O <=> dUTP + Ammonia	Pyrimidine	-87.6
R01771	ATP + L-Homoserine <=> ADP + O-Phospho-L-homoserine	Threonine	-88
R00483	ATP + L-Aspartate + Ammonia <=> AMP + Diphosphate + L-Asparagine	Asparagine	-89
R01714	5-O-(1-Carboxyvinyl)-3-phosphoshikimate <=> Chorismate + Orthophosphate	Tryptothan,Phenylalanine,Tyrosine	-90
R07399	Acetyl-CoA + Pyruvate + H2O <=> (R)-2-Methylmalate + CoA	Isoleucine	-92.6
R01373	Prephenate <=> Phenylpyruvate + H2O + CO2	Phenylalanine	-93
R05046	Formamidopyrimidine nucleoside triphosphate + H2O <=> 2,5-Diaminopyrimidine nucleoside triphosphate + Formate	THF	-93
R00617	ATP + Thiamin monophosphate <=> ADP + Thiamin diphosphate	Thiamine diphosphate	-96
R01073	Anthranilate + 5-Phospho-alpha-D-ribose 1-diphosphate <=> N-(5-Phospho-D-ribosyl)anthranilate + Diphosphate	Tryptophan	-96
R10305	O-Acetyl-L-serine + L-Homocysteine <=> L-Cystathionine + Acetate	Cysteine	-97
R00036	2 5-Aminolevulinate <=> Porphobilinogen + 2 H2O	F430	-97
R03508	1-(2-Carboxyphenylamino)-1-deoxy-D-ribulose 5-phosphate <=> Indoleglycerol phosphate + CO2 + H2O	Tryptophan	-99
R00691	L-Arogenate <=> L-Phenylalanine + H2O + CO2	Phenylalanine	-101
R11040	[5-(Aminomethyl)furan-3-yl]methyl diphosphate + gamma-Glutamyltyramine <=> (4-{4-[2-(gamma-L-Glutamylamino)ethyl]phenoxymethyl}furan-2-yl)methanamine + Diphosphate	Methanofuran	-101
R01826	Phosphoenolpyruvate + D-Erythrose 4-phosphate + H2O <=> 2-Dehydro-3-deoxy-D-arabino-heptonate 7-phosphate + Orthophosphate	Tryptothan,Phenylalanine,Tyrosine	-101.5
R10147	L-Aspartate 4-semialdehyde + Pyruvate <=> (2S,4S)-4-Hydroxy-2,3,4,5-tetrahydrodipicolinate + H2O	Lysine	-102
R03260	O-Succinyl-L-homoserine + L-Cysteine <=> L-Cystathionine + Succinate	Methionine	-103
R00199	ATP + Pyruvate + H2O <=> AMP + Phosphoenolpyruvate + Orthophosphate	Carbon fixation, rTCA	-104.5
R00066	2 6,7-Dimethyl-8-(D-ribityl)lumazine <=> Riboflavin + 5-Amino-6-(1-D-ribitylamino)uracil	Flavin,FMN	-105
R00573	ATP + UTP + L-Glutamine + H2O <=> ADP + Orthophosphate + CTP + L-Glutamate	Pyrimidine	-105.4
R04638	7,8-Dihydroneopterin 3'-triphosphate + H2O <=> Dihydroneopterin phosphate + Diphosphate	THF	-112
R07404	ATP + Aminoimidazole ribotide + HCO3- <=> ADP + Orthophosphate + 5-Carboxyamino-1-(5-phospho-D-ribosyl)imidazole	Purine	-118
R02473	ATP + (R)-Pantoate + beta-Alanine <=> AMP + Diphosphate + Pantothenate	CoA	-121.1
R04231	CTP + D-4'-Phosphopantothenate + L-Cysteine <=> CMP + Diphosphate + (R)-4'-Phosphopantothenoyl-L-cysteine	CoA	-124
R04230	ATP + D-4'-Phosphopantothenate + L-Cysteine <=> AMP + Diphosphate + (R)-4'-Phosphopantothenoyl-L-cysteine	CoA	-125
R02100	dUTP + H2O <=> dUMP + Diphosphate	Pyrimidine	-125.8
R00149	2 ATP + Ammonia + CO2 + H2O <=> 2 ADP + Orthophosphate + Carbamoyl phosphate	Arginine	-129
R00985	Chorismate + Ammonia <=> Anthranilate + Pyruvate + H2O	Tryptophan	-129
R11102	5-Phospho-alpha-D-ribose 1-diphosphate + 4-Hydroxybenzoate <=> 4-(beta-D-Ribofuranosyl)phenol 5'-phosphate + CO2 + Diphosphate	THMPT	-141
R04457	5-Amino-6-(1-D-ribitylamino)uracil + L-3,4-Dihydroxybutan-2-one 4-phosphate <=> 6,7-Dimethyl-8-(D-ribityl)lumazine + 2 H2O + Orthophosphate	Flavin,FMN	-144
R04591	ATP + 1-(5-Phospho-D-ribosyl)-5-amino-4-imidazolecarboxylate + L-Aspartate <=> ADP + Orthophosphate + 1-(5'-Phosphoribosyl)-5-amino-4-(N-succinocarboxamide)-imidazole	Purine	-144
R05553	4-Amino-4-deoxychorismate <=> 4-Aminobenzoate + Pyruvate	THF	-144
R01072	L-Glutamine + 5-Phospho-alpha-D-ribose 1-diphosphate + H2O <=> 5-Phosphoribosylamine + Diphosphate + L-Glutamate	Purine	-146.6
R00257	ATP + Deamino-NAD+ + L-Glutamine + H2O <=> AMP + Diphosphate + NAD+ + L-Glutamate	NAD	-147.2
R00578	ATP + L-Aspartate + L-Glutamine + H2O <=> AMP + Diphosphate + L-Asparagine + L-Glutamate	Asparagine	-150
R07281	D-Ribulose 5-phosphate <=> L-3,4-Dihydroxybutan-2-one 4-phosphate + Formate	Flavin,FMN	-153.5
R00575	2 ATP + L-Glutamine + HCO3- + H2O <=> 2 ADP + Orthophosphate + L-Glutamate + Carbamoyl phosphate	Pyrimidine	-156.4
R01302	Chorismate <=> 4-Hydroxybenzoate + Pyruvate	THMPT	-170
R00986	Chorismate + L-Glutamine <=> Anthranilate + Pyruvate + L-Glutamate	Tryptophan	-190
R03083	2-Dehydro-3-deoxy-D-arabino-heptonate 7-phosphate <=> 3-Dehydroquinate + Orthophosphate	Tryptothan,Phenylalanine,Tyrosine	-197
R04620	7,8-Dihydroneopterin 3'-triphosphate + 3 H2O <=> 7,8-Dihydroneopterin + 3 Orthophosphate	THF	-207
R00425	GTP + 3 H2O <=> Formate + 2,5-Diamino-6-(5-phospho-D-ribosylamino)pyrimidin-4(3H)-one + Diphosphate	THF,FMN	-209
R00084	4 Porphobilinogen + H2O <=> Hydroxymethylbilane + 4 Ammonia	F430	-219
R04292	Iminoaspartate + Glycerone phosphate <=> Quinolinate + 2 H2O + Orthophosphate	NAD	-266
R10089	D-Ribose 5-phosphate + D-Glyceraldehyde 3-phosphate + L-Glutamine <=> Pyridoxal phosphate + L-Glutamate + 3 H2O + Orthophosphate	PLP	-383
R00333	Nucleoside triphosphate + AMP <=> NDP + ADP	Purine,ATP	NA
R01626	Malonyl-CoA + Acyl-carrier protein <=> CoA + Malonyl-[acyl-carrier protein]	Biotin	NA
R09543	S-Adenosyl-L-methionine + Malonyl-[acyl-carrier protein] <=> S-Adenosyl-L-homocysteine + Malonyl-[acp] methyl ester	Biotin	NA
R10115	Malonyl-[acp] methyl ester + Malonyl-[acyl-carrier protein] <=> 3-Ketoglutaryl-[acp] methyl ester + CO2 + Acyl-carrier protein	Biotin	NA
R10116	3-Ketoglutaryl-[acp] methyl ester + NADPH + H+ <=> 3-Hydroxyglutaryl-[acp] methyl ester + NADP+	Biotin	NA
R10117	3-Hydroxyglutaryl-[acp] methyl ester <=> Enoylglutaryl-[acp] methyl ester + H2O	Biotin	NA
R10118	Enoylglutaryl-[acp] methyl ester + NADPH + H+ <=> Glutaryl-[acp] methyl ester + NADP+	Biotin	NA
R10119	Glutaryl-[acp] methyl ester + Malonyl-[acyl-carrier protein] <=> 3-Ketopimeloyl-[acp] methyl ester + CO2 + Acyl-carrier protein	Biotin	NA
R10120	3-Ketopimeloyl-[acp] methyl ester + NADPH + H+ <=> 3-Hydroxypimeloyl-[acp] methyl ester + NADP+	Biotin	NA
R10121	3-Hydroxypimeloyl-[acp] methyl ester <=> Enoylpimeloyl-[acp] methyl ester + H2O	Biotin	NA
R10122	Enoylpimeloyl-[acp] methyl ester + NADPH + H+ <=> Pimeloyl-[acyl-carrier protein] methyl ester + NADP+	Biotin	NA
R09725	Pimeloyl-[acyl-carrier protein] methyl ester + H2O <=> Pimeloyl-[acyl-carrier protein] + Methanol	Biotin	NA
R10124	Pimeloyl-[acyl-carrier protein] + L-Alanine <=> 8-Amino-7-oxononanoate + Acyl-carrier protein + CO2	Biotin	NA
R01078	Dethiobiotin + Sulfur donor + 2 S-Adenosyl-L-methionine + 2 e- + 2 H+ <=> Biotin + 2 L-Methionine + 2 5'-Deoxyadenosine	Biotin	NA
R10397	7-Oxoheptanoic acid <=> 7-Mercaptoheptanoic acid	CoB	NA
R05807	Sirohydrochlorin + Cobalt ion <=> Cobalt-sirohydrochlorin + 2 H+	Cobalamin	NA
R11580	S-Adenosyl-L-methionine + Cobalt-factor III + Reduced acceptor <=> S-Adenosyl-L-homocysteine + Cobalt-precorrin 4 + Acceptor	Cobalamin	NA
R08716	Cobalt-factor III <=> Cobalt-precorrin 3	Cobalamin	NA
R05218	2 Cob(II)yrinate a,c diamide + Reduced FMN <=> 2 Cob(I)yrinate a,c diamide + FMN + 2 H+	Cobalamin	NA
R05220	Cob(I)yrinate a,c diamide + ATP <=> Adenosyl cobyrinate a,c diamide + Triphosphate	Cobalamin	NA
R09153	Sulfoacetaldehyde <=> Coenzyme M	CoM	NA
R12161	5-Amino-6-(1-D-ribitylamino)uracil + L-Tyrosine + S-Adenosyl-L-methionine <=> 5-Amino-5-(4-hydroxybenzyl)-6-(D-ribitylimino)-5,6-dihydrouracil + Iminoglycine + L-Methionine + 5'-Deoxyadenosine	F420	NA
R12162	5-Amino-5-(4-hydroxybenzyl)-6-(D-ribitylimino)-5,6-dihydrouracil + S-Adenosyl-L-methionine <=> 7,8-Didemethyl-8-hydroxy-5-deazariboflavin + Ammonia + L-Methionine + 5'-Deoxyadenosine	F420	NA
R11626	Sirohydrochlorin + Nickel(2+) <=> Nickel-sirohydrochlorin + 2 H+	F430	NA
R11627	Nickel-sirohydrochlorin + 2 ATP + 2 L-Glutamine + 2 H2O <=> Nickel-sirohydrochlorin a,c-diamide + 2 ADP + 2 L-Glutamate + 2 Orthophosphate	F430	NA
R11628	ATP + Nickel-sirohydrochlorin a,c-diamide + 3 Reduced acceptor + H2O <=> ADP + Orthophosphate + 15,17(3)-Seco-F430-17(3)-acid + 3 Acceptor	F430	NA
R11629	15,17(3)-Seco-F430-17(3)-acid + ATP <=> Coenzyme F430 + ADP + Orthophosphate	F430	NA
R05578	tRNA(Glu) + L-Glutamate + ATP <=> L-Glutamyl-tRNA(Glu) + Diphosphate + AMP	F430	NA
R04863	L-2-Aminoadipate adenylate + Holo-Lys2 <=> alpha-Aminoadipoyl-S-acyl enzyme + AMP	Lysine	NA
R04390	alpha-Aminoadipoyl-S-acyl enzyme + NADPH + H+ <=> L-2-Aminoadipate 6-semialdehyde + Holo-Lys2 + NADP+	Lysine	NA
R09775	L-2-Aminoadipate + alpha-Aminoadipate carrier protein LysW + ATP <=> LysW-gamma-L-alpha-aminoadipate + ADP + Orthophosphate	Lysine	NA
R09776	LysW-gamma-L-alpha-aminoadipate + ATP <=> LysW-gamma-L-alpha-aminoadipyl 6-phosphate + ADP	Lysine	NA
R09777	LysW-gamma-L-alpha-aminoadipyl 6-phosphate + NADPH + H+ <=> LysW-gamma-L-alpha-aminoadipate 6-semialdehyde + NADP+ + Orthophosphate	Lysine	NA
R09778	LysW-gamma-L-alpha-aminoadipate 6-semialdehyde + L-Glutamate <=> LysW-gamma-L-lysine + 2-Oxoglutarate	Lysine	NA
R09779	LysW-gamma-L-lysine + H2O <=> L-Lysine + alpha-Aminoadipate carrier protein LysW	Lysine	NA
R09394	GTP + S-Adenosyl-L-methionine + Reduced acceptor <=> (8S)-3',8-Cyclo-7,8-dihydroguanosine 5'-triphosphate + 5'-Deoxyadenosine + L-Methionine + Acceptor	MoCo	NA
R11372	(8S)-3',8-Cyclo-7,8-dihydroguanosine 5'-triphosphate + H2O <=> Precursor Z + Diphosphate	MoCo	NA
R09395	Precursor Z + 2 Thiocarboxy-[sulfur-carrier protein] <=> Molybdopterin + 2 Sulfur-carrier protein	MoCo	NA
R09735	Adenylated molybdopterin + Molybdate <=> Molybdoenzyme molybdenum cofactor + AMP + H2O	MoCo	NA
R11719	7,8-Dihydroneopterin 3'-triphosphate <=> 6-(Hydroxymethyl)-7,8-dihydropterin + Glycolaldehyde triphosphate	THF	NA
R07459	Sulfur-carrier protein + ATP <=> Adenylyl-[sulfur-carrier protein] + Diphosphate	Thiamine diphosphate	NA
R07460	[Enzyme]-cysteine + L-Cysteine <=> [Enzyme]-S-sulfanylcysteine + L-Alanine	Thiamine diphosphate	NA
R07461	[Enzyme]-S-sulfanylcysteine + Adenylyl-[sulfur-carrier protein] + Reduced acceptor <=> AMP + Thiocarboxy-[sulfur-carrier protein] + [Enzyme]-cysteine + Acceptor	Thiamine diphosphate	NA
R10246	L-Tyrosine + S-Adenosyl-L-methionine + Reduced acceptor <=> Iminoglycine + 4-Cresol + 5'-Deoxyadenosine + L-Methionine + Acceptor	Thiamine diphosphate	NA
R10247	1-Deoxy-D-xylulose 5-phosphate + Iminoglycine + Thiocarboxy-[sulfur-carrier protein] <=> 2-[(2R,5Z)-2-Carboxy-4-methylthiazol-5(2H)-ylidene]ethyl phosphate + Sulfur-carrier protein + 2 H2O	Thiamine diphosphate	NA
RMAN1	4-(beta-D-Ribofuranosyl)phenol 5'-phosphate <=> 4-(beta-D-Ribofuranosyl)aniline 5'-phosphate	THMPT	NA
RMAN2	N-[(7,8-Dihydropterin-6-yl)methyl]-4-(beta-D-ribofuranosyl)aniline 5'-phosphate <=> 7,8-Dihydromethanopterin	THMPT	NA
R10802	7,8-Dihydromethanopterin + Reduced acceptor <=> 5,6,7,8-Tetrahydromethanopterin + Acceptor	THMPT	NA
RMAN3	(4-{4-[2-(gamma-L-Glutamylamino)ethyl]phenoxymethyl}furan-2-yl)methanamine <=> Methanofuran	Methanofuran	NA
