# Supplementary material for: Energy at Origins: Favorable Thermodynamics of Biosynthetic Reactions in the Last Universal Common Ancestor (LUCA)
Source: Front Microbiol. 2021 Dec 13;12:793664. doi: 10.3389/fmicb.2021.793664 (PMC8710812; doi:10.3389/fmicb.2021.793664)
Supplement: Supplementary file 9 [file Table_9.xlsx]

## Sheet: SI Table 9
Supplementary Table 9. Reactions involving ATP hydrolysis as an energy source with calculable Gibbs energy ΔG in vent conditions.
The original value of ΔG is shown as well as after subtraction of the corresponding ΔG for ATP hydrolysis. For phosphorylation reactions, the energetic value of ATP hydrolysis to ADP + P was subtracted.
For diphosphorylation reactions, the energetic value of ATP hydrolysis to AMP + PP was subtracted. For the remaining reactions, the average of both energetic values was subtracted, indicated by asterisks.
	ATP + H2O <=> ADP + P (-96.42 kJ/Mol)
	ATP + H2O <=> AMP + PP (-125.7 kJ/Mol)	Physiological			ΔG Vent [kJ⋅mol-1]
		pH 7; 25 °C; equilibrium			pH 9; 80 °C; noneq. (1:0.01 mM); H2 = 1 µM
Reaction ID	Equation	Original	- ADP + P	- AMP + PP	Original	- ADP + P	- AMP + PP	- ATP hydrolysis
R05815	Cobyrinate + 2 L-Glutamine + 2 ATP + 2 H2O <=> Cob(II)yrinate a,c diamide + 2 L-Glutamate + 2 ADP + 2 Orthophosphate	0	44.48	54.6	0	96.42	125.7	96.42
R05225	Adenosyl cobyrinate a,c diamide + 4 L-Glutamine + 4 ATP + 4 H2O <=> Adenosyl cobyrinate hexaamide + 4 L-Glutamate + 4 Orthophosphate + 4 ADP	0	44.48	54.6	0	96.42	125.7	96.42
R07302	ATP + Adenosyl cobyrinate hexaamide + (R)-1-Aminopropan-2-ol <=> ADP + Orthophosphate + Adenosyl cobinamide	0	44.48	54.6	0	96.42	125.7	96.42
R06558	Adenosyl cobinamide + GTP <=> Adenosyl cobinamide phosphate + GDP	0	44.48	54.6	0	96.42	125.7	96.42
R05221	Adenosyl cobinamide + ATP <=> Adenosyl cobinamide phosphate + ADP	0	44.48	54.6	0	96.42	125.7	96.42
R05222	Adenosyl cobinamide phosphate + GTP <=> Adenosine-GDP-cobinamide + Diphosphate	0	44.48	54.6	0	96.42	125.7	125.7
R00177	ATP + L-Methionine + H2O <=> Orthophosphate + Diphosphate + S-Adenosyl-L-methionine	0	44.48	54.6	0	96.42	125.7	111.06	*
R01230	ATP + Xanthosine 5'-phosphate + Ammonia <=> AMP + Diphosphate + GMP	0	44.48	54.6	0	96.42	125.7	125.7
R01231	ATP + Xanthosine 5'-phosphate + L-Glutamine + H2O <=> AMP + Diphosphate + GMP + L-Glutamate	0	44.48	54.6	0	96.42	125.7	125.7
R01071	ATP + 5-Phospho-alpha-D-ribose 1-diphosphate <=> 1-(5-Phospho-D-ribosyl)-ATP + Diphosphate	0	44.48	54.6	0	96.42	125.7	125.7
R04035	1-(5-Phospho-D-ribosyl)-ATP + H2O <=> Phosphoribosyl-AMP + Diphosphate	0	44.48	54.6	0	96.42	125.7	125.7
R04463	ATP + 5'-Phosphoribosyl-N-formylglycinamide + L-Glutamine + H2O <=> ADP + Orthophosphate + 2-(Formamido)-N1-(5'-phosphoribosyl)acetamidine + L-Glutamate	0	44.48	54.6	0	96.42	125.7	96.42
R04208	ATP + 2-(Formamido)-N1-(5'-phosphoribosyl)acetamidine <=> ADP + Orthophosphate + Aminoimidazole ribotide	0	44.48	54.6	0	96.42	125.7	96.42
R03098	L-2-Aminoadipate + ATP <=> L-2-Aminoadipate adenylate + Diphosphate	0	44.48	54.6	0	96.42	125.7	125.7
R09726	ATP + Molybdopterin <=> Diphosphate + Adenylated molybdopterin	0	44.48	54.6	0	96.42	125.7	125.7
R00239	ATP + L-Glutamate <=> ADP + L-Glutamyl 5-phosphate	28.5	72.98	83.1	-1.2	95.22	124.5	95.22
R02649	ATP + N-Acetyl-L-glutamate <=> ADP + N-Acetyl-L-glutamate 5-phosphate	24.3	68.78	78.9	-3.8	92.62	121.9	92.62
R00480	ATP + L-Aspartate <=> ADP + 4-Phospho-L-aspartate	22.3	66.78	76.9	-12.6	83.82	113.1	83.82
R01512	ATP + 3-Phospho-D-glycerate <=> ADP + 3-Phospho-D-glyceroyl phosphate	19.3	63.78	73.9	-13.3	83.12	112.4	83.12
R06975	Formate + ATP + 1-(5'-Phosphoribosyl)-5-amino-4-imidazolecarboxamide <=> ADP + Orthophosphate + 1-(5'-Phosphoribosyl)-5-formamido-4-imidazolecarboxamide	4.4	48.88	59	-14.4	82.02	111.3	82.02
R03035	ATP + Pantetheine 4'-phosphate <=> Diphosphate + Dephospho-CoA	-21	23.48	33.6	-20	76.42	105.7	105.7
R00161	ATP + FMN <=> Diphosphate + FAD	-12	32.48	42.6	-20	76.42	105.7	105.7
R09397	(2S)-2-Phospholactate + GTP <=> (2S)-Lactyl-2-diphospho-5'-guanosine + Diphosphate	-7.1	37.38	47.5	-22	74.42	103.7	103.7
R11039	[5-(Aminomethyl)furan-3-yl]methyl phosphate + ATP <=> [5-(Aminomethyl)furan-3-yl]methyl diphosphate + ADP	4.7	49.18	59.3	-23.9	72.52	101.8	72.52
R02093	ATP + dTDP <=> ADP + dTTP	0.1	44.58	54.7	-26.7	69.72	99	84.36	*
R00127	ATP + AMP <=> 2 ADP	-0.19	44.29	54.41	-27.68	68.74	98.02	83.38	*
R02094	ATP + dTMP <=> ADP + dTDP	-1.5	42.98	53.1	-28.2	68.22	97.5	82.86	*
R00332	ATP + GMP <=> ADP + GDP	-0.4	44.08	54.2	-30.6	65.82	95.1	80.46	*
R00158	ATP + UMP <=> ADP + UDP	-1.2	43.28	53.4	-32.1	64.32	93.6	78.96	*
R00156	ATP + UDP <=> ADP + UTP	0.2	44.68	54.8	-36.1	60.32	89.6	74.96	*
R00130	ATP + Dephospho-CoA <=> ADP + CoA	5.3	49.78	59.9	-36.3	60.12	89.4	74.76	*
R00330	ATP + GDP <=> ADP + GTP	-2.8	41.68	51.8	-39	57.42	86.7	72.06	*
R00431	GTP + Oxaloacetate <=> GDP + Phosphoenolpyruvate + CO2	-4	40.48	50.6	-39.4	57.02	86.3	71.66	*
R04509	ATP + 4-Amino-2-methyl-5-(phosphooxymethyl)pyrimidine <=> ADP + 4-Amino-5-hydroxymethyl-2-methylpyrimidine diphosphate	8	52.48	62.6	-41	55.42	84.7	55.42
R00405	ATP + Succinate + CoA <=> ADP + Orthophosphate + Succinyl-CoA	-1.8	42.68	52.8	-42.7	53.72	83	53.72
R00943	Tetrahydrofolate + Formate + ATP <=> ADP + Orthophosphate + 10-Formyltetrahydrofolate	-2.7	41.78	51.9	-43.7	52.72	82	52.72
R00571	ATP + UTP + Ammonia <=> ADP + Orthophosphate + CTP	-4.3	40.18	50.3	-44.6	51.82	81.1	51.82
R03005	ATP + Nicotinate D-ribonucleotide <=> Diphosphate + Deamino-NAD+	-25	19.48	29.6	-50	46.42	75.7	75.7
R00341	ATP + Oxaloacetate <=> ADP + Phosphoenolpyruvate + CO2	-6.8	37.68	47.8	-51.4	45.02	74.3	59.66	*
R01322	ATP + Citrate + CoA <=> ADP + Orthophosphate + (3S)-Citryl-CoA	-6.5	37.98	48.1	-51.5	44.92	74.2	44.92
R01135	GTP + IMP + L-Aspartate <=> GDP + Orthophosphate + N6-(1,2-Dicarboxyethyl)-AMP	4.7	49.18	59.3	-57.7	38.72	68	38.72
R03018	ATP + Pantothenate <=> ADP + D-4'-Phosphopantothenate	-9	35.48	45.6	-59	37.42	66.7	37.42
R00104	ATP + NAD+ <=> ADP + NADP+	-10.1	34.38	44.5	-59.1	37.32	66.6	37.32
R01049	ATP + D-Ribose 5-phosphate <=> AMP + 5-Phospho-alpha-D-ribose 1-diphosphate	-0.3	44.18	54.3	-59.4	37.02	66.3	66.3
R00482	ATP + L-Aspartate + Ammonia <=> ADP + Orthophosphate + L-Asparagine	-10	34.48	44.6	-59.9	36.52	65.8	36.52
R00344	ATP + Pyruvate + HCO3- <=> ADP + Orthophosphate + Oxaloacetate	-4.9	39.58	49.7	-61.2	35.22	64.5	35.22
R08217	7-Mercaptoheptanoylthreonine + ATP <=> Coenzyme B + ADP	-8.4	36.08	46.2	-62.6	33.82	63.1	33.82
R00253	ATP + L-Glutamate + Ammonia <=> ADP + Orthophosphate + L-Glutamine	-13.1	31.38	41.5	-62.7	33.72	63	33.72
R00742	ATP + Acetyl-CoA + HCO3- <=> ADP + Orthophosphate + Malonyl-CoA	-6.8	37.68	47.8	-63.5	32.92	62.2	32.92
R00206	ATP + Pyruvate + Orthophosphate <=> AMP + Phosphoenolpyruvate + Diphosphate	17.4	61.88	72	-65.1	31.32	60.6	60.6
R00352	ATP + Citrate + CoA <=> ADP + Orthophosphate + Acetyl-CoA + Oxaloacetate	-8.6	35.88	46	-65.8	30.62	59.9	30.62
R09399	Coenzyme F420-0 + GTP + L-Glutamate <=> Coenzyme F420-1 + GDP + Orthophosphate	-24	20.48	30.6	-66.2	30.22	59.5	30.22
R12342	ADP + L-Serine <=> AMP + O-Phospho-L-serine	-16.6	27.88	38	-66.7	29.72	59	59
R03182	ATP + 7,8-Diaminononanoate + CO2 <=> ADP + Orthophosphate + Dethiobiotin	12	56.48	66.6	-68	28.42	57.7	28.42
R02237	ATP + Dihydropteroate + L-Glutamate <=> ADP + Orthophosphate + Dihydrofolate	-18.1	26.38	36.5	-70.2	26.22	55.5	26.22
R04144	ATP + 5-Phosphoribosylamine + Glycine <=> ADP + Orthophosphate + 5'-Phosphoribosylglycinamide	-26.1	18.38	28.5	-70.9	25.52	54.8	25.52
R08323	7-Mercaptoheptanoic acid + L-Threonine + ATP <=> 7-Mercaptoheptanoylthreonine + ADP + Orthophosphate	-20.7	23.78	33.9	-71.3	25.12	54.4	25.12
R01954	ATP + L-Citrulline + L-Aspartate <=> AMP + Diphosphate + N-(L-Arginino)succinate	1.3	45.78	55.9	-72.9	23.52	52.8	52.8
R09400	Coenzyme F420-1 + GTP + L-Glutamate <=> Coenzyme F420 + GDP + Orthophosphate	-30	14.48	24.6	-74	22.42	51.7	22.42
R02412	ATP + Shikimate <=> ADP + Shikimate 3-phosphate	-23.7	20.78	30.9	-74	22.42	51.7	22.42
R03503	ATP + 6-(Hydroxymethyl)-7,8-dihydropterin <=> AMP + 6-Hydroxymethyl-7,8-dihydropterin diphosphate	-2	42.48	52.6	-74	22.42	51.7	51.7
R00549	ATP + Riboflavin <=> ADP + FMN	-10	34.48	44.6	-80.3	16.12	45.4	16.12
R10902	ATP + Tyramine + L-Glutamate <=> ADP + Orthophosphate + gamma-Glutamyltyramine	-22.6	21.88	32	-82.6	13.82	43.1	13.82
R00189	ATP + Deamino-NAD+ + Ammonia <=> AMP + Diphosphate + NAD+	-18.2	26.28	36.4	-86.4	10.02	39.3	39.3
R01771	ATP + L-Homoserine <=> ADP + O-Phospho-L-homoserine	-37	7.48	17.6	-88	8.42	37.7	8.42
R00483	ATP + L-Aspartate + Ammonia <=> AMP + Diphosphate + L-Asparagine	-20	24.48	34.6	-89	7.42	36.7	36.7
R00617	ATP + Thiamin monophosphate <=> ADP + Thiamin diphosphate	-47	-2.52	7.6	-96	0.42	29.7	0.42
R00199	ATP + Pyruvate + H2O <=> AMP + Phosphoenolpyruvate + Orthophosphate	-16.7	27.78	37.9	-104.5	-8.08	21.2	-8.08
R00573	ATP + UTP + L-Glutamine + H2O <=> ADP + Orthophosphate + CTP + L-Glutamate	-35.7	8.78	18.9	-105.4	-8.98	20.3	-8.98
R07404	ATP + Aminoimidazole ribotide + HCO3- <=> ADP + Orthophosphate + 5-Carboxyamino-1-(5-phospho-D-ribosyl)imidazole	-57	-12.52	-2.4	-118	-21.58	7.7	-21.58
R02473	ATP + (R)-Pantoate + beta-Alanine <=> AMP + Diphosphate + Pantothenate	-44.4	0.08	10.2	-121.1	-24.68	4.6	4.6
R04231	CTP + D-4'-Phosphopantothenate + L-Cysteine <=> CMP + Diphosphate + (R)-4'-Phosphopantothenoyl-L-cysteine	-52	-7.52	2.6	-124	-27.58	1.7	1.7
R04230	ATP + D-4'-Phosphopantothenate + L-Cysteine <=> AMP + Diphosphate + (R)-4'-Phosphopantothenoyl-L-cysteine	-50	-5.52	4.6	-125	-28.58	0.7	0.7
R02100	dUTP + H2O <=> dUMP + Diphosphate	-54.4	-9.92	0.2	-125.8	-29.38	-0.1	-0.1
R00149	2 ATP + Ammonia + CO2 + H2O <=> 2 ADP + Orthophosphate + Carbamoyl phosphate	1	45.48	55.6	-129	-32.58	-3.3	-32.58
R04591	ATP + 1-(5-Phospho-D-ribosyl)-5-amino-4-imidazolecarboxylate + L-Aspartate <=> ADP + Orthophosphate + 1-(5'-Phosphoribosyl)-5-amino-4-(N-succinocarboxamide)-imidazole	-72	-27.52	-17.4	-144	-47.58	-18.3	-47.58
R00257	ATP + Deamino-NAD+ + L-Glutamine + H2O <=> AMP + Diphosphate + NAD+ + L-Glutamate	-49.6	-5.12	5	-147.2	-50.78	-21.5	-21.5
R00578	ATP + L-Aspartate + L-Glutamine + H2O <=> AMP + Diphosphate + L-Asparagine + L-Glutamate	-51	-6.52	3.6	-150	-53.58	-24.3	-24.3
R00575	2 ATP + L-Glutamine + HCO3- + H2O <=> 2 ADP + Orthophosphate + L-Glutamate + Carbamoyl phosphate	-25	19.48	29.6	-156.4	-59.98	-30.7	-59.98
R00425	GTP + 3 H2O <=> Formate + 2,5-Diamino-6-(5-phospho-D-ribosylamino)pyrimidin-4(3H)-one + Diphosphate	-109	-64.52	-54.4	-209	-112.58	-83.3	-83.3
