# Supplementary material for: Energy at Origins: Favorable Thermodynamics of Biosynthetic Reactions in the Last Universal Common Ancestor (LUCA)
Source: Front Microbiol. 2021 Dec 13;12:793664. doi: 10.3389/fmicb.2021.793664 (PMC8710812; doi:10.3389/fmicb.2021.793664)
Supplement: Supplementary file 10 [file Table_10.xlsx]

## Sheet: SI Table 10
Supplementary Table 10. Energy types among 351 biosynthetic core reactions with calculable Gibbs energy ΔG in hydrothermal vent conditions.
ATP*: ATP or NTP hydrolysis occurs in the reaction (in one case ADP hydrolysis).
Folate acyl, folate alkyl: folate dependent acyl and alkyl transfers.
SAM: S-Adenosyl-L-methionine dependent alkyl transfers (includes one S-Adenosyl-L-homocysteine dependent alkyl transfer, R00194)
Reduction: H2, NAD(P)H, ferredoxin, flavin or formate dependent
Decarboxylation: reaction generates CO2
Acyl phosphate: Acyl phosphate hydrolysis occurs in the reaction
Thioester: CoA ester hydrolysis
Phosphoenolpyruvate hydrolysis is not counted as an energy source as it is derived from ATP in the core.
Reactions are ranked by the value of ΔG under nonequilibrium vent conditions (pH 9; 80 °C), no reductants were replaced. The contribution of nonequilibrium (1 : 0.01 mM reactant:product) is not counted as an energy source.
Values of ΔG are shown for all 351 reactions that deliver a value. The 51 that do not deliver a value of ΔG are indicated by NA.
R04231 is redundant with the ATP dependent reaction but was retained.
Reaction ID	Energy source	Equation	ΔG [kJ⋅Mol-1]
R04336		2,3,4,5-Tetrahydrodipicolinate + H2O <=> L-2-Amino-6-oxoheptanedioate	49
R07613		2,3,4,5-Tetrahydrodipicolinate + L-Glutamate + H2O <=> LL-2,6-Diaminoheptanedioate + 2-Oxoglutarate	46
R07157	Reduction	CO2 + 2 Reduced ferredoxin + 2 H+ <=> CO + H2O + 2 Oxidized ferredoxin	31
R07410		L-Aspartate + NAD+ <=> Iminoaspartate + NADH + H+	21.9
R07407		L-Aspartate + NADP+ <=> Iminoaspartate + NADPH + H+	18.2
R07405		5-Carboxyamino-1-(5-phospho-D-ribosyl)imidazole <=> 1-(5-Phospho-D-ribosyl)-5-amino-4-imidazolecarboxylate	17
R05706		FMN + NADPH + H+ <=> Reduced FMN + NADP+	13.9
R01993		N-Carbamoyl-L-aspartate <=> (S)-Dihydroorotate + H2O	12.8
R05705	Reduction	FMN + NADH + H+ <=> Reduced FMN + NAD+	10.2
R09780		beta-D-Fructose 6-phosphate <=> D-arabino-Hex-3-ulose 6-phosphate	4.9
R04560	Folate acyl	10-Formyltetrahydrofolate + 1-(5'-Phosphoribosyl)-5-amino-4-imidazolecarboxamide <=> Tetrahydrofolate + 1-(5'-Phosphoribosyl)-5-formamido-4-imidazolecarboxamide	2.2
R05808	SAM	Cobalt-sirohydrochlorin + S-Adenosyl-L-methionine <=> Cobalt-factor III + S-Adenosyl-L-homocysteine	0
R05809	SAM	Cobalt-precorrin 3 + S-Adenosyl-L-methionine <=> Cobalt-precorrin 4 + S-Adenosyl-L-homocysteine	0
R05810	SAM	Cobalt-precorrin 4 + S-Adenosyl-L-methionine <=> Cobalt-precorrin 5A + S-Adenosyl-L-homocysteine	0
R07772		Cobalt-precorrin 5A + H2O <=> Cobalt-precorrin 5B + Acetaldehyde	0
R07773	SAM	Cobalt-precorrin 5B + S-Adenosyl-L-methionine <=> Cobalt-precorrin 6 + S-Adenosyl-L-homocysteine	0
R05812	Reduction	Cobalt-precorrin 6 + NADH + H+ <=> Cobalt-dihydro-precorrin 6 + NAD+	0
R07774	SAM, Decarboxylation	Cobalt-dihydro-precorrin 6 + S-Adenosyl-L-methionine <=> Cobalt-precorrin 7 + S-Adenosyl-L-homocysteine + CO2	0
R07775	SAM	Cobalt-precorrin 7 + S-Adenosyl-L-methionine <=> Cobalt-precorrin 8 + S-Adenosyl-L-homocysteine	0
R05814		Cobalt-precorrin 8 <=> Cobyrinate	0
R05815	ATP*	Cobyrinate + 2 L-Glutamine + 2 ATP + 2 H2O <=> Cob(II)yrinate a,c diamide + 2 L-Glutamate + 2 ADP + 2 Orthophosphate	0
R05225	ATP*	Adenosyl cobyrinate a,c diamide + 4 L-Glutamine + 4 ATP + 4 H2O <=> Adenosyl cobyrinate hexaamide + 4 L-Glutamate + 4 Orthophosphate + 4 ADP	0
R07302	ATP*	ATP + Adenosyl cobyrinate hexaamide + (R)-1-Aminopropan-2-ol <=> ADP + Orthophosphate + Adenosyl cobinamide	0
R06558	ATP*	Adenosyl cobinamide + GTP <=> Adenosyl cobinamide phosphate + GDP	0
R05221	ATP*	Adenosyl cobinamide + ATP <=> Adenosyl cobinamide phosphate + ADP	0
R05222	ATP*	Adenosyl cobinamide phosphate + GTP <=> Adenosine-GDP-cobinamide + Diphosphate	0
R05223		Adenosine-GDP-cobinamide + alpha-Ribazole <=> Cobamide coenzyme	0
R07476		Sulfite + Phosphoenolpyruvate <=> (2R)-O-Phospho-3-sulfolactate	0
R00177	ATP*	ATP + L-Methionine + H2O <=> Orthophosphate + Diphosphate + S-Adenosyl-L-methionine	0
R09398		7,8-Didemethyl-8-hydroxy-5-deazariboflavin + (2S)-Lactyl-2-diphospho-5'-guanosine <=> Coenzyme F420-0 + GMP	0
R03165		Hydroxymethylbilane <=> Uroporphyrinogen III + H2O	0
R03194	SAM	2 S-Adenosyl-L-methionine + Uroporphyrinogen III <=> 2 S-Adenosyl-L-homocysteine + Precorrin 2	0
R03947		Precorrin 2 + NAD+ <=> Sirohydrochlorin + NADH + H+	0
R03459		2,5-Diamino-6-(5-phospho-D-ribosylamino)pyrimidin-4(3H)-one + H2O <=> 5-Amino-6-(5'-phosphoribosylamino)uracil + Ammonia	0
R01230	ATP*	ATP + Xanthosine 5'-phosphate + Ammonia <=> AMP + Diphosphate + GMP	0
R01231	ATP*	ATP + Xanthosine 5'-phosphate + L-Glutamine + H2O <=> AMP + Diphosphate + GMP + L-Glutamate	0
R01071	ATP*	ATP + 5-Phospho-alpha-D-ribose 1-diphosphate <=> 1-(5-Phospho-D-ribosyl)-ATP + Diphosphate	0
R04035	ATP*	1-(5-Phospho-D-ribosyl)-ATP + H2O <=> Phosphoribosyl-AMP + Diphosphate	0
R04037		Phosphoribosyl-AMP + H2O <=> 5-(5-Phospho-D-ribosylaminoformimino)-1-(5-phosphoribosyl)-imidazole-4-carboxamide	0
R04558		N-(5'-Phospho-D-1'-ribulosylformimino)-5-amino-1-(5''-phospho-D-ribosyl)-4-imidazolecarboxamide + L-Glutamine <=> D-erythro-1-(Imidazol-4-yl)glycerol 3-phosphate + 1-(5'-Phosphoribosyl)-5-amino-4-imidazolecarboxamide + L-Glutamate	0
R04463	ATP*	ATP + 5'-Phosphoribosyl-N-formylglycinamide + L-Glutamine + H2O <=> ADP + Orthophosphate + 2-(Formamido)-N1-(5'-phosphoribosyl)acetamidine + L-Glutamate	0
R04208	ATP*	ATP + 2-(Formamido)-N1-(5'-phosphoribosyl)acetamidine <=> ADP + Orthophosphate + Aminoimidazole ribotide	0
R03098	ATP*	L-2-Aminoadipate + ATP <=> L-2-Aminoadipate adenylate + Diphosphate	0
R09726	ATP*	ATP + Molybdopterin <=> Diphosphate + Adenylated molybdopterin	0
R09977		2-[(2R,5Z)-2-Carboxy-4-methylthiazol-5(2H)-ylidene]ethyl phosphate <=> 2-(2-Carboxy-4-methylthiazol-5-ylEthyl phosphate	0
R03472	SAM	Aminoimidazole ribotide + S-Adenosyl-L-methionine <=> 4-Amino-2-methyl-5-(phosphooxymethyl)pyrimidine + 5'-Deoxyadenosine + L-Methionine + Formate + CO	0
R12026		NAD+ + Glycine + Hydrogen sulfide <=> Nicotinamide + ADP-5-ethyl-4-methylthiazole-2-carboxylate + 3 H2O	0
R10935		2 D-Glyceraldehyde 3-phosphate <=> (5-Formylfuran-3-yl)methyl phosphate + Orthophosphate + 2 H2O	0
R04364	Thioester	2,3,4,5-Tetrahydrodipicolinate + Acetyl-CoA + H2O <=> N-Acetyl-L-2-amino-6-oxopimelate + CoA	-1
R04365	Thioester	Succinyl-CoA + 2,3,4,5-Tetrahydrodipicolinate + H2O <=> CoA + N-Succinyl-2-L-amino-6-oxoheptanedioate	-1
R00239	ATP*	ATP + L-Glutamate <=> ADP + L-Glutamyl 5-phosphate	-1.2
R00371	Thioester	Acetyl-CoA + Glycine <=> CoA + L-2-Amino-3-oxobutanoic acid	-2
R02649	ATP*	ATP + N-Acetyl-L-glutamate <=> ADP + N-Acetyl-L-glutamate 5-phosphate	-3.8
R03896		(R)-2-Methylmalate <=> 2-Methylmaleate + H2O	-4.1
R01655		10-Formyltetrahydrofolate + H+ <=> 5,10-Methenyltetrahydrofolate + H2O	-4.7
R03898		2-Methylmaleate + H2O <=> D-erythro-3-Methylmalate	-4.7
R02740		beta-D-Fructose 6-phosphate <=> alpha-D-Glucose 6-phosphate	-7.3
R02755	Reduction	L-2-Amino-6-oxoheptanedioate + Ammonia + NADPH + H+ <=> meso-2,6-Diaminoheptanedioate + NADP+ + H2O	-7.4
R00134	Reduction	CO2 + NADPH + H+ <=> Formate + NADP+	-7.7
R02291	Reduction	4-Phospho-L-aspartate + NADPH + H+ <=> L-Aspartate 4-semialdehyde + Orthophosphate + NADP+	-7.8
R00267	Reduction	2-Oxoglutarate + CO2 + NADPH + H+ <=> Isocitrate + NADP+	-8.3
R00658		Phosphoenolpyruvate + H2O <=> 2-Phospho-D-glycerate	-9.77
R10393		cis-(Homo)2-aconitate + H2O <=> (-)-threo-Iso(homo)2-citrate	-9.8
R10396		cis-(Homo)3-aconitate + H2O <=> (-)-threo-Iso(homo)3-citrate	-9.8
R04001		2-Isopropylmaleate + H2O <=> (2R,3S)-3-Isopropylmalate	-9.8
R02413	Reduction	3-Dehydroshikimate + NADPH + H+ <=> Shikimate + NADP+	-9.9
R01082		(S)-Malate <=> Fumarate + H2O	-10.09
R03243		3-(Imidazol-4-yl)-2-oxopropyl phosphate + L-Glutamate <=> L-Histidinol phosphate + 2-Oxoglutarate	-10.3
R00959		alpha-D-Glucose 6-phosphate <=> D-Glucose 1-phosphate	-11
R01900		Isocitrate <=> cis-Aconitate + H2O	-11.7
R04371		(Z)-But-1-ene-1,2,4-tricarboxylate + H2O <=> Homoisocitrate	-12.3
R00480	ATP*	ATP + L-Aspartate <=> ADP + 4-Phospho-L-aspartate	-12.6
R00428		GTP + H2O <=> Formamidopyrimidine nucleoside triphosphate	-12.6
R10392		(R)-(Homo)2-citrate <=> cis-(Homo)2-aconitate + H2O	-13
R10395		(R)-(Homo)3-citrate <=> cis-(Homo)3-aconitate + H2O	-13
R03968		alpha-Isopropylmalate <=> 2-Isopropylmaleate + H2O	-13
R03444		(R)-2-Hydroxybutane-1,2,4-tricarboxylate <=> (Z)-But-1-ene-1,2,4-tricarboxylate + H2O	-13
R05069		(S)-2-Aceto-2-hydroxybutanoate <=> (R)-3-Hydroxy-3-methyl-2-oxopentanoate	-13.036
R05071		(S)-2-Acetolactate <=> 3-Hydroxy-3-methyl-2-oxobutanoic acid	-13.1684
R03759	Reduction	Aminoacetone + NADH + H+ <=> (R)-1-Aminopropan-2-ol + NAD+	-13.2
R01512	ATP*	ATP + 3-Phospho-D-glycerate <=> ADP + 3-Phospho-D-glyceroyl phosphate	-13.3
R01602		alpha-D-Glucose <=> beta-D-Glucose	-13.5147
R05048		2,5-Diaminopyrimidine nucleoside triphosphate <=> 2,5-Diamino-6-(5'-triphosphoryl-3',4'-trihydroxy-2'-oxopentyl)-amino-4-oxopyrimidine	-14
R06975	ATP*	Formate + ATP + 1-(5'-Phosphoribosyl)-5-amino-4-imidazolecarboxamide <=> ADP + Orthophosphate + 1-(5'-Phosphoribosyl)-5-formamido-4-imidazolecarboxamide	-14.4
R02315	Reduction	L-Glutamate + L-2-Aminoadipate 6-semialdehyde + NADPH + H+ <=> N6-(L-1,3-Dicarboxypropyl)-L-lysine + NADP+ + H2O	-14.4
R01220	Reduction	5,10-Methenyltetrahydrofolate + NADPH <=> 5,10-Methylenetetrahydrofolate + NADP+	-14.5
R02739		alpha-D-Glucose 6-phosphate <=> beta-D-Glucose 6-phosphate	-14.8
R01731		L-Aspartate + Prephenate <=> Oxaloacetate + L-Arogenate	-15
R02735		LL-2,6-Diaminoheptanedioate <=> meso-2,6-Diaminoheptanedioate	-15.2
R03458	Reduction	5-Amino-6-(5'-phosphoribosylamino)uracil + NADPH + H+ <=> 5-Amino-6-(5'-phospho-D-ribitylamino)uracil + NADP+	-15.4
R01513		3-Phospho-D-glycerate + NAD+ <=> 3-Phosphonooxypyruvate + NADH + H+	-15.5
R01196	Reduction, Thioester	2 Reduced ferredoxin + Acetyl-CoA + CO2 + 2 H+ <=> 2 Oxidized ferredoxin + Pyruvate + CoA	-16
R00248	Reduction	2-Oxoglutarate + Ammonia + NADPH + H+ <=> L-Glutamate + NADP+ + H2O	-16.1
R03012		L-Histidinol + NAD+ <=> L-Histidinal + NADH + H+	-16.5
R01529		D-Ribulose 5-phosphate <=> D-Xylulose 5-phosphate	-16.9
R00369		Pyruvate + Glycine <=> L-Alanine + Glyoxylate	-17.1
R04467		N-Acetyl-L-2-amino-6-oxopimelate + L-Glutamate <=> N6-Acetyl-LL-2,6-diaminoheptanedioate + 2-Oxoglutarate	-17.6
R01290		L-Serine + L-Homocysteine <=> L-Cystathionine + H2O	-17.7
R07276		Prephenate + L-Glutamate <=> L-Arogenate + 2-Oxoglutarate	-17.7
R01518		2-Phospho-D-glycerate <=> 3-Phospho-D-glycerate	-18.3
R00230	Thioester	Acetyl-CoA + Orthophosphate <=> CoA + Acetyl phosphate	-18.6
R01088	Reduction	4-Methyl-2-oxopentanoate + Ammonia + NADH + H+ <=> L-Leucine + H2O + NAD+	-18.7
R01056		D-Ribulose 5-phosphate <=> D-Ribose 5-phosphate	-18.7
R00396	Reduction	Pyruvate + Ammonia + NADH + H+ <=> L-Alanine + NAD+ + H2O	-18.8
R02283		N-Acetyl-L-glutamate 5-semialdehyde + L-Glutamate <=> N-Acetylornithine + 2-Oxoglutarate	-18.8
R03084		3-Dehydroquinate <=> 3-Dehydroshikimate + H2O	-18.8
R04439	Reduction	(S)-2-Acetolactate + NADPH + H+ <=> (R)-2,3-Dihydroxy-3-methylbutanoate + NADP+	-18.9
R01015		D-Glyceraldehyde 3-phosphate <=> Glycerone phosphate	-18.9
R05068	Reduction	(R)-3-Hydroxy-3-methyl-2-oxopentanoate + NADPH + H+ <=> (R)-2,3-Dihydroxy-3-methylpentanoate + NADP+	-19.3
R04440	Reduction	3-Hydroxy-3-methyl-2-oxobutanoic acid + NADPH + H+ <=> (R)-2,3-Dihydroxy-3-methylbutanoate + NADP+	-19.3
R02199		(S)-3-Methyl-2-oxopentanoic acid + L-Glutamate <=> L-Isoleucine + 2-Oxoglutarate	-19.4
R02472	Reduction	2-Dehydropantoate + NADPH + H+ <=> (R)-Pantoate + NADP+	-19.6
R00243	Reduction	2-Oxoglutarate + Ammonia + NADH + H+ <=> L-Glutamate + NAD+ + H2O	-19.83
R01226	Folate alkyl	5,10-Methylenetetrahydrofolate + 3-Methyl-2-oxobutanoic acid + H2O <=> Tetrahydrofolate + 2-Dehydropantoate	-20
R03035	ATP*	ATP + Pantetheine 4'-phosphate <=> Diphosphate + Dephospho-CoA	-20
R00161	ATP*	ATP + FMN <=> Diphosphate + FAD	-20
R05338		D-arabino-Hex-3-ulose 6-phosphate <=> D-Ribulose 5-phosphate + Formaldehyde	-20
R03066		6-(Hydroxymethyl)-7,8-dihydropterin + 4-Aminobenzoate <=> Dihydropteroate + H2O	-20
R01325		cis-Aconitate + H2O <=> Citrate	-21.1
R01197	Reduction, Thioester	2 Reduced ferredoxin + Succinyl-CoA + CO2 + 2 H+ <=> 2 Oxidized ferredoxin + 2-Oxoglutarate + CoA	-22
R09397	ATP*	(2S)-2-Phospholactate + GTP <=> (2S)-Lactyl-2-diphospho-5'-guanosine + Diphosphate	-22
R00946	Folate alkyl	5-Methyltetrahydrofolate + L-Homocysteine <=> Tetrahydrofolate + L-Methionine	-22
R03509		N-(5-Phospho-D-ribosyl)anthranilate <=> 1-(2-Carboxyphenylamino)-1-deoxy-D-ribulose 5-phosphate	-22
R01775	Reduction	L-Aspartate 4-semialdehyde + NADPH + H+ <=> L-Homoserine + NADP+	-22.1
R00400		Pyruvate + L-Aspartate <=> L-Alanine + Oxaloacetate	-23.3
R02272		(S)-4-Amino-5-oxopentanoate <=> 5-Aminolevulinate	-23.7
R11039	ATP*	[5-(Aminomethyl)furan-3-yl]methyl phosphate + ATP <=> [5-(Aminomethyl)furan-3-yl]methyl diphosphate + ADP	-23.9
R04209		Aminoimidazole ribotide + CO2 <=> 1-(5-Phospho-D-ribosyl)-5-amino-4-imidazolecarboxylate	-24
R04640		5-(5-Phospho-D-ribosylaminoformimino)-1-(5-phosphoribosyl)-imidazole-4-carboxamide <=> N-(5'-Phospho-D-1'-ribulosylformimino)-5-amino-1-(5''-phospho-D-ribosyl)-4-imidazolecarboxamide	-24.8
R04559		1-(5'-Phosphoribosyl)-5-amino-4-(N-succinocarboxamide)-imidazole <=> Fumarate + 1-(5'-Phosphoribosyl)-5-amino-4-imidazolecarboxamide	-25.4
R01773	Reduction	L-Aspartate 4-semialdehyde + NADH + H+ <=> L-Homoserine + NAD+	-25.8
R01090		4-Methyl-2-oxopentanoate + L-Glutamate <=> L-Leucine + 2-Oxoglutarate	-25.9
R00258		Pyruvate + L-Glutamate <=> L-Alanine + 2-Oxoglutarate	-26
R10699		L-Lysine + 8-Amino-7-oxononanoate <=> L-2-Aminoadipate 6-semialdehyde + 7,8-Diaminononanoate	-26
R00694		Phenylpyruvate + L-Glutamate <=> L-Phenylalanine + 2-Oxoglutarate	-26
R00734		3-(4-Hydroxyphenyl)pyruvate + L-Glutamate <=> L-Tyrosine + 2-Oxoglutarate	-26.2
R01939		2-Oxoadipate + L-Glutamate <=> L-2-Aminoadipate + 2-Oxoglutarate	-26.4
R02093	ATP*	ATP + dTDP <=> ADP + dTTP	-26.7
R01214_1		3-Methyl-2-oxobutanoic acid + L-Glutamate <=> L-Valine + 2-Oxoglutarate	-26.9
R08648	Decarboxylation	Pyruvate + 2-Oxobutanoate <=> (S)-2-Aceto-2-hydroxybutanoate + CO2	-27
R01214_2		L-Valine + 2-Oxoglutarate <=> 3-Methyl-2-oxobutanoic acid + L-Glutamate	-27.2
R01641		D-Ribose 5-phosphate + D-Xylulose 5-phosphate <=> Sedoheptulose 7-phosphate + D-Glyceraldehyde 3-phosphate	-27.5
R00127	ATP*	ATP + AMP <=> 2 ADP	-27.68
R00354		(3S)-Citryl-CoA <=> Acetyl-CoA + Oxaloacetate	-27.8
R03314		L-Glutamate 5-semialdehyde <=> (S)-1-Pyrroline-5-carboxylate + H2O	-28
R00939	Reduction	Dihydrofolate + NADPH + H+ <=> Tetrahydrofolate + NADP+	-28.1
R02094	ATP*	ATP + dTMP <=> ADP + dTDP	-28.2
R03231	SAM	S-Adenosyl-L-methionine + 8-Amino-7-oxononanoate <=> S-Adenosyl-4-methylthio-2-oxobutanoate + 7,8-Diaminononanoate	-28.215
R04475		N-Succinyl-2-L-amino-6-oxoheptanedioate + L-Glutamate <=> N-Succinyl-LL-2,6-diaminoheptanedioate + 2-Oxoglutarate	-28.5
R00355		Oxaloacetate + L-Glutamate <=> L-Aspartate + 2-Oxoglutarate	-29.7
R01083		N6-(1,2-Dicarboxyethyl)-AMP <=> Fumarate + AMP	-30.5
R00332	ATP*	ATP + GMP <=> ADP + GDP	-30.6
R01251	Reduction	(S)-1-Pyrroline-5-carboxylate + NADPH + H+ <=> L-Proline + NADP+	-30.9
R07245	Acyl phosphate	Carbamoyl phosphate + N-Acetylornithine <=> Orthophosphate + N-Acetyl-L-citrulline	-31
R01130		IMP + NAD+ + H2O <=> Xanthosine 5'-phosphate + NADH + H+	-31
R07136		(2R)-3-Sulfolactate + NAD+ <=> 3-Sulfopyruvate + NADH + H+	-31.1
R01465		L-Threonine + NAD+ <=> L-2-Amino-3-oxobutanoic acid + NADH + H+	-31.1
R04426		(2R,3S)-3-Isopropylmalate + NAD+ <=> (2S)-2-Isopropyl-3-oxosuccinate + NADH + H+	-31.2
R00200		ADP + Phosphoenolpyruvate <=> ATP + Pyruvate	-31.8
R00936	Reduction	Dihydrofolate + NADH + H+ <=> Tetrahydrofolate + NAD+	-31.8
R01827		Sedoheptulose 7-phosphate + D-Glyceraldehyde 3-phosphate <=> D-Erythrose 4-phosphate + beta-D-Fructose 6-phosphate	-32
R00158	ATP*	ATP + UMP <=> ADP + UDP	-32.1
R01086		N-(L-Arginino)succinate <=> Fumarate + L-Arginine	-32.2
R01070		Glycerone phosphate + D-Glyceraldehyde 3-phosphate <=> beta-D-Fructose 1,6-bisphosphate	-32.2
R01063	Reduction	3-Phospho-D-glyceroyl phosphate + NADPH + H+ <=> D-Glyceraldehyde 3-phosphate + Orthophosphate + NADP+	-32.9
R00945	Folate alkyl	Tetrahydrofolate + L-Serine <=> 5,10-Methylenetetrahydrofolate + Glycine + H2O	-33.5
R00342	Reduction	Oxaloacetate + NADH + H+ <=> (S)-Malate + NAD+	-33.8
R01248	Reduction	(S)-1-Pyrroline-5-carboxylate + NADH + H+ <=> L-Proline + NAD+	-34.6
R08328	Decarboxylation	2-Oxosuberate <=> 7-Oxoheptanoic acid + CO2	-34.8
R05774	Decarboxylation	3-Sulfopyruvate <=> Sulfoacetaldehyde + CO2	-34.8
R00586	Thioester	L-Serine + Acetyl-CoA <=> O-Acetyl-L-serine + CoA	-35.4
R00372		Glyoxylate + L-Glutamate <=> Glycine + 2-Oxoglutarate	-35.9
RMAN4	Reduction	CO2 + H2 <=> Formate + H+	-36
R01127		1-(5'-Phosphoribosyl)-5-formamido-4-imidazolecarboxamide <=> IMP + H2O	-36
R04325	Folate alkyl	10-Formyltetrahydrofolate + 5'-Phosphoribosylglycinamide <=> Tetrahydrofolate + 5'-Phosphoribosyl-N-formylglycinamide	-36
R00226	Decarboxylation	2 Pyruvate <=> (S)-2-Acetolactate + CO2	-36
R00156	ATP*	ATP + UDP <=> ADP + UTP	-36.1
R00130	ATP*	ATP + Dephospho-CoA <=> ADP + CoA	-36.3
R00751		L-Threonine <=> Glycine + Acetaldehyde	-36.3
R01061	Reduction	3-Phospho-D-glyceroyl phosphate + NADH + H+ <=> D-Glyceraldehyde 3-phosphate + Orthophosphate + NAD+	-36.6
R11038		(5-Formylfuran-3-yl)methyl phosphate + L-Alanine <=> [5-(Aminomethyl)furan-3-yl]methyl phosphate + Pyruvate	-36.9
R00451	Decarboxylation	meso-2,6-Diaminoheptanedioate <=> L-Lysine + CO2	-37
R05636	Decarboxylation	Pyruvate + D-Glyceraldehyde 3-phosphate <=> 1-Deoxy-D-xylulose 5-phosphate + CO2	-38.2
R01397	Acyl phosphate	Carbamoyl phosphate + L-Aspartate <=> Orthophosphate + N-Carbamoyl-L-aspartate	-38.8
R00330	ATP*	ATP + GDP <=> ADP + GTP	-39
R00431	ATP*	GTP + Oxaloacetate <=> GDP + Phosphoenolpyruvate + CO2	-39.4
R00489	Decarboxylation	L-Aspartate <=> beta-Alanine + CO2	-40
R00667		L-Ornithine + 2-Oxoglutarate <=> L-Glutamate 5-semialdehyde + L-Glutamate	-40
R01869		(S)-Dihydroorotate + NAD+ <=> Orotate + H+ + NADH	-40
R00315	Acyl phosphate	ADP + Acetyl phosphate <=> ATP + Acetate	-40.1
R03504		7,8-Dihydroneopterin <=> Glycolaldehyde + 6-(Hydroxymethyl)-7,8-dihydropterin	-40.1
R04173		3-Phosphonooxypyruvate + L-Glutamate <=> O-Phospho-L-serine + 2-Oxoglutarate	-40.5
R03443	Reduction	N-Acetyl-L-glutamate 5-phosphate + NADPH + H+ <=> N-Acetyl-L-glutamate 5-semialdehyde + Orthophosphate + NADP+	-40.8
R01195	Reduction	2 Reduced ferredoxin + NADP+ + H+ <=> 2 Oxidized ferredoxin + NADPH	-41
R04509	ATP*	ATP + 4-Amino-2-methyl-5-(phosphooxymethyl)pyrimidine <=> ADP + 4-Amino-5-hydroxymethyl-2-methylpyrimidine diphosphate	-41
R01830		D-Erythrose 4-phosphate + D-Xylulose 5-phosphate <=> beta-D-Fructose 6-phosphate + D-Glyceraldehyde 3-phosphate	-41.1
R01652	Decarboxylation	(2S)-2-Isopropyl-3-oxosuccinate <=> 4-Methyl-2-oxopentanoate + CO2	-42
R03758	Decarboxylation	L-2-Amino-3-oxobutanoic acid <=> Aminoacetone + CO2	-42.2
R03388	Reduction	7,8-Dihydromethanopterin + H+ + NADPH <=> 5,6,7,8-Tetrahydromethanopterin + NADP+	-42.5
R00405	ATP*	ATP + Succinate + CoA <=> ADP + Orthophosphate + Succinyl-CoA	-42.7
R00715		N6-(L-1,3-Dicarboxypropyl)-L-lysine + NAD+ + H2O <=> L-Lysine + 2-Oxoglutarate + NADH + H+	-43.1
R03313	Reduction	L-Glutamyl 5-phosphate + NADPH + H+ <=> L-Glutamate 5-semialdehyde + Orthophosphate + NADP+	-43.2
R00943	ATP*	Tetrahydrofolate + Formate + ATP <=> ADP + Orthophosphate + 10-Formyltetrahydrofolate	-43.7
R00430		GDP + Phosphoenolpyruvate <=> GTP + Pyruvate	-43.8
R00571	ATP*	ATP + UTP + Ammonia <=> ADP + Orthophosphate + CTP	-44.6
R03460		Phosphoenolpyruvate + Shikimate 3-phosphate <=> Orthophosphate + 5-O-(1-Carboxyvinyl)-3-phosphoshikimate	-44.7
R02734		N-Succinyl-LL-2,6-diaminoheptanedioate + H2O <=> Succinate + LL-2,6-Diaminoheptanedioate	-46
R10092		CO2 + H2O <=> HCO3- + H+	-46.6
R07168	Reduction	5,10-Methylenetetrahydrofolate + NADH + H+ <=> 5-Methyltetrahydrofolate + NAD+	-47
R07274		O-Phospho-L-serine + Hydrogen sulfide <=> L-Cysteine + Orthophosphate	-47
R00965	Decarboxylation	Orotidine 5'-phosphate <=> UMP + CO2	-47
R04780		beta-D-Fructose 1,6-bisphosphate + H2O <=> beta-D-Fructose 6-phosphate + Orthophosphate	-48.2
R03005	ATP*	ATP + Nicotinate D-ribonucleotide <=> Diphosphate + Deamino-NAD+	-50
R05070		(R)-2,3-Dihydroxy-3-methylpentanoate <=> (S)-3-Methyl-2-oxopentanoic acid + H2O	-50.3
R01870		Orotate + 5-Phospho-alpha-D-ribose 1-diphosphate <=> Orotidine 5'-phosphate + Diphosphate	-50.3
R04441		(R)-2,3-Dihydroxy-3-methylbutanoate <=> 3-Methyl-2-oxobutanoic acid + H2O	-50.3
R10221	Decarboxylation	6-Phospho-D-gluconate + NAD+ <=> D-Ribulose 5-phosphate + CO2 + NADH + H+	-50.6
R01934	Decarboxylation	Homoisocitrate + NAD+ <=> 2-Oxoadipate + CO2 + NADH + H+	-51
R04199	Reduction	(2S,4S)-4-Hydroxy-2,3,4,5-tetrahydrodipicolinate + NADPH + H+ <=> 2,3,4,5-Tetrahydrodipicolinate + NADP+ + H2O	-51.1
R00341	ATP*, Decarboxylation	ATP + Oxaloacetate <=> ADP + Phosphoenolpyruvate + CO2	-51.4
R01322	ATP*	ATP + Citrate + CoA <=> ADP + Orthophosphate + (3S)-Citryl-CoA	-51.5
R10243		5-Methyltetrahydrofolate + CoA + CO <=> Tetrahydrofolate + Acetyl-CoA	-53
R03348	Decarboxylation	Quinolinate + 5-Phospho-alpha-D-ribose 1-diphosphate <=> Nicotinate D-ribonucleotide + Diphosphate + CO2	-54
R10712	Decarboxylation	4-Amino-5-hydroxymethyl-2-methylpyrimidine diphosphate + 2-(2-Carboxy-4-methylthiazol-5-yl)ethyl phosphate <=> Thiamin monophosphate + Diphosphate + CO2	-54
R01528	Decarboxylation	6-Phospho-D-gluconate + NADP+ <=> D-Ribulose 5-phosphate + CO2 + NADPH + H+	-54.3
R01398	Acyl phosphate	Carbamoyl phosphate + L-Ornithine <=> Orthophosphate + L-Citrulline	-54.7
R04198	Reduction	(2S,4S)-4-Hydroxy-2,3,4,5-tetrahydrodipicolinate + NADH + H+ <=> 2,3,4,5-Tetrahydrodipicolinate + NAD+ + H2O	-54.8
R04621		Dihydroneopterin phosphate + H2O <=> 7,8-Dihydroneopterin + Orthophosphate	-55.9
R00582		O-Phospho-L-serine + H2O <=> L-Serine + Orthophosphate	-56.13
R02722		L-Serine + Indoleglycerol phosphate <=> L-Tryptophan + D-Glyceraldehyde 3-phosphate + H2O	-56.3
R02035		D-Glucono-1,5-lactone 6-phosphate + H2O <=> 6-Phospho-D-gluconate	-56.8
R01777	Thioester	Succinyl-CoA + L-Homoserine <=> CoA + O-Succinyl-L-homoserine	-57
R01135	ATP*	GTP + IMP + L-Aspartate <=> GDP + Orthophosphate + N6-(1,2-Dicarboxyethyl)-AMP	-57.7
R11072		2,5-Diamino-6-(5-phospho-D-ribosylamino)pyrimidin-4(3H)-one <=> Dihydroneopterin phosphate + H2O	-58
R10907		beta-D-Glucose 6-phosphate + NAD+ <=> D-Glucono-1,5-lactone 6-phosphate + NADH + H+	-58.8
R03018	ATP*	ATP + Pantothenate <=> ADP + D-4'-Phosphopantothenate	-59
R08214	Decarboxylation	(-)-threo-Iso(homo)2-citrate + NAD+ <=> 2-Oxopimelate + CO2 + NADH + H+	-59
R08215	Decarboxylation	(-)-threo-Iso(homo)3-citrate + NAD+ <=> 2-Oxosuberate + CO2 + NADH + H+	-59
R00104	ATP*	ATP + NAD+ <=> ADP + NADP+	-59.1
R01716		Chorismate + L-Glutamine <=> 4-Amino-4-deoxychorismate + L-Glutamate	-59.3
R01049	ATP*	ATP + D-Ribose 5-phosphate <=> AMP + 5-Phospho-alpha-D-ribose 1-diphosphate	-59.4
R03457		D-erythro-1-(Imidazol-4-yl)glycerol 3-phosphate <=> 3-(Imidazol-4-yl)-2-oxopropyl phosphate + H2O	-59.8
R00482	ATP*	ATP + L-Aspartate + Ammonia <=> ADP + Orthophosphate + L-Asparagine	-59.9
R01788		alpha-D-Glucose 6-phosphate + H2O <=> alpha-D-Glucose + Orthophosphate	-60.1
R05789		(2R)-O-Phospho-3-sulfolactate + H2O <=> (2R)-3-Sulfolactate + Orthophosphate	-60.7
R11633	Reduction	GTP + Formate <=> dGTP + CO2 + H2O	-61
R00344	ATP*	ATP + Pyruvate + HCO3- <=> ADP + Orthophosphate + Oxaloacetate	-61.2
R00259	Thioester	Acetyl-CoA + L-Glutamate <=> CoA + N-Acetyl-L-glutamate	-61.4
R00669		N-Acetylornithine + H2O <=> Acetate + L-Ornithine	-61.7
R04594		N1-(5-Phospho-alpha-D-ribosyl)-5,6-dimethylbenzimidazole + H2O <=> alpha-Ribazole + Orthophosphate	-61.9
R07280		5-Amino-6-(5'-phospho-D-ribitylamino)uracil + H2O <=> 5-Amino-6-(1-D-ribitylamino)uracil + Orthophosphate	-62
R01715		Chorismate <=> Prephenate	-62
R02736		beta-D-Glucose 6-phosphate + NADP+ <=> D-Glucono-1,5-lactone 6-phosphate + NADPH + H+	-62.5
R08217	ATP*	7-Mercaptoheptanoylthreonine + ATP <=> Coenzyme B + ADP	-62.6
R00947		D-Glucose 1-phosphate + H2O <=> alpha-D-Glucose + Orthophosphate	-62.6
R00253	ATP*	ATP + L-Glutamate + Ammonia <=> ADP + Orthophosphate + L-Glutamine	-62.7
R02733		N6-Acetyl-LL-2,6-diaminoheptanedioate + H2O <=> Acetate + LL-2,6-Diaminoheptanedioate	-63.3
R00742	ATP*	ATP + Acetyl-CoA + HCO3- <=> ADP + Orthophosphate + Malonyl-CoA	-63.5
R11636	Reduction	CTP + Formate <=> dCTP + CO2 + H2O	-64
R00994	Decarboxylation	D-erythro-3-Methylmalate + NAD+ <=> 2-Oxobutanoate + CO2 + NADH + H+	-64
R00206	ATP*	ATP + Pyruvate + Orthophosphate <=> AMP + Phosphoenolpyruvate + Diphosphate	-65.1
R00402	Reduction	Fumarate + NADH + H+ <=> Succinate + NAD+	-65.4
R00352	ATP*	ATP + Citrate + CoA <=> ADP + Orthophosphate + Acetyl-CoA + Oxaloacetate	-65.8
R09399	ATP*	Coenzyme F420-0 + GTP + L-Glutamate <=> Coenzyme F420-1 + GDP + Orthophosphate	-66.2
R12342	ATP*	ADP + L-Serine <=> AMP + O-Phospho-L-serine	-66.7
R01291		S-Ribosyl-L-homocysteine <=> (S)-4,5-Dihydroxypentane-2,3-dione + L-Homocysteine	-67.8
R03182	ATP*	ATP + 7,8-Diaminononanoate + CO2 <=> ADP + Orthophosphate + Dethiobiotin	-68
R00019	Reduction	H2 + 2 oxidized ferredoxin <=> 2 reduced ferredoxin + 2 H+	-68
R04148		Nicotinate D-ribonucleotide + Dimethylbenzimidazole <=> Nicotinate + N1-(5-Phospho-alpha-D-ribosyl)-5,6-dimethylbenzimidazole + H+	-68
R03269	Decarboxylation	(R)-4'-Phosphopantothenoyl-L-cysteine <=> Pantetheine 4'-phosphate + CO2	-68.3
R02101	Folate alkyl	dUMP + 5,10-Methylenetetrahydrofolate <=> Dihydrofolate + dTMP	-69
R11634	Reduction	ATP + Formate <=> dATP + CO2 + H2O	-70
R02237	ATP*	ATP + Dihydropteroate + L-Glutamate <=> ADP + Orthophosphate + Dihydrofolate	-70.2
R04144	ATP*	ATP + 5-Phosphoribosylamine + Glycine <=> ADP + Orthophosphate + 5'-Phosphoribosylglycinamide	-70.9
R00996		L-Threonine <=> 2-Oxobutanoate + Ammonia	-71
R08323	ATP*	7-Mercaptoheptanoic acid + L-Threonine + ATP <=> 7-Mercaptoheptanoylthreonine + ADP + Orthophosphate	-71.3
R00194	SAM (SAH-alkyl transfer)	S-Adenosyl-L-homocysteine + H2O <=> S-Ribosyl-L-homocysteine + Adenine	-72.8
R01954	ATP*	ATP + L-Citrulline + L-Aspartate <=> AMP + Diphosphate + N-(L-Arginino)succinate	-72.9
R01213	Thioester	Acetyl-CoA + 3-Methyl-2-oxobutanoic acid + H2O <=> alpha-Isopropylmalate + CoA	-72.9
R09400	ATP*	Coenzyme F420-1 + GTP + L-Glutamate <=> Coenzyme F420 + GDP + Orthophosphate	-74
R02412	ATP*	ATP + Shikimate <=> ADP + Shikimate 3-phosphate	-74
R03503	ATP*	ATP + 6-(Hydroxymethyl)-7,8-dihydropterin <=> AMP + 6-Hydroxymethyl-7,8-dihydropterin diphosphate	-74
R08332	Thioester	2-Oxopimelate + Acetyl-CoA + H2O <=> (R)-(Homo)3-citrate + CoA	-75.1
R01466		O-Phospho-L-homoserine + H2O <=> L-Threonine + Orthophosphate	-75.3
R04639		2,5-Diamino-6-(5'-triphosphoryl-3',4'-trihydroxy-2'-oxopentyl)-amino-4-oxopyrimidine <=> 7,8-Dihydroneopterin 3'-triphosphate + H2O	-76
R00271	Thioester	Acetyl-CoA + H2O + 2-Oxoglutarate <=> (R)-2-Hydroxybutane-1,2,4-tricarboxylate + CoA	-77.7
R01867		(S)-Dihydroorotate + Fumarate <=> Orotate + Succinate	-78.4
R00549	ATP*	ATP + Riboflavin <=> ADP + FMN	-80.3
R08331	Thioester	2-Oxoadipate + Acetyl-CoA + H2O <=> (R)-(Homo)2-citrate + CoA	-80.7
R10902	ATP*	ATP + Tyramine + L-Glutamate <=> ADP + Orthophosphate + gamma-Glutamyltyramine	-82.6
R00897		O-Acetyl-L-serine + Hydrogen sulfide <=> L-Cysteine + Acetate	-83
R01728	Decarboxylation	Prephenate + NAD+ <=> 3-(4-Hydroxyphenyl)pyruvate + CO2 + NADH + H+	-83
R00551		L-Arginine + H2O <=> L-Ornithine + Urea	-84
R09107		N-Acetyl-L-citrulline + H2O <=> Acetate + L-Citrulline	-85
R03067		6-Hydroxymethyl-7,8-dihydropterin diphosphate + 4-Aminobenzoate <=> Diphosphate + Dihydropteroate	-85
R10339		6-Hydroxymethyl-7,8-dihydropterin diphosphate + 4-(beta-D-Ribofuranosyl)aniline 5'-phosphate <=> N-[(7,8-Dihydropterin-6-yl)methyl]-4-(beta-D-ribofuranosyl)aniline 5'-phosphate + Diphosphate	-85
R00345		H2O + Phosphoenolpyruvate + CO2 <=> Orthophosphate + Oxaloacetate	-85.6
R01286		L-Cystathionine + H2O <=> L-Homocysteine + Ammonia + Pyruvate	-85.6
R01001		L-Cystathionine + H2O <=> L-Cysteine + Ammonia + 2-Oxobutanoate	-86
R03013		L-Histidinol phosphate + H2O <=> L-Histidinol + Orthophosphat	-86.2
R00189	ATP*	ATP + Deamino-NAD+ + Ammonia <=> AMP + Diphosphate + NAD+	-86.4
R01730	Decarboxylation	Prephenate + NADP+ <=> 3-(4-Hydroxyphenyl)pyruvate + CO2 + NADPH + H+	-87
R00736	Decarboxylation	L-Tyrosine <=> Tyramine + CO2	-87
R02325		dCTP + H2O <=> dUTP + Ammonia	-87.6
R01771	ATP*	ATP + L-Homoserine <=> ADP + O-Phospho-L-homoserine	-88
R00483	ATP*	ATP + L-Aspartate + Ammonia <=> AMP + Diphosphate + L-Asparagine	-89
R01714		5-O-(1-Carboxyvinyl)-3-phosphoshikimate <=> Chorismate + Orthophosphate	-90
R00732	Decarboxylation	L-Arogenate + NAD+ <=> L-Tyrosine + CO2 + NADH + H+	-92
R07399	Thioester	Acetyl-CoA + Pyruvate + H2O <=> (R)-2-Methylmalate + CoA	-92.6
R01163		L-Histidinal + H2O + NAD+ <=> L-Histidine + NADH + H+	-93
R01373	Decarboxylation	Prephenate <=> Phenylpyruvate + H2O + CO2	-93
R05046		Formamidopyrimidine nucleoside triphosphate + H2O <=> 2,5-Diaminopyrimidine nucleoside triphosphate + Formate	-93
R00733	Decarboxylation	L-Arogenate + NADP+ <=> L-Tyrosine + CO2 + NADPH + H+	-95
R00617	ATP*	ATP + Thiamin monophosphate <=> ADP + Thiamin diphosphate	-96
R01073		Anthranilate + 5-Phospho-alpha-D-ribose 1-diphosphate <=> N-(5-Phospho-D-ribosyl)anthranilate + Diphosphate	-96
R10305		O-Acetyl-L-serine + L-Homocysteine <=> L-Cystathionine + Acetate	-97
R00036		2 5-Aminolevulinate <=> Porphobilinogen + 2 H2O	-97
R03508	Decarboxylation	1-(2-Carboxyphenylamino)-1-deoxy-D-ribulose 5-phosphate <=> Indoleglycerol phosphate + CO2 + H2O	-99
R00691	Decarboxylation	L-Arogenate <=> L-Phenylalanine + H2O + CO2	-101
R11040		[5-(Aminomethyl)furan-3-yl]methyl diphosphate + gamma-Glutamyltyramine <=> (4-{4-[2-(gamma-L-Glutamylamino)ethyl]phenoxymethyl}furan-2-yl)methanamine + Diphosphate	-101
R01826		Phosphoenolpyruvate + D-Erythrose 4-phosphate + H2O <=> 2-Dehydro-3-deoxy-D-arabino-heptonate 7-phosphate + Orthophosphate	-101.5
R10147		L-Aspartate 4-semialdehyde + Pyruvate <=> (2S,4S)-4-Hydroxy-2,3,4,5-tetrahydrodipicolinate + H2O	-102
R03260		O-Succinyl-L-homoserine + L-Cysteine <=> L-Cystathionine + Succinate	-103
R00199	ATP*	ATP + Pyruvate + H2O <=> AMP + Phosphoenolpyruvate + Orthophosphate	-104.5
R00066		2 6,7-Dimethyl-8-(D-ribityl)lumazine <=> Riboflavin + 5-Amino-6-(1-D-ribitylamino)uracil	-105
R00573	ATP*	ATP + UTP + L-Glutamine + H2O <=> ADP + Orthophosphate + CTP + L-Glutamate	-105.4
R04638		7,8-Dihydroneopterin 3'-triphosphate + H2O <=> Dihydroneopterin phosphate + Diphosphate	-112
R07404	ATP*	ATP + Aminoimidazole ribotide + HCO3- <=> ADP + Orthophosphate + 5-Carboxyamino-1-(5-phospho-D-ribosyl)imidazole	-118
R02473	ATP*	ATP + (R)-Pantoate + beta-Alanine <=> AMP + Diphosphate + Pantothenate	-121.1
R04231	ATP*	CTP + D-4'-Phosphopantothenate + L-Cysteine <=> CMP + Diphosphate + (R)-4'-Phosphopantothenoyl-L-cysteine	-124
R04230	ATP*	ATP + D-4'-Phosphopantothenate + L-Cysteine <=> AMP + Diphosphate + (R)-4'-Phosphopantothenoyl-L-cysteine	-125
R02100	ATP*	dUTP + H2O <=> dUMP + Diphosphate	-125.8
R00149	ATP*	2 ATP + Ammonia + CO2 + H2O <=> 2 ADP + Orthophosphate + Carbamoyl phosphate	-129
R00985		Chorismate + Ammonia <=> Anthranilate + Pyruvate + H2O	-129
R11102	Decarboxylation	5-Phospho-alpha-D-ribose 1-diphosphate + 4-Hydroxybenzoate <=> 4-(beta-D-Ribofuranosyl)phenol 5'-phosphate + CO2 + Diphosphate	-141
R04457		5-Amino-6-(1-D-ribitylamino)uracil + L-3,4-Dihydroxybutan-2-one 4-phosphate <=> 6,7-Dimethyl-8-(D-ribityl)lumazine + 2 H2O + Orthophosphate	-144
R04591	ATP*	ATP + 1-(5-Phospho-D-ribosyl)-5-amino-4-imidazolecarboxylate + L-Aspartate <=> ADP + Orthophosphate + 1-(5'-Phosphoribosyl)-5-amino-4-(N-succinocarboxamide)-imidazole	-144
R05553		4-Amino-4-deoxychorismate <=> 4-Aminobenzoate + Pyruvate	-144
R01072		L-Glutamine + 5-Phospho-alpha-D-ribose 1-diphosphate + H2O <=> 5-Phosphoribosylamine + Diphosphate + L-Glutamate	-146.6
R00257	ATP*	ATP + Deamino-NAD+ + L-Glutamine + H2O <=> AMP + Diphosphate + NAD+ + L-Glutamate	-147.2
R00578	ATP*	ATP + L-Aspartate + L-Glutamine + H2O <=> AMP + Diphosphate + L-Asparagine + L-Glutamate	-150
R07281		D-Ribulose 5-phosphate <=> L-3,4-Dihydroxybutan-2-one 4-phosphate + Formate	-153.5
R00575	ATP*	2 ATP + L-Glutamine + HCO3- + H2O <=> 2 ADP + Orthophosphate + L-Glutamate + Carbamoyl phosphate	-156.4
R01302		Chorismate <=> 4-Hydroxybenzoate + Pyruvate	-170
R00986		Chorismate + L-Glutamine <=> Anthranilate + Pyruvate + L-Glutamate	-190
R03083		2-Dehydro-3-deoxy-D-arabino-heptonate 7-phosphate <=> 3-Dehydroquinate + Orthophosphate	-197
R04620		7,8-Dihydroneopterin 3'-triphosphate + 3 H2O <=> 7,8-Dihydroneopterin + 3 Orthophosphate	-207
R00425	ATP*	GTP + 3 H2O <=> Formate + 2,5-Diamino-6-(5-phospho-D-ribosylamino)pyrimidin-4(3H)-one + Diphosphate	-209
R00084		4 Porphobilinogen + H2O <=> Hydroxymethylbilane + 4 Ammonia	-219
R04292		Iminoaspartate + Glycerone phosphate <=> Quinolinate + 2 H2O + Orthophosphate	-266
R10089		D-Ribose 5-phosphate + D-Glyceraldehyde 3-phosphate + L-Glutamine <=> Pyridoxal phosphate + L-Glutamate + 3 H2O + Orthophosphate	-383
R00333	ATP*	Nucleoside triphosphate + AMP <=> NDP + ADP	NA
R01626	Thioester	Malonyl-CoA + Acyl-carrier protein <=> CoA + Malonyl-[acyl-carrier protein]	NA
R09543	SAM	S-Adenosyl-L-methionine + Malonyl-[acyl-carrier protein] <=> S-Adenosyl-L-homocysteine + Malonyl-[acp] methyl ester	NA
R10115	Decarboxylation	Malonyl-[acp] methyl ester + Malonyl-[acyl-carrier protein] <=> 3-Ketoglutaryl-[acp] methyl ester + CO2 + Acyl-carrier protein	NA
R10116	Reduction	3-Ketoglutaryl-[acp] methyl ester + NADPH + H+ <=> 3-Hydroxyglutaryl-[acp] methyl ester + NADP+	NA
R10117		3-Hydroxyglutaryl-[acp] methyl ester <=> Enoylglutaryl-[acp] methyl ester + H2O	NA
R10118	Reduction	Enoylglutaryl-[acp] methyl ester + NADPH + H+ <=> Glutaryl-[acp] methyl ester + NADP+	NA
R10119	Decarboxylation	Glutaryl-[acp] methyl ester + Malonyl-[acyl-carrier protein] <=> 3-Ketopimeloyl-[acp] methyl ester + CO2 + Acyl-carrier protein	NA
R10120	Reduction	3-Ketopimeloyl-[acp] methyl ester + NADPH + H+ <=> 3-Hydroxypimeloyl-[acp] methyl ester + NADP+	NA
R10121		3-Hydroxypimeloyl-[acp] methyl ester <=> Enoylpimeloyl-[acp] methyl ester + H2O	NA
R10122	Reduction	Enoylpimeloyl-[acp] methyl ester + NADPH + H+ <=> Pimeloyl-[acyl-carrier protein] methyl ester + NADP+	NA
R09725		Pimeloyl-[acyl-carrier protein] methyl ester + H2O <=> Pimeloyl-[acyl-carrier protein] + Methanol	NA
R10124	Decarboxylation, Thioester	Pimeloyl-[acyl-carrier protein] + L-Alanine <=> 8-Amino-7-oxononanoate + Acyl-carrier protein + CO2	NA
R01078	SAM	Dethiobiotin + Sulfur donor + 2 S-Adenosyl-L-methionine + 2 e- + 2 H+ <=> Biotin + 2 L-Methionine + 2 5'-Deoxyadenosine	NA
R10866	Thioester	Acetyl-CoA + CO2 + Reduced flavodoxin <=> Pyruvate + CoA + Oxidized flavodoxin	NA
R10397		7-Oxoheptanoic acid <=> 7-Mercaptoheptanoic acid	NA
R05807		Sirohydrochlorin + Cobalt ion <=> Cobalt-sirohydrochlorin + 2 H+	NA
R11580	SAM	S-Adenosyl-L-methionine + Cobalt-factor III + Reduced acceptor <=> S-Adenosyl-L-homocysteine + Cobalt-precorrin 4 + Acceptor	NA
R08716		Cobalt-factor III <=> Cobalt-precorrin 3	NA
R05218	Reduction	2 Cob(II)yrinate a,c diamide + Reduced FMN <=> 2 Cob(I)yrinate a,c diamide + FMN + 2 H+	NA
R05220		Cob(I)yrinate a,c diamide + ATP <=> Adenosyl cobyrinate a,c diamide + Triphosphate	NA
R09153		Sulfoacetaldehyde <=> Coenzyme M	NA
R12161	SAM	5-Amino-6-(1-D-ribitylamino)uracil + L-Tyrosine + S-Adenosyl-L-methionine <=> 5-Amino-5-(4-hydroxybenzyl)-6-(D-ribitylimino)-5,6-dihydrouracil + Iminoglycine + L-Methionine + 5'-Deoxyadenosine	NA
R12162	SAM	5-Amino-5-(4-hydroxybenzyl)-6-(D-ribitylimino)-5,6-dihydrouracil + S-Adenosyl-L-methionine <=> 7,8-Didemethyl-8-hydroxy-5-deazariboflavin + Ammonia + L-Methionine + 5'-Deoxyadenosine	NA
R11626		Sirohydrochlorin + Nickel(2+) <=> Nickel-sirohydrochlorin + 2 H+	NA
R11627	ATP*	Nickel-sirohydrochlorin + 2 ATP + 2 L-Glutamine + 2 H2O <=> Nickel-sirohydrochlorin a,c-diamide + 2 ADP + 2 L-Glutamate + 2 Orthophosphate	NA
R11628	ATP*	ATP + Nickel-sirohydrochlorin a,c-diamide + 3 Reduced acceptor + H2O <=> ADP + Orthophosphate + 15,17(3)-Seco-F430-17(3)-acid + 3 Acceptor	NA
R11629	ATP*	15,17(3)-Seco-F430-17(3)-acid + ATP <=> Coenzyme F430 + ADP + Orthophosphate	NA
R05578	ATP*	tRNA(Glu) + L-Glutamate + ATP <=> L-Glutamyl-tRNA(Glu) + Diphosphate + AMP	NA
R04109	Reduction	L-Glutamyl-tRNA(Glu) + NADPH + H+ <=> (S)-4-Amino-5-oxopentanoate + tRNA(Glu) + NADP+	NA
R04863		L-2-Aminoadipate adenylate + Holo-Lys2 <=> alpha-Aminoadipoyl-S-acyl enzyme + AMP	NA
R04390	Reduction	alpha-Aminoadipoyl-S-acyl enzyme + NADPH + H+ <=> L-2-Aminoadipate 6-semialdehyde + Holo-Lys2 + NADP+	NA
R09775	ATP*	L-2-Aminoadipate + alpha-Aminoadipate carrier protein LysW + ATP <=> LysW-gamma-L-alpha-aminoadipate + ADP + Orthophosphate	NA
R09776	ATP*	LysW-gamma-L-alpha-aminoadipate + ATP <=> LysW-gamma-L-alpha-aminoadipyl 6-phosphate + ADP	NA
R09777	Reduction	LysW-gamma-L-alpha-aminoadipyl 6-phosphate + NADPH + H+ <=> LysW-gamma-L-alpha-aminoadipate 6-semialdehyde + NADP+ + Orthophosphate	NA
R09778		LysW-gamma-L-alpha-aminoadipate 6-semialdehyde + L-Glutamate <=> LysW-gamma-L-lysine + 2-Oxoglutarate	NA
R09779		LysW-gamma-L-lysine + H2O <=> L-Lysine + alpha-Aminoadipate carrier protein LysW	NA
R09394	SAM	GTP + S-Adenosyl-L-methionine + Reduced acceptor <=> (8S)-3',8-Cyclo-7,8-dihydroguanosine 5'-triphosphate + 5'-Deoxyadenosine + L-Methionine + Acceptor	NA
R11372	ATP*	(8S)-3',8-Cyclo-7,8-dihydroguanosine 5'-triphosphate + H2O <=> Precursor Z + Diphosphate	NA
R09395		Precursor Z + 2 Thiocarboxy-[sulfur-carrier protein] <=> Molybdopterin + 2 Sulfur-carrier protein	NA
R09735		Adenylated molybdopterin + Molybdate <=> Molybdoenzyme molybdenum cofactor + AMP + H2O	NA
R11719		7,8-Dihydroneopterin 3'-triphosphate <=> 6-(Hydroxymethyl)-7,8-dihydropterin + Glycolaldehyde triphosphate	NA
R07459	ATP*	Sulfur-carrier protein + ATP <=> Adenylyl-[sulfur-carrier protein] + Diphosphate	NA
R07460		[Enzyme]-cysteine + L-Cysteine <=> [Enzyme]-S-sulfanylcysteine + L-Alanine	NA
R07461		[Enzyme]-S-sulfanylcysteine + Adenylyl-[sulfur-carrier protein] + Reduced acceptor <=> AMP + Thiocarboxy-[sulfur-carrier protein] + [Enzyme]-cysteine + Acceptor	NA
R10246	SAM	L-Tyrosine + S-Adenosyl-L-methionine + Reduced acceptor <=> Iminoglycine + 4-Cresol + 5'-Deoxyadenosine + L-Methionine + Acceptor	NA
R10247		1-Deoxy-D-xylulose 5-phosphate + Iminoglycine + Thiocarboxy-[sulfur-carrier protein] <=> 2-[(2R,5Z)-2-Carboxy-4-methylthiazol-5(2H)-ylidene]ethyl phosphate + Sulfur-carrier protein + 2 H2O	NA
RMAN1		4-(beta-D-Ribofuranosyl)phenol 5'-phosphate <=> 4-(beta-D-Ribofuranosyl)aniline 5'-phosphate	NA
RMAN2		N-[(7,8-Dihydropterin-6-yl)methyl]-4-(beta-D-ribofuranosyl)aniline 5'-phosphate <=> 7,8-Dihydromethanopterin	NA
R10802		7,8-Dihydromethanopterin + Reduced acceptor <=> 5,6,7,8-Tetrahydromethanopterin + Acceptor	NA
RMAN3		(4-{4-[2-(gamma-L-Glutamylamino)ethyl]phenoxymethyl}furan-2-yl)methanamine <=> Methanofuran	NA
